# Supplementary material for: Boosting organic phosphorescence in adaptive host-guest materials by hyperconjugation
Source: Nat Commun. 2024 Apr 30;15:3660. doi: 10.1038/s41467-024-47992-0 (PMC11061117; doi:10.1038/s41467-024-47992-0)
Supplement: Supplementary file 4 — Source Data [file 41467_2024_47992_MOESM4_ESM.zip]

Archive with 7 entries (7 files):
- Source_Data.xlsx
- 4_PXT-T1.gjf
- 1_TA-S0.gjf
- 2_TA-T1.gjf
- 5_XT-S0.gjf
- 6_XT-T1.gjf
- 3_PXT-S0.gjf
