# Supplementary material for: Boosting organic phosphorescence in adaptive host-guest materials by hyperconjugation
Source: Nat Commun. 2024 Apr 30;15:3660. doi: 10.1038/s41467-024-47992-0 (PMC11061117; doi:10.1038/s41467-024-47992-0)
Supplement: Supplementary file 4 — Source Data [file 41467_2024_47992_MOESM4_ESM.zip › Source_Data.xlsx]

## Sheet: Fig2a
PTZ/TA_PL_Spectra			PTZ/TA_Phos_Spectra			PTZ/PXT_PL_Spectra			PTZ/PXT_Phos_Spectra			PTZ/XT_PL_Spectra			PTZ/XT_Phos_Spectra
nm	Data		nm	Data		nm	Data		nm	Data		nm	Data		nm	Data
360	0.00131		360	0		340	0.00119		340	5.3378e-05		340	3.36492e-05		340	3.36492e-05
361	0.000994969		361	7.58673e-06		341	0.00114		341	6.41888e-05		341	0		341	0
362	0.000779007		362	2.11345e-05		342	0.00102		342	0.000106756		342	6.02672e-06		342	6.02672e-06
363	0.000567452		363	3.63079e-05		343	0.000842617		343	0.000132432		343	2.90036e-05		343	2.90036e-05
364	0.000386749		364	4.94492e-05		344	0.000767517		344	0.000121621		344	4.99715e-05		344	4.99715e-05
365	0.000315129		365	5.9339e-05		345	0.000573761		345	9.93237e-05		345	6.03927e-05		345	6.03927e-05
366	0.000134425		366	6.62484e-05		346	0.000495657		346	0.000116215		346	5.97649e-05		346	5.97649e-05
367	5.8398e-05		367	7.23449e-05		347	0.000437079		347	0.000142229		347	4.97204e-05		347	4.97204e-05
368	0		368	8.04735e-05		348	0.00027937		348	0.000160472		348	3.2268e-05		348	3.2268e-05
369	5.39906e-05		369	9.14472e-05		349	0.000169725		349	0.000100337		349	1.41879e-05		349	1.41879e-05
370	5.94998e-05		370	0.000104047		350	0.000103637		350	0.000121283		350	6.78006e-06		350	6.78006e-06
371	9.69626e-05		371	0.000118001		351	4.80637e-05		351	0.000253377		351	1.59457e-05		351	1.59457e-05
372	0.000116796		372	0.0001348		352	7.50995e-06		352	0.000266214		352	3.46536e-05		352	3.46536e-05
373	0.000198333		373	0.000154715		353	1.50199e-06		353	0.000151688		353	4.90926e-05		353	4.90926e-05
374	0.000164175		374	0.000174224		354	2.70358e-05		354	0.00011081		354	5.14782e-05		354	5.14782e-05
375	0.000161972		375	0.000189939		355	0		355	0.000153715		355	4.50748e-05		355	4.50748e-05
376	0.000176296		376	0.000200913		356	0.000123163		356	8.95264e-05		356	3.69136e-05		356	3.69136e-05
377	0.000381239		377	0.000209177		357	0.000168223		357	0		357	3.13891e-05		357	3.13891e-05
378	0.000399971		378	0.000218796		358	0.000250832		358	3.277e-05		358	3.02591e-05		358	3.02591e-05
379	0.000552026		379	0.000231937		359	0.000401032		359	8.24319e-05		359	3.39003e-05		359	3.39003e-05
380	0.000673229		380	0.000248059		360	0.000452099		360	8.58102e-05		360	3.92992e-05		360	3.92992e-05
381	0.00075146		381	0.000264045		361	0.000492653		361	0.000141215		361	4.06803e-05		361	4.06803e-05
382	0.000839608		382	0.000276916		362	0.000692418		362	0.000253715		362	3.45281e-05		362	3.45281e-05
383	0.00109		383	0.000285993		363	0.00102		363	0.000248647		363	2.38558e-05		363	2.38558e-05
384	0.00131		384	0.000293715		364	0.00125		364	0.000207093		364	1.58201e-05		364	1.58201e-05
385	0.00157		385	0.000304417		365	0.00135		365	0.000258444		365	1.5569e-05		365	1.5569e-05
386	0.00183		386	0.000323655		366	0.00151		366	0.000238174		366	2.18468e-05		366	2.18468e-05
387	0.00216		387	0.000354679		367	0.00158		367	0.000135472		367	2.86269e-05		367	2.86269e-05
388	0.00245		388	0.000395052		368	0.00185		368	6.48644e-05		368	3.06358e-05		368	3.06358e-05
389	0.00273		389	0.000436914		369	0.00215		369	1.18242e-05		369	2.8878e-05		369	2.8878e-05
390	0.00302		390	0.000471054		370	0.00226		370	2.0608e-05		370	2.81247e-05		370	2.81247e-05
391	0.00355		391	0.00049544		371	0.0024		371	0.000135472		371	3.05103e-05		371	3.05103e-05
392	0.0041		392	0.000515626		372	0.00242		372	0.000222634		372	3.33981e-05		372	3.33981e-05
393	0.00462		393	0.00053947		373	0.00261		373	0.000177364		373	3.40258e-05		373	3.40258e-05
394	0.00516		394	0.000569953		374	0.00298		374	0.00012331		374	0.000999606		374	3.41514e-05
395	0.00565		395	0.000602467		375	0.0032		375	9.96615e-05		375	0.000888071		375	3.79181e-05
396	0.00615		396	0.000631189		376	0.00332		376	9.96615e-05		376	0.000774432		376	4.52004e-05
397	0.00663		397	0.000655981		377	0.00351		377	0.000132094		377	0.000654479		377	5.04738e-05
398	0.00729		398	0.000684025		378	0.00369		378	0.000138175		378	0.000549257		378	4.80882e-05
399	0.00801		399	0.000723178		379	0.00384		379	0.000130405		379	0.000486124		379	3.94248e-05
400	0.00871		400	0.000777233		380	0.00396		380	0.00012804		380	0.000460871		380	3.07614e-05
401	0.00938		401	0.000845243		381	0.00435		381	0.000136148		381	0.000435618		381	2.6618e-05
402	0.01023		402	0.000923684		382	0.0044		382	0.000144594		382	0.000383007		382	2.53624e-05
403	0.01108		403	0.00101		383	0.00456		383	0.000124999		383	0.000315665		383	2.4358e-05
404	0.01224		404	0.00109		384	0.00468		384	0.000138513		384	0.000275681		384	2.68691e-05
405	0.01349		405	0.00117		385	0.00474		385	0.00020912		385	0.00027989		385	3.94248e-05
406	0.01471		406	0.00126		386	0.0048		386	0.000195269		386	0.000294621		386	6.07694e-05
407	0.01602		407	0.00137		387	0.00499		387	0.000109459		387	0.000284099		387	7.96029e-05
408	0.01711		408	0.00151		388	0.00513		388	0.000112161		388	0.000231488		388	8.5504e-05
409	0.01829		409	0.00168		389	0.00504		389	0.000147634		389	0.000149415		389	7.94773e-05
410	0.01962		410	0.00188		390	0.00514		390	0.000146958		390	6.52375e-05		390	7.20695e-05
411	0.02102		411	0.00212		391	0.00515		391	0.00014054		391	8.41774e-06		391	7.1065e-05
412	0.02237		412	0.00239		392	0.00513		392	0.000138513		392	0		392	7.45806e-05
413	0.02387		413	0.00267		393	0.00524		393	0.000166553		393	3.3671e-05		393	7.5334e-05
414	0.02525		414	0.00296		394	0.00526		394	0.000212499		394	6.10286e-05		394	7.05628e-05
415	0.02691		415	0.00326		395	0.00539		395	0.000189864		395	4.8402e-05		395	6.4285e-05
416	0.02878		416	0.0036		396	0.00539		396	0.000178039		396	1.4731e-05		396	5.98905e-05
417	0.03057		417	0.004		397	0.00542		397	0.000204053		397	1.26266e-05		397	5.57471e-05
418	0.03232		418	0.00446		398	0.00559		398	0.000151688		398	9.04907e-05		398	4.88415e-05
419	0.03415		419	0.005		399	0.0057		399	0.000164526		399	0.000237801		399	4.18103e-05
420	0.03595		420	0.0056		400	0.00591		400	0.000205066		400	0.000410365		400	4.13081e-05
421	0.0381		421	0.00627		401	0.00597		401	0.000220607		401	0.000557675		401	5.08504e-05
422	0.04044		422	0.00703		402	0.00615		402	0.000203715		402	0.000675524		402	6.62939e-05
423	0.04269		423	0.00789		403	0.00633		403	0.00012331		403	0.000805998		403	7.8724e-05
424	0.04511		424	0.00883		404	0.00645		404	0.000159796		404	0.00101		404	8.24907e-05
425	0.0479		425	0.00984		405	0.00681		405	0.000227025		405	0.00133		405	8.07329e-05
426	0.05047		426	0.01091		406	0.00693		406	0.000279728		406	0.0018		406	8.13607e-05
427	0.05309		427	0.0121		407	0.00706		407	0.000359457		407	0.00243		407	8.87685e-05
428	0.05558		428	0.01345		408	0.00731		408	0.000356417		408	0.00322		408	0.000100571
429	0.05833		429	0.015		409	0.0078		409	0.0003402		409	0.00419		409	0.000113503
430	0.06112		430	0.01671		410	0.00821		410	0.000328714		410	0.00535		410	0.000125808
431	0.06452		431	0.01855		411	0.00868		411	0.000328714		411	0.00672		411	0.000134094
432	0.06724		432	0.02058		412	0.00908		412	0.0004027		412	0.00838		412	0.000135727
433	0.06997		433	0.02283		413	0.00945		413	0.000509456		413	0.01044		413	0.000135224
434	0.07256		434	0.02532		414	0.00995		414	0.000517902		414	0.013		414	0.000144139
435	0.07535		435	0.02803		415	0.01058		415	0.000461483		415	0.01607		415	0.000171259
436	0.07838		436	0.03094		416	0.01118		416	0.000523645		416	0.01961		416	0.000214074
437	0.08103		437	0.03409		417	0.01146		417	0.000585469		417	0.02346		417	0.000261283
438	0.08333		438	0.0375		418	0.01195		418	0.00061959		418	0.02746		418	0.000301964
439	0.08676		439	0.04132		419	0.01221		419	0.000621617		419	0.0315		419	0.000330465
440	0.08961		440	0.0456		420	0.01234		420	0.000602699		420	0.03554		420	0.000350303
441	0.09266		441	0.05033		421	0.01265		421	0.000606415		421	0.03956		421	0.000371145
442	0.09604		442	0.05543		422	0.01282		422	0.000633442		422	0.04356		422	0.000401028
443	0.09989		443	0.06087		423	0.01303		423	0.000666887		423	0.04745		423	0.000436435
444	0.10422		444	0.06674		424	0.01306		424	0.000718914		424	0.05119		424	0.000465438
445	0.10883		445	0.07316		425	0.0133		425	0.000815197		425	0.05471		425	0.000481761
446	0.11422		446	0.08023		426	0.01355		426	0.000876683		426	0.05797		426	0.000490926
447	0.11973		447	0.08797		427	0.01346		427	0.00087094		427	0.06104		427	0.000499087
448	0.1259		448	0.09633		428	0.01345		428	0.000952021		428	0.06401		428	0.000504486
449	0.13263		449	0.10529		429	0.01354		429	0.00102		429	0.06698		429	0.000504738
450	0.1399		450	0.11481		430	0.01372		430	0.00103		430	0.06995		430	0.000509509
451	0.14827		451	0.12487		431	0.01399		431	0.00112		431	0.07295		431	0.000533741
452	0.15698		452	0.13566		432	0.01432		432	0.00125		432	0.07605		432	0.000579695
453	0.16623		453	0.14717		433	0.01424		433	0.00128		433	0.07946		433	0.000631801
454	0.17615		454	0.15977		434	0.01451		434	0.00127		434	0.08343		434	0.000672104
455	0.18717		455	0.17345		435	0.01462		435	0.00136		435	0.08806		435	0.000696462
456	0.19885		456	0.18808		436	0.01486		436	0.00153		436	0.09316		436	0.000716175
457	0.21218		457	0.20366		437	0.01531		437	0.00169		437	0.09844		437	0.000744299
458	0.22617		458	0.22019		438	0.01561		438	0.00182		438	0.1037		438	0.000783096
459	0.24094		459	0.23767		439	0.01591		439	0.00195		439	0.10905		439	0.000824656
460	0.25724		460	0.25609		440	0.01626		440	0.002		440	0.11471		440	0.000863578
461	0.2741		461	0.27533		441	0.01638		441	0.00206		441	0.12098		441	0.000905765
462	0.29162		462	0.29511		442	0.0168		442	0.0023		442	0.12803		442	0.00096101
463	0.31035		463	0.3157		443	0.01705		443	0.00263		443	0.13567		443	0.00103
464	0.32853		464	0.33711		444	0.01735		444	0.0029		444	0.14343		444	0.0011
465	0.3487		465	0.35933		445	0.01783		445	0.00316		445	0.15069		445	0.00115
466	0.3693		466	0.38209		446	0.01824		446	0.00346		446	0.15701		446	0.00118
467	0.39068		467	0.40539		447	0.01852		447	0.00377		447	0.16216		447	0.0012
468	0.41492		468	0.42923		448	0.01861		448	0.00411		448	0.16601		448	0.00121
469	0.43806		469	0.45362		449	0.01888		449	0.00435		449	0.16847		449	0.00124
470	0.46296		470	0.47855		450	0.01926		450	0.00474		450	0.16948		450	0.00127
471	0.48753		471	0.50361		451	0.01965		451	0.0054		451	0.16921		451	0.0013
472	0.51254		472	0.52867		452	0.01998		452	0.00626		452	0.16795		452	0.00133
473	0.537		473	0.55401		453	0.02042		453	0.00713		453	0.1661		453	0.00134
474	0.56102		474	0.57948		454	0.02081		454	0.00787		454	0.16399		454	0.00136
475	0.58582		475	0.60468		455	0.02141		455	0.0086		455	0.16176		455	0.00139
476	0.61204		476	0.62933		456	0.02196		456	0.00959		456	0.15949		456	0.00143
477	0.63892		477	0.65358		457	0.02267		457	0.01085		457	0.15711		457	0.00148
478	0.66515		478	0.67784		458	0.02347		458	0.01211		458	0.15461		458	0.00153
479	0.69126		479	0.70263		459	0.02446		459	0.01338		459	0.15198		459	0.00159
480	0.71638		480	0.72728		460	0.02602		460	0.01515		460	0.14924		460	0.00167
481	0.74503		481	0.75126		461	0.02763		461	0.01808		461	0.14648		461	0.00178
482	0.77302		482	0.77429		462	0.02935		462	0.02171		462	0.14392		462	0.00193
483	0.79946		483	0.79692		463	0.03168		463	0.02448		463	0.14179		463	0.00214
484	0.82448		484	0.819		464	0.03478		464	0.02817		464	0.14015		464	0.0024
485	0.84739		485	0.84027		465	0.03796		465	0.03368		465	0.13887		465	0.00271
486	0.8669		486	0.86032		466	0.04168		466	0.03889		466	0.13781		466	0.00304
487	0.88409		487	0.87888		467	0.04567		467	0.04403		467	0.13716		467	0.00339
488	0.89951		488	0.89622		468	0.04992		468	0.04963		468	0.13714		468	0.0038
489	0.91505		489	0.91262		469	0.05522		469	0.05629		469	0.13779		469	0.00431
490	0.92959		490	0.92766		470	0.06123		470	0.06332		470	0.13865		470	0.00496
491	0.94359		491	0.94093		471	0.06801		471	0.07038		471	0.13903		471	0.00576
492	0.95747		492	0.95272		472	0.07552		472	0.07963		472	0.13859		472	0.00674
493	0.96838		493	0.96301		473	0.08291		473	0.09031		473	0.13756		473	0.00796
494	0.97807		494	0.97209		474	0.09169		474	0.10186		474	0.13638		474	0.00948
495	0.98667		495	0.97981		475	0.102		475	0.11477		475	0.13546		475	0.0113
496	0.99427		496	0.98632		476	0.11303		476	0.12822		476	0.13487		476	0.01335
497	0.99747		497	0.99133		477	0.12508		477	0.14193		477	0.13457		477	0.0156
498	1		498	0.99512		478	0.13871		478	0.1574		478	0.13455		478	0.01805
499	0.99956		499	0.99783		479	0.15198		479	0.1749		479	0.13472		479	0.02081
500	0.99802		500	0.99946		480	0.16685		480	0.19305		480	0.13495		480	0.024
501	0.99614		501	1		481	0.18412		481	0.21359		481	0.1351		481	0.0277
502	0.99273		502	0.99905		482	0.20184		482	0.23588		482	0.13527		482	0.032
503	0.98865		503	0.99715		483	0.22092		483	0.25913		483	0.13573		483	0.03697
504	0.98303		504	0.99431		484	0.243		484	0.2844		484	0.13695		484	0.04277
505	0.97774		505	0.99119		485	0.26643		485	0.3125		485	0.13929		485	0.04959
506	0.97102		506	0.98808		486	0.29136		486	0.34325		486	0.14272		486	0.05758
507	0.96584		507	0.98456		487	0.31855		487	0.37534		487	0.14701		487	0.06695
508	0.95747		508	0.98036		488	0.34708		488	0.40642		488	0.15198		488	0.07782
509	0.94976		509	0.9748		489	0.37848		489	0.43818		489	0.15781		489	0.09047
510	0.94138		510	0.9683		490	0.40957		490	0.47365		490	0.16509		490	0.10516
511	0.93323		511	0.96071		491	0.44111		491	0.51014		491	0.17445		491	0.12223
512	0.92298		512	0.95258		492	0.4734		492	0.54662		492	0.18634		492	0.14195
513	0.91362		513	0.94432		493	0.50855		493	0.58514		493	0.2008		493	0.16455
514	0.90535		514	0.93578		494	0.544		494	0.6223		494	0.21778		494	0.19041
515	0.89543		515	0.92698		495	0.58109		495	0.6625		495	0.23756		495	0.22017
516	0.88684		516	0.9179		496	0.61955		496	0.70439		496	0.2605		496	0.2547
517	0.87615		517	0.90828		497	0.65905		497	0.74324		497	0.28765		497	0.29462
518	0.868		518	0.89853		498	0.69945		498	0.77872		498	0.31964		498	0.34007
519	0.85797		519	0.88837		499	0.7391		499	0.81453		499	0.35646		499	0.39042
520	0.84794		520	0.87793		500	0.77816		500	0.84493		500	0.39855		500	0.44491
521	0.83759		521	0.86723		501	0.81225		501	0.875		501	0.44485		501	0.50267
522	0.82613		522	0.85653		502	0.8459		502	0.90878		502	0.49515		502	0.56331
523	0.81566		523	0.84623		503	0.87699		503	0.93311		503	0.5486		503	0.62597
524	0.80541		524	0.83621		504	0.90537		504	0.95338		504	0.60437		504	0.68887
525	0.79428		525	0.82605		505	0.93061		505	0.97264		505	0.66119		505	0.75002
526	0.78139		526	0.81589		506	0.95239		506	0.98649		506	0.71716		506	0.80677
527	0.7696		527	0.80545		507	0.96846		507	0.99595		507	0.77146		507	0.85724
528	0.75671		528	0.79462		508	0.98228		508	1		508	0.82218		508	0.90056
529	0.74503		529	0.7831		509	0.98964		509	0.99932		509	0.86826		509	0.93609
530	0.73038		530	0.77131		510	0.99625		510	0.99831		510	0.90825		510	0.96371
531	0.7176		531	0.75926		511	1		511	0.99662		511	0.94129		511	0.9833
532	0.7025		532	0.74747		512	1		512	0.98919		512	0.96675		512	0.99498
533	0.68939		533	0.73595		513	0.99745		513	0.98041		513	0.98464		513	1
534	0.67683		534	0.72457		514	0.98919		514	0.96689		514	0.99537		514	0.99975
535	0.66427		535	0.71279		515	0.98183		515	0.95034		515	1		515	0.99561
536	0.65149		536	0.70032		516	0.96981		516	0.93818		516	0.99895		516	0.98845
537	0.63804		537	0.68745		517	0.96065		517	0.925		517	0.99411		517	0.97891
538	0.62603		538	0.67472		518	0.94683		518	0.90845		518	0.98653		518	0.96748
539	0.61391		539	0.66253		519	0.93466		519	0.8973		519	0.97727		519	0.9548
540	0.6019		540	0.6506		520	0.91949		520	0.8875		520	0.96696		520	0.94199
541	0.58956		541	0.63855		521	0.90718		521	0.87399		521	0.9556		521	0.93006
542	0.57612		542	0.62595		522	0.89261		522	0.86419		522	0.9436		522	0.91889
543	0.56246		543	0.61321		523	0.88254		523	0.85541		523	0.9314		523	0.90784
544	0.54934		544	0.60034		524	0.87068		524	0.84561		524	0.91877		524	0.89591
545	0.53623		545	0.58774		525	0.86197		525	0.83547		525	0.90614		525	0.88298
546	0.52411		546	0.57541		526	0.85175		526	0.82872		526	0.89309		526	0.8698
547	0.51188		547	0.56336		527	0.84409		527	0.82162		527	0.88026		527	0.85774
548	0.49899		548	0.55143		528	0.83643		528	0.81419		528	0.86784		528	0.84745
549	0.48665		549	0.53951		529	0.82892		529	0.81014		529	0.85627		529	0.83891
550	0.47398		550	0.52732		530	0.82277		530	0.80439		530	0.84574		530	0.83201
551	0.46186		551	0.5154		531	0.81495		531	0.80203		531	0.83691		531	0.82648
552	0.45051		552	0.50375		532	0.8094		532	0.8		532	0.82912		532	0.82221
553	0.44037		553	0.49277		533	0.80414		533	0.79358		533	0.82218		533	0.81857
554	0.42858		554	0.48234		534	0.79723		534	0.78615		534	0.81586		534	0.8148
555	0.41833		555	0.47177		535	0.79107		535	0.77669		535	0.81081		535	0.81116
556	0.40754		556	0.46107		536	0.78597		536	0.77027		536	0.80681		536	0.80802
557	0.39729		557	0.45023		537	0.77921		537	0.76656		537	0.80366		537	0.80576
558	0.38649		558	0.43926		538	0.7753		538	0.75912		538	0.80092		538	0.80401
559	0.37679		559	0.42869		539	0.76779		539	0.74933		539	0.79776		539	0.80237
560	0.3671		560	0.41826		540	0.76073		540	0.74223		540	0.79461		540	0.80087
561	0.35795		561	0.40824		541	0.75322		541	0.73412		541	0.79124		541	0.79924
562	0.34837		562	0.39835		542	0.74586		542	0.72534		542	0.78829		542	0.79748
563	0.34043		563	0.38859		543	0.7358		543	0.7152		543	0.78535		543	0.79547
564	0.33129		564	0.37897		544	0.72484		544	0.70203		544	0.78282		544	0.79296
565	0.32148		565	0.36962		545	0.71327		545	0.6902		545	0.77988		545	0.78932
566	0.31355		566	0.36055		546	0.70201		546	0.67973		546	0.77672		546	0.78442
567	0.30517		567	0.35147		547	0.69164		547	0.66656		547	0.77335		547	0.77839
568	0.29746		568	0.34266		548	0.68158		548	0.65575		548	0.76935		548	0.77174
569	0.28953		569	0.33399		549	0.67272		549	0.6446		549	0.76515		549	0.76521
570	0.28182		570	0.32559		550	0.65965		550	0.63041		550	0.7603		550	0.75855
571	0.27399		571	0.3176		551	0.64733		551	0.61723		551	0.75462		551	0.75165
572	0.26716		572	0.30974		552	0.63186		552	0.60372		552	0.74789		552	0.74412
573	0.25923		573	0.30189		553	0.61834		553	0.5875		553	0.7401		553	0.73545
574	0.25229		574	0.29416		554	0.60483		554	0.57196		554	0.73147		554	0.72528
575	0.24435		575	0.28644		555	0.59206		555	0.55912		555	0.72179		555	0.71348
576	0.23774		576	0.27899		556	0.57824		556	0.54629		556	0.71043		556	0.70017
577	0.23124		577	0.27154		557	0.56397		557	0.53277		557	0.69738		557	0.68586
578	0.22408		578	0.26449		558	0.5494		558	0.51892		558	0.68307		558	0.67104
579	0.21791		579	0.25745		559	0.53423		559	0.50507		559	0.66771		559	0.6556
580	0.21108		580	0.25054		560	0.52267		560	0.49054		560	0.65193		560	0.63965
581	0.20546		581	0.24377		561	0.50915		561	0.47602		561	0.63593		561	0.62346
582	0.19984		582	0.23713		562	0.49608		562	0.46284		562	0.62036		562	0.60713
583	0.19455		583	0.2309		563	0.48362		563	0.45034		563	0.60521		563	0.59144
584	0.18838		584	0.22493		564	0.46995		564	0.43987		564	0.59027		564	0.57675
585	0.18353		585	0.21911		565	0.45613		565	0.42973		565	0.57554		565	0.56269
586	0.17813		586	0.21342		566	0.44291		566	0.41825		566	0.5608		566	0.549
587	0.17284		587	0.20786		567	0.42849		567	0.40575		567	0.54649		567	0.53519
588	0.16755		588	0.20217		568	0.41708		568	0.39494		568	0.53261		568	0.52138
589	0.16249		589	0.19676		569	0.40536		569	0.38615		569	0.51935		569	0.50794
590	0.15742		590	0.19147		570	0.3947		570	0.37568		570	0.5063		570	0.49501
591	0.15268		591	0.18646		571	0.38463		571	0.36352		571	0.49325		571	0.48233
592	0.14783		592	0.18145		572	0.37562		572	0.35372		572	0.48042		572	0.46977
593	0.14309		593	0.17657		573	0.36721		573	0.34595		573	0.46779		573	0.45734
594	0.1388		594	0.17169		574	0.3585		574	0.33649		574	0.45537		574	0.44517
595	0.13472		595	0.16695		575	0.34949		575	0.32764		575	0.44338		575	0.43361
596	0.13086		596	0.16234		576	0.33897		576	0.32027		576	0.43138		576	0.42257
597	0.12701		597	0.15787		577	0.33056		577	0.31288		577	0.42002		577	0.41202
598	0.12337		598	0.1534		578	0.3217		578	0.30511		578	0.40929		578	0.40172
599	0.11962		599	0.1492		579	0.31299		579	0.29818		579	0.39876		579	0.39193
600	0.11621		600	0.14514		580	0.30473		580	0.29078		580	0.38845		580	0.38276
601	0.11268		601	0.14107		581	0.29752		581	0.28301		581	0.37814		581	0.37397
602	0.10927		602	0.13728		582	0.29001		582	0.27578		582	0.36846		582	0.36531
603	0.10596		603	0.13345		583	0.2825		583	0.26879		583	0.35941		583	0.35677
604	0.10259		604	0.12972		584	0.27499		584	0.26352		584	0.35141		584	0.34849
605	0.0997		605	0.12605		585	0.26823		585	0.25757		585	0.34342		585	0.34045
606	0.09654		606	0.12242		586	0.26162		586	0.2493		586	0.33542		586	0.33242
607	0.09352		607	0.11883		587	0.25531		587	0.24186		587	0.32763		587	0.32425
608	0.09039		608	0.11533		588	0.24915		588	0.23602		588	0.31964		588	0.31634
609	0.08754		609	0.11197		589	0.243		589	0.2299		589	0.31185		589	0.30919
610	0.08449		610	0.10879		590	0.23549		590	0.22446		590	0.30427		590	0.30266
611	0.08166		611	0.10576		591	0.22903		591	0.21946		591	0.2967		591	0.29613
612	0.07908		612	0.10273		592	0.22272		592	0.21311		592	0.28954		592	0.28948
613	0.07622		613	0.09966		593	0.21641		593	0.20771		593	0.28281		593	0.28244
614	0.07378		614	0.0965		594	0.211		594	0.20278		594	0.27628		594	0.27554
615	0.07135		615	0.0934		595	0.2059		595	0.19801		595	0.27018		595	0.26876
616	0.06914		616	0.09049		596	0.20094		596	0.1922		596	0.26429		596	0.26248
617	0.06715		617	0.0878		597	0.19523		597	0.18555		597	0.2584		597	0.25633
618	0.06499		618	0.08527		598	0.18923		598	0.17967		598	0.25272		598	0.2503
619	0.06282		619	0.08279		599	0.18412		599	0.17501		599	0.24682		599	0.24415
620	0.06072		620	0.08031		600	0.17811		600	0.17085		600	0.24093		600	0.23812
621	0.0586		621	0.07786		601	0.17345		601	0.16565		601	0.23483		601	0.23222
622	0.05674		622	0.07546		602	0.16835		602	0.16004		602	0.22872		602	0.22645
623	0.05481		623	0.07309		603	0.16279		603	0.15457		603	0.22241		603	0.2208
624	0.05297		624	0.07072		604	0.15768		604	0.15017		604	0.21631		604	0.21489
625	0.05111		625	0.06842		605	0.15378		605	0.14646		605	0.21042		605	0.20899
626	0.04918		626	0.06625		606	0.14927		606	0.14126		606	0.20473		606	0.20334
627	0.0474		627	0.06423		607	0.14471		607	0.13538		607	0.19926		607	0.19807
628	0.04549		628	0.06224		608	0.14019		608	0.13075		608	0.19379		608	0.19267
629	0.04419		629	0.06023		609	0.13577		609	0.12757		609	0.18838		609	0.18702
630	0.04263		630	0.05824		610	0.13141		610	0.12521		610	0.18304		610	0.18112
631	0.04134		631	0.05637		611	0.12719		611	0.12159		611	0.17782		611	0.17534
632	0.03974		632	0.05461		612	0.12281		612	0.11639		612	0.17277		612	0.16969
633	0.03854		633	0.05291		613	0.11905		613	0.11163		613	0.16786		613	0.16442
634	0.03712		634	0.05124		614	0.11582		614	0.10795		614	0.16298		614	0.1594
635	0.03562		635	0.04965		615	0.11267		615	0.1048		615	0.15804		615	0.15463
636	0.03431		636	0.04815		616	0.109		616	0.10149		616	0.15294		616	0.14986
637	0.03322		637	0.04663		617	0.10553		617	0.09838		617	0.14791		617	0.14509
638	0.03185		638	0.04507		618	0.10176		618	0.09572		618	0.14316		618	0.14031
639	0.03074		639	0.04352		619	0.09852		619	0.09281		619	0.13884		619	0.13554
640	0.02955		640	0.04203		620	0.09507		620	0.0893		620	0.13487		620	0.13115
641	0.02825		641	0.04063		621	0.09167		621	0.08615		621	0.13095		621	0.12713
642	0.02724		642	0.0393		622	0.08901		622	0.08311		622	0.12691		622	0.12331
643	0.02597		643	0.03803		623	0.08604		623	0.0799		623	0.1227		623	0.11941
644	0.02484		644	0.03678		624	0.08332		624	0.07751		624	0.11845		624	0.11543
645	0.02376		645	0.03556		625	0.08012		625	0.07521		625	0.11433		625	0.11154
646	0.02289		646	0.03436		626	0.07755		626	0.07288		626	0.11041		626	0.10785
647	0.02188		647	0.03322		627	0.07494		627	0.07072		627	0.10675		627	0.10439
648	0.02096		648	0.03214		628	0.07306		628	0.06859		628	0.10328		628	0.10107
649	0.02015		649	0.03108		629	0.07051		629	0.06643		629	0.09991		629	0.09784
650	0.01918		650	0.03001		630	0.06794		630	0.06426		630	0.09665		630	0.09469
651	0.01829		651	0.02897		631	0.06545		631	0.06213		631	0.09347		631	0.09161
652	0.0174		652	0.028		632	0.06295		632	0.0596		632	0.09046		632	0.08856
653	0.0169		653	0.02712		633	0.06078		633	0.05771		633	0.08752		633	0.08553
654	0.01613		654	0.02631		634	0.05858		634	0.05599		634	0.08463		634	0.0826
655	0.01534		655	0.02553		635	0.05633		635	0.05406		635	0.08179		635	0.07978
656	0.01462		656	0.02471		636	0.05442		636	0.05247		636	0.07899		636	0.07705
657	0.014		657	0.02383		637	0.0526		637	0.05075		637	0.07626		637	0.07438
658	0.01347		658	0.0229		638	0.05073		638	0.04825		638	0.07365		638	0.07182
659	0.01291		659	0.02199		639	0.04927		639	0.04663		639	0.07119		639	0.06947
660	0.0124		660	0.02119		640	0.04762		640	0.04595		640	0.06887		640	0.06732
--	--		661	0.02051		641	0.04639		641	0.04382		641	0.06668		641	0.06526
--	--		662	0.01988		642	0.04469		642	0.04068		642	0.0646		642	0.0632
--	--		663	0.01925		643	0.04304		643	0.0397		643	0.0626		643	0.06111
--	--		664	0.01862		644	0.04135		644	0.0392		644	0.06062		644	0.05905
--	--		665	0.01799		645	0.03964		645	0.03528		645	0.05827		645	0.05707
--	--		666	0.01741		646	0.03822		646	0.03243		646	0.05528		646	0.05522
--	--		667	0.01684		647	0.03748		647	0.03334		647	0.05292		647	0.05348
--	--		668	0.01629		--	--		648	0.03274		--	--		648	0.05181
--	--		669	0.01569		--	--		649	0.03198		--	--		649	0.05018
--	--		670	0.01511		--	--		650	0.03177		--	--		650	0.04857
--	--		671	0.01457		--	--		651	0.03043		--	--		651	0.04698
--	--		672	0.01409		--	--		652	0.02999		--	--		652	0.04546
--	--		673	0.01364		--	--		653	0.02937		--	--		653	0.04401
--	--		674	0.0132		--	--		654	0.02727		--	--		654	0.04262
--	--		675	0.01275		--	--		655	0.02507		--	--		655	0.04122
--	--		676	0.01229		--	--		656	0.02325		--	--		656	0.03978
--	--		677	0.01183		--	--		657	0.02256		--	--		657	0.0383
--	--		678	0.01138		--	--		658	0.02211		--	--		658	0.03684
--	--		679	0.01094		--	--		659	0.02137		--	--		659	0.03547
--	--		680	0.01054		--	--		660	0.02166		--	--		660	0.03419
--	--		681	0.01017		--	--		661	0.0212		--	--		661	0.03298
--	--		682	0.00983		--	--		662	0.01955		--	--		662	0.03181
--	--		683	0.00951		--	--		663	0.01754		--	--		663	0.03073
--	--		684	0.0092		--	--		664	0.01635		--	--		664	0.02969
--	--		685	0.0089		--	--		665	0.01696		--	--		665	0.02863
--	--		686	0.0086		--	--		666	0.01721		--	--		666	0.02755
--	--		687	0.00832		--	--		667	0.01622		--	--		667	0.02653
--	--		688	0.00808		--	--		668	0.01558		--	--		668	0.02561
--	--		689	0.00788		--	--		669	0.01536		--	--		669	0.02475
--	--		690	0.00768		--	--		670	0.01469		--	--		670	0.02389
--	--		691	0.00746		--	--		671	0.0141		--	--		671	0.02297
--	--		692	0.00721		--	--		672	0.01346		--	--		672	0.02204
--	--		693	0.00694		--	--		673	0.0129		--	--		673	0.02121
--	--		694	0.00667		--	--		674	0.01273		--	--		674	0.02047
--	--		695	0.00642		--	--		675	0.01216		--	--		675	0.01982
--	--		696	0.00618		--	--		676	0.01132		--	--		676	0.01916
--	--		697	0.00597		--	--		677	0.01065		--	--		677	0.0185
--	--		698	0.00577		--	--		678	0.01032		--	--		678	0.01783
--	--		699	0.00559		--	--		679	0.01025		--	--		679	0.01714
--	--		700	0.00541		--	--		680	0.0099		--	--		680	0.01638
--	--		701	0.00525		--	--		681	0.00938		--	--		681	0.01552
--	--		702	0.0051		--	--		682	0.00902		--	--		682	0.01467
--	--		703	0.00498		--	--		683	0.00866		--	--		683	0.01394
--	--		704	0.00489		--	--		684	0.00827		--	--		684	0.0134
--	--		705	0.00478		--	--		685	0.008		--	--		685	0.01296
--	--		706	0.00462		--	--		686	0.00792		--	--		686	0.01252
--	--		707	0.00443		--	--		687	0.00794		--	--		687	0.01203
--	--		708	0.00424		--	--		688	0.00777		--	--		688	0.01147
--	--		709	0.00409		--	--		689	0.00741		--	--		689	0.01087
--	--		710	0.00397		--	--		690	0.00703		--	--		690	0.0103
--	--		711	0.00387		--	--		691	0.00664		--	--		691	0.00981
--	--		712	0.00378		--	--		692	0.0064		--	--		692	0.00942
--	--		713	0.0037		--	--		693	0.00618		--	--		693	0.00909
--	--		714	0.00362		--	--		694	0.00593		--	--		694	0.00881
--	--		715	0.00351		--	--		695	0.00595		--	--		695	0.00864
--	--		716	0.00337		--	--		696	0.00593		--	--		696	0.00853
--	--		717	0.00324		--	--		697	0.0055		--	--		697	0.00836
--	--		718	0.00311		--	--		698	0.00516		--	--		698	0.00805
--	--		719	0.003		--	--		699	0.00497		--	--		699	0.00765
--	--		720	0.00289		--	--		700	0.00473		--	--		700	0.00728
--	--		721	0.00278		--	--		701	0.00464		--	--		701	0.00702
--	--		722	0.00267		--	--		702	0.00469		--	--		702	0.00683
--	--		723	0.00255		--	--		703	0.00456		--	--		703	0.00662
--	--		724	0.00243		--	--		704	0.00432		--	--		704	0.00638
--	--		725	0.0023		--	--		705	0.00419		--	--		705	0.00611
--	--		726	0.00218		--	--		706	0.00393		--	--		706	0.00584
--	--		727	0.0021		--	--		707	0.00367		--	--		707	0.00558
--	--		728	0.00205		--	--		708	0.00358		--	--		708	0.0054
--	--		729	0.00202		--	--		709	0.00347		--	--		709	0.00531
--	--		730	0.00199		--	--		710	0.00349		--	--		710	0.00522
--	--		731	0.00193		--	--		711	0.00343		--	--		711	0.00505
--	--		732	0.00184		--	--		712	0.00312		--	--		712	0.0048
--	--		733	0.00176		--	--		713	0.00302		--	--		713	0.00454
--	--		734	0.00168		--	--		714	0.0031		--	--		714	0.00434
--	--		735	0.00162		--	--		715	0.0029		--	--		715	0.00419
--	--		736	0.00156		--	--		716	0.00271		--	--		716	0.00407
--	--		737	0.00151		--	--		717	0.00285		--	--		717	0.00396
--	--		738	0.00145		--	--		718	0.00287		--	--		718	0.00387
--	--		739	0.00141		--	--		719	0.00261		--	--		719	0.00378
--	--		740	0.00137		--	--		720	0.00238		--	--		720	0.00368
--	--		741	0.00133		--	--		721	0.00227		--	--		721	0.00356
--	--		742	0.00128		--	--		722	0.0022		--	--		722	0.00344
--	--		743	0.00122		--	--		723	0.00226		--	--		723	0.00332
--	--		744	0.00115		--	--		724	0.00232		--	--		724	0.00322
--	--		745	0.00109		--	--		725	0.00222		--	--		725	0.00312
--	--		746	0.00105		--	--		726	0.0021		--	--		726	0.00302
--	--		747	0.00104		--	--		727	0.002		--	--		727	0.00291
--	--		748	0.00104		--	--		728	0.00199		--	--		728	0.00279
--	--		749	0.00102		--	--		729	0.002		--	--		729	0.00267
--	--		750	0.000936825		--	--		730	0.00188		--	--		730	0.00257
						--	--		731	0.00174		--	--		731	0.00249
						--	--		732	0.00169		--	--		732	0.00243
						--	--		733	0.00163		--	--		733	0.00236
						--	--		734	0.00144		--	--		734	0.00227
						--	--		735	0.00135		--	--		735	0.00218
						--	--		736	0.00137		--	--		736	0.00211
						--	--		737	0.00133		--	--		737	0.00205
						--	--		738	0.0013		--	--		738	0.002
						--	--		739	0.00125		--	--		739	0.00194
						--	--		740	0.00121		--	--		740	0.00187
						--	--		741	0.00113		--	--		741	0.0018
						--	--		742	0.00112		--	--		742	0.00175
						--	--		743	0.00121		--	--		743	0.0017
						--	--		744	0.0011		--	--		744	0.00166
						--	--		745	0.000952021		--	--		745	0.0016
						--	--		746	0.000968912		--	--		746	0.00154
						--	--		747	0.000961142		--	--		747	0.00147
						--	--		748	0.000929048		--	--		748	0.00142
						--	--		749	0.000902697		--	--		749	0.0014
						--	--		750	0.000769589		--	--		750	0.00143

## Sheet: Fig2c，2e
2c											2e
PTZ/TA_Decay			PTZ/PXT_Decay			PTZ/XT_Decay					Cmpds.	Phos._efficiency
Time(s)	Decay		Time(s)	Decay		Time(s)	Decay				PTZ/TA	0.69
0	774141		0	88704		0	134760				PTZ/PXT	0.968
0.0005	770052		0.00025	125567		0.0005	88632				PTZ/XT	0.786
0.001	762897		0.0005	123959		0.001	86479
0.0015	750983		0.00075	121914		0.0015	84362
0.002	737440		0.001	119053		0.002	83124
0.0025	721354		0.00125	116597		0.0025	82133
0.003	702907		0.0015	114955		0.003	80946
0.0035	683765		0.00175	113021		0.0035	79701
0.004	662176		0.002	110439		0.004	79431
0.0045	638700		0.00225	109794		0.0045	78495
0.005	614254		0.0025	107512		0.005	76793
0.0055	590449		0.00275	105733		0.0055	76324
0.006	565693		0.003	104463		0.006	75005
0.0065	540576		0.00325	102749		0.0065	75089
0.007	517312		0.0035	101674		0.007	73671
0.0075	493076		0.00375	100004		0.0075	73139
0.008	470682		0.004	98573		0.008	71158
0.0085	447529		0.00425	97271		0.0085	70491
0.009	426399		0.0045	95715		0.009	69549
0.0095	405394		0.00475	94720		0.0095	69113
0.01	383553		0.005	92895		0.01	68047
0.0105	364441		0.00525	92093		0.0105	67604
0.011	346875		0.0055	90565		0.011	66482
0.0115	329634		0.00575	89560		0.0115	65838
0.012	312721		0.006	88134		0.012	64777
0.0125	296035		0.00625	87481		0.0125	64087
0.013	280648		0.0065	86147		0.013	63195
0.0135	266471		0.00675	85493		0.0135	62816
0.014	252654		0.007	84090		0.014	62027
0.0145	239516		0.00725	83435		0.0145	61426
0.015	227003		0.0075	81891		0.015	60669
0.0155	215802		0.00775	80922		0.0155	59835
0.016	203900		0.008	80397		0.016	59153
0.0165	193268		0.00825	79865		0.0165	58233
0.017	183299		0.0085	78605		0.017	57249
0.0175	173909		0.00875	77057		0.0175	56985
0.018	164592		0.009	76446		0.018	55842
0.0185	156801		0.00925	75889		0.0185	54977
0.019	148317		0.0095	74996		0.019	54817
0.0195	140914		0.00975	74480		0.0195	54089
0.02	134653		0.01	73298		0.02	53391
0.0205	126687		0.01025	73033		0.0205	53226
0.021	120756		0.0105	71866		0.021	52463
0.0215	113912		0.01075	70495		0.0215	51449
0.022	108648		0.011	70070		0.022	50541
0.0225	103830		0.01125	69622		0.0225	50239
0.023	98053		0.0115	69398		0.023	49536
0.0235	93731		0.01175	68153		0.0235	49110
0.024	88853		0.012	67330		0.024	48835
0.0245	84539		0.01225	66592		0.0245	48665
0.025	80786		0.0125	65744		0.025	47257
0.0255	76998		0.01275	65580		0.0255	46341
0.026	73181		0.013	64590		0.026	46109
0.0265	69776		0.01325	63970		0.0265	45765
0.027	67004		0.0135	62972		0.027	44911
0.0275	63855		0.01375	62461		0.0275	44958
0.028	60500		0.014	62039		0.028	44008
0.0285	58075		0.01425	61509		0.0285	43440
0.029	55322		0.0145	61116		0.029	42647
0.0295	52752		0.01475	60612		0.0295	42526
0.03	50678		0.015	59879		0.03	41922
0.0305	48198		0.01525	59022		0.0305	41473
0.031	46094		0.0155	58753		0.031	40890
0.0315	44420		0.01575	57442		0.0315	40336
0.032	42180		0.016	57064		0.032	39858
0.0325	40528		0.01625	57265		0.0325	39631
0.033	39076		0.0165	56416		0.033	38806
0.0335	37589		0.01675	55649		0.0335	38173
0.034	35740		0.017	55479		0.034	37888
0.0345	34521		0.01725	54758		0.0345	37744
0.035	33078		0.0175	54253		0.035	36959
0.0355	31736		0.01775	53982		0.0355	36852
0.036	30387		0.018	52998		0.036	36188
0.0365	29262		0.01825	52733		0.0365	35730
0.037	28178		0.0185	51917		0.037	35572
0.0375	27282		0.01875	51572		0.0375	34739
0.038	26220		0.019	51534		0.038	34680
0.0385	25411		0.01925	50854		0.0385	34050
0.039	24366		0.0195	50103		0.039	33546
0.0395	23389		0.01975	49691		0.0395	33124
0.04	22602		0.02	49625		0.04	33073
0.0405	22120		0.02025	48546		0.0405	32546
0.041	20906		0.0205	48592		0.041	32190
0.0415	20305		0.02075	48080		0.0415	31549
0.042	19762		0.021	47848		0.042	31089
0.0425	19009		0.02125	47311		0.0425	31056
0.043	18540		0.0215	47300		0.043	30641
0.0435	18027		0.02175	46350		0.0435	30314
0.044	17009		0.022	46242		0.044	29890
0.0445	16620		0.02225	45713		0.0445	29458
0.045	16160		0.0225	45576		0.045	29109
0.0455	15770		0.02275	44855		0.0455	28941
0.046	15091		0.023	44198		0.046	28348
0.0465	14883		0.02325	43861		0.0465	28448
0.047	14329		0.0235	43646		0.047	27504
0.0475	13885		0.02375	43466		0.0475	27494
0.048	13512		0.024	43125		0.048	26756
0.0485	12982		0.02425	42315		0.0485	26753
0.049	12704		0.0245	42223		0.049	26332
0.0495	12442		0.02475	42026		0.0495	26307
0.05	11852		0.025	41425		0.05	26050
0.0505	11713		0.02525	41038		0.0505	25558
0.051	11274		0.0255	40487		0.051	25014
0.0515	11114		0.02575	40383		0.0515	24821
0.052	10942		0.026	39872		0.052	24370
0.0525	10435		0.02625	39617		0.0525	24332
0.053	9990		0.0265	39266		0.053	24239
0.0535	9955		0.02675	38730		0.0535	23830
0.054	9840		0.027	38625		0.054	23487
0.0545	9439		0.02725	38385		0.0545	23104
0.055	9174		0.0275	37563		0.055	22984
0.0555	9007		0.02775	38029		0.0555	22654
0.056	8814		0.028	37592		0.056	22320
0.0565	8770		0.02825	37051		0.0565	22177
0.057	8413		0.0285	37009		0.057	21693
0.0575	8172		0.02875	36382		0.0575	21680
0.058	8015		0.029	36290		0.058	21541
0.0585	7781		0.02925	35933		0.0585	20932
0.059	7731		0.0295	35315		0.059	20812
0.0595	7352		0.02975	35237		0.0595	20670
0.06	7340		0.03	35022		0.06	20211
0.0605	7284		0.03025	34637		0.0605	20154
0.061	7035		0.0305	34230		0.061	19545
0.0615	6877		0.03075	33855		0.0615	19528
0.062	6806		0.031	33810		0.062	19358
0.0625	6495		0.03125	33306		0.0625	19038
0.063	6452		0.0315	33329		0.063	18366
0.0635	6338		0.03175	32859		0.0635	18646
0.064	6124		0.032	32879		0.064	18270
0.0645	6005		0.03225	32489		0.0645	18166
0.065	5984		0.0325	32178		0.065	17888
0.0655	5735		0.03275	31919		0.0655	17796
0.066	5638		0.033	31681		0.066	17579
0.0665	5599		0.03325	31734		0.0665	17181
0.067	5483		0.0335	30998		0.067	16928
0.0675	5455		0.03375	31079		0.0675	16975
0.068	5298		0.034	30717		0.068	16826
0.0685	5150		0.03425	30740		0.0685	16563
0.069	5121		0.0345	30368		0.069	16010
0.0695	5156		0.03475	29748		0.0695	15918
0.07	5014		0.035	29780		0.07	16032
0.0705	4837		0.03525	29547		0.0705	15704
0.071	4893		0.0355	29346		0.071	15792
0.0715	4781		0.03575	29006		0.0715	15321
0.072	4589		0.036	28861		0.072	15160
0.0725	4624		0.03625	28691		0.0725	14762
0.073	4501		0.0365	28151		0.073	14784
0.0735	4413		0.03675	28103		0.0735	14605
0.074	4263		0.037	27991		0.074	14336
0.0745	4214		0.03725	27738		0.0745	14210
0.075	4244		0.0375	27267		0.075	14129
0.0755	4207		0.03775	27277		0.0755	13867
0.076	3982		0.038	27061		0.076	13825
0.0765	3955		0.03825	26659		0.0765	13568
0.077	4020		0.0385	26602		0.077	13547
0.0775	3915		0.03875	26650		0.0775	13313
0.078	3730		0.039	26124		0.078	12967
0.0785	3831		0.03925	25617		0.0785	13149
0.079	3655		0.0395	25585		0.079	12639
0.0795	3591		0.03975	25432		0.0795	12766
0.08	3697		0.04	25182		0.08	12331
0.0805	3584		0.04025	25381		0.0805	12248
0.081	3459		0.0405	24723		0.081	12398
0.0815	3439		0.04075	24628		0.0815	12083
0.082	3381		0.041	24210		0.082	11982
0.0825	3347		0.04125	24272		0.0825	11881
0.083	3314		0.0415	24342		0.083	11577
0.0835	3322		0.04175	23831		0.0835	11570
0.084	3077		0.042	24035		0.084	11404
0.0845	3131		0.04225	23432		0.0845	11334
0.085	3068		0.0425	23533		0.085	11087
0.0855	3066		0.04275	23224		0.0855	11066
0.086	3063		0.043	22984		0.086	10858
0.0865	3007		0.04325	22942		0.0865	10706
0.087	2977		0.0435	22681		0.087	10555
0.0875	2928		0.04375	22571		0.0875	10360
0.088	2870		0.044	22684		0.088	10387
0.0885	2879		0.04425	22076		0.0885	10253
0.089	2816		0.0445	22100		0.089	10200
0.0895	2727		0.04475	21857		0.0895	9950
0.09	2693		0.045	21762		0.09	9921
0.0905	2677		0.04525	21123		0.0905	9568
0.091	2700		0.0455	21166		0.091	9586
0.0915	2618		0.04575	21295		0.0915	9404
0.092	2580		0.046	21010		0.092	9275
0.0925	2675		0.04625	20844		0.0925	9345
0.093	2599		0.0465	20914		0.093	9247
0.0935	2484		0.04675	20581		0.0935	9184
0.094	2454		0.047	20171		0.094	9103
0.0945	2443		0.04725	20183		0.0945	8798
0.095	2305		0.0475	20212		0.095	8732
0.0955	2344		0.04775	20047		0.0955	8634
0.096	2274		0.048	19867		0.096	8581
0.0965	2294		0.04825	19650		0.0965	8246
0.097	2309		0.0485	19533		0.097	8333
0.0975	2298		0.04875	19132		0.0975	8198
0.098	2259		0.049	19136		0.098	8082
0.0985	2228		0.04925	19329		0.0985	7980
0.099	2209		0.0495	18919		0.099	7924
0.0995	2133		0.04975	18894		0.0995	7813
0.1	2155		0.05	18770		0.1	7664
0.1005	2141		0.05025	18403		0.1005	7618
0.101	1965		0.0505	18424		0.101	7695
0.1015	2020		0.05075	18120		0.1015	7583
0.102	2138		0.051	17861		0.102	7349
0.1025	2069		0.05125	17912		0.1025	7085
0.103	1966		0.0515	17714		0.103	7210
0.1035	1962		0.05175	17780		0.1035	7107
0.104	1995		0.052	17478		0.104	6912
0.1045	1938		0.05225	17380		0.1045	6896
0.105	1957		0.0525	17100		0.105	6851
0.1055	1876		0.05275	17275		0.1055	6611
0.106	1841		0.053	16996		0.106	6561
0.1065	1882		0.05325	16897		0.1065	6609
0.107	1873		0.0535	17048		0.107	6593
0.1075	1854		0.05375	16707		0.1075	6484
0.108	1758		0.054	16598		0.108	6336
0.1085	1736		0.05425	16291		0.1085	6424
0.109	1714		0.0545	16208		0.109	6317
0.1095	1751		0.05475	16174		0.1095	6078
0.11	1807		0.055	15987		0.11	5990
0.1105	1693		0.05525	15954		0.1105	5943
0.111	1641		0.0555	15800		0.111	5896
0.1115	1721		0.05575	15787		0.1115	5724
0.112	1650		0.056	15548		0.112	5741
0.1125	1537		0.05625	15194		0.1125	5672
0.113	1631		0.0565	15281		0.113	5734
0.1135	1535		0.05675	15368		0.1135	5532
0.114	1594		0.057	14968		0.114	5447
0.1145	1668		0.05725	14919		0.1145	5541
0.115	1514		0.0575	14978		0.115	5428
0.1155	1502		0.05775	14854		0.1155	5446
0.116	1584		0.058	14723		0.116	5259
0.1165	1533		0.05825	14518		0.1165	5173
0.117	1478		0.0585	14434		0.117	5014
0.1175	1512		0.05875	14388		0.1175	5108
0.118	1553		0.059	14398		0.118	5167
0.1185	1500		0.05925	14138		0.1185	5098
0.119	1519		0.0595	14036		0.119	4871
0.1195	1440		0.05975	14069		0.1195	4958
0.12	1432		0.06	13894		0.12	4876
0.1205	1426		0.06025	13701		0.1205	4694
0.121	1371		0.0605	13572		0.121	4621
0.1215	1418		0.06075	13660		0.1215	4709
0.122	1393		0.061	13549		0.122	4588
0.1225	1339		0.06125	13531		0.1225	4539
0.123	1363		0.0615	13291		0.123	4335
0.1235	1297		0.06175	13313		0.1235	4348
0.124	1386		0.062	13103		0.124	4412
0.1245	1282		0.06225	13098		0.1245	4272
0.125	1255		0.0625	12526		0.125	4255
0.1255	1268		0.06275	12785		0.1255	4131
0.126	1313		0.063	12699		0.126	4159
0.1265	1218		0.06325	12653		0.1265	4095
0.127	1259		0.0635	12488		0.127	4120
0.1275	1297		0.06375	12359		0.1275	4030
0.128	1289		0.064	12209		0.128	3953
0.1285	1282		0.06425	12271		0.1285	3787
0.129	1256		0.0645	12067		0.129	3789
0.1295	1228		0.06475	12194		0.1295	3824
0.13	1303		0.065	12121		0.13	3710
0.1305	1265		0.06525	11992		0.1305	3762
0.131	1151		0.0655	11866		0.131	3805
0.1315	1220		0.06575	11634		0.1315	3611
0.132	1151		0.066	11472		0.132	3617
0.1325	1178		0.06625	11597		0.1325	3522
0.133	1170		0.0665	11436		0.133	3368
0.1335	1161		0.06675	11380		0.1335	3518
0.134	1101		0.067	11124		0.134	3342
0.1345	1166		0.06725	11306		0.1345	3342
0.135	1170		0.0675	10848		0.135	3331
0.1355	1149		0.06775	11066		0.1355	3319
0.136	1128		0.068	11004		0.136	3210
0.1365	1065		0.06825	10969		0.1365	3280
0.137	1100		0.0685	10779		0.137	3117
0.1375	1110		0.06875	10865		0.1375	3151
0.138	1063		0.069	10756		0.138	3041
0.1385	1065		0.06925	10642		0.1385	3068
0.139	1023		0.0695	10613		0.139	2994
0.1395	1020		0.06975	10297		0.1395	3052
0.14	1031		0.07	10481		0.14	2993
0.1405	1003		0.07025	10337		0.1405	2921
0.141	997		0.0705	10154		0.141	2892
0.1415	1001		0.07075	10120		0.1415	2774
0.142	1032		0.071	10124		0.142	2784
0.1425	1001		0.07125	10053		0.1425	2780
0.143	1054		0.0715	10058		0.143	2789
0.1435	987		0.07175	9911		0.1435	2668
0.144	988		0.072	9918		0.144	2694
0.1445	915		0.07225	9699		0.1445	2723
0.145	936		0.0725	9660		0.145	2649
0.1455	928		0.07275	9620		0.1455	2529
0.146	968		0.073	9585		0.146	2513
0.1465	967		0.07325	9558		0.1465	2566
0.147	949		0.0735	9361		0.147	2481
0.1475	978		0.07375	9332		0.1475	2552
0.148	892		0.074	9320		0.148	2408
0.1485	945		0.07425	9033		0.1485	2447
0.149	1005		0.0745	9112		0.149	2403
0.1495	932		0.07475	9065		0.1495	2350
0.15	964		0.075	8910		0.15	2369
0.1505	938		0.07525	8966		0.1505	2280
0.151	931		0.0755	8887		0.151	2298
0.1515	882		0.07575	8785		0.1515	2208
0.152	901		0.076	8772		0.152	2196
0.1525	856		0.07625	8756		0.1525	2104
0.153	880		0.0765	8653		0.153	2063
0.1535	826		0.07675	8563		0.1535	2132
0.154	820		0.077	8643		0.154	2076
0.1545	860		0.07725	8462		0.1545	2104
0.155	866		0.0775	8356		0.155	2137
0.1555	853		0.07775	8333		0.1555	2048
0.156	833		0.078	8144		0.156	1976
0.1565	824		0.07825	8144		0.1565	1930
0.157	851		0.0785	8103		0.157	1934
0.1575	866		0.07875	7977		0.1575	1926
0.158	794		0.079	8236		0.158	1957
0.1585	834		0.07925	7856		0.1585	1949
0.159	772		0.0795	7906		0.159	1805
0.1595	796		0.07975	7910		0.1595	1802
0.16	799		0.08	7706		0.16	1839
0.1605	858		0.08025	7832		0.1605	1796
0.161	778		0.0805	7673		0.161	1848
0.1615	807		0.08075	7806		0.1615	1880
0.162	764		0.081	7558		0.162	1740
0.1625	764		0.08125	7513		0.1625	1718
0.163	772		0.0815	7499		0.163	1682
0.1635	750		0.08175	7301		0.1635	1736
0.164	838		0.082	7368		0.164	1698
0.1645	747		0.08225	7252		0.1645	1630
0.165	792		0.0825	7309		0.165	1607
0.1655	755		0.08275	7225		0.1655	1554
0.166	732		0.083	7185		0.166	1609
0.1665	722		0.08325	7211		0.1665	1492
0.167	777		0.0835	7140		0.167	1579
0.1675	730		0.08375	6871		0.1675	1526
0.168	783		0.084	6982		0.168	1521
0.1685	717		0.08425	6859		0.1685	1561
0.169	776		0.0845	6797		0.169	1423
0.1695	749		0.08475	6812		0.1695	1470
0.17	718		0.085	6759		0.17	1402
0.1705	704		0.08525	6733		0.1705	1373
0.171	751		0.0855	6735		0.171	1440
0.1715	756		0.08575	6528		0.1715	1391
0.172	675		0.086	6679		0.172	1357
0.1725	701		0.08625	6499		0.1725	1366
0.173	729		0.0865	6409		0.173	1379
0.1735	715		0.08675	6436		0.1735	1316
0.174	705		0.087	6331		0.174	1329
0.1745	655		0.08725	6264		0.1745	1306
0.175	683		0.0875	6264		0.175	1226
0.1755	671		0.08775	6157		0.1755	1297
0.176	716		0.088	6189		0.176	1309
0.1765	646		0.08825	6060		0.1765	1223
0.177	648		0.0885	6256		0.177	1221
0.1775	680		0.08875	5910		0.1775	1179
0.178	649		0.089	6067		0.178	1260
0.1785	626		0.08925	5947		0.1785	1235
0.179	641		0.0895	5879		0.179	1119
0.1795	658		0.08975	5975		0.1795	1207
0.18	665		0.09	5935		0.18	1172
0.1805	611		0.09025	5887		0.1805	1155
0.181	624		0.0905	5868		0.181	1168
0.1815	668		0.09075	5628		0.1815	1121
0.182	597		0.091	5655		0.182	1085
0.1825	627		0.09125	5780		0.1825	1130
0.183	693		0.0915	5640		0.183	993
0.1835	643		0.09175	5635		0.1835	1162
0.184	608		0.092	5445		0.184	1051
0.1845	692		0.09225	5545		0.1845	1001
0.185	592		0.0925	5499		0.185	957
0.1855	621		0.09275	5493		0.1855	1018
0.186	605		0.093	5406		0.186	960
0.1865	606		0.09325	5412		0.1865	989
0.187	592		0.0935	5313		0.187	948
0.1875	631		0.09375	5293		0.1875	1004
0.188	620		0.094	5131		0.188	907
0.1885	590		0.09425	5300		0.1885	898
0.189	594		0.0945	5138		0.189	946
0.1895	622		0.09475	5209		0.1895	873
0.19	565		0.095	5039		0.19	868
0.1905	571		0.09525	4982		0.1905	924
0.191	593		0.0955	4976		0.191	852
0.1915	587		0.09575	5040		0.1915	862
0.192	556		0.096	4901		0.192	865
0.1925	557		0.09625	4889		0.1925	890
0.193	564		0.0965	4731		0.193	863
0.1935	596		0.09675	4971		0.1935	870
0.194	598		0.097	4790		0.194	862
0.1945	591		0.09725	4766		0.1945	820
0.195	603		0.0975	4749		0.195	788
0.1955	581		0.09775	4703		0.1955	797
0.196	531		0.098	4681		0.196	797
0.1965	574		0.09825	4780		0.1965	756
0.197	548		0.0985	4661		0.197	760
0.1975	561		0.09875	4638		0.1975	691
0.198	580		0.099	4567		0.198	734
0.1985	549		0.09925	4618		0.1985	722
0.199	561		0.0995	4539		0.199	747
0.1995	535		0.09975	4578		0.1995	701
0.2	561		0.1	4458		0.2	732
0.2005	593		0.10025	4566		0.2005	691
0.201	506		0.1005	4465		0.201	723
0.2015	509		0.10075	4510		0.2015	693
0.202	548		0.101	4297		0.202	713
0.2025	557		0.10125	4239		0.2025	638
0.203	557		0.1015	4255		0.203	644
0.2035	550		0.10175	4377		0.2035	684
0.204	527		0.102	4145		0.204	625
0.2045	532		0.10225	4233		0.2045	673
0.205	496		0.1025	4153		0.205	653
0.2055	511		0.10275	4180		0.2055	627
0.206	516		0.103	4061		0.206	632
0.2065	553		0.10325	4089		0.2065	641
0.207	542		0.1035	3991		0.207	638
0.2075	502		0.10375	4005		0.2075	646
0.208	512		0.104	4016		0.208	563
0.2085	488		0.10425	3988		0.2085	611
0.209	502		0.1045	3920		0.209	563
0.2095	534		0.10475	4016		0.2095	606
0.21	491		0.105	3983		0.21	536
0.2105	543		0.10525	3919		0.2105	568
0.211	489		0.1055	3937		0.211	544
0.2115	532		0.10575	3756		0.2115	589
0.212	534		0.106	3835		0.212	527
0.2125	555		0.10625	3759		0.2125	567
0.213	468		0.1065	3761		0.213	485
0.2135	512		0.10675	3683		0.2135	516
0.214	495		0.107	3829		0.214	555
0.2145	489		0.10725	3657		0.2145	513
0.215	469		0.1075	3614		0.215	515
0.2155	442		0.10775	3496		0.2155	504
0.216	465		0.108	3534		0.216	495
0.2165	465		0.10825	3463		0.2165	527
0.217	485		0.1085	3492		0.217	504
0.2175	461		0.10875	3555		0.2175	469
0.218	492		0.109	3500		0.218	465
0.2185	457		0.10925	3456		0.2185	462
0.219	452		0.1095	3395		0.219	495
0.2195	441		0.10975	3377		0.2195	446
0.22	463		0.11	3354		0.22	421
0.2205	410		0.11025	3302		0.2205	418
0.221	459		0.1105	3306		0.221	438
0.2215	472		0.11075	3288		0.2215	407
0.222	474		0.111	3241		0.222	400
0.2225	496		0.11125	3285		0.2225	426
0.223	433		0.1115	3286		0.223	458
0.2235	420		0.11175	3180		0.2235	408
0.224	460		0.112	3180		0.224	410
0.2245	442		0.11225	3192		0.2245	403
0.225	469		0.1125	3277		0.225	401
0.2255	450		0.11275	3249		0.2255	386
0.226	451		0.113	3159		0.226	394
0.2265	420		0.11325	3126		0.2265	365
0.227	444		0.1135	3139		0.227	383
0.2275	410		0.11375	2970		0.2275	367
0.228	435		0.114	2983		0.228	326
0.2285	494		0.11425	2945		0.2285	361
0.229	431		0.1145	3056		0.229	347
0.2295	438		0.11475	3006		0.2295	352
0.23	413		0.115	2937		0.23	371
0.2305	418		0.11525	2929		0.2305	388
0.231	442		0.1155	2940		0.231	380
0.2315	438		0.11575	2861		0.2315	336
0.232	444		0.116	2889		0.232	347
0.2325	461		0.11625	2952		0.2325	302
0.233	407		0.1165	2856		0.233	322
0.2335	432		0.11675	2787		0.2335	319
0.234	427		0.117	2817		0.234	298
0.2345	409		0.11725	2782		0.2345	338
0.235	422		0.1175	2689		0.235	272
0.2355	378		0.11775	2681		0.2355	300
0.236	441		0.118	2724		0.236	304
0.2365	392		0.11825	2646		0.2365	301
0.237	460		0.1185	2648		0.237	324
0.2375	412		0.11875	2606		0.2375	296
0.238	400		0.119	2749		0.238	267
0.2385	431		0.11925	2637		0.2385	292
0.239	417		0.1195	2610		0.239	285
0.2395	394		0.11975	2599		0.2395	270
0.24	387		0.12	2511		0.24	307
0.2405	366		0.12025	2536		0.2405	262
0.241	385		0.1205	2533		0.241	257
0.2415	388		0.12075	2437		0.2415	289
0.242	423		0.121	2502		0.242	269
0.2425	386		0.12125	2501		0.2425	278
0.243	375		0.1215	2515		0.243	218
0.2435	414		0.12175	2455		0.2435	244
0.244	390		0.122	2422		0.244	255
0.2445	386		0.12225	2342		0.2445	239
0.245	406		0.1225	2424		0.245	256
0.2455	373		0.12275	2403		0.2455	236
0.246	400		0.123	2415		0.246	234
0.2465	408		0.12325	2288		0.2465	217
0.247	381		0.1235	2356		0.247	249
0.2475	346		0.12375	2282		0.2475	240
0.248	391		0.124	2206		0.248	244
0.2485	377		0.12425	2296		0.2485	226
0.249	392		0.1245	2254		0.249	209
0.2495	384		0.12475	2268		0.2495	203
0.25	349		0.125	2210		0.25	244
0.2505	372		0.12525	2200		0.2505	218
0.251	393		0.1255	2198		0.251	240
0.2515	356		0.12575	2172		0.2515	213
0.252	353		0.126	2317		0.252	206
0.2525	374		0.12625	2115		0.2525	221
0.253	363		0.1265	2129		0.253	214
0.2535	377		0.12675	2132		0.2535	197
0.254	372		0.127	2137		0.254	173
0.2545	341		0.12725	2107		0.2545	201
0.255	351		0.1275	2097		0.255	213
0.2555	375		0.12775	2096		0.2555	198
0.256	365		0.128	2033		0.256	184
0.2565	345		0.12825	2098		0.2565	181
0.257	324		0.1285	1972		0.257	167
0.2575	362		0.12875	1996		0.2575	187
0.258	382		0.129	2027		0.258	200
0.2585	349		0.12925	2063		0.2585	179
0.259	380		0.1295	1959		0.259	180
0.2595	360		0.12975	1928		0.2595	185
0.26	327		0.13	1875		0.26	173
0.2605	343		0.13025	1945		0.2605	182
0.261	375		0.1305	1925		0.261	165
0.2615	328		0.13075	1905		0.2615	168
0.262	341		0.131	1815		0.262	172
0.2625	329		0.13125	1903		0.2625	177
0.263	350		0.1315	1810		0.263	155
0.2635	335		0.13175	1820		0.2635	159
0.264	336		0.132	1800		0.264	154
0.2645	325		0.13225	1744		0.2645	179
0.265	352		0.1325	1890		0.265	163
0.2655	349		0.13275	1798		0.2655	136
0.266	326		0.133	1741		0.266	156
0.2665	329		0.13325	1710		0.2665	128
0.267	347		0.1335	1830		0.267	150
0.2675	341		0.13375	1697		0.2675	118
0.268	351		0.134	1721		0.268	145
0.2685	346		0.13425	1695		0.2685	153
0.269	343		0.1345	1705		0.269	137
0.2695	329		0.13475	1711		0.2695	147
0.27	310		0.135	1725		0.27	130
0.2705	317		0.13525	1769		0.2705	119
0.271	314		0.1355	1608		0.271	116
0.2715	325		0.13575	1657		0.2715	130
0.272	309		0.136	1651		0.272	134
0.2725	307		0.13625	1683		0.2725	133
0.273	315		0.1365	1585		0.273	111
0.2735	301		0.13675	1568		0.2735	128
0.274	333		0.137	1566		0.274	127
0.2745	341		0.13725	1670		0.2745	147
0.275	342		0.1375	1587		0.275	139
0.2755	322		0.13775	1553		0.2755	118
0.276	336		0.138	1592		0.276	114
0.2765	325		0.13825	1520		0.2765	131
0.277	313		0.1385	1604		0.277	111
0.2775	318		0.13875	1488		0.2775	127
0.278	324		0.139	1475		0.278	106
0.2785	301		0.13925	1492		0.2785	94
0.279	310		0.1395	1563		0.279	119
0.2795	285		0.13975	1512		0.2795	103
0.28	316		0.14	1510		0.28	92
0.2805	300		0.14025	1425		0.2805	104
0.281	298		0.1405	1501		0.281	109
0.2815	292		0.14075	1425		0.2815	105
0.282	314		0.141	1416		0.282	107
0.2825	274		0.14125	1458		0.2825	101
0.283	326		0.1415	1423		0.283	120
0.2835	304		0.14175	1380		0.2835	98
0.284	301		0.142	1359		0.284	100
0.2845	325		0.14225	1369		0.2845	98
0.285	331		0.1425	1415		0.285	103
0.2855	289		0.14275	1338		0.2855	111
0.286	271		0.143	1354		0.286	105
0.2865	283		0.14325	1339		0.2865	93
0.287	299		0.1435	1274		0.287	95
0.2875	313		0.14375	1389		0.2875	103
0.288	306		0.144	1325		0.288	93
0.2885	303		0.14425	1345		0.2885	83
0.289	289		0.1445	1310		0.289	100
0.2895	294		0.14475	1309		0.2895	77
0.29	326		0.145	1352		0.29	86
0.2905	332		0.14525	1272		0.2905	91
0.291	295		0.1455	1270		0.291	87
0.2915	270		0.14575	1281		0.2915	80
0.292	300		0.146	1273		0.292	99
0.2925	284		0.14625	1205		0.2925	68
0.293	270		0.1465	1234		0.293	80
0.2935	312		0.14675	1270		0.2935	90
0.294	295		0.147	1267		0.294	73
0.2945	285		0.14725	1186		0.2945	71
0.295	280		0.1475	1158		0.295	68
0.2955	277		0.14775	1228		0.2955	77
0.296	271		0.148	1131		0.296	83
0.2965	286		0.14825	1207		0.2965	87
0.297	279		0.1485	1186		0.297	72
0.2975	313		0.14875	1124		0.2975	79
0.298	299		0.149	1168		0.298	79
0.2985	276		0.14925	1189		0.2985	70
0.299	275		0.1495	1120		0.299	75
0.2995	288		0.14975	1224		0.2995	64
0.3	297		0.15	1091		0.3	70
0.3005	304		0.15025	1104		0.3005	58
0.301	266		0.1505	1140		0.301	72
0.3015	279		0.15075	1127		0.3015	43
0.302	281		0.151	1129		0.302	80
0.3025	235		0.15125	1145		0.3025	64
0.303	257		0.1515	1100		0.303	83
0.3035	276		0.15175	1074		0.3035	82
0.304	260		0.152	1072		0.304	57
0.3045	257		0.15225	1033		0.3045	51
0.305	263		0.1525	1057		0.305	47
0.3055	260		0.15275	1056		0.3055	68
0.306	277		0.153	1045		0.306	67
0.3065	263		0.15325	1035		0.3065	61
0.307	257		0.1535	974		0.307	66
0.3075	269		0.15375	1005		0.3075	52
0.308	273		0.154	1012		0.308	45
0.3085	259		0.15425	1016		0.3085	55
0.309	247		0.1545	997		0.309	56
0.3095	273		0.15475	1018		0.3095	50
0.31	258		0.155	1018		0.31	72
0.3105	287		0.15525	1032		0.3105	43
0.311	278		0.1555	970		0.311	49
0.3115	244		0.15575	975		0.3115	61
0.312	253		0.156	958		0.312	63
0.3125	265		0.15625	937		0.3125	56
0.313	264		0.1565	978		0.313	53
0.3135	268		0.15675	920		0.3135	49
0.314	262		0.157	961		0.314	47
0.3145	256		0.15725	903		0.3145	44
0.315	272		0.1575	873		0.315	47
0.3155	261		0.15775	883		0.3155	49
0.316	244		0.158	881		0.316	48
0.3165	249		0.15825	945		0.3165	52
0.317	216		0.1585	869		0.317	47
0.3175	241		0.15875	916		0.3175	40
0.318	257		0.159	900		0.318	42
0.3185	270		0.15925	898		0.3185	39
0.319	277		0.1595	861		0.319	45
0.3195	241		0.15975	875		0.3195	39
0.32	242		0.16	893		0.32	33
0.3205	262		0.16025	874		0.3205	40
0.321	238		0.1605	873		0.321	39
0.3215	259		0.16075	819		0.3215	39
0.322	235		0.161	836		0.322	33
0.3225	261		0.16125	878		0.3225	45
0.323	252		0.1615	801		0.323	49
0.3235	214		0.16175	831		0.3235	33
0.324	226		0.162	796		0.324	34
0.3245	241		0.16225	834		0.3245	36
0.325	249		0.1625	796		0.325	45
0.3255	222		0.16275	818		0.3255	31
0.326	230		0.163	809		0.326	31
0.3265	250		0.16325	760		0.3265	35
0.327	225		0.1635	815		0.327	40
0.3275	232		0.16375	762		0.3275	37
0.328	233		0.164	748		0.328	35
0.3285	244		0.16425	774		0.3285	47
0.329	256		0.1645	739		0.329	36
0.3295	245		0.16475	759		0.3295	29
0.33	229		0.165	763		0.33	22
0.3305	225		0.16525	699		0.3305	38
0.331	240		0.1655	737		0.331	32
0.3315	216		0.16575	787		0.3315	35
0.332	235		0.166	748		0.332	35
0.3325	257		0.16625	739		0.3325	36
0.333	200		0.1665	733		0.333	33
0.3335	253		0.16675	730		0.3335	31
0.334	204		0.167	732		0.334	42
0.3345	226		0.16725	754		0.3345	20
0.335	248		0.1675	690		0.335	22
0.3355	218		0.16775	699		0.3355	30
0.336	208		0.168	712		0.336	27
0.3365	201		0.16825	719		0.3365	31
0.337	204		0.1685	684		0.337	35
0.3375	213		0.16875	659		0.3375	32
0.338	228		0.169	641		0.338	29
0.3385	242		0.16925	694		0.3385	25
0.339	231		0.1695	698		0.339	24
0.3395	187		0.16975	665		0.3395	29
0.34	246		0.17	657		0.34	14
0.3405	205		0.17025	664		0.3405	27
0.341	239		0.1705	635		0.341	24
0.3415	208		0.17075	700		0.3415	22
0.342	197		0.171	639		0.342	32
0.3425	236		0.17125	632		0.3425	28
0.343	246		0.1715	651		0.343	33
0.3435	224		0.17175	605		0.3435	18
0.344	195		0.172	661		0.344	26
0.3445	225		0.17225	631		0.3445	20
0.345	198		0.1725	592		0.345	27
0.3455	192		0.17275	651		0.3455	30
0.346	171		0.173	584		0.346	31
0.3465	242		0.17325	625		0.3465	18
0.347	209		0.1735	615		0.347	26
0.3475	212		0.17375	660		0.3475	23
0.348	229		0.174	587		0.348	15
0.3485	213		0.17425	579		0.3485	20
0.349	201		0.1745	550		0.349	20
0.3495	191		0.17475	609		0.3495	10
0.35	205		0.175	595		0.35	15
0.3505	229		0.17525	558		0.3505	25
0.351	234		0.1755	573		0.351	25
0.3515	212		0.17575	566		0.3515	21
0.352	207		0.176	577		0.352	21
0.3525	193		0.17625	522		0.3525	20
0.353	225		0.1765	567		0.353	32
0.3535	228		0.17675	531		0.3535	18
0.354	205		0.177	555		0.354	24
0.3545	182		0.17725	522		0.3545	18
0.355	194		0.1775	543		0.355	20
0.3555	211		0.17775	516		0.3555	16
0.356	193		0.178	549		0.356	21
0.3565	202		0.17825	568		0.3565	14
0.357	201		0.1785	507		0.357	15
0.3575	187		0.17875	560		0.3575	10
0.358	219		0.179	531		0.358	17
0.3585	186		0.17925	480		0.3585	17
0.359	203		0.1795	576		0.359	18
0.3595	201		0.17975	504		0.3595	11
0.36	187		0.18	465		0.36	12
0.3605	183		0.18025	518		0.3605	24
0.361	187		0.1805	494		0.361	13
0.3615	205		0.18075	503		0.3615	21
0.362	207		0.181	503		0.362	12
0.3625	201		0.18125	495		0.3625	11
0.363	177		0.1815	480		0.363	18
0.3635	182		0.18175	513		0.3635	13
0.364	205		0.182	513		0.364	18
0.3645	215		0.18225	447		0.3645	13
0.365	180		0.1825	479		0.365	15
0.3655	201		0.18275	458		0.3655	19
0.366	210		0.183	435		0.366	22
0.3665	191		0.18325	484		0.3665	10
0.367	189		0.1835	451		0.367	17
0.3675	171		0.18375	462		0.3675	11
0.368	165		0.184	471		0.368	17
0.3685	198		0.18425	489		0.3685	15
0.369	172		0.1845	433		0.369	17
0.3695	192		0.18475	423		0.3695	13
0.37	183		0.185	439		0.37	18
0.3705	187		0.18525	433		0.3705	14
0.371	182		0.1855	454		0.371	15
0.3715	192		0.18575	397		0.3715	16
0.372	176		0.186	382		0.372	9
0.3725	197		0.18625	398		0.3725	13
0.373	190		0.1865	427		0.373	16
0.3735	198		0.18675	411		0.3735	19
0.374	192		0.187	445		0.374	15
0.3745	179		0.18725	432		0.3745	16
0.375	193		0.1875	401		0.375	15
0.3755	196		0.18775	432		0.3755	14
0.376	171		0.188	389		0.376	12
0.3765	173		0.18825	421		0.3765	14
0.377	180		0.1885	379		0.377	16
0.3775	184		0.18875	394		0.3775	12
0.378	176		0.189	407		0.378	17
0.3785	181		0.18925	381		0.3785	8
0.379	181		0.1895	411		0.379	16
0.3795	180		0.18975	397		0.3795	13
0.38	181		0.19	408		0.38	17
0.3805	180		0.19025	364		0.3805	19
0.381	158		0.1905	347		0.381	9
0.3815	158		0.19075	442		0.3815	12
0.382	175		0.191	393		0.382	13
0.3825	162		0.19125	371		0.3825	9
0.383	187		0.1915	381		0.383	6
0.3835	156		0.19175	382		0.3835	13
0.384	175		0.192	411		0.384	7
0.3845	169		0.19225	336		0.3845	13
0.385	159		0.1925	336		0.385	15
0.3855	186		0.19275	369		0.3855	7
0.386	180		0.193	358		0.386	4
0.3865	166		0.19325	379		0.3865	11
0.387	159		0.1935	359		0.387	14
0.3875	189		0.19375	340		0.3875	8
0.388	155		0.194	345		0.388	9
0.3885	173		0.19425	337		0.3885	14
0.389	192		0.1945	361		0.389	18
0.3895	172		0.19475	316		0.3895	2
0.39	183		0.195	364		0.39	10
0.3905	182		0.19525	350		0.3905	11
0.391	150		0.1955	359		0.391	8
0.3915	173		0.19575	326		0.3915	6
0.392	191		0.196	305		0.392	14
0.3925	195		0.19625	375		0.3925	9
0.393	163		0.1965	345		0.393	6
0.3935	144		0.19675	319		0.3935	11
0.394	159		0.197	294		0.394	8
0.3945	166		0.19725	303		0.3945	4
0.395	164		0.1975	295		0.395	4
0.3955	154		0.19775	285		0.3955	12
0.396	171		0.198	331		0.396	9
0.3965	152		0.19825	285		0.3965	11
0.397	183		0.1985	305		0.397	6
0.3975	194		0.19875	321		0.3975	9
0.398	175		0.199	275		0.398	13
0.3985	161		0.19925	291		0.3985	3
0.399	178		0.1995	311		0.399	10
0.3995	170		0.19975	305		0.3995	6
0.4	155		0.2	283		0.4	8
0.4005	173		0.20025	274		0.4005	11
0.401	152		0.2005	293		0.401	4
0.4015	141		0.20075	291		0.4015	3
0.402	176		0.201	289		0.402	9
0.4025	177		0.20125	276		0.4025	7
0.403	127		0.2015	312		0.403	6
0.4035	158		0.20175	302		0.4035	4
0.404	159		0.202	270		0.404	10
0.4045	170		0.20225	271		0.4045	8
0.405	171		0.2025	301		0.405	5
0.4055	162		0.20275	274		0.4055	7
0.406	160		0.203	279		0.406	10
0.4065	150		0.20325	290		0.4065	9
0.407	168		0.2035	253		0.407	10
0.4075	147		0.20375	266		0.4075	10
0.408	168		0.204	265		0.408	6
0.4085	195		0.20425	280		0.4085	10
0.409	135		0.2045	309		0.409	7
0.4095	158		0.20475	218		0.4095	5
0.41	162		0.205	268		0.41	8
0.4105	175		0.20525	267		0.4105	7
0.411	172		0.2055	257		0.411	11
0.4115	140		0.20575	282		0.4115	5
0.412	152		0.206	287		0.412	4
0.4125	186		0.20625	253		0.4125	5
0.413	167		0.2065	241		0.413	5
0.4135	184		0.20675	240		0.4135	8
0.414	156		0.207	233		0.414	5
0.4145	150		0.20725	206		0.4145	4
0.415	146		0.2075	240		0.415	8
0.4155	138		0.20775	250		0.4155	7
0.416	148		0.208	246		0.416	8
0.4165	153		0.20825	265		0.4165	9
0.417	137		0.2085	232		0.417	2
0.4175	156		0.20875	250		0.4175	5
0.418	160		0.209	208		0.418	7
0.4185	173		0.20925	210		0.4185	8
0.419	156		0.2095	255		0.419	4
0.4195	166		0.20975	224		0.4195	5
0.42	139		0.21	236		0.42	3
0.4205	148		0.21025	239		0.4205	4
0.421	153		0.2105	235		0.421	5
0.4215	138		0.21075	221		0.4215	7
0.422	150		0.211	208		0.422	5
0.4225	165		0.21125	215		0.4225	7
0.423	151		0.2115	195		0.423	5
0.4235	147		0.21175	189		0.4235	4
0.424	163		0.212	215		0.424	7
0.4245	163		0.21225	225		0.4245	3
0.425	135		0.2125	195		0.425	8
0.4255	137		0.21275	224		0.4255	6
0.426	141		0.213	209		0.426	5
0.4265	128		0.21325	201		0.4265	5
0.427	134		0.2135	201		0.427	5
0.4275	136		0.21375	202		0.4275	5
0.428	151		0.214	203		0.428	6
0.4285	156		0.21425	209		0.4285	3
0.429	113		0.2145	206		0.429	3
0.4295	111		0.21475	244		0.4295	4
0.43	148		0.215	174		0.43	4
0.4305	155		0.21525	197		0.4305	9
0.431	148		0.2155	175		0.431	4
0.4315	142		0.21575	193		0.4315	1
0.432	138		0.216	185		0.432	3
0.4325	147		0.21625	205		0.4325	4
0.433	155		0.2165	185		0.433	7
0.4335	141		0.21675	198		0.4335	4
0.434	141		0.217	184		0.434	5
0.4345	133		0.21725	171		0.4345	4
0.435	134		0.2175	212		0.435	3
0.4355	127		0.21775	178		0.4355	3
0.436	136		0.218	190		0.436	3
0.4365	153		0.21825	167		0.4365	4
0.437	145		0.2185	182		0.437	0
0.4375	170		0.21875	175		0.4375	5
0.438	138		0.219	187		0.438	4
0.4385	127		0.21925	185		0.4385	2
0.439	147		0.2195	180		0.439	4
0.4395	151		0.21975	199		0.4395	6
0.44	162		0.22	180		0.44	5
0.4405	146		0.22025	164		0.4405	4
0.441	121		0.2205	162		0.441	3
0.4415	148		0.22075	170		0.4415	5
0.442	141		0.221	148		0.442	4
0.4425	146		0.22125	184		0.4425	2
0.443	149		0.2215	179		0.443	4
0.4435	140		0.22175	159		0.4435	6
0.444	141		0.222	151		0.444	2
0.4445	124		0.22225	158		0.4445	7
0.445	118		0.2225	170		0.445	7
0.4455	120		0.22275	135		0.4455	5
0.446	141		0.223	147		0.446	3
0.4465	145		0.22325	145		0.4465	4
0.447	142		0.2235	162		0.447	2
0.4475	146		0.22375	150		0.4475	3
0.448	132		0.224	137		0.448	2
0.4485	120		0.22425	142		0.4485	3
0.449	135		0.2245	167		0.449	2
0.4495	115		0.22475	148		0.4495	3
0.45	147		0.225	169		0.45	4
0.4505	131		0.22525	151		0.4505	4
0.451	121		0.2255	154		0.451	3
0.4515	131		0.22575	155		0.4515	1
0.452	158		0.226	137		0.452	0
0.4525	110		0.22625	135		0.4525	4
0.453	100		0.2265	167		0.453	2
0.4535	144		0.22675	160		0.4535	0
0.454	123		0.227	148		0.454	2
0.4545	129		0.22725	135		0.4545	2
0.455	148		0.2275	149		0.455	2
0.4555	134		0.22775	134		0.4555	1
0.456	128		0.228	134		0.456	0
0.4565	116		0.22825	147		0.4565	1
0.457	144		0.2285	127		0.457	2
0.4575	117		0.22875	143		0.4575	2
0.458	119		0.229	138		0.458	2
0.4585	110		0.22925	126		0.4585	2
0.459	147		0.2295	137		0.459	0
0.4595	121		0.22975	135		0.4595	2
0.46	135		0.23	134		0.46	0
0.4605	135		0.23025	113		0.4605	2
0.461	132		0.2305	120		0.461	1
0.4615	141		0.23075	136		0.4615	7
0.462	122		0.231	142		0.462	2
0.4625	120		0.23125	126		0.4625	1
0.463	123		0.2315	139		0.463	4
0.4635	145		0.23175	135		0.4635	1
0.464	120		0.232	127		0.464	1
0.4645	121		0.23225	132		0.4645	5
0.465	124		0.2325	126		0.465	2
0.4655	125		0.23275	116		0.4655	5
0.466	102		0.233	113		0.466	1
0.4665	123		0.23325	121		0.4665	1
0.467	113		0.2335	115		0.467	1
0.4675	135		0.23375	114		0.4675	2
0.468	108		0.234	129		0.468	4
0.4685	123		0.23425	128		0.4685	2
0.469	125		0.2345	148		0.469	4
0.4695	114		0.23475	118		0.4695	0
0.47	129		0.235	109		0.47	3
0.4705	128		0.23525	105		0.4705	3
0.471	130		0.2355	120		0.471	6
0.4715	108		0.23575	131		0.4715	3
0.472	108		0.236	106		0.472	4
0.4725	108		0.23625	103		0.4725	3
0.473	110		0.2365	113		0.473	2
0.4735	120		0.23675	120		0.4735	2
0.474	110		0.237	113		0.474	0
0.4745	110		0.23725	95		0.4745	5
0.475	112		0.2375	113		0.475	3
0.4755	97		0.23775	105		0.4755	0
0.476	117		0.238	103		0.476	5
0.4765	87		0.23825	118		0.4765	3
0.477	130		0.2385	106		0.477	2
0.4775	115		0.23875	83		0.4775	1
0.478	124		0.239	117		0.478	1
0.4785	118		0.23925	98		0.4785	7
0.479	130		0.2395	90		0.479	0
0.4795	135		0.23975	99		0.4795	2
0.48	115		0.24	99		0.48	0
0.4805	124		0.24025	113		0.4805	3
0.481	146		0.2405	100		0.481	2
0.4815	117		0.24075	98		0.4815	0
0.482	109		0.241	64		0.482	3
0.4825	123		0.24125	100		0.4825	3
0.483	122		0.2415	127		0.483	0
0.4835	121		0.24175	81		0.4835	1
0.484	125		0.242	115		0.484	1
0.4845	100		0.24225	107		0.4845	4
0.485	119		0.2425	100		0.485	3
0.4855	107		0.24275	101		0.4855	2
0.486	115		0.243	100		0.486	2
0.4865	111		0.24325	111		0.4865	3
0.487	116		0.2435	92		0.487	5
0.4875	120		0.24375	95		0.4875	0
0.488	104		0.244	85		0.488	0
0.4885	109		0.24425	87		0.4885	0
0.489	124		0.2445	82		0.489	3
0.4895	113		0.24475	94		0.4895	0
0.49	125		0.245	91		0.49	1
0.4905	113		0.24525	90		0.4905	2
0.491	110		0.2455	77		0.491	1
0.4915	104		0.24575	103		0.4915	0
0.492	119		0.246	106		0.492	0
0.4925	108		0.24625	84		0.4925	3
0.493	106		0.2465	70		0.493	4
0.4935	120		0.24675	87		0.4935	1
0.494	112		0.247	78		0.494	2
0.4945	96		0.24725	80		0.4945	0
0.495	94		0.2475	86		0.495	3
0.4955	104		0.24775	96		0.4955	0
0.496	118		0.248	73		0.496	2
0.4965	102		0.24825	70		0.4965	1
0.497	104		0.2485	76		0.497	2
0.4975	124		0.24875	97		0.4975	0
0.498	105		0.249	100		0.498	3
0.4985	104		0.24925	95		0.4985	0
0.499	123		0.2495	82		0.499	2
0.4995	104		0.24975	74		0.4995	0
0.5	128		0.25	83		0.5	3
0.5005	128		0.25025	84		0.5005	3
0.501	109		0.2505	80		0.501	2
0.5015	102		0.25075	99		0.5015	0
0.502	102		0.251	79		0.502	7
0.5025	107		0.25125	74		0.5025	1
0.503	100		0.2515	79		0.503	2
0.5035	98		0.25175	79		0.5035	1
0.504	102		0.252	77		0.504	0
0.5045	101		0.25225	75		0.5045	1
0.505	86		0.2525	74		0.505	1
0.5055	109		0.25275	68		0.5055	0
0.506	104		0.253	69		0.506	3
0.5065	101		0.25325	85		0.5065	0
0.507	96		0.2535	80		0.507	1
0.5075	104		0.25375	68		0.5075	0
0.508	114		0.254	85		0.508	3
0.5085	107		0.25425	81		0.5085	1
0.509	90		0.2545	75		0.509	2
0.5095	102		0.25475	62		0.5095	2
0.51	97		0.255	58		0.51	1
0.5105	93		0.25525	82		0.5105	2
0.511	99		0.2555	76		0.511	2
0.5115	103		0.25575	75		0.5115	2
0.512	99		0.256	66		0.512	1
0.5125	104		0.25625	63		0.5125	0
0.513	105		0.2565	59		0.513	3
0.5135	97		0.25675	71		0.5135	0
0.514	116		0.257	64		0.514	0
0.5145	92		0.25725	70		0.5145	0
0.515	98		0.2575	74		0.515	2
0.5155	93		0.25775	60		0.5155	0
0.516	90		0.258	63		0.516	3
0.5165	106		0.25825	76		0.5165	0
0.517	113		0.2585	63		0.517	2
0.5175	105		0.25875	59		0.5175	3
0.518	80		0.259	59		0.518	1
0.5185	109		0.25925	51		0.5185	1
0.519	116		0.2595	57		0.519	0
0.5195	117		0.25975	61		0.5195	0
0.52	107		0.26	73		0.52	3
0.5205	97		0.26025	67		0.5205	1
0.521	105		0.2605	66		0.521	0
0.5215	93		0.26075	60		0.5215	1
0.522	89		0.261	55		0.522	1
0.5225	87		0.26125	61		0.5225	0
0.523	117		0.2615	67		0.523	2
0.5235	101		0.26175	53		0.5235	2
0.524	92		0.262	51		0.524	0
0.5245	88		0.26225	51		0.5245	0
0.525	105		0.2625	68		0.525	1
0.5255	84		0.26275	61		0.5255	3
0.526	108		0.263	59		0.526	0
0.5265	84		0.26325	42		0.5265	1
0.527	88		0.2635	52		0.527	1
0.5275	81		0.26375	52		0.5275	0
0.528	93		0.264	50		0.528	0
0.5285	109		0.26425	53		0.5285	1
0.529	87		0.2645	61		0.529	0
0.5295	85		0.26475	60		0.5295	2
0.53	77		0.265	61		0.53	1
0.5305	103		0.26525	49		0.5305	0
0.531	90		0.2655	40		0.531	0
0.5315	110		0.26575	57		0.5315	1
0.532	92		0.266	65		0.532	0
0.5325	90		0.26625	63		0.5325	0
0.533	98		0.2665	47		0.533	1
0.5335	86		0.26675	47		0.5335	1
0.534	83		0.267	52		0.534	1
0.5345	85		0.26725	45		0.5345	2
0.535	89		0.2675	47		0.535	1
0.5355	113		0.26775	39		0.5355	1
0.536	81		0.268	47		0.536	2
0.5365	92		0.26825	43		0.5365	1
0.537	86		0.2685	45		0.537	2
0.5375	114		0.26875	54		0.5375	1
0.538	81		0.269	53		0.538	1
0.5385	90		0.26925	45		0.5385	2
0.539	81		0.2695	43		0.539	1
0.5395	92		0.26975	38		0.5395	0
0.54	104		0.27	38		0.54	4
0.5405	99		0.27025	37		0.5405	1
0.541	90		0.2705	41		0.541	0
0.5415	82		0.27075	38		0.5415	3
0.542	96		0.271	49		0.542	0
0.5425	95		0.27125	43		0.5425	1
0.543	107		0.2715	41		0.543	1
0.5435	83		0.27175	51		0.5435	1
0.544	86		0.272	41		0.544	1
0.5445	79		0.27225	39		0.5445	0
0.545	90		0.2725	45		0.545	1
0.5455	96		0.27275	50		0.5455	1
0.546	108		0.273	44		0.546	0
0.5465	81		0.27325	46		0.5465	1
0.547	96		0.2735	51		0.547	2
0.5475	91		0.27375	47		0.5475	2
0.548	88		0.274	52		0.548	0
0.5485	81		0.27425	53		0.5485	3
0.549	88		0.2745	36		0.549	0
0.5495	71		0.27475	41		0.5495	2
0.55	102		0.275	34		0.55	1
0.5505	77		0.27525	44		0.5505	0
0.551	80		0.2755	36		0.551	1
0.5515	90		0.27575	33		0.5515	0
0.552	82		0.276	33		0.552	2
0.5525	72		0.27625	36		0.5525	0
0.553	88		0.2765	31		0.553	1
0.5535	83		0.27675	40		0.5535	0
0.554	79		0.277	40		0.554	1
0.5545	98		0.27725	32		0.5545	1
0.555	63		0.2775	48		0.555	1
0.5555	65		0.27775	29		0.5555	1
0.556	72		0.278	29		0.556	2
0.5565	96		0.27825	30		0.5565	1
0.557	82		0.2785	38		0.557	1
0.5575	72		0.27875	36		0.5575	0
0.558	81		0.279	39		0.558	0
0.5585	92		0.27925	41		0.5585	0
0.559	83		0.2795	32		0.559	1
0.5595	100		0.27975	42		0.5595	1
0.56	91		0.28	33		0.56	1
0.5605	94		0.28025	34		0.5605	1
0.561	88		0.2805	41		0.561	1
0.5615	78		0.28075	45		0.5615	4
0.562	87		0.281	39		0.562	0
0.5625	66		0.28125	43		0.5625	0
0.563	88		0.2815	42		0.563	0
0.5635	90		0.28175	38		0.5635	2
0.564	88		0.282	35		0.564	0
0.5645	81		0.28225	26		0.5645	1
0.565	98		0.2825	44		0.565	2
0.5655	89		0.28275	44		0.5655	2
0.566	98		0.283	31		0.566	1
0.5665	81		0.28325	25		0.5665	0
0.567	79		0.2835	39		0.567	2
0.5675	91		0.28375	37		0.5675	0
0.568	71		0.284	31		0.568	2
0.5685	75		0.28425	39		0.5685	2
0.569	84		0.2845	37		0.569	0
0.5695	82		0.28475	33		0.5695	0
0.57	82		0.285	40		0.57	0
0.5705	84		0.28525	34		0.5705	0
0.571	87		0.2855	37		0.571	0
0.5715	94		0.28575	25		0.5715	0
0.572	101		0.286	26		0.572	2
0.5725	70		0.28625	47		0.5725	1
0.573	72		0.2865	24		0.573	0
0.5735	88		0.28675	28		0.5735	2
0.574	80		0.287	41		0.574	1
0.5745	78		0.28725	29		0.5745	0
0.575	74		0.2875	30		0.575	1
0.5755	71		0.28775	43		0.5755	0
0.576	84		0.288	37		0.576	1
0.5765	67		0.28825	33		0.5765	1
0.577	51		0.2885	27		0.577	2
0.5775	64		0.28875	31		0.5775	0
0.578	77		0.289	25		0.578	1
0.5785	75		0.28925	23		0.5785	1
0.579	65		0.2895	24		0.579	1
0.5795	84		0.28975	31		0.5795	3
0.58	78		0.29	32		0.58	2
0.5805	88		0.29025	25		0.5805	1
0.581	75		0.2905	33		0.581	0
0.5815	70		0.29075	35		0.5815	1
0.582	89		0.291	36		0.582	2
0.5825	81		0.29125	22		0.5825	0
0.583	71		0.2915	25		0.583	0
0.5835	71		0.29175	15		0.5835	1
0.584	85		0.292	26		0.584	1
0.5845	96		0.29225	23		0.5845	1
0.585	86		0.2925	28		0.585	1
0.5855	79		0.29275	37		0.5855	2
0.586	78		0.293	33		0.586	0
0.5865	82		0.29325	28		0.5865	1
0.587	89		0.2935	25		0.587	0
0.5875	74		0.29375	14		0.5875	0
0.588	65		0.294	26		0.588	0
0.5885	76		0.29425	22		0.5885	0
0.589	74		0.2945	32		0.589	0
0.5895	65		0.29475	34		0.5895	0
0.59	89		0.295	28		0.59	0
0.5905	64		0.29525	22		0.5905	0
0.591	84		0.2955	33		0.591	1
0.5915	57		0.29575	31		0.5915	0
0.592	70		0.296	26		0.592	1
0.5925	63		0.29625	37		0.5925	0
0.593	69		0.2965	19		0.593	0
0.5935	80		0.29675	20		0.5935	0
0.594	84		0.297	26		0.594	1
0.5945	64		0.29725	23		0.5945	0
0.595	66		0.2975	25		0.595	0
0.5955	78		0.29775	26		0.5955	0
0.596	77		0.298	16		0.596	1
0.5965	64		0.29825	25		0.5965	0
0.597	77		0.2985	19		0.597	0
0.5975	71		0.29875	22		0.5975	0
0.598	76		0.299	27		0.598	0
0.5985	76		0.29925	22		0.5985	1
0.599	77		0.2995	30		0.599	1
0.5995	67		0.29975	20		0.5995	0
0.6	75		0.3	28		0.6	1
0.6005	75		0.30025	17		0.6005	1
0.601	65		0.3005	15		0.601	2
0.6015	72		0.30075	18		0.6015	1
0.602	57		0.301	25		0.602	1
0.6025	71		0.30125	25		0.6025	1
0.603	61		0.3015	19		0.603	0
0.6035	76		0.30175	21		0.6035	1
0.604	57		0.302	18		0.604	0
0.6045	85		0.30225	20		0.6045	0
0.605	75		0.3025	22		0.605	2
0.6055	71		0.30275	21		0.6055	4
0.606	60		0.303	24		0.606	0
0.6065	76		0.30325	28		0.6065	2
0.607	66		0.3035	19		0.607	4
0.6075	81		0.30375	12		0.6075	2
0.608	90		0.304	9		0.608	0
0.6085	80		0.30425	20		0.6085	2
0.609	57		0.3045	24		0.609	1
0.6095	76		0.30475	25		0.6095	0
0.61	61		0.305	25		0.61	3
0.6105	77		0.30525	16		0.6105	0
0.611	70		0.3055	24		0.611	0
0.6115	78		0.30575	18		0.6115	1
0.612	56		0.306	16		0.612	0
0.6125	54		0.30625	20		0.6125	1
0.613	81		0.3065	18		0.613	1
0.6135	66		0.30675	23		0.6135	3
0.614	59		0.307	22		0.614	1
0.6145	59		0.30725	15		0.6145	2
0.615	84		0.3075	16		0.615	2
0.6155	62		0.30775	17		0.6155	1
0.616	71		0.308	16		0.616	0
0.6165	81		0.30825	18		0.6165	0
0.617	76		0.3085	18		0.617	1
0.6175	69		0.30875	24		0.6175	1
0.618	66		0.309	16		0.618	0
0.6185	56		0.30925	13		0.6185	0
0.619	77		0.3095	19		0.619	0
0.6195	55		0.30975	14		0.6195	0
0.62	77		0.31	16		0.62	1
0.6205	63		0.31025	18		0.6205	1
0.621	78		0.3105	18		0.621	1
0.6215	70		0.31075	16		0.6215	0
0.622	61		0.311	17		0.622	0
0.6225	72		0.31125	11		0.6225	0
0.623	71		0.3115	21		0.623	0
0.6235	61		0.31175	22		0.6235	0
0.624	55		0.312	18		0.624	0
0.6245	62		0.31225	12		0.6245	0
0.625	67		0.3125	15		0.625	1
0.6255	54		0.31275	15		0.6255	0
0.626	66		0.313	22		0.626	1
0.6265	70		0.31325	15		0.6265	0
0.627	64		0.3135	8		0.627	1
0.6275	64		0.31375	13		0.6275	1
0.628	64		0.314	20		0.628	0
0.6285	62		0.31425	15		0.6285	1
0.629	72		0.3145	15		0.629	1
0.6295	73		0.31475	18		0.6295	0
0.63	56		0.315	17		0.63	0
0.6305	71		0.31525	14		0.6305	0
0.631	58		0.3155	17		0.631	1
0.6315	66		0.31575	14		0.6315	1
0.632	63		0.316	16		0.632	3
0.6325	64		0.31625	6		0.6325	2
0.633	63		0.3165	9		0.633	1
0.6335	69		0.31675	14		0.6335	2
0.634	70		0.317	20		0.634	1
0.6345	63		0.31725	6		0.6345	2
0.635	74		0.3175	18		0.635	0
0.6355	54		0.31775	14		0.6355	0
0.636	67		0.318	10		0.636	0
0.6365	54		0.31825	16		0.6365	1
0.637	57		0.3185	14		0.637	2
0.6375	66		0.31875	9		0.6375	0
0.638	63		0.319	15		0.638	2
0.6385	68		0.31925	23		0.6385	0
0.639	57		0.3195	17		0.639	0
0.6395	67		0.31975	10		0.6395	0
0.64	56		0.32	17		0.64	1
0.6405	58		0.32025	16		0.6405	1
0.641	64		0.3205	10		0.641	1
0.6415	60		0.32075	9		0.6415	2
0.642	56		0.321	22		0.642	0
0.6425	55		0.32125	13		0.6425	1
0.643	53		0.3215	14		0.643	3
0.6435	56		0.32175	14		0.6435	0
0.644	63		0.322	12		0.644	0
0.6445	68		0.32225	16		0.6445	2
0.645	61		0.3225	14		0.645	0
0.6455	63		0.32275	12		0.6455	0
0.646	52		0.323	20		0.646	0
0.6465	63		0.32325	11		0.6465	0
0.647	74		0.3235	11		0.647	0
0.6475	68		0.32375	6		0.6475	0
0.648	51		0.324	7		0.648	1
0.6485	61		0.32425	12		0.6485	1
0.649	62		0.3245	11		0.649	0
0.6495	53		0.32475	16		0.6495	0
0.65	60		0.325	8		0.65	0
0.6505	48		0.32525	12		0.6505	0
0.651	69		0.3255	13		0.651	2
0.6515	53		0.32575	11		0.6515	0
0.652	51		0.326	12		0.652	0
0.6525	57		0.32625	16		0.6525	1
0.653	58		0.3265	11		0.653	0
0.6535	55		0.32675	11		0.6535	1
0.654	57		0.327	14		0.654	0
0.6545	57		0.32725	6		0.6545	0
0.655	60		0.3275	17		0.655	1
0.6555	61		0.32775	10		0.6555	0
0.656	65		0.328	14		0.656	0
0.6565	60		0.32825	13		0.6565	0
0.657	60		0.3285	8		0.657	1
0.6575	60		0.32875	8		0.6575	2
0.658	58		0.329	12		0.658	2
0.6585	52		0.32925	9		0.6585	0
0.659	65		0.3295	15		0.659	2
0.6595	64		0.32975	4		0.6595	4
0.66	62		0.33	7		0.66	0
0.6605	65		0.33025	9		0.6605	4
0.661	61		0.3305	15		0.661	0
0.6615	62		0.33075	10		0.6615	0
0.662	55		0.331	15		0.662	0
0.6625	39		0.33125	10		0.6625	0
0.663	62		0.3315	12		0.663	1
0.6635	64		0.33175	8		0.6635	0
0.664	57		0.332	18		0.664	2
0.6645	60		0.33225	10		0.6645	0
0.665	63		0.3325	12		0.665	2
0.6655	51		0.33275	10		0.6655	2
0.666	55		0.333	10		0.666	0
0.6665	57		0.33325	6		0.6665	0
0.667	49		0.3335	13		0.667	1
0.6675	58		0.33375	5		0.6675	0
0.668	50		0.334	13		0.668	0
0.6685	50		0.33425	10		0.6685	0
0.669	70		0.3345	10		0.669	0
0.6695	44		0.33475	16		0.6695	1
0.67	53		0.335	8		0.67	1
0.6705	56		0.33525	10		0.6705	0
0.671	64		0.3355	9		0.671	2
0.6715	53		0.33575	11		0.6715	0
0.672	56		0.336	7		0.672	0
0.6725	42		0.33625	4		0.6725	0
0.673	46		0.3365	10		0.673	2
0.6735	46		0.33675	12		0.6735	0
0.674	48		0.337	7		0.674	0
0.6745	59		0.33725	8		0.6745	1
0.675	52		0.3375	5		0.675	1
0.6755	58		0.33775	4		0.6755	0
0.676	48		0.338	8		0.676	1
0.6765	53		0.33825	6		0.6765	0
0.677	57		0.3385	14		0.677	0
0.6775	56		0.33875	5		0.6775	1
0.678	48		0.339	9		0.678	1
0.6785	53		0.33925	10		0.6785	0
0.679	59		0.3395	9		0.679	0
0.6795	43		0.33975	8		0.6795	0
0.68	52		0.34	10		0.68	0
0.6805	50		0.34025	7		0.6805	0
0.681	46		0.3405	9		0.681	2
0.6815	50		0.34075	5		0.6815	0
0.682	52		0.341	6		0.682	2
0.6825	65		0.34125	5		0.6825	0
0.683	51		0.3415	6		0.683	1
0.6835	61		0.34175	11		0.6835	0
0.684	62		0.342	3		0.684	0
0.6845	56		0.34225	10		0.6845	0
0.685	43		0.3425	6		0.685	0
0.6855	46		0.34275	5		0.6855	0
0.686	57		0.343	11		0.686	1
0.6865	41		0.34325	7		0.6865	0
0.687	77		0.3435	12		0.687	0
0.6875	50		0.34375	7		0.6875	0
0.688	53		0.344	12		0.688	1
0.6885	56		0.34425	4		0.6885	1
0.689	52		0.3445	7		0.689	1
0.6895	50		0.34475	6		0.6895	0
0.69	44		0.345	7		0.69	0
0.6905	54		0.34525	7		0.6905	2
0.691	51		0.3455	11		0.691	0
0.6915	52		0.34575	11		0.6915	0
0.692	31		0.346	9		0.692	0
0.6925	56		0.34625	6		0.6925	2
0.693	55		0.3465	8		0.693	1
0.6935	43		0.34675	4		0.6935	1
0.694	50		0.347	5		0.694	1
0.6945	49		0.34725	6		0.6945	0
0.695	43		0.3475	4		0.695	0
0.6955	48		0.34775	6		0.6955	1
0.696	41		0.348	8		0.696	0
0.6965	46		0.34825	3		0.6965	0
0.697	55		0.3485	7		0.697	0
0.6975	48		0.34875	10		0.6975	0
0.698	47		0.349	4		0.698	0
0.6985	57		0.34925	6		0.6985	0
0.699	45		0.3495	9		0.699	1
0.6995	52		0.34975	1		0.6995	0
0.7	54		0.35	8		0.7	0
0.7005	45		0.35025	5		0.7005	1
0.701	47		0.3505	5		0.701	1
0.7015	57		0.35075	6		0.7015	1
0.702	52		0.351	6		0.702	0
0.7025	41		0.35125	3		0.7025	0
0.703	48		0.3515	10		0.703	0
0.7035	66		0.35175	5		0.7035	0
0.704	52		0.352	11		0.704	0
0.7045	62		0.35225	3		0.7045	3
0.705	57		0.3525	8		0.705	1
0.7055	42		0.35275	5		0.7055	0
0.706	52		0.353	5		0.706	2
0.7065	42		0.35325	4		0.7065	0
0.707	46		0.3535	8		0.707	1
0.7075	50		0.35375	6		0.7075	0
0.708	52		0.354	8		0.708	0
0.7085	64		0.35425	4		0.7085	1
0.709	44		0.3545	7		0.709	0
0.7095	54		0.35475	3		0.7095	1
0.71	38		0.355	7		0.71	0
0.7105	49		0.35525	9		0.7105	0
0.711	43		0.3555	5		0.711	0
0.7115	40		0.35575	5		0.7115	0
0.712	55		0.356	3		0.712	0
0.7125	41		0.35625	9		0.7125	1
0.713	51		0.3565	7		0.713	0
0.7135	53		0.35675	7		0.7135	0
0.714	38		0.357	5		0.714	0
0.7145	45		0.35725	6		0.7145	0
0.715	43		0.3575	3		0.715	1
0.7155	38		0.35775	8		0.7155	0
0.716	58		0.358	4		0.716	1
0.7165	53		0.35825	2		0.7165	0
0.717	38		0.3585	3		0.717	1
0.7175	40		0.35875	6		0.7175	0
0.718	35		0.359	5		0.718	1
0.7185	50		0.35925	4		0.7185	3
0.719	49		0.3595	5		0.719	0
0.7195	57		0.35975	4		0.7195	0
0.72	37		0.36	4		0.72	0
0.7205	40		0.36025	7		0.7205	0
0.721	51		0.3605	6		0.721	0
0.7215	46		0.36075	7		0.7215	0
0.722	57		0.361	5		0.722	1
0.7225	45		0.36125	9		0.7225	1
0.723	35		0.3615	9		0.723	0
0.7235	55		0.36175	6		0.7235	1
0.724	43		0.362	7		0.724	0
0.7245	44		0.36225	6		0.7245	1
0.725	53		0.3625	7		0.725	0
0.7255	54		0.36275	5		0.7255	1
0.726	48		0.363	6		0.726	0
0.7265	43		0.36325	7		0.7265	1
0.727	53		0.3635	7		0.727	0
0.7275	47		0.36375	7		0.7275	1
0.728	42		0.364	7		0.728	0
0.7285	39		0.36425	9		0.7285	0
0.729	42		0.3645	7		0.729	1
0.7295	48		0.36475	4		0.7295	0
0.73	46		0.365	2		0.73	0
0.7305	48		0.36525	7		0.7305	1
0.731	54		0.3655	4		0.731	0
0.7315	52		0.36575	3		0.7315	0
0.732	55		0.366	5		0.732	1
0.7325	52		0.36625	3		0.7325	0
0.733	49		0.3665	8		0.733	0
0.7335	48		0.36675	4		0.7335	0
0.734	42		0.367	0		0.734	1
0.7345	44		0.36725	4		0.7345	0
0.735	40		0.3675	4		0.735	0
0.7355	40		0.36775	4		0.7355	0
0.736	34		0.368	6		0.736	0
0.7365	52		0.36825	3		0.7365	0
0.737	48		0.3685	3		0.737	0
0.7375	40		0.36875	3		0.7375	0
0.738	59		0.369	7		0.738	0
0.7385	41		0.36925	8		0.7385	2
0.739	48		0.3695	5		0.739	0
0.7395	56		0.36975	5		0.7395	0
0.74	44		0.37	4		0.74	0
0.7405	48		0.37025	9		0.7405	1
0.741	37		0.3705	5		0.741	1
0.7415	49		0.37075	5		0.7415	0
0.742	44		0.371	4		0.742	0
0.7425	54		0.37125	8		0.7425	1
0.743	57		0.3715	5		0.743	1
0.7435	39		0.37175	3		0.7435	1
0.744	47		0.372	5		0.744	0
0.7445	61		0.37225	6		0.7445	0
0.745	48		0.3725	8		0.745	1
0.7455	58		0.37275	5		0.7455	0
0.746	54		0.373	3		0.746	0
0.7465	52		0.37325	5		0.7465	0
0.747	48		0.3735	4		0.747	0
0.7475	45		0.37375	3		0.7475	2
0.748	28		0.374	6		0.748	0
0.7485	49		0.37425	5		0.7485	1
0.749	43		0.3745	7		0.749	1
0.7495	41		0.37475	9		0.7495	2
0.75	57		0.375	4		0.75	0
0.7505	43		0.37525	5		0.7505	0
0.751	47		0.3755	5		0.751	0
0.7515	53		0.37575	5		0.7515	0
0.752	41		0.376	3		0.752	1
0.7525	48		0.37625	4		0.7525	0
0.753	35		0.3765	4		0.753	0
0.7535	52		0.37675	3		0.7535	0
0.754	46		0.377	5		0.754	0
0.7545	38		0.37725	4		0.7545	0
0.755	41		0.3775	7		0.755	0
0.7555	38		0.37775	1		0.7555	0
0.756	35		0.378	1		0.756	1
0.7565	42		0.37825	3		0.7565	0
0.757	51		0.3785	2		0.757	1
0.7575	40		0.37875	3		0.7575	0
0.758	29		0.379	4		0.758	1
0.7585	46		0.37925	3		0.7585	0
0.759	41		0.3795	0		0.759	1
0.7595	36		0.37975	3		0.7595	1
0.76	43		0.38	7		0.76	0
0.7605	43		0.38025	3		0.7605	0
0.761	36		0.3805	6		0.761	1
0.7615	37		0.38075	6		0.7615	0
0.762	25		0.381	5		0.762	0
0.7625	44		0.38125	3		0.7625	2
0.763	52		0.3815	3		0.763	1
0.7635	32		0.38175	4		0.7635	0
0.764	47		0.382	5		0.764	0
0.7645	50		0.38225	4		0.7645	1
0.765	46		0.3825	6		0.765	2
0.7655	40		0.38275	1		0.7655	0
0.766	54		0.383	6		0.766	0
0.7665	41		0.38325	5		0.7665	1
0.767	32		0.3835	4		0.767	1
0.7675	42		0.38375	0		0.7675	0
0.768	47		0.384	4		0.768	1
0.7685	46		0.38425	3		0.7685	0
0.769	43		0.3845	4		0.769	1
0.7695	41		0.38475	2		0.7695	0
0.77	27		0.385	4		0.77	1
0.7705	36		0.38525	4		0.7705	1
0.771	36		0.3855	3		0.771	0
0.7715	44		0.38575	8		0.7715	0
0.772	44		0.386	1		0.772	1
0.7725	27		0.38625	5		0.7725	0
0.773	50		0.3865	3		0.773	0
0.7735	35		0.38675	5		0.7735	0
0.774	48		0.387	5		0.774	0
0.7745	43		0.38725	4		0.7745	2
0.775	40		0.3875	3		0.775	1
0.7755	39		0.38775	3		0.7755	1
0.776	38		0.388	3		0.776	0
0.7765	35		0.38825	1		0.7765	0
0.777	34		0.3885	2		0.777	1
0.7775	35		0.38875	4		0.7775	0
0.778	44		0.389	1		0.778	0
0.7785	56		0.38925	5		0.7785	1
0.779	34		0.3895	3		0.779	0
0.7795	41		0.38975	8		0.7795	2
0.78	47		0.39	1		0.78	0
0.7805	32		0.39025	1		0.7805	1
0.781	40		0.3905	1		0.781	0
0.7815	32		0.39075	4		0.7815	1
0.782	37		0.391	3		0.782	0
0.7825	36		0.39125	2		0.7825	0
0.783	46		0.3915	0		0.783	0
0.7835	30		0.39175	3		0.7835	0
0.784	35		0.392	4		0.784	1
0.7845	26		0.39225	9		0.7845	0
0.785	39		0.3925	8		0.785	1
0.7855	41		0.39275	3		0.7855	3
0.786	28		0.393	7		0.786	0
0.7865	52		0.39325	4		0.7865	0
0.787	38		0.3935	4		0.787	0
0.7875	35		0.39375	3		0.7875	0
0.788	44		0.394	1		0.788	0
0.7885	38		0.39425	1		0.7885	0
0.789	39		0.3945	2		0.789	0
0.7895	33		0.39475	4		0.7895	3
0.79	37		0.395	3		0.79	0
0.7905	36		0.39525	1		0.7905	1
0.791	47		0.3955	1		0.791	0
0.7915	28		0.39575	4		0.7915	1
0.792	37		0.396	1		0.792	1
0.7925	27		0.39625	2		0.7925	0
0.793	43		0.3965	8		0.793	1
0.7935	37		0.39675	1		0.7935	1
0.794	38		0.397	7		0.794	0
0.7945	31		0.39725	2		0.7945	2
0.795	37		0.3975	2		0.795	0
0.7955	35		0.39775	3		0.7955	1
0.796	44		0.398	3		0.796	1
0.7965	30		0.39825	9		0.7965	0
0.797	29		0.3985	2		0.797	1
0.7975	30		0.39875	5		0.7975	1
0.798	52		0.399	7		0.798	0
0.7985	37		0.39925	0		0.7985	0
0.799	41		0.3995	3		0.799	0
0.7995	28		0.39975	1		0.7995	0
0.8	29		0.4	3		0.8	0
0.8005	41		0.40025	3		0.8005	1
0.801	43		0.4005	4		0.801	1
0.8015	31		0.40075	4		0.8015	0
0.802	35		0.401	1		0.802	0
0.8025	37		0.40125	0		0.8025	1
0.803	41		0.4015	3		0.803	1
0.8035	34		0.40175	0		0.8035	0
0.804	44		0.402	4		0.804	0
0.8045	31		0.40225	0		0.8045	0
0.805	39		0.4025	4		0.805	0
0.8055	30		0.40275	1		0.8055	0
0.806	31		0.403	3		0.806	0
0.8065	41		0.40325	0		0.8065	0
0.807	39		0.4035	3		0.807	0
0.8075	41		0.40375	2		0.8075	0
0.808	35		0.404	4		0.808	0
0.8085	30		0.40425	1		0.8085	0
0.809	35		0.4045	2		0.809	0
0.8095	36		0.40475	2		0.8095	0
0.81	38		0.405	4		0.81	0
0.8105	38		0.40525	1		0.8105	0
0.811	35		0.4055	5		0.811	1
0.8115	37		0.40575	1		0.8115	1
0.812	36		0.406	1		0.812	0
0.8125	29		0.40625	5		0.8125	0
0.813	32		0.4065	1		0.813	0
0.8135	48		0.40675	1		0.8135	2
0.814	34		0.407	3		0.814	1
0.8145	41		0.40725	5		0.8145	0
0.815	32		0.4075	4		0.815	1
0.8155	38		0.40775	2		0.8155	0
0.816	53		0.408	1		0.816	2
0.8165	42		0.40825	3		0.8165	1
0.817	26		0.4085	1		0.817	0
0.8175	33		0.40875	4		0.8175	1
0.818	33		0.409	1		0.818	1
0.8185	26		0.40925	3		0.8185	0
0.819	30		0.4095	2		0.819	1
0.8195	30		0.40975	2		0.8195	0
0.82	29		0.41	4		0.82	0
0.8205	30		0.41025	2		0.8205	0
0.821	43		0.4105	3		0.821	0
0.8215	28		0.41075	2		0.8215	1
0.822	45		0.411	2		0.822	1
0.8225	35		0.41125	3		0.8225	3
0.823	43		0.4115	3		0.823	2
0.8235	38		0.41175	2		0.8235	0
0.824	38		0.412	4		0.824	0
0.8245	21		0.41225	1		0.8245	1
0.825	32		0.4125	4		0.825	1
0.8255	34		0.41275	3		0.8255	0
0.826	29		0.413	0		0.826	1
0.8265	28		0.41325	0		0.8265	2
0.827	37		0.4135	5		0.827	1
0.8275	44		0.41375	2		0.8275	0
0.828	26		0.414	0		0.828	0
0.8285	36		0.41425	3		0.8285	1
0.829	43		0.4145	2		0.829	0
0.8295	34		0.41475	2		0.8295	0
0.83	52		0.415	3		0.83	0
0.8305	25		0.41525	0		0.8305	0
0.831	38		0.4155	2		0.831	0
0.8315	31		0.41575	0		0.8315	1
0.832	24		0.416	3		0.832	0
0.8325	39		0.41625	6		0.8325	0
0.833	39		0.4165	2		0.833	1
0.8335	34		0.41675	2		0.8335	1
0.834	41		0.417	1		0.834	0
0.8345	32		0.41725	2		0.8345	0
0.835	20		0.4175	1		0.835	1
0.8355	35		0.41775	4		0.8355	1
0.836	29		0.418	1		0.836	0
0.8365	28		0.41825	4		0.8365	0
0.837	36		0.4185	1		0.837	0
0.8375	28		0.41875	1		0.8375	2
0.838	36		0.419	4		0.838	0
0.8385	38		0.41925	1		0.8385	0
0.839	36		0.4195	1		0.839	0
0.8395	24		0.41975	1		0.8395	0
0.84	40		0.42	1		0.84	0
0.8405	31		0.42025	0		0.8405	0
0.841	35		0.4205	1		0.841	1
0.8415	46		0.42075	2		0.8415	2
0.842	36		0.421	2		0.842	1
0.8425	39		0.42125	4		0.8425	1
0.843	37		0.4215	2		0.843	1
0.8435	25		0.42175	5		0.8435	0
0.844	31		0.422	2		0.844	0
0.8445	26		0.42225	1		0.8445	0
0.845	40		0.4225	1		0.845	0
0.8455	31		0.42275	0		0.8455	0
0.846	32		0.423	1		0.846	0
0.8465	40		0.42325	2		0.8465	0
0.847	35		0.4235	2		0.847	0
0.8475	33		0.42375	1		0.8475	0
0.848	28		0.424	5		0.848	1
0.8485	31		0.42425	1		0.8485	0
0.849	38		0.4245	4		0.849	1
0.8495	32		0.42475	2		0.8495	0
0.85	33		0.425	1		0.85	0
0.8505	47		0.42525	0		0.8505	1
0.851	33		0.4255	0		0.851	0
0.8515	36		0.42575	5		0.8515	0
0.852	39		0.426	4		0.852	0
0.8525	37		0.42625	1		0.8525	0
0.853	46		0.4265	2		0.853	0
0.8535	25		0.42675	1		0.8535	0
0.854	33		0.427	0		0.854	0
0.8545	40		0.42725	3		0.8545	1
0.855	36		0.4275	0		0.855	2
0.8555	15		0.42775	2		0.8555	2
0.856	29		0.428	1		0.856	0
0.8565	38		0.42825	1		0.8565	0
0.857	27		0.4285	0		0.857	2
0.8575	39		0.42875	1		0.8575	0
0.858	37		0.429	2		0.858	0
0.8585	25		0.42925	3		0.8585	0
0.859	21		0.4295	0		0.859	0
0.8595	34		0.42975	5		0.8595	0
0.86	39		0.43	4		0.86	0
0.8605	28		0.43025	1		0.8605	0
0.861	33		0.4305	0		0.861	0
0.8615	31		0.43075	0		0.8615	1
0.862	38		0.431	1		0.862	0
0.8625	24		0.43125	3		0.8625	1
0.863	25		0.4315	2		0.863	0
0.8635	27		0.43175	4		0.8635	1
0.864	27		0.432	2		0.864	0
0.8645	37		0.43225	1		0.8645	0
0.865	27		0.4325	2		0.865	0
0.8655	23		0.43275	1		0.8655	0
0.866	37		0.433	1		0.866	0
0.8665	29		0.43325	2		0.8665	0
0.867	33		0.4335	4		0.867	2
0.8675	40		0.43375	5		0.8675	0
0.868	29		0.434	2		0.868	1
0.8685	25		0.43425	2		0.8685	0
0.869	39		0.4345	3		0.869	4
0.8695	29		0.43475	4		0.8695	0
0.87	22		0.435	1		0.87	1
0.8705	30		0.43525	3		0.8705	0
0.871	41		0.4355	1		0.871	1
0.8715	40		0.43575	0		0.8715	0
0.872	29		0.436	1		0.872	0
0.8725	36		0.43625	1		0.8725	0
0.873	26		0.4365	0		0.873	0
0.8735	38		0.43675	4		0.8735	1
0.874	32		0.437	0		0.874	1
0.8745	30		0.43725	2		0.8745	1
0.875	29		0.4375	0		0.875	0
0.8755	37		0.43775	1		0.8755	0
0.876	31		0.438	0		0.876	0
0.8765	36		0.43825	0		0.8765	0
0.877	21		0.4385	1		0.877	1
0.8775	19		0.43875	4		0.8775	1
0.878	28		0.439	1		0.878	0
0.8785	42		0.43925	1		0.8785	0
0.879	41		0.4395	2		0.879	0
0.8795	37		0.43975	1		0.8795	0
0.88	24		0.44	1		0.88	0
0.8805	35		0.44025	1		0.8805	0
0.881	26		0.4405	2		0.881	0
0.8815	27		0.44075	1		0.8815	1
0.882	36		0.441	1		0.882	1
0.8825	28		0.44125	1		0.8825	0
0.883	26		0.4415	2		0.883	1
0.8835	28		0.44175	0		0.8835	0
0.884	30		0.442	1		0.884	1
0.8845	36		0.44225	0		0.8845	1
0.885	32		0.4425	1		0.885	0
0.8855	24		0.44275	0		0.8855	1
0.886	26		0.443	1		0.886	0
0.8865	31		0.44325	1		0.8865	0
0.887	22		0.4435	1		0.887	1
0.8875	24		0.44375	0		0.8875	1
0.888	35		0.444	4		0.888	0
0.8885	29		0.44425	2		0.8885	0
0.889	30		0.4445	1		0.889	0
0.8895	35		0.44475	2		0.8895	0
0.89	33		0.445	2		0.89	0
0.8905	31		0.44525	3		0.8905	0
0.891	24		0.4455	0		0.891	0
0.8915	28		0.44575	2		0.8915	0
0.892	31		0.446	1		0.892	1
0.8925	36		0.44625	0		0.8925	0
0.893	27		0.4465	1		0.893	0
0.8935	30		0.44675	1		0.8935	0
0.894	23		0.447	2		0.894	0
0.8945	32		0.44725	1		0.8945	0
0.895	32		0.4475	2		0.895	2
0.8955	35		0.44775	2		0.8955	0
0.896	30		0.448	1		0.896	1
0.8965	24		0.44825	3		0.8965	1
0.897	23		0.4485	2		0.897	0
0.8975	39		0.44875	1		0.8975	0
0.898	24		0.449	1		0.898	1
0.8985	28		0.44925	1		0.8985	0
0.899	26		0.4495	2		0.899	1
0.8995	29		0.44975	3		0.8995	0
0.9	39		0.45	0		0.9	1
0.9005	33		0.45025	2		0.9005	2
0.901	29		0.4505	1		0.901	0
0.9015	23		0.45075	1		0.9015	0
0.902	33		0.451	1		0.902	0
0.9025	31		0.45125	2		0.9025	0
0.903	14		0.4515	1		0.903	1
0.9035	23		0.45175	0		0.9035	0
0.904	25		0.452	1		0.904	1
0.9045	26		0.45225	2		0.9045	0
0.905	27		0.4525	2		0.905	1
0.9055	28		0.45275	2		0.9055	0
0.906	19		0.453	1		0.906	0
0.9065	30		0.45325	1		0.9065	0
0.907	21		0.4535	5		0.907	0
0.9075	22		0.45375	1		0.9075	3
0.908	20		0.454	1		0.908	0
0.9085	36		0.45425	0		0.9085	0
0.909	16		0.4545	2		0.909	0
0.9095	23		0.45475	1		0.9095	1
0.91	23		0.455	1		0.91	1
0.9105	22		0.45525	1		0.9105	0
0.911	24		0.4555	2		0.911	1
0.9115	34		0.45575	4		0.9115	0
0.912	24		0.456	1		0.912	0
0.9125	34		0.45625	2		0.9125	3
0.913	20		0.4565	1		0.913	0
0.9135	26		0.45675	1		0.9135	1
0.914	22		0.457	0		0.914	1
0.9145	26		0.45725	1		0.9145	0
0.915	22		0.4575	0		0.915	1
0.9155	27		0.45775	1		0.9155	0
0.916	28		0.458	2		0.916	0
0.9165	24		0.45825	0		0.9165	2
0.917	19		0.4585	0		0.917	1
0.9175	23		0.45875	3		0.9175	0
0.918	24		0.459	2		0.918	0
0.9185	24		0.45925	3		0.9185	0
0.919	27		0.4595	2		0.919	0
0.9195	24		0.45975	2		0.9195	0
0.92	16		0.46	2		0.92	0
0.9205	24		0.46025	2		0.9205	1
0.921	17		0.4605	0		0.921	0
0.9215	32		0.46075	1		0.9215	0
0.922	33		0.461	0		0.922	1
0.9225	21		0.46125	0		0.9225	0
0.923	23		0.4615	2		0.923	0
0.9235	25		0.46175	0		0.9235	0
0.924	21		0.462	1		0.924	4
0.9245	22		0.46225	2		0.9245	0
0.925	22		0.4625	1		0.925	1
0.9255	31		0.46275	0		0.9255	1
0.926	29		0.463	2		0.926	0
0.9265	24		0.46325	1		0.9265	0
0.927	21		0.4635	1		0.927	0
0.9275	32		0.46375	2		0.9275	0
0.928	18		0.464	1		0.928	0
0.9285	27		0.46425	1		0.9285	0
0.929	21		0.4645	1		0.929	1
0.9295	31		0.46475	3		0.9295	0
0.93	32		0.465	2		0.93	0
0.9305	19		0.46525	1		0.9305	0
0.931	32		0.4655	0		0.931	1
0.9315	25		0.46575	3		0.9315	0
0.932	32		0.466	0		0.932	0
0.9325	27		0.46625	1		0.9325	0
0.933	18		0.4665	1		0.933	1
0.9335	24		0.46675	0		0.9335	0
0.934	20		0.467	1		0.934	0
0.9345	19		0.46725	1		0.9345	2
0.935	21		0.4675	1		0.935	1
0.9355	27		0.46775	0		0.9355	2
0.936	30		0.468	0		0.936	2
0.9365	24		0.46825	0		0.9365	1
0.937	25		0.4685	1		0.937	1
0.9375	26		0.46875	1		0.9375	1
0.938	23		0.469	1		0.938	0
0.9385	16		0.46925	0		0.9385	0
0.939	30		0.4695	0		0.939	1
0.9395	29		0.46975	1		0.9395	0
0.94	26		0.47	1		0.94	0
0.9405	21		0.47025	0		0.9405	0
0.941	24		0.4705	1		0.941	0
0.9415	28		0.47075	0		0.9415	1
0.942	29		0.471	3		0.942	0
0.9425	21		0.47125	1		0.9425	0
0.943	19		0.4715	0		0.943	1
0.9435	19		0.47175	1		0.9435	0
0.944	36		0.472	0		0.944	0
0.9445	18		0.47225	0		0.9445	0
0.945	16		0.4725	2		0.945	1
0.9455	27		0.47275	1		0.9455	0
0.946	23		0.473	1		0.946	0
0.9465	24		0.47325	2		0.9465	1
0.947	21		0.4735	1		0.947	1
0.9475	23		0.47375	1		0.9475	0
0.948	20		0.474	0		0.948	0
0.9485	15		0.47425	1		0.9485	0
0.949	19		0.4745	0		0.949	0
0.9495	20		0.47475	1		0.9495	0
0.95	20		0.475	1		0.95	1
0.9505	18		0.47525	0		0.9505	1
0.951	17		0.4755	1		0.951	0
0.9515	20		0.47575	0		0.9515	0
0.952	16		0.476	1		0.952	1
0.9525	20		0.47625	2		0.9525	0
0.953	27		0.4765	1		0.953	0
0.9535	13		0.47675	0		0.9535	0
0.954	27		0.477	3		0.954	0
0.9545	22		0.47725	1		0.9545	0
0.955	23		0.4775	3		0.955	0
0.9555	23		0.47775	0		0.9555	0
0.956	21		0.478	0		0.956	1
0.9565	15		0.47825	1		0.9565	1
0.957	26		0.4785	0		0.957	0
0.9575	25		0.47875	0		0.9575	0
0.958	23		0.479	1		0.958	0
0.9585	36		0.47925	1		0.9585	1
0.959	27		0.4795	1		0.959	0
0.9595	33		0.47975	1		0.9595	0
0.96	23		0.48	0		0.96	1
0.9605	18		0.48025	0		0.9605	0
0.961	18		0.4805	2		0.961	1
0.9615	16		0.48075	3		0.9615	0
0.962	27		0.481	0		0.962	0
0.9625	21		0.48125	1		0.9625	1
0.963	18		0.4815	1		0.963	0
0.9635	31		0.48175	1		0.9635	1
0.964	22		0.482	2		0.964	0
0.9645	21		0.48225	2		0.9645	0
0.965	22		0.4825	2		0.965	0
0.9655	19		0.48275	0		0.9655	1
0.966	23		0.483	2		0.966	0
0.9665	17		0.48325	1		0.9665	2
0.967	25		0.4835	0		0.967	0
0.9675	24		0.48375	0		0.9675	1
0.968	21		0.484	0		0.968	1
0.9685	14		0.48425	1		0.9685	0
0.969	28		0.4845	2		0.969	1
0.9695	24		0.48475	1		0.9695	0
0.97	17		0.485	3		0.97	0
0.9705	30		0.48525	2		0.9705	0
0.971	21		0.4855	0		0.971	0
0.9715	33		0.48575	1		0.9715	0
0.972	24		0.486	1		0.972	0
0.9725	16		0.48625	2		0.9725	0
0.973	19		0.4865	1		0.973	0
0.9735	22		0.48675	2		0.9735	0
0.974	31		0.487	0		0.974	0
0.9745	19		0.48725	1		0.9745	1
0.975	23		0.4875	2		0.975	0
0.9755	18		0.48775	0		0.9755	0
0.976	19		0.488	2		0.976	0
0.9765	21		0.48825	2		0.9765	0
0.977	23		0.4885	2		0.977	1
0.9775	16		0.48875	1		0.9775	0
0.978	29		0.489	0		0.978	0
0.9785	19		0.48925	0		0.9785	0
0.979	22		0.4895	0		0.979	0
0.9795	17		0.48975	1		0.9795	0
0.98	25		0.49	0		0.98	0
0.9805	11		0.49025	1		0.9805	1
0.981	28		0.4905	0		0.981	0
0.9815	14		0.49075	0		0.9815	1
0.982	21		0.491	0		0.982	1
0.9825	13		0.49125	2		0.9825	0
0.983	16		0.4915	1		0.983	1
0.9835	18		0.49175	2		0.9835	0
0.984	24		0.492	1		0.984	0
0.9845	17		0.49225	0		0.9845	1
0.985	22		0.4925	1		0.985	0
0.9855	22		0.49275	0		0.9855	1
0.986	29		0.493	2		0.986	0
0.9865	28		0.49325	0		0.9865	0
0.987	27		0.4935	0		0.987	0
0.9875	11		0.49375	3		0.9875	0
0.988	18		0.494	0		0.988	0
0.9885	20		0.49425	0		0.9885	0
0.989	21		0.4945	1		0.989	0
0.9895	21		0.49475	3		0.9895	1
0.99	32		0.495	1		0.99	0
0.9905	23		0.49525	0		0.9905	0
0.991	16		0.4955	1		0.991	1
0.9915	26		0.49575	0		0.9915	1
0.992	24		0.496	0		0.992	1
0.9925	12		0.49625	1		0.9925	0
0.993	21		0.4965	3		0.993	1
0.9935	27		0.49675	1		0.9935	0
0.994	21		0.497	2		0.994	1
0.9945	20		0.49725	1		0.9945	0
0.995	25		0.4975	1		0.995	2
0.9955	18		0.49775	0		0.9955	0
0.996	15		0.498	0		0.996	1
0.9965	27		0.49825	1		0.9965	0
0.997	20		0.4985	4		0.997	1
0.9975	18		0.49875	2		0.9975	1
0.998	20		0.499	1		0.998	0
[truncated: 6,003 more rows]

## Sheet: Fig3a,3c,3e
	3a								3e
	Compounds	Blending angle_PTZ	Blending angle_HG							Energy (eV)
	PTZ/TA	18	9.7						Compounds	S1	T1	T2	T3	T4
	PTZ/PXT	8.6	1.5						PTZ/TA	3.81	2.51	3.42	3.62	3.71
	PTZ/XT	22	3.5						PTZ/PXT	3.62	2.48	3.4	3.58	-
									PTZ/XT	3.23	2.31	3.15	-	-
	3c
	Compounds	Eele（Kcal/mol）	Erep (Kcal/mol）	Edisp (Kcal/mol）	Eint (Kcal/mol）					SOC matrix elements (cm-1)
	PTZ/TA	-3.42	47.26	-96.17	-52.33				Compounds	ξ(S0,T1)	ξ(S1,T1)	ξ(S1,T2)	ξ(S1,T3)	ξ(S1,T4)
	PTZ/PXT	-4.03	39.65	-75.42	-39.8				PTZ/TA	9.51	0.58	3.69	0.49	0.91
	PTZ/XT	-7.3	59.8	-106.16	-53.66				PTZ/PXT	10.83	0.38	4.38	0.97	-
									PTZ/XT	4.48	0.05	1.78	-	-

## Sheet: Fig4a
PXT/TX_Phos_Spectra			PXT/XT_PL_Spectra			PXT/XT_Phos_Spectra			PTZ/TX_PL_Spectra			PTZ/TX_Phos_Spectra			PT/TX_PL_Spectra			PT/TX_Phos_Spectra
nm	Data		nm	Data		nm	Data		nm	Data		nm	Data		nm	Data		nm	Data
340	6.41125e-05		340	0.00677		340	0.000425372		360	0.000888456		360	4.84556e-05
341	0.000266573		341	0.00639		341	0.00014413		360.2	0.000838779		360.2	4.65174e-05		340	0.00362		340	2.42055e-05
342	0.000317188		342	0.0058		342	2.33978e-05		360.4	0.000834957		360.4	4.361e-05		341	0.00352		341	2.86173e-06
343	0.00030819		343	0.00504		343	1.54425e-05		360.6	0.000815851		360.6	1.69595e-05		342	0.00351		342	0
344	0.000309315		344	0.0043		344	7.30011e-05		360.8	0.000794834		360.8	3.10116e-05		343	0.00347		343	2.1463e-05
345	0.000328436		345	0.00361		345	0.000153021		361	0.000758531		361	3.77954e-05		344	0.00376		344	3.35061e-05
346	0.000328436		346	0.00304		346	0.000219003		361.2	0.000750888		361.2	5.37857e-05		345	0.00434		345	8.5852e-06
347	0.000292443		347	0.00261		347	0.000248016		361.4	0.000747067		361.4	4.40946e-05		346	0.00501		346	3.06444e-05
348	0.000249701		348	0.00233		348	0.00023351		361.6	0.000716497		361.6	4.89402e-05		347	0.00539		347	4.23298e-05
349	0.000236204		349	0.00214		349	0.000186246		361.8	0.000703122		361.8	4.07027e-05		348	0.00566		348	8.45404e-05
350	0.000253076		350	0.00192		350	0.000131963		362	0.000657266		362	4.31255e-05		349	0.00594		349	6.58199e-05
351	0.000266573		351	0.00165		351	9.92066e-05		362.2	0.000641981		362.2	6.8807e-05		350	0.00568		350	8.41827e-05
352	0.000255325		352	0.00145		352	0.000109034		362.4	0.000636249		362.4	4.16718e-05		351	0.00554		351	0.00011435
353	0.000238454		353	0.0013		353	0.000163784		362.6	0.000649624		362.6	5.76622e-05		352	0.0063		352	9.71797e-05
354	0.000244077		354	0.0012		354	0.000244741		362.8	0.000619053		362.8	8.52819e-05		353	0.00693		353	0.000133786
355	0.000268823		355	0.00116		355	0.000321953		363	0.000619053		363	8.91583e-05		354	0.00804		354	0.000201991
356	0.000269947		356	0.00102		356	0.000367345		363.2	0.000624785		363.2	6.25077e-05		355	0.00966		355	0.000215346
357	0.000214833		357	0.000987852		357	0.000369685		363.4	0.000628606		363.4	7.55907e-05		356	0.01143		356	0.000212365
358	0.000134974		358	0.0012		358	0.0003388		363.6	0.000599947		363.6	9.44884e-05		357	0.01325		357	0.00018327
359	9.2232e-05		359	0.00153		359	0.00029996		363.8	0.000559823		363.8	9.73958e-05		358	0.016		358	0.000223692
360	0.000106854		360	0.0019		360	0.000275158		364	0.000575108		364	8.57664e-05		359	0.01863		359	0.000298694
361	0.000145097		361	0.00252		361	0.000273286		364.2	0.000567465		364.2	6.34768e-05		360	0.02143		360	0.000314314
362	0.000182215		362	0.00339		362	0.000287325		364.4	0.00052352		364.4	7.99517e-05		361	0.02436		361	0.000337923
363	0.000229455		363	0.00441		363	0.000300895		364.6	0.00052352		364.6	6.00849e-05		362	0.02705		362	0.00034317
364	0.000296942		364	0.00564		364	0.000301831		364.8	0.00049295		364.8	6.29923e-05		363	0.02895		363	0.000385142
365	0.000346433		365	0.00698		365	0.000289197		365	0.000481486		365	4.31255e-05		364	0.03103		364	0.000414117
366	0.000332935		366	0.00857		366	0.000271414		365.2	0.00052352		365.2	3.77954e-05		365	0.03309		365	0.000451558
367	0.000268823		367	0.01042		367	0.000254568		365.4	0.000531163		365.4	5.37857e-05		366	0.03464		366	0.000514158
368	0.000213708		368	0.01234		368	0.000240997		365.6	0.000536895		365.6	6.97761e-05		367	0.03616		367	0.000572705
369	0.000214833		369	0.01436		369	0.000226023		365.8	0.000512056		365.8	4.99093e-05		368	0.03816		368	0.000692063
370	0.000264324		370	0.01663		370	0.000206836		366	0.000496771		366	3.63417e-05		369	0.04012		369	0.000728073
371	0.00033181		371	0.01903		371	0.000188586		366.2	0.000449005		366.2	5.2332e-05		370	0.04206		370	0.000789004
372	0.000403796		372	0.0213		372	0.000180631		366.4	0.000470022		366.4	3.58571e-05		371	0.04402		371	0.000812137
373	0.000497153		373	0.02331		373	0.000190926		366.6	0.000443273		366.6	7.26834e-05		372	0.04584		372	0.000866152
374	0.000625378		374	0.02508		374	0.000219471		366.8	0.000441362		366.8	6.63842e-05		373	0.04784		373	0.000928991
375	0.000780598		375	0.02674		375	0.000260651		367	0.000426077		367	8.67355e-05		374	0.04919		374	0.00104
376	0.000932443		376	0.02868		376	0.000306043		367.2	0.000426077		367.2	7.21988e-05		375	0.05062		375	0.00105
377	0.00104		377	0.03098		377	0.000348159		367.4	0.000410791		367.4	4.70019e-05		376	0.05202		376	0.0011
378	0.00107		378	0.03319		378	0.000381384		367.6	0.000391685		367.6	3.29498e-05		377	0.05341		377	0.00118
379	0.00103		379	0.03508		379	0.000399166		367.8	0.000403149		367.8	3.97336e-05		378	0.05541		378	0.00117
380	0.000981934		380	0.03681		380	0.000393083		368	0.000363025		368	4.21564e-05		379	0.05737		379	0.00127
381	0.000961688		381	0.03844		381	0.000361262		368.2	0.000366846		368.2	3.87645e-05		380	0.05949		380	0.00129
382	0.000990932		382	0.03988		382	0.00031119		368.4	0.0003764		368.4	6.54151e-05		381	0.06212		381	0.00141
383	0.00106		383	0.04113		383	0.000260183		368.6	0.000342008		368.6	6.39614e-05		382	0.06505		382	0.00154
384	0.00114		384	0.04186		384	0.000227426		368.8	0.000330544		368.8	7.46216e-05		383	0.06769		383	0.00167
385	0.00125		385	0.04209		385	0.000222279		369	0.000342008		369	5.91158e-05		384	0.07026		384	0.00179
386	0.00138		386	0.04211		386	0.000240529		369.2	0.000353472		369.2	8.6251e-05		385	0.07204		385	0.00188
387	0.00151		387	0.04136		387	0.000269074		369.4	0.000345829		369.4	5.37857e-05		386	0.07361		386	0.00215
388	0.00164		388	0.04003		388	0.000292472		369.6	0.000340097		369.6	4.65174e-05		387	0.07483		387	0.0024
389	0.00176		389	0.0389		389	0.000302767		369.8	0.000334365		369.8	5.66931e-05		388	0.07648		388	0.00284
390	0.00194		390	0.03757		390	0.000303235		370	0.000298063		370	4.07027e-05		389	0.07856		389	0.00299
391	0.00223		391	0.03621		391	0.000302299		370.2	0.000288509		370.2	3.82799e-05		390	0.08016		390	0.00324
392	0.00259		392	0.03506		392	0.000307915		370.4	0.00029042		370.4	5.42703e-05		391	0.08129		391	0.00361
393	0.00293		393	0.03394		393	0.000321018		370.6	0.000269403		370.6	3.73108e-05		392	0.08153		392	0.00388
394	0.00321		394	0.03277		394	0.00033412		370.8	0.000263671		370.8	4.40946e-05		393	0.08121		393	0.00425
395	0.0035		395	0.03158		395	0.000340672		371	0.000257939		371	4.70019e-05		394	0.08074		394	0.00444
396	0.00394		396	0.03068		396	0.000340204		371.2	0.000227368		371.2	3.00425e-05		395	0.08038		395	0.00482
397	0.0046		397	0.03004		397	0.00034114		371.4	0.000208262		371.4	1.64749e-05		396	0.07977		396	0.00548
398	0.00545		398	0.0292		398	0.00035471		371.6	0.000208262		371.6	6.29923e-06		397	0.07961		397	0.00581
399	0.00642		399	0.02831		399	0.000384192		371.8	0.000221636		371.8	2.08359e-05		398	0.07903		398	0.00658
400	0.00751		400	0.02758		400	0.000419288		372	0.000210172		372	4.99093e-05		399	0.07874		399	0.00741
401	0.00881		401	0.02699		401	0.00044175		372.2	0.000175781		372.2	6.54151e-05		400	0.07872		400	0.00828
402	0.0104		402	0.02647		402	0.000437538		372.4	0.000152853		372.4	2.47124e-05		401	0.07939		401	0.0095
403	0.0123		403	0.02587		403	0.000411333		372.6	0.000100692		372.6	4.16718e-05		402	0.08044		402	0.01084
404	0.01448		404	0.02508		404	0.000383256		372.8	8.90366e-05		372.8	1.79286e-05		403	0.08082		403	0.01262
405	0.017		405	0.02426		405	0.000381384		373	0.000104131		373	3.19807e-05		404	0.08121		404	0.01449
406	0.01997		406	0.0236		406	0.000420224		373.2	7.75727e-05		373.2	5.37857e-05		405	0.08224		405	0.01689
407	0.02349		407	0.02289		407	0.000494161		373.4	6.26696e-05		373.4	5.62085e-05		406	0.08454		406	0.01957
408	0.02753		408	0.02212		408	0.000580733		373.6	4.58558e-05		373.6	6.49305e-05		407	0.08715		407	0.02309
409	0.03197		409	0.02132		409	0.000659817		373.8	1.7387e-05		373.8	5.47548e-05		408	0.09087		408	0.02678
410	0.0367		410	0.02026		410	0.000723927		374	4.58558e-05		374	5.37857e-05		409	0.09418		409	0.03112
411	0.04173		411	0.0192		411	0.000784761		374.2	2.42654e-05		374.2	3.29498e-05		410	0.09828		410	0.03616
412	0.04728		412	0.01839		412	0.000862442		374.4	1.39478e-05		374.4	6.05695e-05		411	0.10242		411	0.04168
413	0.0538		413	0.0177		413	0.000975687		374.6	3.57293e-05		374.6	6.63842e-05		412	0.10818		412	0.0476
414	0.06196		414	0.01695		414	0.00113		374.8	2.73224e-05		374.8	7.60753e-05		413	0.11355		413	0.05435
415	0.07229		415	0.01628		415	0.00134		375	0		375	5.62085e-05		414	0.1188		414	0.06323
416	0.08489		416	0.01582		416	0.0016		375.2	8.21583e-06		375.2	5.08784e-05		415	0.12496		415	0.07184
417	0.09922		417	0.01534		417	0.00192		375.4	2.00619e-05		375.4	4.26409e-05		416	0.13113		416	0.08202
418	0.11435		418	0.01488		418	0.00232		375.6	1.28014e-05		375.6	4.40946e-05		417	0.13838		417	0.09282
419	0.12953		419	0.01445		419	0.0028		375.8	3.09527e-05		375.8	7.3168e-05		418	0.14664		418	0.10418
420	0.14494		420	0.01407		420	0.0034		376	6.72551e-05		376	7.7529e-05		419	0.15603		419	0.11738
421	0.16159		421	0.0139		421	0.00413		376.2	5.19699e-05		376.2	3.63417e-05		420	0.16714		420	0.13099
422	0.18048		422	0.01411		422	0.00502		376.4	4.0697e-05		376.4	3.87645e-05		421	0.17957		421	0.14673
423	0.20197		423	0.01453		423	0.0061		376.6	7.08854e-05		376.6	5.52394e-05		422	0.19304		422	0.16378
424	0.22514		424	0.01501		424	0.00741		376.8	6.01857e-05		376.8	4.40946e-05		423	0.20789		423	0.18297
425	0.24921		425	0.01557		425	0.00901		377	4.37541e-05		377	7.02606e-05		424	0.22413		424	0.2011
426	0.27463		426	0.01632		426	0.01094		377.2	2.50296e-05		377.2	5.47548e-05		425	0.24215		425	0.22495
427	0.3023		427	0.01745		427	0.01329		377.4	4.41362e-05		377.4	6.39614e-05		426	0.26215		426	0.24653
428	0.33211		428	0.01891		428	0.01618		377.6	2.25458e-05		377.6	6.10541e-05		427	0.28235		427	0.26954
429	0.36292		429	0.0208		429	0.01979		377.8	9.36222e-06		377.8	4.02181e-05		428	0.30512		428	0.2953
430	0.39374		430	0.0233		430	0.02428		378	5.77019e-05		378	6.49305e-05		429	0.32928		429	0.32403
431	0.42501		431	0.0266		431	0.02986		378.2	5.71287e-05		378.2	5.96004e-05		430	0.35423		430	0.35301
432	0.45831		432	0.03089		432	0.03666		378.4	6.45802e-05		378.4	5.62085e-05		431	0.38176		431	0.37853
433	0.49441		433	0.03598		433	0.04487		378.6	9.43865e-05		378.6	6.49305e-05		432	0.41126		432	0.41132
434	0.53209		434	0.04171		434	0.05473		378.8	8.73171e-05		378.8	4.84556e-05		433	0.44216		433	0.44458
435	0.56921		435	0.04872		435	0.06666		379	9.32401e-05		379	4.361e-05		434	0.47661		434	0.4763
436	0.60464		436	0.05795		436	0.08103		379.2	0.000104322		379.2	2.27741e-05		435	0.50869		435	0.50695
437	0.63917		437	0.0694		437	0.0982		379.4	5.54091e-05		379.4	1.21139e-05		436	0.54137		436	0.54165
438	0.67438		438	0.08289		438	0.11851		379.6	4.96771e-05		379.6	1.45367e-05		437	0.57186		437	0.57336
439	0.71104		439	0.09898		439	0.14233		379.8	4.71932e-05		379.8	2.51969e-05		438	0.60533		438	0.60782
440	0.74749		440	0.11816		440	0.17003		380	7.18407e-05		380	2.22896e-05		439	0.63603		439	0.6399
441	0.78123		441	0.14057		441	0.20204		380.2	9.78257e-05		380.2	3.53726e-05		440	0.66969		440	0.67376
442	0.81115		442	0.16699		442	0.23845		380.4	0.000119798		380.4	2.81042e-05		441	0.70197		441	0.70035
443	0.83781		443	0.19742		443	0.27883		380.6	0.000114831		380.6	1.50212e-05		442	0.73702		442	0.72682
444	0.86278		444	0.23182		444	0.32249		380.8	9.32401e-05		380.8	3.44035e-05		443	0.76534		443	0.75902
445	0.88696		445	0.26987		445	0.36845		381	0.000105659		381	4.26409e-05		444	0.79366		444	0.77953
446	0.91002		446	0.31119		446	0.4158		381.2	0.000129925		381.2	4.07027e-05		445	0.82098		445	0.80397
447	0.93094		447	0.35424		447	0.46382		381.4	0.000126677		381.4	5.71776e-05		446	0.84871		446	0.82818
448	0.94837		448	0.39768		448	0.51192		381.6	0.00017387		381.6	9.4973e-05		447	0.87029		447	0.84928
449	0.96176		449	0.44284		449	0.55919		381.8	0.000183423		381.8	8.57664e-05		448	0.89346		448	0.86502
450	0.97154		450	0.4882		450	0.60458		382	0.00017387		382	5.37857e-05		449	0.91307		449	0.87754
451	0.97942		451	0.53221		451	0.64669		382.2	0.000168138		382.2	3.87645e-05		450	0.9293		450	0.89459
452	0.98594		452	0.5743		452	0.68507		382.4	0.000181512		382.4	2.37432e-05		451	0.94039		451	0.90723
453	0.991		453	0.61389		453	0.71969		382.6	0.000170049		382.6	2.42278e-05		452	0.95346		452	0.92154
454	0.99449		454	0.64906		454	0.75011		382.8	0.000152279		382.8	4.361e-05		453	0.96138		453	0.92488
455	0.99719		455	0.68039		455	0.77725		383	0.000187244		383	5.66931e-05		454	0.97188		454	0.93466
456	0.99933		456	0.71056		456	0.80112		383.2	0.000187244		383.2	6.83224e-05		455	0.98		455	0.93561
457	1		457	0.73901		457	0.82171		383.4	0.000171959		383.4	6.63842e-05		456	0.98693		456	0.94348
458	0.9982		458	0.76399		458	0.83949		383.6	0.000183423		383.6	5.52394e-05		457	0.98911		457	0.94598
459	0.99393		459	0.78648		459	0.85493		383.8	0.000210172		383.8	2.76197e-05		458	0.99327		458	0.94897
460	0.98909		460	0.80723		460	0.86897		384	0.000250296		384	2.37432e-05		459	0.99426		459	0.95183
461	0.98527		461	0.82492		461	0.88161		384.2	0.000286599		384.2	0		460	1		460	0.94813
462	0.98302		462	0.84048		462	0.89424		384.4	0.000326722		384.4	2.90734e-05		461	0.99901		461	0.95087
463	0.98054		463	0.85605		463	0.90594		384.6	0.00031908		384.6	3.10116e-05		462	0.99921		462	0.95707
464	0.9757		464	0.87066		464	0.91764		384.8	0.000368757		384.8	3.97336e-05		463	0.99861		463	0.95099
465	0.96761		465	0.88488		465	0.92793		385	0.000393595		385	4.45792e-05		464	0.99782		464	0.95159
466	0.95737		466	0.89833		466	0.93729		385.2	0.000401238		385.2	8.14054e-05		465	0.99505		465	0.95409
467	0.94691		467	0.90967		467	0.94478		385.4	0.000449005		385.4	7.65598e-05		466	0.99743		466	0.95207
468	0.93746		468	0.91947		468	0.9504		385.6	0.000483396		385.6	7.21988e-05		467	0.99762		467	0.95099
469	0.92891		469	0.92793		469	0.95461		385.8	0.000487218		385.8	1.21139e-05		468	0.99287		468	0.95242
470	0.92082		470	0.93619		470	0.95882		386	0.000534984		386	2.90734e-05		469	0.99109		469	0.94861
471	0.9135		471	0.9458		471	0.96256		386.2	0.000556001		386.2	1.7444e-05		470	0.98891		470	0.95004
472	0.90698		472	0.9556		472	0.96771		386.4	0.000554091		386.4	1.93822e-05		471	0.98752		471	0.94527
473	0.89978		473	0.96387		473	0.97379		386.6	0.000588483		386.6	3.53726e-05		472	0.98535		472	0.95159
474	0.89		474	0.97136		474	0.97988		386.8	0.000649624		386.8	3.53726e-05		473	0.98158		473	0.94777
475	0.87706		475	0.97886		475	0.98549		387	0.00066873		387	3.58571e-05		474	0.9802		474	0.94861
476	0.863		476	0.98482		476	0.99017		387.2	0.000682105		387.2	5.18475e-05		475	0.97624		475	0.94837
477	0.84984		477	0.98866		477	0.99392		387.4	0.00075471		387.4	6.25077e-05		476	0.97604		476	0.94873
478	0.83882		478	0.99097		478	0.99672		387.6	0.000794834		387.6	4.55483e-05		477	0.97544		477	0.94336
479	0.82937		479	0.99404		479	0.99906		387.8	0.000823493		387.8	3.10116e-05		478	0.97465		478	0.94968
480	0.82037		480	0.9975		480	1		388	0.000852153		388	4.31255e-05		479	0.97287		479	0.94968
481	0.81059		481	0.99923		481	1		388.2	0.000892277		388.2	5.57239e-05		480	0.97287		480	0.94575
482	0.79911		482	0.99981		482	0.99813		388.4	0.000953418		388.4	3.97336e-05		481	0.9695		481	0.95385
483	0.7864		483	1		483	0.99438		388.6	0.000974435		388.6	6.25077e-05		482	0.9695		482	0.95612
484	0.77358		484	0.99789		484	0.98924		388.8	0.00104		388.8	7.07452e-05		483	0.96871		483	0.95338
485	0.76177		485	0.9925		485	0.98175		389	0.00108		389	9.9334e-05		484	0.96812		484	0.95922
486	0.75097		486	0.98501		486	0.97239		389.2	0.00111		389.2	0.000101272		485	0.96792		485	0.96614
487	0.74018		487	0.9754		487	0.96069		389.4	0.00115		389.4	8.09209e-05		486	0.97109		486	0.96494
488	0.7287		488	0.96233		488	0.94665		389.6	0.00118		389.6	4.94247e-05		487	0.97247		487	0.9746
489	0.71611		489	0.94869		489	0.93074		389.8	0.00122		389.8	3.63417e-05		488	0.97426		488	0.97341
490	0.70306		490	0.93696		490	0.91343		390	0.00133		390	7.84981e-05		489	0.97346		489	0.98569
491	0.69046		491	0.92524		491	0.89471		390.2	0.0014		390.2	7.7529e-05		490	0.97426		490	0.97949
492	0.6782		492	0.91179		492	0.87599		390.4	0.00149		390.4	0.000103695		491	0.97643		491	0.98963
493	0.66583		493	0.89699		493	0.85727		390.6	0.00154		390.6	8.77046e-05		492	0.97703		492	0.99034
494	0.65222		494	0.87969		494	0.83856		390.8	0.00157		390.8	6.58996e-05		493	0.97643		493	0.99499
495	0.63771		495	0.86009		495	0.81937		391	0.00161		391	0.000107571		494	0.97683		494	0.99726
496	0.62309		496	0.83952		496	0.80018		391.2	0.00169		391.2	8.67355e-05		495	0.97941		495	0.99678
497	0.60936		497	0.81953		497	0.78053		391.4	0.00176		391.4	9.20656e-05		496	0.97742		496	1
498	0.59722		498	0.80012		498	0.76041		391.6	0.00187		391.6	9.64266e-05		497	0.98		497	0.99618
499	0.58619		499	0.78014		499	0.73982		391.8	0.00191		391.8	7.07452e-05		498	0.97584		498	0.99893
500	0.5754		500	0.75957		500	0.71969		392	0.00203		392	7.02606e-05		499	0.97426		499	0.99475
501	0.56403		501	0.74016		501	0.69957		392.2	0.00208		392.2	6.68687e-05		500	0.97069		500	0.99404
502	0.55211		502	0.72267		502	0.68039		392.4	0.00212		392.4	9.54575e-05		501	0.96931		501	0.98676
503	0.54041		503	0.7071		503	0.6626		392.6	0.00225		392.6	7.94672e-05		502	0.96198		502	0.98557
504	0.52894		504	0.69154		504	0.64623		392.8	0.0023		392.8	6.00849e-05		503	0.95663		503	0.9721
505	0.51736		505	0.67462		505	0.63078		393	0.00242		393	7.21988e-05		504	0.94871		504	0.96542
506	0.50487		506	0.65771		506	0.61581		393.2	0.00248		393.2	2.85888e-05		505	0.94158		505	0.95588
507	0.49182		507	0.6408		507	0.60083		393.4	0.00256		393.4	6.68687e-05		506	0.93128		506	0.94288
508	0.47889		508	0.62446		508	0.58586		393.6	0.00262		393.6	5.18475e-05		507	0.92079		507	0.93335
509	0.46719		509	0.6087		509	0.57135		393.8	0.00273		393.8	5.91158e-05		508	0.90713		508	0.91749
510	0.45662		510	0.5916		510	0.55731		394	0.00282		394	4.11873e-05		509	0.89722		509	0.90759
511	0.44627		511	0.5743		511	0.54374		394.2	0.00292		394.2	4.40946e-05		510	0.88		510	0.89006
512	0.43581		512	0.55854		512	0.53064		394.4	0.00298		394.4	1.16293e-05		511	0.86772		511	0.87861
513	0.42524		513	0.54432		513	0.51754		394.6	0.0031		394.6	1.84131e-05		512	0.85247		512	0.86013
514	0.41545		514	0.53164		514	0.50444		394.8	0.00321		394.8	1.93822e-05		513	0.8398		513	0.84427
515	0.40634		515	0.51972		515	0.49133		395	0.00328		395	6.73533e-05		514	0.82376		514	0.82687
516	0.39745		516	0.50684		516	0.4787		395.2	0.00344		395.2	0.0001255		515	0.80613		515	0.80922
517	0.38801		517	0.49377		517	0.46672		395.4	0.00356		395.4	0.000122108		516	0.78791		516	0.79753
518	0.37856		518	0.48109		518	0.45511		395.6	0.00367		395.6	0.000100788		517	0.77286		517	0.77595
519	0.36956		519	0.46764		519	0.44379		395.8	0.00378		395.8	7.70444e-05		518	0.75623		518	0.76486
520	0.36112		520	0.45476		520	0.43256		396	0.0039		396	8.09209e-05		519	0.74157		519	0.74924
521	0.35235		521	0.44323		521	0.42114		396.2	0.00407		396.2	9.01274e-05		520	0.72573		520	0.73457
522	0.34257		522	0.43131		522	0.40953		396.4	0.00418		396.4	9.35193e-05		521	0.71227		521	0.71991
523	0.33233		523	0.4194		523	0.39788		396.6	0.0043		396.6	8.14054e-05		522	0.69722		522	0.70429
524	0.32288		524	0.4069		524	0.38632		396.8	0.00444		396.8	6.34768e-05		523	0.68454		523	0.69844
525	0.3149		525	0.39403		525	0.375		397	0.00459		397	2.71351e-05		524	0.66949		524	0.6802
526	0.30815		526	0.38173		526	0.36391		397.2	0.00477		397.2	3.14961e-05		525	0.6586		525	0.67293
527	0.30151		527	0.37039		527	0.353		397.4	0.00483		397.4	5.52394e-05		526	0.64335		526	0.65731
528	0.2942		528	0.35905		528	0.34224		397.6	0.00506		397.6	6.20232e-05		527	0.63107		527	0.64586
529	0.28599		529	0.34733		529	0.33157		397.8	0.0052		397.8	6.39614e-05		528	0.61761		528	0.63322
530	0.27733		530	0.33541		530	0.32109		398	0.00541		398	6.49305e-05		529	0.60672		529	0.62285
531	0.26878		531	0.32369		531	0.3108		398.2	0.00553		398.2	7.70444e-05		530	0.59305		530	0.61295
532	0.26079		532	0.31216		532	0.30059		398.4	0.00573		398.4	5.62085e-05		531	0.58216		531	0.60019
533	0.2536		533	0.30178		533	0.29039		398.6	0.00584		398.6	7.26834e-05		532	0.57068		532	0.59196
534	0.24718		534	0.29217		534	0.28024		398.8	0.00608		398.8	5.47548e-05		533	0.55978		533	0.57921
535	0.24145		535	0.28275		535	0.27022		399	0.00625		399	6.05695e-05		534	0.54929		534	0.5711
536	0.23594		536	0.27333		536	0.26058		399.2	0.0065		399.2	8.14054e-05		535	0.53939		535	0.55738
537	0.23009		537	0.26411		537	0.25141		399.4	0.00668		399.4	0.000110963		536	0.5277		536	0.54749
538	0.22368		538	0.25584		538	0.24275		399.6	0.00691		399.6	0.000132768		537	0.51741		537	0.537
539	0.21715		539	0.24739		539	0.23461		399.8	0.00711		399.8	0.000116778		538	0.50592		538	0.52436
540	0.21085		540	0.23816		540	0.22675		400	0.00725		400	9.01274e-05		539	0.49661		539	0.51541
541	0.20455		541	0.22971		541	0.21908		400.2	0.00747		400.2	8.189e-05		540	0.48493		540	0.50373
542	0.19792		542	0.22144		542	0.21149		400.4	0.00774		400.4	0.000101757		541	0.47344		541	0.49443
543	0.19151		543	0.21356		543	0.20405		400.6	0.00801		400.6	0.000129376		542	0.46196		542	0.47869
544	0.18566		544	0.20645		544	0.19689		400.8	0.0082		400.8	0.000125985		543	0.45067		543	0.46951
545	0.18093		545	0.19934		545	0.19006		401	0.0084		401	0.000107087		544	0.43919		544	0.45794
546	0.17689		546	0.19185		546	0.18365		401.2	0.00862		401.2	0.000124531		545	0.42869		545	0.44757
547	0.17317		547	0.18473		547	0.17757		401.4	0.00884		401.4	0.000121139		546	0.41899		546	0.43612
548	0.16901		548	0.17793		548	0.17158		401.6	0.00905		401.6	0.000132768		547	0.40889		547	0.42348
549	0.16395		549	0.17167		549	0.16568		401.8	0.00919		401.8	0.000113871		548	0.39879		548	0.41191
550	0.15833		550	0.16607		550	0.15979		402	0.00935		402	0.000143913		549	0.38691		549	0.40321
551	0.15259		551	0.16031		551	0.15408		402.2	0.00955		402.2	0.000145851		550	0.37502		550	0.39176
552	0.14719		552	0.15441		552	0.14865		402.4	0.00978		402.4	0.000148274		551	0.36433		551	0.37912
553	0.14213		553	0.14878		553	0.14355		402.6	0.01		402.6	0.000138583		552	0.35502		552	0.37042
554	0.13763		554	0.1432		554	0.13887		402.8	0.01015		402.8	0.000158934		553	0.34473		553	0.35885
555	0.13381		555	0.1378		555	0.13442		403	0.01049		403	0.000139552		554	0.33463		554	0.35182
556	0.13032		556	0.13296		556	0.13007		403.2	0.01072		403.2	0.000149728		555	0.32393		555	0.33834
557	0.12683		557	0.12825		557	0.12563		403.4	0.011		403.4	0.000172502		556	0.31403		556	0.33023
558	0.12301		558	0.1236		558	0.12104		403.6	0.01127		403.6	0.000173471		557	0.30373		557	0.31855
559	0.11873		559	0.11881		559	0.11641		403.8	0.01145		403.8	0.000188008		558	0.29482		558	0.31092
560	0.11412		560	0.11391		560	0.11191		404	0.01168		404	0.000196245		559	0.28651		559	0.30281
561	0.1096		561	0.10966		561	0.10775		404.2	0.012		404.2	0.000171533		560	0.2772		560	0.29196
562	0.10542		562	0.10601		562	0.10391		404.4	0.01223		404.4	0.000152151		561	0.26967		561	0.2848
563	0.10181		563	0.10277		563	0.10036		404.6	0.01246		404.6	0.000137129		562	0.26076		562	0.27455
564	0.09897		564	0.0995		564	0.09694		404.8	0.01277		404.8	0.000171048		563	0.25344		563	0.26799
565	0.09679		565	0.09552		565	0.09348		405	0.01312		405	0.000155542		564	0.24532		564	0.25953
566	0.09479		566	0.09156		566	0.09001		405.2	0.01346		405.2	0.000167656		565	0.2372		565	0.25201
567	0.09258		567	0.08839		567	0.08669		405.4	0.01379		405.4	0.000181224		566	0.23046		566	0.24498
568	0.09018		568	0.08539		568	0.0836		405.6	0.01414		405.6	0.000184131		567	0.22274		567	0.2389
569	0.08766		569	0.08232		569	0.08079		405.8	0.01445		405.8	0.000210782		568	0.21502		568	0.23079
570	0.08483		570	0.07918		570	0.07808		406	0.01473		406	0.000213205		569	0.20789		569	0.22387
571	0.08141		571	0.07609		571	0.07537		406.2	0.01495		406.2	0.000219988		570	0.20274		570	0.2191
572	0.07747		572	0.07301		572	0.07261		406.4	0.01522		406.4	0.000235979		571	0.19581		571	0.21112
573	0.07351		573	0.07011		573	0.0698		406.6	0.01536		406.6	0.000213689		572	0.18947		572	0.20718
574	0.07014		574	0.06756		574	0.06713		406.8	0.01561		406.8	0.000212236		573	0.18353		573	0.20015
575	0.06774		575	0.0649		575	0.0646		407	0.01593		407	0.000234041		574	0.17759		574	0.19549
576	0.06624		576	0.06191		576	0.06226		407.2	0.01631		407.2	0.000201091		575	0.17161		575	0.19001
577	0.06517		577	0.05891		577	0.06006		407.4	0.01657		407.4	0.000277166		576	0.16593		576	0.18464
578	0.06393		578	0.05614		578	0.05796		407.6	0.0169		407.6	0.000263114		577	0.16056		577	0.1794
579	0.06219		579	0.05366		579	0.0559		407.8	0.0172		407.8	0.000271836		578	0.15563		578	0.17308
580	0.06008		580	0.05118		580	0.05384		408	0.0175		408	0.000249546		579	0.15076		579	0.16879
581	0.05789		581	0.0487		581	0.05188		408.2	0.01786		408.2	0.000246154		580	0.14571		580	0.16318
582	0.05579		582	0.04645		582	0.05		408.4	0.01819		408.4	0.000252454		581	0.141		581	0.16008
583	0.05374		583	0.04446		583	0.04808		408.6	0.01844		408.6	0.000269413		582	0.13644		582	0.154
584	0.05171		584	0.04242		584	0.04619		408.8	0.01874		408.8	0.000281042		583	0.13157		583	0.15102
585	0.04977		585	0.04027		585	0.04427		409	0.01907		409	0.000284919		584	0.12747		584	0.14637
586	0.04824		586	0.03831		586	0.04231		409.2	0.01935		409.2	0.000278135		585	0.12292		585	0.14219
587	0.04725		587	0.03669		587	0.04036		409.4	0.0197		409.4	0.000280558		586	0.11913		586	0.1379
588	0.04648		588	0.03531		588	0.0385		409.6	0.02004		409.6	0.000296548		587	0.11488		587	0.13301
589	0.04536		589	0.03387		589	0.0368		409.8	0.02039		409.8	0.000260207		588	0.11171		588	0.13003
590	0.04359		590	0.03225		590	0.03535		410	0.02086		410	0.000262629		589	0.10777		589	0.12598
591	0.04144		591	0.03066		591	0.03414		410.2	0.0213		410.2	0.000258268		590	0.1043		590	0.12276
592	0.0395		592	0.02923		592	0.03307		410.4	0.02159		410.4	0.000258268		591	0.10074		591	0.11787
593	0.03817		593	0.02808		593	0.03202		410.6	0.02195		410.6	0.000250031		592	0.09674		592	0.11545
594	0.0373		594	0.02702		594	0.03087		410.8	0.02232		410.8	0.000269898		593	0.09254		593	0.1113
595	0.03646		595	0.02581		595	0.02963		411	0.02276		411	0.000261176		594	0.08923		594	0.10828
596	0.03531		596	0.02476		596	0.02835		411.2	0.023		411.2	0.000282496		595	0.08624		595	0.10509
597	0.03391		597	0.02389		597	0.02713		411.4	0.02342		411.4	0.0003106		596	0.08327		596	0.10193
598	0.03265		598	0.0228		598	0.02598		411.6	0.02371		411.6	0.000341127		597	0.08068		597	0.09789
599	0.0318		599	0.02164		599	0.02493		411.8	0.0243		411.8	0.000335797		598	0.07703		598	0.09516
600	0.03128		600	0.02072		600	0.02395		412	0.02455		412	0.000322714		599	0.07377		599	0.09223
601	0.03074		601	0.02007		601	0.02306		412.2	0.02493		412.2	0.000323683		600	0.07089		600	0.08911
602	0.02984		602	0.01934		602	0.0223		412.4	0.02522		412.4	0.000309147		601	0.06812		601	0.08696
603	0.02858		603	0.01841		603	0.02166		412.6	0.02549		412.6	0.000324168		602	0.06545		602	0.08361
604	0.02727		604	0.01751		604	0.02106		412.8	0.0257		412.8	0.000345004		603	0.06246		603	0.08116
605	0.02622		605	0.01661		605	0.02039		413	0.0261		413	0.00036051		604	0.0598		604	0.07865
606	0.02551		606	0.01553		606	0.01955		413.2	0.02646		413.2	0.000351303		605	0.05747		605	0.07676
607	0.02495		607	0.01442		607	0.01858		413.4	0.02684		413.4	0.000328529		606	0.05511		606	0.07332
608	0.02431		608	0.01369		608	0.01755		413.6	0.02711		413.6	0.000325137		607	0.05275		607	0.07125
609	0.02359		609	0.01324		609	0.0166		413.8	0.02734		413.8	0.000327075		608	0.0503		608	0.06858
610	0.02293		610	0.01276		610	0.01579		414	0.02759		414	0.000305755		609	0.04763		609	0.06665
611	0.02237		611	0.01217		611	0.01509		414.2	0.0279		414.2	0.000300425		610	0.04553		610	0.06451
612	0.02187		612	0.01155		612	0.01449		414.4	0.02818		414.4	0.000286373		611	0.04359		611	0.06201
613	0.02131		613	0.01093		613	0.01391		414.6	0.02858		414.6	0.000321745		612	0.04153		612	0.06041
614	0.02063		614	0.01034		614	0.01338		414.8	0.02891		414.8	0.000299456		613	0.03921		613	0.05818
615	0.01987		615	0.00975		615	0.01289		415	0.02918		415	0.000297517		614	0.03778		614	0.0567
616	0.01909		616	0.00916		616	0.01243		415.2	0.02963		415.2	0.000342097		615	0.03584		615	0.05454
617	0.01843		617	0.00864		617	0.01201		415.4	0.02973		415.4	0.000346942		616	0.03384		616	0.05241
618	0.01798		618	0.00822		618	0.01159		415.6	0.03005		415.6	0.000315931		617	0.03184		617	0.05048
619	0.01766		619	0.00795		619	0.01118		415.8	0.03023		415.8	0.000312539		618	0.03042		618	0.0494
620	0.01726		620	0.00764		620	0.01075		416	0.03047		416	0.000370201		619	0.02838		619	0.04789
621	0.01657		621	0.00708		621	0.01031		416.2	0.03072		416.2	0.000410903		620	0.02665		620	0.04597
622	0.01561		622	0.00656		622	0.00985		416.4	0.03095		416.4	0.00045306		621	0.02509		621	0.04504
623	0.01466		623	0.00613		623	0.00941		416.6	0.03122		416.6	0.000451606		622	0.02362		622	0.04263
624	0.01397		624	0.00551		624	0.00901		416.8	0.03156		416.8	0.000416234		623	0.02204		623	0.04174
625	0.01363		625	0.00487		625	0.00865		417	0.03183		417	0.000385707		624	0.02075		624	0.04019
626	0.01344		626	0.00446		626	0.00834		417.2	0.03198		417.2	0.000370685		625	0.01949		625	0.03865
627	0.0132		627	0.00409		627	0.00807		417.4	0.03223		417.4	0.000325137		626	0.01816		626	0.03741
628	0.01279		628	0.0037		628	0.00783		417.6	0.03237		417.6	0.000353726		627	0.01695		627	0.03619
629	0.01231		629	0.00334		629	0.00759		417.8	0.03254		417.8	0.000331921		628	0.0158		628	0.03495
630	0.01181		630	0.00294		630	0.00733		418	0.03277		418	0.000349849		629	0.01457		629	0.03344
631	0.01132		631	0.00271		631	0.00704		418.2	0.03307		418.2	0.000384253		630	0.01347		630	0.03246
632	0.01085		632	0.00264		632	0.00673		418.4	0.03334		418.4	0.000406542		631	0.0124		631	0.0317
633	0.01049		633	0.00243		633	0.00642		418.6	0.03344		418.6	0.000378438		632	0.01139		632	0.03061
634	0.01027		634	0.00206		634	0.00616		418.8	0.03367		418.8	0.000368747		633	0.0101		633	0.02928
635	0.01006		635	0.00176		635	0.00596		419	0.03382		419	0.000366324		634	0.00921		634	0.02796
636	0.00971		636	0.00154		636	0.00583		419.2	0.03397		419.2	0.000360025		635	0.00812		635	0.02686
637	0.00924		637	0.00131		637	0.00573		419.4	0.03393		419.4	0.000350334		636	0.00727		636	0.02628
638	0.0088		638	0.00112		638	0.00561		419.6	0.03401		419.6	0.000332405		637	0.00624		637	0.02535
639	0.00853		639	0.000987852		639	0.00543		419.8	0.03435		419.8	0.000341127		638	0.00552		638	0.02449
640	0.00845		640	0.000762991		640	0.00518		420	0.03472		420	0.000324653		639	0.00475		639	0.02384
641	0.00844		641	0.000474707		641	0.00489		420.2	0.03497		420.2	0.000347911		640	0.00396		640	0.02246
642	0.00838		642	0.00024408		642	0.0046		420.4	0.03519		420.4	0.00042011		641	0.00331		641	0.02204
643	0.00815		643	7.87975e-05		643	0.00434		420.6	0.03516		420.6	0.00042544		642	0.00255		642	0.02148
644	0.00776		644	2.30627e-05		644	0.00413		420.8	0.03539		420.8	0.000432708		643	0.00182		643	0.02056
645	0.00728		645	0		645	0.00394		421	0.0356		421	0.000452091		644	0.00109		644	0.01975
646	0.00681		646	0.000117235		646	0.00379		421.2	0.03569		421.2	0.000438523		645	0.000435661		645	0.01885
647	0.00641		647	0.000953258		647	0.00365		421.4	0.03594		421.4	0.000458875		646	0		646	0.01829
648	0.00609		--	--		648	0.00354		421.6	0.03615		421.6	0.000431739		647	0.000198028		647	0.01754
649	0.00588		--	--		649	0.00346		421.8	0.0363		421.8	0.000423502		--	--		648	0.01702
650	0.00581		--	--		650	0.00341		422	0.03649		422	0.000409934		--	--		649	0.01634
651	0.00585		--	--		651	0.00336		422.2	0.03668		422.2	0.000361963		--	--		650	0.01589
652	0.00587		--	--		652	0.00329		422.4	0.03686		422.4	0.000331436		--	--		651	0.01529
653	0.00573		--	--		653	0.00319		422.6	0.03695		422.6	0.000367293		--	--		652	0.01499
654	0.00544		--	--		654	0.00306		422.8	0.03705		422.8	0.000409934		--	--		653	0.01459
655	0.00511		--	--		655	0.00294		423	0.03712		423	0.000389098		--	--		654	0.01386
656	0.00488		--	--		656	0.00282		423.2	0.03735		423.2	0.000339674		--	--		655	0.01331
657	0.00477		--	--		657	0.00271		423.4	0.03749		423.4	0.000351303		--	--		656	0.01261
658	0.00474		--	--		658	0.0026		423.6	0.03747		423.6	0.000399274		--	--		657	0.01246
659	0.00471		--	--		659	0.00247		423.8	0.03737		423.8	0.000410903		--	--		658	0.01206
660	0.00464		--	--		660	0.00234		424	0.03749		424	0.000400728		--	--		659	0.01067
661	0.00452		--	--		661	0.00222		424.2	0.03766		424.2	0.000418172		--	--		660	0.01096
662	0.0043		--	--		662	0.00213		424.4	0.03785		424.4	0.000429317		--	--		661	0.01066
663	0.004		--	--		663	0.00206		424.6	0.03783		424.6	0.000432708		--	--		662	0.01027
664	0.00369		--	--		664	0.00202		424.8	0.03804		424.8	0.000437554		--	--		663	0.00978
665	0.00347		--	--		665	0.00197		425	0.03802		425	0.000409934		--	--		664	0.00926
666	0.00335		--	--		666	0.00191		425.2	0.03819		425.2	0.000416234		--	--		665	0.00878
667	0.00325		--	--		667	0.00184		425.4	0.03833		425.4	0.000424956		--	--		666	0.00862
668	0.00311		--	--		668	0.00177		425.6	0.03854		425.6	0.000469535		--	--		667	0.00833
669	0.00294		--	--		669	0.00172		425.8	0.03863		425.8	0.00046372		--	--		668	0.00783
670	0.00283		--	--		670	0.00167		426	0.03884		426	0.000454998		--	--		669	0.00748
671	0.00282		--	--		671	0.00164		426.2	0.03902		426.2	0.000472442		--	--		670	0.00725
672	0.00283		--	--		672	0.0016		426.4	0.03919		426.4	0.000475349		--	--		671	0.00661
673	0.00277		--	--		673	0.00156		426.6	0.03942		426.6	0.000489886		--	--		672	0.00683
674	0.00263		--	--		674	0.00151		426.8	0.03946		426.8	0.000446761		--	--		673	0.00613
675	0.00251		--	--		675	0.00146		427	0.03951		427	0.000445307		--	--		674	0.00597
676	0.00245		--	--		676	0.0014		427.2	0.03976		427.2	0.00052962		--	--		675	0.00573
677	0.00241		--	--		677	0.00132		427.4	0.03991		427.4	0.000520898		--	--		676	0.00568
678	0.00232		--	--		678	0.00122		427.6	0.04007		427.6	0.000503454		--	--		677	0.00536
679	0.00219		--	--		679	0.00112		427.8	0.03999		427.8	0.00050733		--	--		678	0.00522
680	0.00203		--	--		680	0.00103		428	0.04016		428	0.000501031		--	--		679	0.00497
681	0.00187		--	--		681	0.000976623		428.2	0.04007		428.2	0.000537857		--	--		680	0.00474
682	0.00172		--	--		682	0.000948078		428.4	0.04026		428.4	0.00052332		--	--		681	0.00464
683	0.00161		--	--		683	0.000935443		428.6	0.04037		428.6	0.000575168		--	--		682	0.00452
684	0.00157		--	--		684	0.000928424		428.8	0.0406		428.8	0.000554817		--	--		683	0.00435
685	0.00159		--	--		685	0.00092234		429	0.04083		429	0.000547064		--	--		684	0.00412
686	0.00159		--	--		686	0.000916725		429.2	0.04095		429.2	0.000565961		--	--		685	0.00395
687	0.00153		--	--		687	0.000906898		429.4	0.04106		429.4	0.000547548		--	--		686	0.00379
688	0.00146		--	--		688	0.000883968		429.6	0.04119		429.6	0.000564508		--	--		687	0.00379
689	0.00141		--	--		689	0.000840916		429.8	0.04135		429.8	0.000587282		--	--		688	0.00359
690	0.00137		--	--		690	0.00077821		430	0.04146		430	0.000570807		--	--		689	0.0034
691	0.00132		--	--		691	0.000708017		430.2	0.04156		430.2	0.000596004		--	--		690	0.00337
692	0.00127		--	--		692	0.000647183		430.4	0.04181		430.4	0.000637191		--	--		691	0.0032
693	0.00124		--	--		693	0.000609746		430.6	0.04196		430.6	0.000692915		--	--		692	0.00316
694	0.00126		--	--		694	0.000600387		430.8	0.04198		430.8	0.000680317		--	--		693	0.00304
695	0.00127		--	--		695	0.000612554		431	0.04205		431	0.00068807		--	--		694	0.00293
696	0.00124		--	--		696	0.000627528		431.2	0.04209		431.2	0.000703091		--	--		695	0.00273
697	0.00116		--	--		697	0.000623785		431.4	0.04228		431.4	0.000709875		--	--		696	0.00271
698	0.00107		--	--		698	0.000589624		431.6	0.04234		431.6	0.000739917		--	--		697	0.00266
699	0.000987558		--	--		699	0.000532065		431.8	0.04253		431.8	0.000732164		--	--		698	0.00256
700	0.000934693		--	--		700	0.000472167		432	0.04265		432	0.000674502		--	--		699	0.00237
701	0.000897575		--	--		701	0.000430987		432.2	0.04276		432.2	0.000740402		--	--		700	0.0023
702	0.00087058		--	--		702	0.000415077		432.4	0.04289		432.4	0.000793703						701
703	0.00087058		--	--		703	0.000412737		432.6	0.04295		432.6	0.000876077						702
704	0.000909948		--	--		704	0.000407589		432.8	0.04295		432.8	0.000840705						703
705	0.000962812		--	--		705	0.000393083		433	0.0431		433	0.000872685						704
706	0.000985308		--	--		706	0.000376236		433.2	0.04322		433.2	0.000816961						705
707	0.000977435		--	--		707	0.000366877		433.4	0.04324		433.4	0.000897882						706
708	0.000967312		--	--		708	0.000368749		433.6	0.04337		433.6	0.000864448						707
709	0.000951565		--	--		709	0.000376704		433.8	0.04352		433.8	0.000909996						708
710	0.000879579		--	--		710	0.000382788		434	0.04366		434	0.00083489						709
711	0.000731108		--	--		711	0.000384192		434.2	0.04375		434.2	0.000838766						710
712	0.000575888		--	--		712	0.000380916		434.4	0.04391		434.4	0.000846519						711
713	0.000510651		--	--		713	0.000375768		434.6	0.04425		434.6	0.000931801						712
714	0.000557891		--	--		714	0.000368281		434.8	0.0444		434.8	0.000929378						713
715	0.000644499		--	--		715	0.000357518		435	0.0444		435	0.000912903						714
716	0.000678243		--	--		716	0.000345819		435.2	0.04458		435.2	0.000913873						715
717	0.000637751		--	--		717	0.000336928		435.4	0.04465		435.4	0.000965236						716
718	0.000569139		--	--		718	0.000336928		435.6	0.04469		435.6	0.000953122						717
719	0.000517399		--	--		719	0.000344883		435.8	0.04488		435.8	0.000961359						718
720	0.000493779		--	--		720	0.000354242		436	0.04498		436	0.000954091						719
721	0.000492654		--	--		721	0.000354242		436.2	0.04505		436.2	0.000978803						720
722	0.000514025		--	--		722	0.000337396		436.4	0.04511		436.4	0.00106						721
723	0.000555642		--	--		723	0.000307447		436.6	0.04511		436.6	0.00108						722
724	0.000608506		--	--		724	0.00027703		436.8	0.04507		436.8	0.00107						723
725	0.000655747		--	--		725	0.000263459		437	0.04519		437	0.00113						724
726	0.000670369		--	--		726	0.000277498		437.2	0.04534		437.2	0.00112						725
727	0.000632127		--	--		727	0.000316338		437.4	0.04553		437.4	0.00128						726
728	0.000545519		--	--		728	0.000361262		437.6	0.04563		437.6	0.00127						727
729	0.000453287		--	--		729	0.000389807		437.8	0.04559		437.8	0.00128						728
730	0.000401547		--	--		730	0.000386531		438	0.04561		438	0.00138						729
731	0.000402672		--	--		731	0.000353306		438.2	0.04565		438.2	0.00137						730
732	0.000421793		--	--		732	0.000303703		438.4	0.04576		438.4	0.00148						731
733	0.000422918		--	--		733	0.0002541		438.6	0.04587		438.6	0.00145						732
734	0.000400422		--	--		734	0.000213388		438.8	0.04595		438.8	0.00142						733
735	0.000381301		--	--		735	0.000182971		439	0.04586		439	0.00149						734
736	0.000390299		--	--		736	0.000164252		439.2	0.04595		439.2	0.00155						735
737	0.000418419		--	--		737	0.000160041		439.4	0.04589		439.4	0.00151						736
738	0.000429666		--	--		738	0.000173144		439.6	0.04597		439.6	0.00148						737
739	0.000403796		--	--		739	0.000200285		439.8	0.04601		439.8	0.0016						738
740	0.000361055		--	--		740	0.000229766		440	0.04595		440	0.0016						739
741	0.000323937		--	--		741	0.000248952		440.2	0.04599		440.2	0.00166						740
742	0.000278946		--	--		742	0.00024942		440.4	0.04609		440.4	0.00177						741
743	0.000192338		--	--		743	0.000230702		440.6	0.04599		440.6	0.00178						742
744	7.31108e-05		--	--		744	0.000195137		440.8	0.04597		440.8	0.00175						743
745	0		--	--		745	0.000146938		441	0.04591		441	0.00182						744
746	5.17399e-05		--	--		746	9.07834e-05		441.2	0.04589		441.2	0.00199						745
747	0.000222707		--	--		747	3.55646e-05		441.4	0.04586		441.4	0.00213						746
748	0.000406046		--	--		748	0		441.6	0.04589		441.6	0.00201						747
749	0.000440914		--	--		749	7.95524e-06		441.8	0.04591		441.8	0.00208						748
750	0.000156345		--	--		750	8.56359e-05		442	0.04616		442	0.00207						749
									442.2	0.04603		442.2	0.00211						750
									442.4	0.04601		442.4	0.00205
									442.6	0.04601		442.6	0.00211
									442.8	0.04601		442.8	0.00216
									443	0.04614		443	0.00216
									443.2	0.04601		443.2	0.00212
									443.4	0.04591		443.4	0.00237
									443.6	0.04584		443.6	0.00275
									443.8	0.04584		443.8	0.00265
									444	0.04584		444	0.00285
									444.2	0.04586		444.2	0.00276
									444.4	0.04591		444.4	0.003
									444.6	0.04578		444.6	0.00289
									444.8	0.04591		444.8	0.00285
									445	0.04586		445	0.00277
									445.2	0.04565		445.2	0.00275
									445.4	0.04553		445.4	0.00281
									445.6	0.04544		445.6	0.00348
									445.8	0.04547		445.8	0.00338
									446	0.04549		446	0.004
									446.2	0.04538		446.2	0.00375
									446.4	0.04544		446.4	0.00428
									446.6	0.04542		446.6	0.00457
									446.8	0.04534		446.8	0.00488
									447	0.04524		447	0.00442
									447.2	0.04519		447.2	0.00404
									447.4	0.04513		447.4	0.00481
									447.6	0.04534		447.6	0.00534
									447.8	0.04534		447.8	0.00557
									448	0.04534		448	0.00591
									448.2	0.04521		448.2	0.0052
									448.4	0.04523		448.4	0.00575
									448.6	0.04513		448.6	0.00631
									448.8	0.04507		448.8	0.00661
									449	0.04521		449	0.0068
									449.2	0.0453		449.2	0.00706
									449.4	0.04528		449.4	0.00726
									449.6	0.04534		449.6	0.00746
									449.8	0.04538		449.8	0.00776
									450	0.04538		450	0.00788
									450.2	0.04557		450.2	0.00809
									450.4	0.04565		450.4	0.0084
									450.6	0.04551		450.6	0.0089
									450.8	0.04557		450.8	0.00915
									451	0.04561		451	0.00943
									451.2	0.04574		451.2	0.0098
									451.4	0.04582		451.4	0.01009
									451.6	0.04593		451.6	0.01026
									451.8	0.04612		451.8	0.01078
									452	0.04631		452	0.00893
									452.2	0.04618		452.2	0.00978
									452.4	0.04643		452.4	0.01069
									452.6	0.04656		452.6	0.01127
									452.8	0.04664		452.8	0.01196
									453	0.04668		453	0.01231
									453.2	0.04683		453.2	0.0128
									453.4	0.04687		453.4	0.01332
									453.6	0.04723		453.6	0.01384
									453.8	0.04738		453.8	0.01411
									454	0.04761		454	0.01445
									454.2	0.04775		454.2	0.01522
									454.4	0.04813		454.4	0.01598
									454.6	0.04832		454.6	0.01652
									454.8	0.04844		454.8	0.01685
									455	0.04855		455	0.01728
									455.2	0.04882		455.2	0.01772
									455.4	0.04897		455.4	0.01801
									455.6	0.04924		455.6	0.01825
									455.8	0.04956		455.8	0.01892
									456	0.04972		456	0.01932
									456.2	0.05002		456.2	0.01965
									456.4	0.05027		456.4	0.02039
									456.6	0.05075		456.6	0.02134
									456.8	0.05115		456.8	0.02155
									457	0.05138		457	0.02224
									457.2	0.05163		457.2	0.02266
									457.4	0.0521		457.4	0.02303
									457.6	0.05249		457.6	0.02402
									457.8	0.05281		457.8	0.02451
									458	0.05323		458	0.0256
									458.2	0.05357		458.2	0.02649
									458.4	0.05413		458.4	0.02701
									458.6	0.05463		458.6	0.0276
									458.8	0.05489		458.8	0.02836
									459	0.05533		459	0.02952
									459.2	0.05575		459.2	0.03024
									459.4	0.05633		459.4	0.03114
									459.6	0.05701		459.6	0.03209
									459.8	0.05753		459.8	0.03307
									460	0.05822		460	0.03391
									460.2	0.05892		460.2	0.03492
									460.4	0.05957		460.4	0.03556
									460.6	0.06036		460.6	0.0368
									460.8	0.06112		460.8	0.03832
									461	0.06181		461	0.03965
									461.2	0.06254		461.2	0.04063
									461.4	0.06313		461.4	0.0412
									461.6	0.06408		461.6	0.04235
									461.8	0.06492		461.8	0.04351
									462	0.06576		462	0.04455
									462.2	0.06668		462.2	0.04555
									462.4	0.06773		462.4	0.04665
									462.6	0.06859		462.6	0.04771
									462.8	0.06968		462.8	0.04925
									463	0.07058		463	0.05066
									463.2	0.07171		463.2	0.05148
									463.4	0.07274		463.4	0.05269
									463.6	0.07389		463.6	0.05376
									463.8	0.07482		463.8	0.05546
									464	0.07587		464	0.05676
									464.2	0.07692		464.2	0.05851
									464.4	0.07813		464.4	0.05977
									464.6	0.07941		464.6	0.06161
									464.8	0.08071		464.8	0.06374
									465	0.08172		465	0.06529
									465.2	0.08308		465.2	0.06689
									465.4	0.08436		465.4	0.06854
									465.6	0.08558		465.6	0.0697
									465.8	0.08674		465.8	0.07164
									466	0.0881		466	0.07304
									466.2	0.0898		466.2	0.07459
									466.4	0.09112		466.4	0.07678
									466.6	0.0929		466.6	0.07881
									466.8	0.09441		466.8	0.08123
									467	0.09563		467	0.08303
									467.2	0.09723		467.2	0.08424
									467.4	0.09857		467.4	0.08647
									467.6	0.10025		467.6	0.08811
									467.8	0.10184		467.8	0.09049
									468	0.10386		468	0.09238
									468.2	0.10541		468.2	0.09509
									468.4	0.10726		468.4	0.09737
									468.6	0.1091		468.6	0.0996
									468.8	0.11089		468.8	0.10129
									469	0.11281		469	0.10386
									469.2	0.11491		469.2	0.10633
									469.4	0.1168		469.4	0.10885
									469.6	0.11909		469.6	0.11239
									469.8	0.12131		469.8	0.11583
									470	0.1236		470	0.11791
									470.2	0.12547		470.2	0.1198
									470.4	0.12786		470.4	0.12276
									470.6	0.13042		470.6	0.12586
									470.8	0.13291		470.8	0.12824
									471	0.13518		471	0.13114
									471.2	0.1374		471.2	0.13439
									471.4	0.14011		471.4	0.13691
									471.6	0.1424		471.6	0.13982
									471.8	0.14473		471.8	0.14205
									472	0.14708		472	0.14573
									472.2	0.1493		472.2	0.14864
									472.4	0.15178		472.4	0.15125
									472.6	0.15474		472.6	0.15552
									472.8	0.15732		472.8	0.15842
									473	0.16015		473	0.16215
									473.2	0.16315		473.2	0.16593
									473.4	0.16565		473.4	0.16845
									473.6	0.16877		473.6	0.17262
									473.8	0.17131		473.8	0.17645
									474	0.17412		474	0.18125
									474.2	0.17712		474.2	0.1842
									474.4	0.18016		474.4	0.18851
									474.6	0.18314		474.6	0.19186
									474.8	0.18608		474.8	0.19569
									475	0.1895		475	0.19995
									475.2	0.19275		475.2	0.20378
									475.4	0.19619		475.4	0.20794
									475.6	0.19943		475.6	0.21206
									475.8	0.20306		475.8	0.21642
									476	0.20669		476	0.22108
									476.2	0.2109		476.2	0.22515
									476.4	0.21453		476.4	0.22854
									476.6	0.21835		476.6	0.23363
									476.8	0.22236		476.8	0.23716
									477	0.22618		477	0.24148
									477.2	0.23039		477.2	0.24618
									477.4	0.23478		477.4	0.25165
									477.6	0.2386		477.6	0.25684
									477.8	0.24281		477.8	0.261
									478	0.2472		478	0.26551
									478.2	0.2514		478.2	0.2705
									478.4	0.25618		478.4	0.27477
									478.6	0.26058		478.6	0.27976
									478.8	0.26478		478.8	0.28368
									479	0.26936		479	0.28988
									479.2	0.27414		479.2	0.29579
									479.4	0.27854		479.4	0.30088
									479.6	0.28293		479.6	0.30675
									479.8	0.28771		479.8	0.31363
									480	0.29248		480	0.31833
									480.2	0.29707		480.2	0.32327
									480.4	0.30204		480.4	0.3285
									480.6	0.307		480.6	0.33514
									480.8	0.31178		480.8	0.34057
									481	0.31694		481	0.34745
									481.2	0.3221		481.2	0.35283
									481.4	0.32649		481.4	0.35913
									481.6	0.33203		481.6	0.36354
									481.8	0.33719		481.8	0.36877
									482	0.34254		482	0.37429
									482.2	0.34789		482.2	0.38011
									482.4	0.35362		482.4	0.38592
									482.6	0.35917		482.6	0.39116
									482.8	0.36471		482.8	0.39653
									483	0.37044		483	0.40278
									483.2	0.37598		483.2	0.40981
									483.4	0.38152		483.4	0.41708
									483.6	0.38763		483.6	0.42391
									483.8	0.39337		483.8	0.43036
									484	0.39929		484	0.43685
									484.2	0.40521		484.2	0.44368
									484.4	0.41152		484.4	0.4525
									484.6	0.41801		484.6	0.45783
									484.8	0.42413		484.8	0.465
									485	0.43024		485	0.47416
									485.2	0.43731		485.2	0.48191
									485.4	0.44362		485.4	0.48782
									485.6	0.44992		485.6	0.49509
									485.8	0.4568		485.8	0.50236
									486	0.46349		486	0.50866
									486.2	0.46998		486.2	0.51496
									486.4	0.4761		486.4	0.52077
									486.6	0.48317		486.6	0.52804
									486.8	0.48928		486.8	0.53483
									487	0.49597		487	0.54064
									487.2	0.50266		487.2	0.54839
									487.4	0.50858		487.4	0.55712
									487.6	0.51546		487.6	0.56438
									487.8	0.52234		487.8	0.57214
									488	0.52883		488	0.57747
									488.2	0.53533		488.2	0.58522
									488.4	0.5424		488.4	0.59249
									488.6	0.54947		488.6	0.59927
									488.8	0.55654		488.8	0.60751
									489	0.56341		489	0.61332
									489.2	0.5701		489.2	0.62156
									489.4	0.57698		489.4	0.63077
									489.6	0.58367		489.6	0.6361
									489.8	0.59074		489.8	0.64531
									490	0.59838		490	0.65112
									490.2	0.60602		490.2	0.65984
									490.4	0.61405		490.4	0.66808
									490.6	0.62073		490.6	0.67583
									490.8	0.6278		490.8	0.68358
									491	0.63468		491	0.69328
									491.2	0.64252		491.2	0.69909
									491.4	0.64939		491.4	0.70442
									491.6	0.65723		491.6	0.70927
									491.8	0.66468		491.8	0.7175
									492	0.67175		492	0.72235
									492.2	0.67939		492.2	0.73107
									492.4	0.68665		492.4	0.74028
									492.6	0.69391		492.6	0.74755
									492.8	0.70041		492.8	0.75142
									493	0.7071		493	0.75918
									493.2	0.71436		493.2	0.76547
									493.4	0.72162		493.4	0.7742
									493.6	0.7283		493.6	0.78243
									493.8	0.73556		493.8	0.79116
									494	0.74263		494	0.79455
									494.2	0.74989		494.2	0.80618
									494.4	0.75716		494.4	0.81393
									494.6	0.76384		494.6	0.82168
									494.8	0.77053		494.8	0.82653
									495	0.77645		495	0.83137
									495.2	0.78371		495.2	0.83816
									495.4	0.79078		495.4	0.8464
									495.6	0.79766		495.6	0.85124
									495.8	0.80358		495.8	0.85851
									496	0.81027		496	0.86287
									496.2	0.81734		496.2	0.87014
									496.4	0.82365		496.4	0.8745
									496.6	0.83033		496.6	0.87935
									496.8	0.83721		496.8	0.88564
									497	0.84314		497	0.8934
									497.2	0.8502		497.2	0.90067
									497.4	0.85632		497.4	0.90551
									497.6	0.86262		497.6	0.91278
									497.8	0.86893		497.8	0.91859
									498	0.87504		498	0.9215
									498.2	0.88077		498.2	0.92732
									498.4	0.88651		498.4	0.93313
									498.6	0.89147		498.6	0.93943
									498.8	0.89663		498.8	0.94379
									499	0.90237		499	0.94912
									499.2	0.90752		499.2	0.95203
									499.4	0.91383		499.4	0.95494
									499.6	0.91975		499.6	0.95736
									499.8	0.92529		499.8	0.9622
									500	0.93026		500	0.96753
									500.2	0.93504		500.2	0.96947
									500.4	0.93905		500.4	0.97286
									500.6	0.94306		500.6	0.9748
									500.8	0.9465		500.8	0.97819
									501	0.95032		501	0.98013
									501.2	0.95376		501.2	0.98159
									501.4	0.95739		501.4	0.98643
									501.6	0.96007		501.6	0.98595
									501.8	0.96293		501.8	0.98837
									502	0.96561		502	0.98837
									502.2	0.96867		502.2	0.99225
									502.4	0.97096		502.4	0.99322
									502.6	0.97344		502.6	0.99515
									502.8	0.97554		502.8	0.99128
									503	0.97803		503	0.99128
									503.2	0.9807		503.2	0.99176
									503.4	0.98261		503.4	0.99419
									503.6	0.98376		503.6	0.99661
									503.8	0.98663		503.8	0.99709
									504	0.98834		504	0.99564
									504.2	0.9893		504.2	0.99806
									504.4	0.99083		504.4	0.99806
									504.6	0.99255		504.6	1
									504.8	0.99427		504.8	0.99952
									505	0.99503		505	0.99709
									505.2	0.99694		505.2	0.99564
									505.4	0.9979		505.4	0.99709
									505.6	0.99771		505.6	0.99322
									505.8	0.9979		505.8	0.99419
									506	0.99866		506	0.99419
									506.2	0.99904		506.2	0.99515
									506.4	0.99962		506.4	0.99273
									506.6	0.99962		506.6	0.99467
									506.8	0.99962		506.8	0.99225
									507	0.99943		507	0.98789
									507.2	0.99943		507.2	0.98837
									507.4	1		507.4	0.98934
									507.6	0.99981		507.6	0.98837
									507.8	0.99981		507.8	0.98982
									508	0.99943		508	0.9874
									508.2	0.99828		508.2	0.98401
									508.4	0.99828		508.4	0.98353
									508.6	0.99752		508.6	0.98256
									508.8	0.99656		508.8	0.97771
									509	0.99599		509	0.97771
									509.2	0.9958		509.2	0.97674
									509.4	0.99484		509.4	0.97335
									509.6	0.99408		509.6	0.96899
									509.8	0.99293		509.8	0.96996
									510	0.99159		510	0.96947
									510.2	0.99045		510.2	0.96802
									510.4	0.98873		510.4	0.9656
									510.6	0.98758		510.6	0.96124
									510.8	0.98643		510.8	0.9593
									511	0.9851		511	0.95784
									511.2	0.98338		511.2	0.95736
									511.4	0.98242		511.4	0.95445
									511.6	0.9807		511.6	0.95203
									511.8	0.9786		511.8	0.95058
									512	0.97688		512	0.94573
									512.2	0.97573		512.2	0.94525
									512.4	0.97421		512.4	0.94428
									512.6	0.97115		512.6	0.94282
									512.8	0.97096		512.8	0.94234
									513	0.96886		513	0.94282
									513.2	0.9679		513.2	0.93992
									513.4	0.96618		513.4	0.93604
									513.6	0.96465		513.6	0.93458
									513.8	0.96198		513.8	0.93362
									514	0.96026		514	0.93216
									514.2	0.95816		514.2	0.93313
									514.4	0.95605		514.4	0.92925
									514.6	0.95395		514.6	0.93071
									514.8	0.95204		514.8	0.92877
									515	0.95051		515	0.92296
									515.2	0.94822		515.2	0.92247
									515.4	0.94688		515.4	0.91714
									515.6	0.94574		515.6	0.9152
									515.8	0.94383		515.8	0.9152
									516	0.94211		516	0.91375
									516.2	0.94058		516.2	0.9123
									516.4	0.93886		516.4	0.91084
									516.6	0.93733		516.6	0.90987
									516.8	0.93599		516.8	0.90551
									517	0.93408		517	0.90357
									517.2	0.93255		517.2	0.90648
									517.4	0.93122		517.4	0.90745
									517.6	0.92969		517.6	0.90551
									517.8	0.92873		517.8	0.90551
									518	0.92759		518	0.906
									518.2	0.92625		518.2	0.90357
									518.4	0.92548		518.4	0.90309
									518.6	0.92453		518.6	0.9026
									518.8	0.92376		518.8	0.8997
									519	0.92224		519	0.89679
									519.2	0.92033		519.2	0.89291
									519.4	0.91937		519.4	0.89146
									519.6	0.91803		519.6	0.89097
									519.8	0.91689		519.8	0.88904
									520	0.91593		520	0.89097
									520.2	0.91517		520.2	0.89097
									520.4	0.91421		520.4	0.89146
									520.6	0.91249		520.6	0.89291
									520.8	0.91173		520.8	0.88952
									521	0.91096		521	0.88952
									521.2	0.90943		521.2	0.88758
									521.4	0.90829		521.4	0.88904
									521.6	0.90791		521.6	0.88807
									521.8	0.90733		521.8	0.89001
									522	0.90638		522	0.89001
									522.2	0.906		522.2	0.8871
									522.4	0.90523		522.4	0.88758
									522.6	0.90504		522.6	0.88807
									522.8	0.90504		522.8	0.88516
									523	0.90485		523	0.88419
									523.2	0.90447		523.2	0.8871
									523.4	0.90351		523.4	0.88807
									523.6	0.90256		523.6	0.88468
									523.8	0.90237		523.8	0.88419
									524	0.90179		524	0.88564
									524.2	0.90141		524.2	0.88613
									524.4	0.9016		524.4	0.88613
									524.6	0.90141		524.6	0.88225
									524.8	0.90007		524.8	0.87935
									525	0.8995		525	0.88128
									525.2	0.89893		525.2	0.87886
									525.4	0.89835		525.4	0.87935
									525.6	0.89778		525.6	0.87935
									525.8	0.89682		525.8	0.87692
									526	0.89606		526	0.87547
									526.2	0.8951		526.2	0.87644
									526.4	0.89434		526.4	0.87789
									526.6	0.89453		526.6	0.87789
									526.8	0.89415		526.8	0.88128
									527	0.893		527	0.87886
									527.2	0.89224		527.2	0.87838
									527.4	0.89262		527.4	0.8808
									527.6	0.89262		527.6	0.87935
									527.8	0.89243		527.8	0.87838
									528	0.89186		528	0.87886
									528.2	0.89109		528.2	0.87935
									528.4	0.88956		528.4	0.87983
									528.6	0.89071		528.6	0.88274
									528.8	0.89052		528.8	0.87983
									529	0.88976		529	0.87692
									529.2	0.88956		529.2	0.87595
									529.4	0.8888		529.4	0.87692
									529.6	0.88861		529.6	0.8745
									529.8	0.88842		529.8	0.87547
									530	0.88784		530	0.8745
									530.2	0.88823		530.2	0.87353
									530.4	0.88765		530.4	0.87353
									530.6	0.88689		530.6	0.87305
									530.8	0.88689		530.8	0.87159
									531	0.88574		531	0.87305
									531.2	0.88479		531.2	0.87353
									531.4	0.8846		531.4	0.87256
									531.6	0.88441		531.6	0.87159
									531.8	0.88326		531.8	0.86917
									532	0.88364		532	0.86965
									532.2	0.88288		532.2	0.86869
									532.4	0.88364		532.4	0.86675
									532.6	0.88345		532.6	0.86481
									532.8	0.8823		532.8	0.86481
									533	0.88058		533	0.86578
									533.2	0.88001		533.2	0.86336
									533.4	0.87925		533.4	0.86142
									533.6	0.87734		533.6	0.86142
									533.8	0.87676		533.8	0.86093
									534	0.87581		534	0.85996
									534.2	0.87485		534.2	0.85948
									534.4	0.8739		534.4	0.85899
									534.6	0.87294		534.6	0.86239
									534.8	0.87179		534.8	0.85996
									535	0.87218		535	0.85754
									535.2	0.87141		535.2	0.85851
									535.4	0.87008		535.4	0.8556
									535.6	0.86912		535.6	0.85366
									535.8	0.86836		535.8	0.85173
									536	0.86683		536	0.84736
									536.2	0.86568		536.2	0.84543
									536.4	0.86377		536.4	0.84252
									536.6	0.86224		536.6	0.84107
									536.8	0.8609		536.8	0.84252
									537	0.85976		537	0.843
									537.2	0.85899		537.2	0.83961
									537.4	0.85766		537.4	0.84107
									537.6	0.85727		537.6	0.83864
									537.8	0.85651		537.8	0.83719
									538	0.85575		538	0.83234
									538.2	0.8546		538.2	0.83283
									538.4	0.8546		538.4	0.82847
									538.6	0.85212		538.6	0.82992
									538.8	0.85116		538.8	0.82798
									539	0.8504		539	0.82847
									539.2	0.84944		539.2	0.82847
									539.4	0.8481		539.4	0.82701
									539.6	0.84715		539.6	0.82023
									539.8	0.84485		539.8	0.81829
									540	0.84314		540	0.81442
									540.2	0.84275		540.2	0.8149
									540.4	0.84084		540.4	0.81345
									540.6	0.83836		540.6	0.81296
									540.8	0.83626		540.8	0.80812
									541	0.83473		541	0.80763
									541.2	0.83224		541.2	0.80521
									541.4	0.83072		541.4	0.80763
									541.6	0.82881		541.6	0.80812
									541.8	0.82709		541.8	0.80375
									542	0.82556		542	0.79988
									542.2	0.82326		542.2	0.79842
									542.4	0.82154		542.4	0.79116
									542.6	0.81944		542.6	0.78873
									542.8	0.81715		542.8	0.78873
									543	0.81543		543	0.7868
									543.2	0.81409		543.2	0.78534
									543.4	0.81237		543.4	0.78243
									543.6	0.80989		543.6	0.77904
									543.8	0.80836		543.8	0.77856
									544	0.80645		544	0.77759
									544.2	0.80492		544.2	0.77662
									544.4	0.80206		544.4	0.7742
									544.6	0.79938		544.6	0.77226
									544.8	0.79709		544.8	0.76935
									545	0.79537		545	0.7679
									545.2	0.79288		545.2	0.76596
									545.4	0.79136		545.4	0.76208
									545.6	0.78983		545.6	0.75966
									545.8	0.78773		545.8	0.75724
									546	0.78601		546	0.7553
									546.2	0.78371		546.2	0.75094
									546.4	0.78085		546.4	0.74561
									546.6	0.77817		546.6	0.74561
									546.8	0.77569		546.8	0.74319
									547	0.77359		547	0.74028
									547.2	0.77072		547.2	0.73786
									547.4	0.76747		547.4	0.73737
									547.6	0.76537		547.6	0.73592
									547.8	0.76346		547.8	0.73204
									548	0.76098		548	0.73253
									548.2	0.75868		548.2	0.73156
									548.4	0.75639		548.4	0.72962
									548.6	0.75429		548.6	0.72526
									548.8	0.75181		548.8	0.72138
									549	0.75028		549	0.71847
									549.2	0.74741		549.2	0.7146
									549.4	0.74435		549.4	0.71217
									549.6	0.74187		549.6	0.70684
									549.8	0.74015		549.8	0.70442
									550	0.73728		550	0.70248
									550.2	0.73442		550.2	0.70103
									550.4	0.73213		550.4	0.69764
									550.6	0.72983		550.6	0.69425
									550.8	0.72697		550.8	0.69085
									551	0.72506		551	0.68988
									551.2	0.72238		551.2	0.68746
									551.4	0.71913		551.4	0.68407
									551.6	0.71627		551.6	0.67971
									551.8	0.71359		551.8	0.67583
									552	0.7113		552	0.67389
									552.2	0.70767		552.2	0.67341
									552.4	0.70519		552.4	0.66808
									552.6	0.70232		552.6	0.66566
									552.8	0.69964		552.8	0.66226
									553	0.69716		553	0.65984
									553.2	0.69487		553.2	0.65742
									553.4	0.69181		553.4	0.6579
									553.6	0.68894		553.6	0.65693
									553.8	0.68723		553.8	0.655
									554	0.68436		554	0.6516
									554.2	0.6813		554.2	0.6487
									554.4	0.67825		554.4	0.64579
									554.6	0.67595		554.6	0.6424
									554.8	0.67251		554.8	0.63707
									555	0.6706		555	0.6361
									555.2	0.66831		555.2	0.63222
									555.4	0.66621		555.4	0.63077
									555.6	0.66392		555.6	0.62689
									555.8	0.662		555.8	0.62398
									556	0.65914		556	0.62108
									556.2	0.65627		556.2	0.61769
									556.4	0.65302		556.4	0.61575
									556.6	0.65111		556.6	0.61575
									556.8	0.64863		556.8	0.61332
									557	0.64596		557	0.61284
									557.2	0.64347		557.2	0.60606
									557.4	0.6408		557.4	0.60266
									557.6	0.63869		557.6	0.59927
									557.8	0.63583		557.8	0.59636
									558	0.63334		558	0.59443
									558.2	0.63048		558.2	0.59491
									558.4	0.62761		558.4	0.59394
									558.6	0.62475		558.6	0.59297
									558.8	0.62322		558.8	0.58813
									559	0.61997		559	0.58522
									559.2	0.61653		559.2	0.58134
									559.4	0.61347		559.4	0.57795
									559.6	0.61214		559.6	0.57359
									559.8	0.60965		559.8	0.57117
									560	0.60679		560	0.5702
									560.2	0.60411		560.2	0.57117
									560.4	0.60144		560.4	0.56971
									560.6	0.59857		560.6	0.56923
									560.8	0.5957		560.8	0.56584
									561	0.59322		561	0.56051
									561.2	0.59055		561.2	0.55905
									561.4	0.58844		561.4	0.55808
									561.6	0.58615		561.6	0.55566
									561.8	0.58348		561.8	0.55372
									562	0.58157		562	0.55179
									562.2	0.5787		562.2	0.54791
									562.4	0.57717		562.4	0.54646
									562.6	0.5745		562.6	0.545
									562.8	0.5722		562.8	0.54258
									563	0.57087		563	0.54016
									563.2	0.56781		563.2	0.53531
									563.4	0.56552		563.4	0.53337
									563.6	0.56208		563.6	0.53095
									563.8	0.55998		563.8	0.5295
									564	0.55806		564	0.5295
									564.2	0.55615		564.2	0.52756
									564.4	0.55405		564.4	0.52417
									564.6	0.55157		564.6	0.52126
									564.8	0.54966		564.8	0.51884
									565	0.54775		565	0.51932
									565.2	0.54545		565.2	0.51496
									565.4	0.54316		565.4	0.51447
									565.6	0.54068		565.6	0.51011
									565.8	0.53877		565.8	0.50914
									566	0.53609		566	0.50963
									566.2	0.5338		566.2	0.50527
									566.4	0.53132		566.4	0.50139
									566.6	0.52921		566.6	0.49994
									566.8	0.52711		566.8	0.50042
									567	0.5252		567	0.49897
									567.2	0.52348		567.2	0.498
									567.4	0.52176		567.4	0.49897
									567.6	0.52004		567.6	0.49461
									567.8	0.51794		567.8	0.49219
									568	0.51622		568	0.48928
									568.2	0.51412		568.2	0.48928
									568.4	0.5124		568.4	0.48782
									568.6	0.51106		568.6	0.48686
									568.8	0.50973		568.8	0.48734
									569	0.50705		569	0.48492
									569.2	0.50495		569.2	0.48283
									569.4	0.50304		569.4	0.4806
									569.6	0.5017		569.6	0.47852
									569.8	0.49979		569.8	0.47682
									570	0.49769		570	0.47547
									570.2	0.49635		570.2	0.47106
									570.4	0.49406		570.4	0.4682
									570.6	0.49177		570.6	0.46583
									570.8	0.48928		570.8	0.46345
									571	0.48775		571	0.46418
									571.2	0.48603		571.2	0.46423
									571.4	0.4847		571.4	0.46316
									571.6	0.48336		571.6	0.46379
									571.8	0.48202		571.8	0.46263
									572	0.48011		572	0.45904
									572.2	0.47858		572.2	0.45613
									572.4	0.47724		572.4	0.45391
									572.6	0.47667		572.6	0.45323
									572.8	0.47552		572.8	0.45245
									573	0.47419		573	0.44959
									573.2	0.47189		573.2	0.44639
									573.4	0.47017		573.4	0.44557
									573.6	0.46884		573.6	0.44562
									573.8	0.46769		573.8	0.44373
									574	0.46578		574	0.44179
									574.2	0.46368		574.2	0.43908
									574.4	0.46177		574.4	0.43845
									574.6	0.45928		574.6	0.43627
									574.8	0.45814		574.8	0.43559
									575	0.45623		575	0.43244
									575.2	0.45489		575.2	0.43016
									575.4	0.45355		575.4	0.43166
									575.6	0.4526		575.6	0.42827
									575.8	0.45049		575.8	0.42861
									576	0.44935		576	0.4274
									576.2	0.44801		576.2	0.42517
									576.4	0.44629		576.4	0.42328
									576.6	0.44438		576.6	0.42154
									576.8	0.44247		576.8	0.41878
									577	0.44018		577	0.42115
									577.2	0.43827		577.2	0.41795
									577.4	0.43636		577.4	0.41563
									577.6	0.43502		577.6	0.41403
									577.8	0.43311		577.8	0.4149
									578	0.43196		578	0.41349
									578.2	0.43005		578.2	0.41252
									578.4	0.4289		578.4	0.41034
									578.6	0.42738		578.6	0.40908
									578.8	0.42566		578.8	0.40753
									579	0.42413		579	0.40661
									579.2	0.42279		579.2	0.40196
									579.4	0.42126		579.4	0.3992
									579.6	0.41935		579.6	0.39993
									579.8	0.41801		579.8	0.39925
									580	0.41629		580	0.39673
									580.2	0.41515		580.2	0.39547
									580.4	0.41343		580.4	0.39237
									580.6	0.41285		580.6	0.3913
									580.8	0.41152		580.8	0.3899
									581	0.40999		581	0.38999
									581.2	0.40865		581.2	0.38849
									581.4	0.40731		581.4	0.3866
									581.6	0.40598		581.6	0.38423
									581.8	0.40349		581.8	0.38398
									582	0.40254		582	0.38243
									582.2	0.4012		582.2	0.38025
									582.4	0.39986		582.4	0.37977
									582.6	0.39814		582.6	0.37957
									582.8	0.39681		582.8	0.37647
									583	0.39547		583	0.37555
									583.2	0.39356		583.2	0.37478
									583.4	0.3926		583.4	0.37148
									583.6	0.39126		583.6	0.36901
									583.8	0.38954		583.8	0.36858
									584	0.38802		584	0.36896
									584.2	0.38668		584.2	0.3663
									584.4	0.38553		584.4	0.36562
									584.6	0.3842		584.6	0.36387
									584.8	0.38305		584.8	0.36378
									585	0.38114		585	0.36344
									585.2	0.37923		585.2	0.36252
									585.4	0.37751		585.4	0.35976
									585.6	0.37541		585.6	0.35854
									585.8	0.37483		585.8	0.35583
									586	0.37369		586	0.35326
									586.2	0.37292		586.2	0.35292
									586.4	0.37158		586.4	0.3504
									586.6	0.37025		586.6	0.3491
									586.8	0.36872		586.8	0.34585
									587	0.36719		587	0.34289
									587.2	0.36585		587.2	0.34226
									587.4	0.36452		587.4	0.34134
									587.6	0.3628		587.6	0.3427
									587.8	0.36146		587.8	0.34207
									588	0.36089		588	0.33994
									588.2	0.35955		588.2	0.33921
									588.4	0.35821		588.4	0.33771
									588.6	0.3563		588.6	0.33374
									588.8	0.3542		588.8	0.33165
									589	0.35305		589	0.33102
									589.2	0.35114		589.2	0.33194
									589.4	0.34999		589.4	0.32918
									589.6	0.34827		589.6	0.32724
									589.8	0.34675		589.8	0.32613
									590	0.34484		590	0.32482
									590.2	0.34445		590.2	0.32361
									590.4	0.34273		590.4	0.32085
									590.6	0.34101		590.6	0.3206
									590.8	0.33929		590.8	0.32046
									591	0.33815		591	0.3207
									591.2	0.33662		591.2	0.31808
									591.4	0.33471		591.4	0.3177
									591.6	0.33356		591.6	0.31571
									591.8	0.33127		591.8	0.31426
									592	0.32993		592	0.31338
									592.2	0.32802		592.2	0.3113
									592.4	0.3263		592.4	0.31091
									592.6	0.32573		592.6	0.30951
									592.8	0.32439		592.8	0.30699
									593	0.32363		593	0.30612
									593.2	0.32248		593.2	0.3051
									593.4	0.32076		593.4	0.30146
									593.6	0.31885		593.6	0.29875
									593.8	0.3179		593.8	0.29817
									594	0.31694		594	0.29768
									594.2	0.31446		594.2	0.2957
									594.4	0.3135		594.4	0.29366
									594.6	0.31216		594.6	0.29216
									594.8	0.31102		594.8	0.28979
									595	0.31006		595	0.28862
									595.2	0.30892		595.2	0.28833
									595.4	0.30758		595.4	0.2877
									595.6	0.30586		595.6	0.28717
									595.8	0.30433		595.8	0.28615
									596	0.30318		596	0.28528
									596.2	0.30223		596.2	0.28387
									596.4	0.30089		596.4	0.28126
									596.6	0.30051		596.6	0.28073
									596.8	0.29917		596.8	0.28082
									597	0.29802		597	0.2799
									597.2	0.29707		597.2	0.27806
									597.4	0.29573		597.4	0.27578
									597.6	0.29401		597.6	0.27486
									597.8	0.29267		597.8	0.27375
									598	0.29153		598	0.27113
									598.2	0.29057		598.2	0.27123
									598.4	0.28943		598.4	0.26866
									598.6	0.28809		598.6	0.26769
									598.8	0.28713		598.8	0.26808
									599	0.28541		599	0.26672
									599.2	0.28369		599.2	0.26614
									599.4	0.28217		599.4	0.26483
									599.6	0.28083		599.6	0.26294
									599.8	0.28006		599.8	0.26047
									600	0.27854		600	0.2597
									600.2	0.27777		600.2	0.2594
									600.4	0.27701		600.4	0.25616
									600.6	0.27567		600.6	0.25621
									600.8	0.27433		600.8	0.25456
									601	0.27319		601	0.25451
									601.2	0.27204		601.2	0.2518
									601.4	0.27108		601.4	0.25141
									601.6	0.27013		601.6	0.25146
									601.8	0.26898		601.8	0.25088
									602	0.26707		602	0.24816
									602.2	0.2665		602.2	0.24758
									602.4	0.26516		602.4	0.24589
									602.6	0.26325		602.6	0.24535
									602.8	0.2621		602.8	0.2438
									603	0.26077		603	0.24104
									603.2	0.25924		603.2	0.24152
									603.4	0.25752		603.4	0.2406
									603.6	0.25637		603.6	0.24109
									603.8	0.25561		603.8	0.23905
									604	0.25389		604	0.23668
									604.2	0.25179		604.2	0.23484
									604.4	0.25064		604.4	0.23382
									604.6	0.24988		604.6	0.23241
									604.8	0.24835		604.8	0.2312
									605	0.24682		605	0.23019
									605.2	0.24529		605.2	0.22912
									605.4	0.24414		605.4	0.22883
									605.6	0.24223		605.6	0.22839
									605.8	0.2407		605.8	0.22752
									606	0.23937		606	0.22558
									606.2	0.23822		606.2	0.22413
									606.4	0.23707		606.4	0.22282
									606.6	0.23669		606.6	0.22112
									606.8	0.23593		606.8	0.21856
									607	0.23478		607	0.21822
									607.2	0.23421		607.2	0.2189
									607.4	0.2323		607.4	0.21594
									607.6	0.23096		607.6	0.21492
									607.8	0.22981		607.8	0.21512
									608	0.22905		608	0.21575
									608.2	0.22809		608.2	0.21303
									608.4	0.22637		608.4	0.21274
									608.6	0.22561		608.6	0.21197
									608.8	0.22466		608.8	0.21294
									609	0.22408		609	0.21168
									609.2	0.22313		609.2	0.21124
									609.4	0.22217		609.4	0.2079
									609.6	0.22083		609.6	0.2062
									609.8	0.21988		609.8	0.20538
									610	0.21911		610	0.20562
									610.2	0.21759		610.2	0.20363
									610.4	0.21663		610.4	0.20281
									610.6	0.21568		610.6	0.20087
									610.8	0.21434		610.8	0.19966
									611	0.21319		611	0.19966
									611.2	0.21204		611.2	0.19947
									611.4	0.21109		611.4	0.19951
									611.6	0.20994		611.6	0.19854
									611.8	0.20861		611.8	0.19816
									612	0.20727		612	0.1967
									612.2	0.20612		612.2	0.19665
									612.4	0.20459		612.4	0.19636
									612.6	0.20402		612.6	0.19472
									612.8	0.20287		612.8	0.19186
									613	0.20249		613	0.1906
									613.2	0.20173		613.2	0.18968
									613.4	0.20039		613.4	0.18953
									613.6	0.2002		613.6	0.18914
									613.8	0.19905		613.8	0.18876
									614	0.1981		614	0.18624
									614.2	0.19733		614.2	0.18527
									614.4	0.19638		614.4	0.18507
									614.6	0.19542		614.6	0.18527
									614.8	0.19408		614.8	0.18362
									615	0.19256		615	0.18314
									615.2	0.19198		615.2	0.18168
									615.4	0.19065		615.4	0.1794
									615.6	0.18916		615.6	0.17776
									615.8	0.18822		615.8	0.17805
									616	0.18711		616	0.178
									616.2	0.18612		616.2	0.17839
									616.4	0.18543		616.4	0.17635
									616.6	0.18411		616.6	0.17524
									616.8	0.18298		616.8	0.17548
									617	0.18224		617	0.17427
									617.2	0.18147		617.2	0.17349
									617.4	0.18023		617.4	0.17214
									617.6	0.17951		617.6	0.17277
									617.8	0.1787		617.8	0.17165
									618	0.17779		618	0.17025
									618.2	0.17698		618.2	0.17034
									618.4	0.17666		618.4	0.16807
									618.6	0.17584		618.6	0.16739
									618.8	0.17526		618.8	0.16855
									619	0.17431		619	0.16724
									619.2	0.17385		619.2	0.16637
									619.4	0.17345		619.4	0.16574
									619.6	0.17267		619.6	0.164
									619.8	0.17186		619.8	0.16211
									620	0.17091		620	0.16094
									620.2	0.17064		620.2	0.16235
									620.4	0.16986		620.4	0.16167
									620.6	0.16972		620.6	0.16104
									620.8	0.16884		620.8	0.1592
									621	0.16835		621	0.15837
									621.2	0.16751		621.2	0.15731
									621.4	0.16642		621.4	0.15489
									621.6	0.16606		621.6	0.15523
									621.8	0.1652		621.8	0.15445
									622	0.16392		622	0.15421
									622.2	0.16315		622.2	0.15309
									622.4	0.16237		622.4	0.15164
									622.6	0.16206		622.6	0.15067
									622.8	0.16145		622.8	0.15077
									623	0.16027		623	0.15135
									623.2	0.15996		623.2	0.14936
									623.4	0.15948		623.4	0.14956
									623.6	0.15937		623.6	0.14791
									623.8	0.159		623.8	0.14786
									624	0.15828		624	0.14767
									624.2	0.15723		624.2	0.14708
									624.4	0.15597		624.4	0.14597
									624.6	0.1553		624.6	0.14515
									624.8	0.15467		624.8	0.14418
									625	0.15377		625	0.1435
									625.2	0.15285		625.2	0.1418
									625.4	0.15241		625.4	0.14258
									625.6	0.15132		625.6	0.14132
									625.8	0.15024		625.8	0.14122
									626	0.14955		626	0.14103
									626.2	0.14871		626.2	0.14137
									626.4	0.14817		626.4	0.13807
									626.6	0.14769		626.6	0.13657
									626.8	0.14695		626.8	0.1371
									627	0.14578		627	0.13657
									627.2	0.14523		627.2	0.13604
									627.4	0.14433		627.4	0.13691
									627.6	0.14328		627.6	0.13594
									627.8	0.14234		627.8	0.13512
									628	0.14192		628	0.13429
									628.2	0.14131		628.2	0.13323
									628.4	0.14057		628.4	0.13298
									628.6	0.14003		628.6	0.13361
									628.8	0.13952		628.8	0.13172
									629	0.13929		629	0.13119
									629.2	0.13946		629.2	0.1309
									629.4	0.13864		629.4	0.13056
									629.6	0.13824		629.6	0.12809
									629.8	0.13715		629.8	0.12848
									630	0.13661		630	0.12412
									630.2	0.13568		630.2	0.12412
									630.4	0.13526		630.4	0.12387
									630.6	0.13462		630.6	0.12102
									630.8	0.1342		630.8	0.12135
									631	0.13375		631	0.12198
									631.2	0.13352		631.2	0.11913
									631.4	0.13279		631.4	0.12058
									631.6	0.13237		631.6	0.12126
									631.8	0.13182		631.8	0.12189
									632	0.13151		632	0.12305
									632.2	0.13078		632.2	0.12203
									632.4	0.13057		632.4	0.12232
									632.6	0.13006		632.6	0.12155
									632.8	0.12949		632.8	0.11888
									633	0.12866		633	0.11825
									633.2	0.12828		633.2	0.11883
									633.4	0.12788		633.4	0.11883
									633.6	0.12675		633.6	0.11816
									633.8	0.12608		633.8	0.11845
									634	0.12614		634	0.11724
									634.2	0.12543		634.2	0.11704
									634.4	0.12509		634.4	0.11588
									634.6	0.12482		634.6	0.11326
									634.8	0.12435		634.8	0.11438
									635	0.12299		635	0.11496
									635.2	0.12224		635.2	0.11593
									635.4	0.12148		635.4	0.11462
									635.6	0.12096		635.6	0.11389
									635.8	0.12073		635.8	0.11229
									636	0.12012		636	0.11099
									636.2	0.11955		636.2	0.11283
									636.4	0.11865		636.4	0.11302
									636.6	0.11821		636.6	0.11234
									636.8	0.11798		636.8	0.11011
									637	0.11752		637	0.11002
									637.2	0.11666		637.2	0.10711
									637.4	0.11628		637.4	0.10842
									637.6	0.11582		637.6	0.10851
									637.8	0.11516		637.8	0.10817
									638	0.11431		638	0.10648
									638.2	0.11376		638.2	0.10658
									638.4	0.11347		638.4	0.10566
									638.6	0.11321		638.6	0.10532
									638.8	0.11328		638.8	0.10503
									639	0.11265		639	0.10381
									639.2	0.1124		639.2	0.10478
									639.4	0.11198		639.4	0.10391
									639.6	0.1111		639.6	0.10217
									639.8	0.11061		639.8	0.10095
									640	0.11065		640	0.10163
									640.2	0.10948		640.2	0.10095
									640.4	0.10872		640.4	0.09955
									640.6	0.10858		640.6	0.09814
									640.8	0.10856		640.8	0.09892
									641	0.10803		641	0.09936
									641.2	0.10753		641.2	0.09819
									641.4	0.10681		641.4	0.09766
									641.6	0.10663		641.6	0.09844
									641.8	0.10619		641.8	0.09911
									642	0.10528		642	0.09921
									642.2	0.1049		642.2	0.09819
									642.4	0.1048		642.4	0.09669
									642.6	0.10411		642.6	0.09785
									642.8	0.10411		642.8	0.09698
									643	0.10352		643	0.09567
									643.2	0.10276		643.2	0.09311
									643.4	0.10298		643.4	0.09383
									643.6	0.10232		643.6	0.09296
									643.8	0.10214		643.8	0.09373
									644	0.10113		644	0.09383
									644.2	0.10079		644.2	0.09267
									644.4	0.10016		644.4	0.09214
									644.6	0.09981		644.6	0.09204
									644.8	0.09874		644.8	0.09063
									645	0.09775		645	0.08884
									645.2	0.09784		645.2	0.08894
									645.4	0.09763		645.4	0.09025
									645.6	0.09718		645.6	0.09059
									645.8	0.09666		645.8	0.09
									646	0.09628		646	0.08903
									646.2	0.09557		646.2	0.08942
									646.4	0.09498		646.4	0.08942
									646.6	0.09423		646.6	0.08923
									646.8	0.09385		646.8	0.08865
									647	0.09307		647	0.08787
									647.2	0.09276		647.2	0.08734
									647.4	0.09207		647.4	0.08807
									647.6	0.09181		647.6	0.0871
									647.8	0.09135		647.8	0.08622
									648	0.09072		648	0.08569
									648.2	0.09005		648.2	0.08584
									648.4	0.09039		648.4	0.08429
									648.6	0.08986		648.6	0.08511
									648.8	0.08896		648.8	0.08535
									649	0.08881		649	0.0855
									649.2	0.08843		649.2	0.08385
									649.4	0.08833		649.4	0.06636
									649.6	0.08772		649.6	0.07082
									649.8	0.08711		649.8	0.07348
									650	0.08667		650	0.07489
									650.2	0.08682		650.2	0.07707
									650.4	0.08651		650.4	0.07842
									650.6	0.0863		650.6	0.07973
									650.8	0.08535		650.8	0.07915
									651	0.08497		651	0.07813
									651.2	0.08416		651.2	0.07741
									651.4	0.08413		651.4	0.07741
									651.6	0.08378		651.6	0.07731
									651.8	0.08338		651.8	0.07595
									652	0.08294		652	0.07498
									652.2	0.08189		652.2	0.07493
									652.4	0.08178		652.4	0.07489
									652.6	0.08118		652.6	0.07513
									652.8	0.08107		652.8	0.07503
									653	0.08057		653	0.07527
									653.2	0.08069		653.2	0.07542
									653.4	0.07985		653.4	0.07571
									653.6	0.07992		653.6	0.07498
									653.8	0.07958		653.8	0.07459
									654	0.07893		654	0.07464
									654.2	0.07845		654.2	0.0728
									654.4	0.07803		654.4	0.07285
									654.6	0.07794		654.6	0.07193
									654.8	0.07761		654.8	0.07217
									655	0.07671		655	0.07145
									655.2	0.07595		655.2	0.07115
									655.4	0.07549		655.4	0.07009
									655.6	0.07513		655.6	0.07135
									655.8	0.07499		655.8	0.07057
									656	0.07411		656	0.07014
									656.2	0.07392		656.2	0.0698
									656.4	0.0732		656.4	0.05676
									656.6	0.07249		656.6	0.06049
									656.8	0.07203		656.8	0.06461
									657	0.07197		657	0.06636
									657.2	0.07184		657.2	0.06757
									657.4	0.07152		657.4	0.0666
									657.6	0.07152		657.6	0.06602
									657.8	0.07121		657.8	0.06607
									658	0.07087		658	0.06607
									658.2	0.07071		658.2	0.06689
									658.4	0.07039		658.4	0.06645
									658.6	0.07048		658.6	0.06781
									658.8	0.07004		658.8	0.0665
									659	0.06995		659	0.06612
									659.2	0.06936		659.2	0.06582
									659.4	0.06917		659.4	0.06398
									659.6	0.06918		659.6	0.06214
									659.8	0.0693		659.8	0.062
									660	0.0693		660	0.06171
										--		660.2	0.06146
									0	--		660.4	0.0618
									0	--		660.6	0.06156
									0	--		660.8	0.06142
									0	--		661	0.05114
									0	--		661.2	0.05386
									0	--		661.4	0.05662
									0	--		661.6	0.05768
									0	--		661.8	0.0602
									0	--		662	0.05982
									0	--		662.2	0.05977
									0	--		662.4	0.05017
									0	--		662.6	0.05323
									0	--		662.8	0.05536
									0	--		663	0.05681
									0	--		663.2	0.05807
									0	--		663.4	0.05885
									0	--		663.6	0.05919
									0	--		663.8	0.05919
									0	--		664	0.0586
									0	--		664.2	0.05817
									0	--		664.4	0.05705
									0	--		664.6	0.05633
									0	--		664.8	0.05565
									0	--		665	0.0557
									0	--		665.2	0.05676
									0	--		665.4	0.04802
									0	--		665.6	0.04156
									0	--		665.8	0.04563
									--	--		666	0.04838
									--	--		666.2	0.05143
									--	--		666.4	0.0525
									--	--		666.6	0.04519
									--	--		666.8	0.04726
									--	--		667	0.04108
									--	--		667.2	0.04401
									--	--		667.4	0.0475
									--	--		667.6	0.04877
									--	--		667.8	0.04911
									--	--		668	0.05027
									--	--		668.2	0.05037
									--	--		668.4	0.05114
									--	--		668.6	0.05017
									--	--		668.8	0.051
									--	--		669	0.04382
									--	--		669.2	0.03924
									--	--		669.4	0.04182
									--	--		669.6	0.04398
									--	--		669.8	0.04715
									--	--		670	0.04891
									--	--		670.2	0.04211
									--	--		670.4	0.04412
									--	--		670.6	0.04479
									--	--		670.8	0.04571
									--	--		671	0.0404
									--	--		671.2	0.04255
									--	--		671.4	0.03804
									--	--		671.6	0.0407
									--	--		671.8	0.04305
									--	--		672	0.04516
									--	--		672.2	0.0394
									--	--		672.4	0.04137
									--	--		672.6	0.04322
									--	--		672.8	0.03842
									--	--		673	0.04133
									--	--		673.2	0.03694
									--	--		673.4	0.04055
									--	--		673.6	0.03647
									--	--		673.8	0.03782
									--	--		674	0.03913
									--	--		674.2	0.04151
									--	--		674.4	0.0367
									--	--		674.6	0.03789
									--	--		674.8	0.04038
									--	--		675	0.0415
									--	--		675.2	0.04345
									--	--		675.4	0.04351
									--	--		675.6	0.04364
									--	--		675.8	0.03845
									--	--		676	0.03538
									--	--		676.2	0.03726
									--	--		676.4	0.03462
									--	--		676.6	0.03254
									--	--		676.8	0.03532
									--	--		677	0.03937
									--	--		677.2	0.04032
									--	--		677.4	0.03553
									--	--		677.6	0.03286
									--	--		677.8	0.03141
									--	--		678	0.03488
									--	--		678.2	0.03199
									--	--		678.4	0.03562
									--	--		678.6	0.0321
									--	--		678.8	0.03565
									--	--		679	0.0368
									--	--		679.2	0.03358
									--	--		679.4	0.03642
									--	--		679.6	0.03789
									--	--		679.8	0.03412
									--	--		680	0.03181
									--	--		680.2	0.03066
									--	--		680.4	0.03255
									--	--		680.6	0.03414
									--	--		680.8	0.03167
									--	--		681	0.0334
									--	--		681.2	0.0349
									--	--		681.4	0.03549
									--	--		681.6	0.03683
									--	--		681.8	0.03356
									--	--		682	0.03488
									--	--		682.2	0.03162
									--	--		682.4	0.03384
									--	--		682.6	0.03529
									--	--		682.8	0.03581
									--	--		683	0.03265
									--	--		683.2	0.03361
									--	--		683.4	0.03473
									--	--		683.6	0.03163
									--	--		683.8	0.0332
									--	--		684	0.03539
									--	--		684.2	0.0364
									--	--		684.4	0.03654
									--	--		684.6	0.03663
									--	--		684.8	0.0365
									--	--		685	0.03475
									--	--		685.2	0.03446
									--	--		685.4	0.03167
									--	--		685.6	0.03329
									--	--		685.8	0.03263
									--	--		686	0.03304
									--	--		686.2	0.03049
									--	--		686.4	0.03087
									--	--		686.6	0.03305
									--	--		686.8	0.03315
									--	--		687	0.0299
									--	--		687.2	0.0285
									--	--		687.4	0.02701
									--	--		687.6	0.02635
									--	--		687.8	0.02547
									--	--		688	0.02468
									--	--		688.2	0.02427
									--	--		688.4	0.02404
									--	--		688.6	0.02733
									--	--		688.8	0.02589
									--	--		689	0.02573
									--	--		689.2	0.02517
									--	--		689.4	0.02494
									--	--		689.6	0.02752
									--	--		689.8	0.02579
									--	--		690	0.02684
									--	--		690.2	0.02863
									--	--		690.4	0.02913
									--	--		690.6	0.02701
									--	--		690.8	0.02618
									--	--		691	0.02546
									--	--		691.2	0.02723
									--	--		691.4	0.02814
									--	--		691.6	0.02861
									--	--		691.8	0.0297
									--	--		692	0.02674
									--	--		692.2	0.02706
									--	--		692.4	0.02573
									--	--		692.6	0.02502
									--	--		692.8	0.02459
									--	--		693	0.02302
									--	--		693.2	0.02313
									--	--		693.4	0.02531
									--	--		693.6	0.02451
									--	--		693.8	0.0253
									--	--		694	0.02529
									--	--		694.2	0.02494
									--	--		694.4	0.0255
									--	--		694.6	0.02474
									--	--		694.8	0.02533
									--	--		695	0.02361
									--	--		695.2	0.02475
									--	--		695.4	0.02367
									--	--		695.6	0.02272
									--	--		695.8	0.02237
									--	--		696	0.02286
									--	--		696.2	0.02285
									--	--		696.4	0.02186
									--	--		696.6	0.0228
									--	--		696.8	0.02394
									--	--		697	0.02453
									--	--		697.2	0.02381
									--	--		697.4	0.02312
									--	--		697.6	0.02229
									--	--		697.8	0.02187
									--	--		698	0.02471
									--	--		698.2	0.02392
									--	--		698.4	0.02273
									--	--		698.6	0.02173
									--	--		698.8	0.02159
									--	--		699	0.02259
									--	--		699.2	0.02157
									--	--		699.4	0.02068
									--	--		699.6	0.02107
									--	--		699.8	0.02
									--	--		700	0.01995
									--	--		700.2	0.02018
									--	--		700.4	0.02034
									--	--		700.6	0.02132
									--	--		700.8	0.02064
									--	--		701	0.02115
									--	--		701.2	0.02098
									--	--		701.4	0.021
									--	--		701.6	0.02149
									--	--		701.8	0.0206
									--	--		702	0.01978
									--	--		702.2	0.01969
									--	--		702.4	0.01937
									--	--		702.6	0.01907
									--	--		702.8	0.01908
									--	--		703	0.01921
									--	--		703.2	0.01918
									--	--		703.4	0.01977
									--	--		703.6	0.01903
									--	--		703.8	0.01866
									--	--		704	0.01856
									--	--		704.2	0.01827
									--	--		704.4	0.0182
									--	--		704.6	0.01875
									--	--		704.8	0.01817
									--	--		705	0.01865
									--	--		705.2	0.01884
									--	--		705.4	0.01912
									--	--		705.6	0.01855
									--	--		705.8	0.01887
									--	--		706	0.01881
									--	--		706.2	0.01866
									--	--		706.4	0.01869
									--	--		706.6	0.01822
									--	--		706.8	0.0176
									--	--		707	0.01746
									--	--		707.2	0.01769
									--	--		707.4	0.01786
									--	--		707.6	0.01824
									--	--		707.8	0.01866
									--	--		708	0.01904
									--	--		708.2	0.01907
									--	--		708.4	0.01914
									--	--		708.6	0.01866
									--	--		708.8	0.01882
									--	--		709	0.01873
									--	--		709.2	0.01831
									--	--		709.4	0.01784
									--	--		709.6	0.01727
									--	--		709.8	0.01813
									--	--		710	0.01828
									--	--		710.2	0.01796
									--	--		710.4	0.01764
									--	--		710.6	0.01773
									--	--		710.8	0.01783
									--	--		711	0.01716
									--	--		711.2	0.01789
									--	--		711.4	0.0192
									--	--		711.6	0.01847
									--	--		711.8	0.01729
									--	--		712	0.01763
									--	--		712.2	0.01734
									--	--		712.4	0.01736
									--	--		712.6	0.01746
									--	--		712.8	0.01637
									--	--		713	0.01655
									--	--		713.2	0.01677
									--	--		713.4	0.01794
									--	--		713.6	0.01845
									--	--		713.8	0.02004
									--	--		714	0.01825
									--	--		714.2	0.02013
									--	--		714.4	0.01905
									--	--		714.6	0.01783
									--	--		714.8	0.01783
									--	--		715	0.01926
									--	--		715.2	0.01823
									--	--		715.4	0.01826
									--	--		715.6	0.01684
									--	--		715.8	0.01723
									--	--		716	0.01723
									--	--		716.2	0.01705
									--	--		716.4	0.01752
									--	--		716.6	0.01787
									--	--		716.8	0.0165
									--	--		717	0.01615
									--	--		717.2	0.0152
									--	--		717.4	0.01518
									--	--		717.6	0.01476
									--	--		717.8	0.01669
									--	--		718	0.01635
									--	--		718.2	0.01631
									--	--		718.4	0.01645
									--	--		718.6	0.01558
									--	--		718.8	0.0155
									--	--		719	0.01595
									--	--		719.2	0.0159
									--	--		719.4	0.01611
									--	--		719.6	0.01581
									--	--		719.8	0.01645
									--	--		720	0.01538
									--	--		720.2	0.01505
									--	--		720.4	0.01516
									--	--		720.6	0.0156
									--	--		720.8	0.01526
									--	--		721	0.01542
									--	--		721.2	0.01513
									--	--		721.4	0.015
									--	--		721.6	0.01458
									--	--		721.8	0.01512
									--	--		722	0.01462
									--	--		722.2	0.0152
									--	--		722.4	0.01599
									--	--		722.6	0.01568
									--	--		722.8	0.01589
									--	--		723	0.01599
									--	--		723.2	0.01511
									--	--		723.4	0.01472
									--	--		723.6	0.01408
									--	--		723.8	0.0151
									--	--		724	0.01411
									--	--		724.2	0.01547
									--	--		724.4	0.01517
									--	--		724.6	0.0157
									--	--		724.8	0.01542
									--	--		725	0.0151
									--	--		725.2	0.01522
									--	--		725.4	0.01604
									--	--		725.6	0.01541
									--	--		725.8	0.0147
									--	--		726	0.01434
									--	--		726.2	0.01457
									--	--		726.4	0.0137
									--	--		726.6	0.01439
									--	--		726.8	0.01575
									--	--		727	0.01486
									--	--		727.2	0.01479
									--	--		727.4	0.01523
									--	--		727.6	0.01495
									--	--		727.8	0.01551
									--	--		728	0.01444
									--	--		728.2	0.01427
									--	--		728.4	0.01391
									--	--		728.6	0.01383
									--	--		728.8	0.01424
									--	--		729	0.01478
									--	--		729.2	0.01337
									--	--		729.4	0.01379
									--	--		729.6	0.01425
									--	--		729.8	0.01373
									--	--		730	0.01405
									--	--		730.2	0.01498
									--	--		730.4	0.01392
									--	--		730.6	0.01369
									--	--		730.8	0.01353
									--	--		731	0.01257
									--	--		731.2	0.01303
									--	--		731.4	0.01247
									--	--		731.6	0.01324
									--	--		731.8	0.01314
									--	--		732	0.01334
									--	--		732.2	0.01385
									--	--		732.4	0.01387
									--	--		732.6	0.01351
									--	--		732.8	0.01439
									--	--		733	0.01596
									--	--		733.2	0.01578
									--	--		733.4	0.01486
									--	--		733.6	0.01438
									--	--		733.8	0.01365
									--	--		734	0.01445
									--	--		734.2	0.01624
									--	--		734.4	0.01598
									--	--		734.6	0.01503
									--	--		734.8	0.01421
									--	--		735	0.0136
									--	--		735.2	0.01321
									--	--		735.4	0.01549
									--	--		735.6	0.01463
									--	--		735.8	0.01405
									--	--		736	0.01252
									--	--		736.2	0.01224
									--	--		736.4	0.01412
									--	--		736.6	0.0143
									--	--		736.8	0.01496
									--	--		737	0.01465
									--	--		737.2	0.01351
									--	--		737.4	0.01271
									--	--		737.6	0.01176
									--	--		737.8	0.01144
									--	--		738	0.01165
									--	--		738.2	0.01167
									--	--		738.4	0.01154
									--	--		738.6	0.01091
									--	--		738.8	0.01125
									--	--		739	0.01188
									--	--		739.2	0.01147
									--	--		739.4	0.01195
									--	--		739.6	0.01292
									--	--		739.8	0.01432
									--	--		740	0.01375
									--	--		740.2	0.01319
									--	--		740.4	0.0128
									--	--		740.6	0.01247
									--	--		740.8	0.01233
									--	--		741	0.01222
									--	--		741.2	0.01279
									--	--		741.4	0.01208
									--	--		741.6	0.01209
									--	--		741.8	0.01144
									--	--		742	0.01109
									--	--		742.2	0.0116
									--	--		742.4	0.01138
									--	--		742.6	0.01173
									--	--		742.8	0.01137
									--	--		743	0.01209
									--	--		743.2	0.01163
									--	--		743.4	0.0123
									--	--		743.6	0.01333
									--	--		743.8	0.01236
									--	--		744	0.01186
									--	--		744.2	0.01089
									--	--		744.4	0.01066
									--	--		744.6	0.0117
									--	--		744.8	0.01154
									--	--		745	0.01112
									--	--		745.2	0.01027
									--	--		745.4	0.00913
									--	--		745.6	0.00969
									--	--		745.8	0.01004
									--	--		746	0.01018
									--	--		746.2	0.01065
									--	--		746.4	0.0101
									--	--		746.6	0.0101
									--	--		746.8	0.00924
									--	--		747	0.00899
									--	--		747.2	0.00958
									--	--		747.4	0.01154
									--	--		747.6	0.01186
									--	--		747.8	0.01162
									--	--		748	0.01114
									--	--		748.2	0.00975
									--	--		748.4	0.01061
									--	--		748.6	0.0109
									--	--		748.8	0.01032
									--	--		749	0.00953
									--	--		749.2	0.0092
									--	--		749.4	0.00929
									--	--		749.6	0.01109
									--	--		749.8	0.01097
									--	--		750	0.01284

## Sheet: Fig4b
PXT/TX_Decay			PXT/XT_Decay			PTZ/TX_Decay
Time(s)	Decay		Time(s)	Decay		Time(s)	Decay
0	487330		0	776347		0	2060
0.00125	486941		0.0005	774882		0.00025	637
0.0025	485136		0.001	771284		0.0005	647
0.00375	480744		0.0015	766933		0.00075	641
0.005	475642		0.002	761587		0.001	633
0.00625	468989		0.0025	753663		0.00125	634
0.0075	460790		0.003	745371		0.0015	610
0.00875	452823		0.0035	735383		0.00175	565
0.01	443087		0.004	725333		0.002	618
0.01125	433327		0.0045	714208		0.00225	595
0.0125	420974		0.005	702412		0.0025	611
0.01375	409703		0.0055	688735		0.00275	598
0.015	396431		0.006	675185		0.003	613
0.01625	383776		0.0065	661218		0.00325	528
0.0175	370795		0.007	647482		0.0035	571
0.01875	357902		0.0075	630851		0.00375	575
0.02	344480		0.008	615886		0.004	614
0.02125	331848		0.0085	599115		0.00425	560
0.0225	318781		0.009	584392		0.0045	584
0.02375	306346		0.0095	567966		0.00475	561
0.025	292864		0.01	551807		0.005	536
0.02625	281508		0.0105	536269		0.00525	571
0.0275	270183		0.011	520048		0.0055	543
0.02875	259229		0.0115	504495		0.00575	559
0.03	247083		0.012	489479		0.006	565
0.03125	237161		0.0125	473371		0.00625	542
0.0325	226605		0.013	458840		0.0065	524
0.03375	216938		0.0135	444502		0.00675	549
0.035	207280		0.014	429755		0.007	578
0.03625	198569		0.0145	415825		0.00725	524
0.0375	189551		0.015	403036		0.0075	541
0.03875	181087		0.0155	388490		0.00775	541
0.04	172812		0.016	376973		0.008	508
0.04125	164867		0.0165	365085		0.00825	512
0.0425	157761		0.017	352619		0.0085	517
0.04375	151060		0.0175	341611		0.00875	514
0.045	143746		0.018	328751		0.009	525
0.04625	137603		0.0185	318214		0.00925	502
0.0475	130836		0.019	308644		0.0095	497
0.04875	125354		0.0195	297162		0.00975	492
0.05	119721		0.02	287853		0.01	453
0.05125	114190		0.0205	277000		0.01025	488
0.0525	109144		0.021	267800		0.0105	491
0.05375	104172		0.0215	258676		0.01075	479
0.055	99437		0.022	249737		0.011	524
0.05625	94733		0.0225	241821		0.01125	436
0.0575	90816		0.023	233163		0.0115	490
0.05875	86234		0.0235	225236		0.01175	431
0.06	83404		0.024	216716		0.012	483
0.06125	79092		0.0245	209261		0.01225	452
0.0625	76031		0.025	202408		0.0125	447
0.06375	72036		0.0255	195967		0.01275	465
0.065	69143		0.026	189796		0.013	440
0.06625	66197		0.0265	183265		0.01325	465
0.0675	63355		0.027	176536		0.0135	443
0.06875	60878		0.0275	170601		0.01375	471
0.07	57911		0.028	165427		0.014	443
0.07125	55298		0.0285	159326		0.01425	450
0.0725	53529		0.029	154327		0.0145	431
0.07375	50544		0.0295	148677		0.01475	403
0.075	49004		0.03	144727		0.015	460
0.07625	46538		0.0305	140442		0.01525	404
0.0775	44850		0.031	134465		0.0155	417
0.07875	43170		0.0315	130457		0.01575	399
0.08	41338		0.032	126216		0.016	418
0.08125	39809		0.0325	121948		0.01625	373
0.0825	38367		0.033	118638		0.0165	382
0.08375	36529		0.0335	114077		0.01675	424
0.085	35127		0.034	111213		0.017	388
0.08625	33958		0.0345	106740		0.01725	423
0.0875	32603		0.035	104259		0.0175	427
0.08875	31408		0.0355	100405		0.01775	415
0.09	30279		0.036	97684		0.018	447
0.09125	29044		0.0365	94168		0.01825	445
0.0925	28094		0.037	91210		0.0185	388
0.09375	27040		0.0375	89029		0.01875	391
0.095	25834		0.038	85436		0.019	380
0.09625	25219		0.0385	83435		0.01925	389
0.0975	24095		0.039	81217		0.0195	347
0.09875	23334		0.0395	78515		0.01975	378
0.1	22653		0.04	76169		0.02	398
0.10125	21728		0.0405	73125		0.02025	349
0.1025	20959		0.041	71942		0.0205	349
0.10375	20477		0.0415	69982		0.02075	386
0.105	19603		0.042	67683		0.021	360
0.10625	18834		0.0425	65548		0.02125	371
0.1075	18252		0.043	63835		0.0215	378
0.10875	17524		0.0435	61866		0.02175	359
0.11	17192		0.044	60290		0.022	342
0.11125	16526		0.0445	58832		0.02225	357
0.1125	16030		0.045	57242		0.0225	358
0.11375	15626		0.0455	55364		0.02275	340
0.115	15050		0.046	53811		0.023	363
0.11625	14643		0.0465	52014		0.02325	363
0.1175	13975		0.047	50972		0.0235	353
0.11875	13733		0.0475	49368		0.02375	350
0.12	13491		0.048	48947		0.024	383
0.12125	13009		0.0485	47429		0.02425	375
0.1225	12560		0.049	46209		0.0245	361
0.12375	12184		0.0495	44686		0.02475	334
0.125	12042		0.05	43820		0.025	321
0.12625	11460		0.0505	42288		0.02525	342
0.1275	11337		0.051	41833		0.0255	329
0.12875	10872		0.0515	40251		0.02575	367
0.13	10551		0.052	39497		0.026	315
0.13125	10247		0.0525	38887		0.02625	326
0.1325	10044		0.053	37710		0.0265	326
0.13375	9894		0.0535	36808		0.02675	323
0.135	9408		0.054	35774		0.027	338
0.13625	9405		0.0545	35152		0.02725	293
0.1375	9253		0.055	34073		0.0275	290
0.13875	8982		0.0555	33311		0.02775	326
0.14	8762		0.056	32662		0.028	294
0.14125	8421		0.0565	32157		0.02825	306
0.1425	8365		0.057	31024		0.0285	307
0.14375	8051		0.0575	30009		0.02875	322
0.145	7762		0.058	29745		0.029	298
0.14625	7647		0.0585	29182		0.02925	315
0.1475	7449		0.059	28644		0.0295	293
0.14875	7390		0.0595	27682		0.02975	316
0.15	7119		0.06	27261		0.03	304
0.15125	7016		0.0605	26566		0.03025	321
0.1525	6737		0.061	26097		0.0305	304
0.15375	6756		0.0615	25386		0.03075	296
0.155	6617		0.062	25395		0.031	288
0.15625	6396		0.0625	24352		0.03125	275
0.1575	6284		0.063	24062		0.0315	279
0.15875	6079		0.0635	23501		0.03175	318
0.16	6153		0.064	22953		0.032	292
0.16125	5904		0.0645	22600		0.03225	297
0.1625	5746		0.065	22289		0.0325	278
0.16375	5811		0.0655	21619		0.03275	262
0.165	5619		0.066	21559		0.033	284
0.16625	5466		0.0665	20759		0.03325	306
0.1675	5314		0.067	20576		0.0335	255
0.16875	5215		0.0675	20227		0.03375	243
0.17	5087		0.068	19762		0.034	239
0.17125	5041		0.0685	19692		0.03425	241
0.1725	4895		0.069	19100		0.0345	278
0.17375	4836		0.0695	18993		0.03475	261
0.175	4831		0.07	18373		0.035	280
0.17625	4652		0.0705	17997		0.03525	247
0.1775	4684		0.071	17671		0.0355	238
0.17875	4514		0.0715	17450		0.03575	267
0.18	4517		0.072	17203		0.036	243
0.18125	4205		0.0725	17160		0.03625	239
0.1825	4421		0.073	16627		0.0365	239
0.18375	4397		0.0735	16101		0.03675	261
0.185	4305		0.074	15935		0.037	269
0.18625	4141		0.0745	15747		0.03725	249
0.1875	4018		0.075	15379		0.0375	258
0.18875	3861		0.0755	15086		0.03775	257
0.19	3877		0.076	14943		0.038	220
0.19125	3805		0.0765	14720		0.03825	220
0.1925	3826		0.077	14457		0.0385	224
0.19375	3655		0.0775	14277		0.03875	229
0.195	3744		0.078	14031		0.039	244
0.19625	3646		0.0785	13696		0.03925	253
0.1975	3584		0.079	13647		0.0395	231
0.19875	3526		0.0795	13346		0.03975	224
0.2	3417		0.08	13257		0.04	248
0.20125	3421		0.0805	12955		0.04025	217
0.2025	3392		0.081	12670		0.0405	211
0.20375	3375		0.0815	12673		0.04075	229
0.205	3257		0.082	12342		0.041	229
0.20625	3239		0.0825	12254		0.04125	243
0.2075	3094		0.083	11850		0.0415	244
0.20875	3140		0.0835	11902		0.04175	237
0.21	3113		0.084	11641		0.042	201
0.21125	2956		0.0845	11602		0.04225	228
0.2125	2945		0.085	11348		0.0425	204
0.21375	2900		0.0855	11264		0.04275	219
0.215	2919		0.086	11165		0.043	211
0.21625	2845		0.0865	10861		0.04325	240
0.2175	2780		0.087	10651		0.0435	227
0.21875	2713		0.0875	10533		0.04375	211
0.22	2657		0.088	10265		0.044	209
0.22125	2730		0.0885	10082		0.04425	195
0.2225	2638		0.089	9962		0.0445	212
0.22375	2603		0.0895	9906		0.04475	210
0.225	2681		0.09	9833		0.045	197
0.22625	2629		0.0905	9744		0.04525	206
0.2275	2556		0.091	9525		0.0455	200
0.22875	2524		0.0915	9347		0.04575	174
0.23	2486		0.092	9563		0.046	193
0.23125	2440		0.0925	9214		0.04625	193
0.2325	2397		0.093	8968		0.0465	190
0.23375	2362		0.0935	9017		0.04675	206
0.235	2375		0.094	8849		0.047	200
0.23625	2401		0.0945	8651		0.04725	183
0.2375	2267		0.095	8585		0.0475	174
0.23875	2171		0.0955	8481		0.04775	162
0.24	2243		0.096	8313		0.048	206
0.24125	2292		0.0965	8334		0.04825	184
0.2425	2222		0.097	8200		0.0485	180
0.24375	2159		0.0975	8123		0.04875	167
0.245	2126		0.098	7991		0.049	176
0.24625	2058		0.0985	7990		0.04925	193
0.2475	2116		0.099	7836		0.0495	179
0.24875	2059		0.0995	7463		0.04975	206
0.25	2039		0.1	7605		0.05	190
0.25125	1947		0.1005	7363		0.05025	178
0.2525	1837		0.101	7249		0.0505	171
0.25375	1887		0.1015	7269		0.05075	177
0.255	1864		0.102	7140		0.051	156
0.25625	1981		0.1025	7064		0.05125	179
0.2575	1854		0.103	6977		0.0515	169
0.25875	1793		0.1035	6963		0.05175	159
0.26	1954		0.104	6807		0.052	155
0.26125	1800		0.1045	6688		0.05225	164
0.2625	1735		0.105	6629		0.0525	192
0.26375	1855		0.1055	6680		0.05275	190
0.265	1705		0.106	6506		0.053	164
0.26625	1745		0.1065	6449		0.05325	155
0.2675	1771		0.107	6294		0.0535	163
0.26875	1609		0.1075	6333		0.05375	158
0.27	1628		0.108	6153		0.054	158
0.27125	1656		0.1085	6103		0.05425	160
0.2725	1564		0.109	5934		0.0545	148
0.27375	1599		0.1095	5891		0.05475	168
0.275	1664		0.11	5917		0.055	162
0.27625	1533		0.1105	6035		0.05525	165
0.2775	1541		0.111	5852		0.0555	159
0.27875	1532		0.1115	5670		0.05575	126
0.28	1535		0.112	5617		0.056	142
0.28125	1539		0.1125	5629		0.05625	154
0.2825	1489		0.113	5458		0.0565	144
0.28375	1464		0.1135	5477		0.05675	145
0.285	1397		0.114	5418		0.057	139
0.28625	1434		0.1145	5422		0.05725	157
0.2875	1421		0.115	5228		0.0575	146
0.28875	1358		0.1155	5226		0.05775	158
0.29	1351		0.116	5188		0.058	154
0.29125	1373		0.1165	5186		0.05825	123
0.2925	1351		0.117	5002		0.0585	139
0.29375	1316		0.1175	4884		0.05875	144
0.295	1302		0.118	4928		0.059	147
0.29625	1370		0.1185	4939		0.05925	157
0.2975	1303		0.119	4885		0.0595	136
0.29875	1316		0.1195	4821		0.05975	165
0.3	1288		0.12	4689		0.06	125
0.30125	1246		0.1205	4758		0.06025	141
0.3025	1204		0.121	4530		0.0605	154
0.30375	1260		0.1215	4589		0.06075	121
0.305	1243		0.122	4622		0.061	140
0.30625	1207		0.1225	4469		0.06125	140
0.3075	1139		0.123	4530		0.0615	137
0.30875	1161		0.1235	4308		0.06175	129
0.31	1202		0.124	4362		0.062	162
0.31125	1166		0.1245	4256		0.06225	132
0.3125	1138		0.125	4191		0.0625	132
0.31375	1118		0.1255	4229		0.06275	118
0.315	1120		0.126	4218		0.063	150
0.31625	1006		0.1265	4066		0.06325	132
0.3175	1154		0.127	4026		0.0635	130
0.31875	1067		0.1275	4053		0.06375	120
0.32	1023		0.128	4027		0.064	111
0.32125	1043		0.1285	3910		0.06425	117
0.3225	1043		0.129	3827		0.0645	119
0.32375	990		0.1295	3835		0.06475	117
0.325	1041		0.13	3797		0.065	100
0.32625	1022		0.1305	3716		0.06525	124
0.3275	960		0.131	3677		0.0655	129
0.32875	998		0.1315	3716		0.06575	119
0.33	961		0.132	3725		0.066	124
0.33125	970		0.1325	3593		0.06625	118
0.3325	940		0.133	3635		0.0665	112
0.33375	991		0.1335	3515		0.06675	105
0.335	989		0.134	3527		0.067	102
0.33625	852		0.1345	3478		0.06725	136
0.3375	921		0.135	3453		0.0675	115
0.33875	939		0.1355	3335		0.06775	126
0.34	927		0.136	3376		0.068	124
0.34125	894		0.1365	3349		0.06825	106
0.3425	864		0.137	3208		0.0685	123
0.34375	904		0.1375	3149		0.06875	82
0.345	820		0.138	3253		0.069	113
0.34625	864		0.1385	3166		0.06925	122
0.3475	852		0.139	3162		0.0695	108
0.34875	900		0.1395	3068		0.06975	106
0.35	808		0.14	3073		0.07	107
0.35125	821		0.1405	3107		0.07025	93
0.3525	816		0.141	2982		0.0705	91
0.35375	848		0.1415	2981		0.07075	123
0.355	817		0.142	3109		0.071	104
0.35625	811		0.1425	2946		0.07125	109
0.3575	740		0.143	2970		0.0715	107
0.35875	780		0.1435	2793		0.07175	104
0.36	767		0.144	2836		0.072	100
0.36125	801		0.1445	2773		0.07225	108
0.3625	760		0.145	2779		0.0725	106
0.36375	730		0.1455	2779		0.07275	105
0.365	739		0.146	2791		0.073	110
0.36625	768		0.1465	2695		0.07325	106
0.3675	716		0.147	2761		0.0735	107
0.36875	708		0.1475	2687		0.07375	113
0.37	724		0.148	2667		0.074	122
0.37125	703		0.1485	2698		0.07425	120
0.3725	643		0.149	2598		0.0745	102
0.37375	694		0.1495	2524		0.07475	97
0.375	679		0.15	2499		0.075	103
0.37625	684		0.1505	2574		0.07525	93
0.3775	651		0.151	2624		0.0755	86
0.37875	660		0.1515	2528		0.07575	73
0.38	708		0.152	2405		0.076	92
0.38125	677		0.1525	2526		0.07625	103
0.3825	624		0.153	2428		0.0765	83
0.38375	682		0.1535	2384		0.07675	83
0.385	633		0.154	2334		0.077	97
0.38625	624		0.1545	2363		0.07725	93
0.3875	619		0.155	2342		0.0775	84
0.38875	599		0.1555	2359		0.07775	116
0.39	602		0.156	2347		0.078	84
0.39125	580		0.1565	2284		0.07825	103
0.3925	627		0.157	2258		0.0785	89
0.39375	578		0.1575	2123		0.07875	109
0.395	574		0.158	2161		0.079	85
0.39625	574		0.1585	2187		0.07925	96
0.3975	590		0.159	2080		0.0795	96
0.39875	587		0.1595	2244		0.07975	91
0.4	572		0.16	2126		0.08	104
0.40125	547		0.1605	2120		0.08025	78
0.4025	528		0.161	2135		0.0805	77
0.40375	587		0.1615	2064		0.08075	85
0.405	604		0.162	2025		0.081	98
0.40625	539		0.1625	2083		0.08125	85
0.4075	553		0.163	2046		0.0815	89
0.40875	512		0.1635	1956		0.08175	67
0.41	523		0.164	1985		0.082	84
0.41125	494		0.1645	1997		0.08225	63
0.4125	525		0.165	1838		0.0825	86
0.41375	519		0.1655	1864		0.08275	86
0.415	510		0.166	1824		0.083	62
0.41625	511		0.1665	1936		0.08325	89
0.4175	528		0.167	1858		0.0835	90
0.41875	525		0.1675	1815		0.08375	78
0.42	501		0.168	1850		0.084	76
0.42125	482		0.1685	1729		0.08425	81
0.4225	484		0.169	1797		0.0845	83
0.42375	481		0.1695	1769		0.08475	77
0.425	437		0.17	1692		0.085	70
0.42625	494		0.1705	1743		0.08525	84
0.4275	436		0.171	1709		0.0855	72
0.42875	487		0.1715	1678		0.08575	65
0.43	465		0.172	1724		0.086	65
0.43125	443		0.1725	1692		0.08625	69
0.4325	417		0.173	1650		0.0865	68
0.43375	460		0.1735	1659		0.08675	81
0.435	419		0.174	1622		0.087	77
0.43625	466		0.1745	1633		0.08725	70
0.4375	438		0.175	1551		0.0875	66
0.43875	417		0.1755	1546		0.08775	91
0.44	395		0.176	1588		0.088	76
0.44125	451		0.1765	1555		0.08825	67
0.4425	363		0.177	1502		0.0885	71
0.44375	399		0.1775	1484		0.08875	64
0.445	416		0.178	1518		0.089	81
0.44625	395		0.1785	1454		0.08925	68
0.4475	429		0.179	1430		0.0895	72
0.44875	411		0.1795	1484		0.08975	81
0.45	392		0.18	1461		0.09	61
0.45125	399		0.1805	1455		0.09025	60
0.4525	412		0.181	1390		0.0905	61
0.45375	398		0.1815	1413		0.09075	67
0.455	390		0.182	1384		0.091	69
0.45625	399		0.1825	1358		0.09125	60
0.4575	392		0.183	1484		0.0915	70
0.45875	399		0.1835	1394		0.09175	81
0.46	365		0.184	1410		0.092	63
0.46125	367		0.1845	1332		0.09225	61
0.4625	385		0.185	1271		0.0925	62
0.46375	370		0.1855	1298		0.09275	66
0.465	384		0.186	1241		0.093	50
0.46625	362		0.1865	1307		0.09325	76
0.4675	350		0.187	1258		0.0935	60
0.46875	369		0.1875	1246		0.09375	68
0.47	321		0.188	1243		0.094	61
0.47125	368		0.1885	1259		0.09425	63
0.4725	326		0.189	1247		0.0945	67
0.47375	353		0.1895	1224		0.09475	60
0.475	346		0.19	1256		0.095	63
0.47625	330		0.1905	1205		0.09525	56
0.4775	336		0.191	1156		0.0955	73
0.47875	291		0.1915	1164		0.09575	50
0.48	333		0.192	1205		0.096	68
0.48125	311		0.1925	1105		0.09625	53
0.4825	315		0.193	1187		0.0965	60
0.48375	326		0.1935	1165		0.09675	71
0.485	280		0.194	1145		0.097	61
0.48625	326		0.1945	1187		0.09725	55
0.4875	311		0.195	1157		0.0975	57
0.48875	302		0.1955	1083		0.09775	46
0.49	280		0.196	1076		0.098	59
0.49125	288		0.1965	1071		0.09825	50
0.4925	307		0.197	1080		0.0985	57
0.49375	332		0.1975	1100		0.09875	56
0.495	306		0.198	1013		0.099	47
0.49625	265		0.1985	1049		0.09925	61
0.4975	263		0.199	1001		0.0995	51
0.49875	300		0.1995	961		0.09975	42
0.5	280		0.2	1011		0.1	55
0.50125	292		0.2005	1021		0.10025	42
0.5025	279		0.201	1015		0.1005	61
0.50375	279		0.2015	978		0.10075	63
0.505	246		0.202	974		0.101	47
0.50625	268		0.2025	969		0.10125	56
0.5075	272		0.203	1015		0.1015	68
0.50875	292		0.2035	957		0.10175	61
0.51	277		0.204	898		0.102	40
0.51125	222		0.2045	1001		0.10225	49
0.5125	251		0.205	952		0.1025	50
0.51375	264		0.2055	895		0.10275	51
0.515	246		0.206	897		0.103	44
0.51625	250		0.2065	863		0.10325	47
0.5175	249		0.207	894		0.1035	52
0.51875	241		0.2075	890		0.10375	51
0.52	239		0.208	878		0.104	47
0.52125	239		0.2085	870		0.10425	49
0.5225	235		0.209	842		0.1045	52
0.52375	266		0.2095	856		0.10475	52
0.525	263		0.21	894		0.105	48
0.52625	223		0.2105	884		0.10525	53
0.5275	230		0.211	839		0.1055	51
0.52875	237		0.2115	887		0.10575	37
0.53	221		0.212	795		0.106	45
0.53125	241		0.2125	813		0.10625	47
0.5325	252		0.213	856		0.1065	48
0.53375	230		0.2135	829		0.10675	47
0.535	236		0.214	762		0.107	34
0.53625	234		0.2145	800		0.10725	58
0.5375	206		0.215	743		0.1075	47
0.53875	256		0.2155	780		0.10775	39
0.54	275		0.216	767		0.108	53
0.54125	206		0.2165	817		0.10825	55
0.5425	216		0.217	740		0.1085	44
0.54375	229		0.2175	765		0.10875	49
0.545	189		0.218	768		0.109	33
0.54625	216		0.2185	699		0.10925	35
0.5475	219		0.219	723		0.1095	50
0.54875	232		0.2195	714		0.10975	32
0.55	202		0.22	732		0.11	40
0.55125	204		0.2205	708		0.11025	38
0.5525	212		0.221	681		0.1105	37
0.55375	222		0.2215	732		0.11075	40
0.555	196		0.222	688		0.111	33
0.55625	212		0.2225	715		0.11125	41
0.5575	190		0.223	688		0.1115	42
0.55875	184		0.2235	725		0.11175	38
0.56	193		0.224	656		0.112	39
0.56125	193		0.2245	648		0.11225	36
0.5625	217		0.225	627		0.1125	36
0.56375	197		0.2255	651		0.11275	37
0.565	193		0.226	611		0.113	40
0.56625	211		0.2265	649		0.11325	42
0.5675	193		0.227	649		0.1135	40
0.56875	179		0.2275	585		0.11375	31
0.57	184		0.228	624		0.114	38
0.57125	193		0.2285	618		0.11425	45
0.5725	171		0.229	620		0.1145	28
0.57375	177		0.2295	642		0.11475	36
0.575	176		0.23	572		0.115	31
0.57625	177		0.2305	558		0.11525	31
0.5775	176		0.231	583		0.1155	41
0.57875	176		0.2315	547		0.11575	46
0.58	188		0.232	596		0.116	37
0.58125	191		0.2325	616		0.11625	32
0.5825	167		0.233	573		0.1165	37
0.58375	169		0.2335	534		0.11675	30
0.585	177		0.234	565		0.117	32
0.58625	170		0.2345	528		0.11725	36
0.5875	166		0.235	537		0.1175	36
0.58875	162		0.2355	530		0.11775	27
0.59	164		0.236	497		0.118	33
0.59125	158		0.2365	491		0.11825	37
0.5925	170		0.237	540		0.1185	26
0.59375	155		0.2375	521		0.11875	34
0.595	172		0.238	513		0.119	28
0.59625	163		0.2385	504		0.11925	33
0.5975	150		0.239	510		0.1195	29
0.59875	154		0.2395	502		0.11975	33
0.6	183		0.24	530		0.12	30
0.60125	157		0.2405	485		0.12025	33
0.6025	158		0.241	502		0.1205	32
0.60375	154		0.2415	482		0.12075	34
0.605	164		0.242	495		0.121	35
0.60625	136		0.2425	475		0.12125	35
0.6075	158		0.243	511		0.1215	24
0.60875	126		0.2435	448		0.12175	37
0.61	165		0.244	461		0.122	26
0.61125	158		0.2445	439		0.12225	26
0.6125	135		0.245	498		0.1225	23
0.61375	154		0.2455	465		0.12275	29
0.615	142		0.246	448		0.123	30
0.61625	172		0.2465	432		0.12325	31
0.6175	126		0.247	443		0.1235	28
0.61875	166		0.2475	456		0.12375	27
0.62	154		0.248	459		0.124	25
0.62125	150		0.2485	407		0.12425	26
0.6225	126		0.249	377		0.1245	42
0.62375	137		0.2495	420		0.12475	23
0.625	119		0.25	408		0.125	36
0.62625	133		0.2505	438		0.12525	37
0.6275	135		0.251	425		0.1255	28
0.62875	141		0.2515	431		0.12575	33
0.63	127		0.252	443		0.126	26
0.63125	135		0.2525	415		0.12625	38
0.6325	124		0.253	429		0.1265	31
0.63375	130		0.2535	388		0.12675	29
0.635	123		0.254	394		0.127	33
0.63625	148		0.2545	408		0.12725	27
0.6375	129		0.255	415		0.1275	29
0.63875	129		0.2555	402		0.12775	27
0.64	138		0.256	398		0.128	30
0.64125	136		0.2565	355		0.12825	39
0.6425	125		0.257	399		0.1285	24
0.64375	109		0.2575	398		0.12875	31
0.645	135		0.258	354		0.129	26
0.64625	121		0.2585	358		0.12925	30
0.6475	127		0.259	372		0.1295	20
0.64875	93		0.2595	335		0.12975	30
0.65	137		0.26	382		0.13	23
0.65125	123		0.2605	341		0.13025	32
0.6525	121		0.261	375		0.1305	25
0.65375	123		0.2615	340		0.13075	18
0.655	113		0.262	352		0.131	27
0.65625	129		0.2625	342		0.13125	23
0.6575	116		0.263	350		0.1315	20
0.65875	120		0.2635	317		0.13175	19
0.66	109		0.264	330		0.132	26
0.66125	109		0.2645	324		0.13225	34
0.6625	102		0.265	320		0.1325	24
0.66375	110		0.2655	340		0.13275	22
0.665	104		0.266	318		0.133	28
0.66625	108		0.2665	323		0.13325	19
0.6675	120		0.267	350		0.1335	22
0.66875	121		0.2675	299		0.13375	21
0.67	118		0.268	288		0.134	31
0.67125	112		0.2685	328		0.13425	25
0.6725	127		0.269	345		0.1345	24
0.67375	100		0.2695	300		0.13475	18
0.675	100		0.27	299		0.135	35
0.67625	98		0.2705	283		0.13525	22
0.6775	116		0.271	331		0.1355	21
0.67875	89		0.2715	276		0.13575	19
0.68	106		0.272	283		0.136	22
0.68125	90		0.2725	276		0.13625	23
0.6825	126		0.273	294		0.1365	18
0.68375	112		0.2735	299		0.13675	28
0.685	111		0.274	280		0.137	30
0.68625	102		0.2745	316		0.13725	20
0.6875	106		0.275	291		0.1375	17
0.68875	100		0.2755	286		0.13775	17
0.69	106		0.276	284		0.138	19
0.69125	88		0.2765	285		0.13825	23
0.6925	103		0.277	270		0.1385	21
0.69375	108		0.2775	258		0.13875	20
0.695	120		0.278	263		0.139	16
0.69625	104		0.2785	252		0.13925	26
0.6975	79		0.279	266		0.1395	25
0.69875	95		0.2795	246		0.13975	13
0.7	86		0.28	255		0.14	19
0.70125	115		0.2805	272		0.14025	16
0.7025	93		0.281	246		0.1405	18
0.70375	119		0.2815	284		0.14075	21
0.705	95		0.282	263		0.141	16
0.70625	85		0.2825	254		0.14125	21
0.7075	77		0.283	261		0.1415	16
0.70875	106		0.2835	231		0.14175	22
0.71	94		0.284	250		0.142	21
0.71125	92		0.2845	249		0.14225	24
0.7125	105		0.285	246		0.1425	26
0.71375	94		0.2855	248		0.14275	15
0.715	91		0.286	237		0.143	17
0.71625	98		0.2865	237		0.14325	23
0.7175	87		0.287	215		0.1435	15
0.71875	88		0.2875	204		0.14375	20
0.72	98		0.288	245		0.144	16
0.72125	103		0.2885	225		0.14425	14
0.7225	87		0.289	217		0.1445	25
0.72375	101		0.2895	198		0.14475	25
0.725	104		0.29	227		0.145	26
0.72625	72		0.2905	193		0.14525	14
0.7275	104		0.291	232		0.1455	17
0.72875	101		0.2915	197		0.14575	18
0.73	97		0.292	212		0.146	21
0.73125	75		0.2925	199		0.14625	19
0.7325	107		0.293	205		0.1465	13
0.73375	93		0.2935	199		0.14675	18
0.735	77		0.294	230		0.147	22
0.73625	84		0.2945	242		0.14725	17
0.7375	96		0.295	210		0.1475	15
0.73875	79		0.2955	202		0.14775	7
0.74	93		0.296	182		0.148	18
0.74125	80		0.2965	167		0.14825	23
0.7425	88		0.297	203		0.1485	22
0.74375	82		0.2975	196		0.14875	16
0.745	87		0.298	205		0.149	14
0.74625	73		0.2985	187		0.14925	12
0.7475	94		0.299	200		0.1495	22
0.74875	89		0.2995	200		0.14975	18
0.75	71		0.3	197		0.15	16
0.75125	69		0.3005	183		0.15025	22
0.7525	87		0.301	200		0.1505	19
0.75375	90		0.3015	193		0.15075	15
0.755	72		0.302	188		0.151	16
0.75625	81		0.3025	161		0.15125	13
0.7575	82		0.303	204		0.1515	17
0.75875	63		0.3035	199		0.15175	13
0.76	73		0.304	189		0.152	9
0.76125	87		0.3045	183		0.15225	17
0.7625	88		0.305	159		0.1525	16
0.76375	86		0.3055	169		0.15275	13
0.765	68		0.306	177		0.153	17
0.76625	71		0.3065	165		0.15325	8
0.7675	80		0.307	165		0.1535	15
0.76875	73		0.3075	165		0.15375	18
0.77	73		0.308	146		0.154	12
0.77125	70		0.3085	166		0.15425	24
0.7725	66		0.309	150		0.1545	21
0.77375	59		0.3095	191		0.15475	19
0.775	70		0.31	179		0.155	17
0.77625	79		0.3105	166		0.15525	17
0.7775	68		0.311	154		0.1555	10
0.77875	79		0.3115	157		0.15575	21
0.78	64		0.312	163		0.156	17
0.78125	69		0.3125	179		0.15625	14
0.7825	63		0.313	167		0.1565	15
0.78375	61		0.3135	155		0.15675	16
0.785	64		0.314	178		0.157	19
0.78625	64		0.3145	151		0.15725	20
0.7875	61		0.315	157		0.1575	11
0.78875	73		0.3155	150		0.15775	19
0.79	69		0.316	154		0.158	13
0.79125	68		0.3165	156		0.15825	19
0.7925	67		0.317	149		0.1585	14
0.79375	64		0.3175	151		0.15875	15
0.795	68		0.318	136		0.159	17
0.79625	86		0.3185	143		0.15925	12
0.7975	65		0.319	144		0.1595	13
0.79875	71		0.3195	141		0.15975	14
0.8	61		0.32	151		0.16	15
0.80125	67		0.3205	139		0.16025	17
0.8025	75		0.321	145		0.1605	20
0.80375	49		0.3215	132		0.16075	19
0.805	69		0.322	137		0.161	10
0.80625	60		0.3225	139		0.16125	8
0.8075	73		0.323	128		0.1615	15
0.80875	65		0.3235	122		0.16175	25
0.81	62		0.324	145		0.162	13
0.81125	69		0.3245	125		0.16225	15
0.8125	57		0.325	146		0.1625	11
0.81375	52		0.3255	128		0.16275	15
0.815	76		0.326	115		0.163	5
0.81625	68		0.3265	135		0.16325	20
0.8175	62		0.327	124		0.1635	13
0.81875	71		0.3275	152		0.16375	19
0.82	62		0.328	110		0.164	12
0.82125	47		0.3285	132		0.16425	11
0.8225	73		0.329	130		0.1645	20
0.82375	50		0.3295	124		0.16475	9
0.825	58		0.33	117		0.165	19
0.82625	77		0.3305	119		0.16525	13
0.8275	56		0.331	115		0.1655	12
0.82875	54		0.3315	123		0.16575	9
0.83	55		0.332	114		0.166	18
0.83125	63		0.3325	99		0.16625	9
0.8325	59		0.333	125		0.1665	12
0.83375	65		0.3335	113		0.16675	16
0.835	59		0.334	114		0.167	14
0.83625	69		0.3345	109		0.16725	15
0.8375	55		0.335	98		0.1675	7
0.83875	47		0.3355	90		0.16775	15
0.84	60		0.336	111		0.168	8
0.84125	74		0.3365	109		0.16825	7
0.8425	62		0.337	85		0.1685	11
0.84375	58		0.3375	101		0.16875	12
0.845	55		0.338	117		0.169	13
0.84625	46		0.3385	106		0.16925	9
0.8475	56		0.339	112		0.1695	12
0.84875	55		0.3395	90		0.16975	9
0.85	64		0.34	121		0.17	11
0.85125	51		0.3405	106		0.17025	11
0.8525	58		0.341	99		0.1705	9
0.85375	64		0.3415	94		0.17075	11
0.855	57		0.342	107		0.171	16
0.85625	51		0.3425	111		0.17125	12
0.8575	57		0.343	88		0.1715	7
0.85875	55		0.3435	107		0.17175	11
0.86	54		0.344	87		0.172	18
0.86125	53		0.3445	91		0.17225	15
0.8625	51		0.345	92		0.1725	12
0.86375	57		0.3455	99		0.17275	13
0.865	55		0.346	88		0.173	16
0.86625	59		0.3465	88		0.17325	13
0.8675	60		0.347	88		0.1735	8
0.86875	48		0.3475	85		0.17375	7
0.87	44		0.348	90		0.174	15
0.87125	43		0.3485	81		0.17425	11
0.8725	52		0.349	87		0.1745	5
0.87375	42		0.3495	87		0.17475	16
0.875	50		0.35	89		0.175	8
0.87625	48		0.3505	91		0.17525	14
0.8775	51		0.351	86		0.1755	9
0.87875	53		0.3515	67		0.17575	8
0.88	48		0.352	77		0.176	12
0.88125	56		0.3525	84		0.17625	16
0.8825	51		0.353	92		0.1765	10
0.88375	59		0.3535	83		0.17675	15
0.885	50		0.354	80		0.177	9
0.88625	39		0.3545	88		0.17725	8
0.8875	52		0.355	82		0.1775	9
0.88875	46		0.3555	85		0.17775	15
0.89	57		0.356	74		0.178	12
0.89125	64		0.3565	72		0.17825	11
0.8925	46		0.357	73		0.1785	9
0.89375	56		0.3575	73		0.17875	14
0.895	51		0.358	79		0.179	16
0.89625	50		0.3585	63		0.17925	10
0.8975	32		0.359	84		0.1795	6
0.89875	43		0.3595	70		0.17975	6
0.9	48		0.36	71		0.18	17
0.90125	42		0.3605	82		0.18025	6
0.9025	42		0.361	75		0.1805	11
0.90375	39		0.3615	87		0.18075	16
0.905	57		0.362	88		0.181	10
0.90625	42		0.3625	78		0.18125	9
0.9075	48		0.363	73		0.1815	6
0.90875	50		0.3635	67		0.18175	9
0.91	44		0.364	81		0.182	5
0.91125	39		0.3645	71		0.18225	17
0.9125	41		0.365	65		0.1825	6
0.91375	36		0.3655	67		0.18275	11
0.915	59		0.366	76		0.183	10
0.91625	47		0.3665	68		0.18325	11
0.9175	45		0.367	67		0.1835	8
0.91875	35		0.3675	74		0.18375	13
0.92	41		0.368	60		0.184	5
0.92125	46		0.3685	77		0.18425	8
0.9225	42		0.369	76		0.1845	8
0.92375	47		0.3695	69		0.18475	10
0.925	38		0.37	55		0.185	14
0.92625	42		0.3705	74		0.18525	9
0.9275	48		0.371	66		0.1855	15
0.92875	50		0.3715	79		0.18575	10
0.93	40		0.372	64		0.186	7
0.93125	32		0.3725	53		0.18625	3
0.9325	41		0.373	68		0.1865	8
0.93375	32		0.3735	52		0.18675	7
0.935	44		0.374	62		0.187	11
0.93625	40		0.3745	69		0.18725	8
0.9375	52		0.375	60		0.1875	9
0.93875	49		0.3755	61		0.18775	16
0.94	42		0.376	42		0.188	5
0.94125	43		0.3765	56		0.18825	7
0.9425	36		0.377	54		0.1885	7
0.94375	38		0.3775	64		0.18875	9
0.945	33		0.378	75		0.189	8
0.94625	37		0.3785	59		0.18925	9
0.9475	44		0.379	62		0.1895	10
0.94875	61		0.3795	58		0.18975	5
0.95	44		0.38	58		0.19	4
0.95125	31		0.3805	50		0.19025	11
0.9525	40		0.381	69		0.1905	13
0.95375	49		0.3815	58		0.19075	9
0.955	39		0.382	71		0.191	13
0.95625	46		0.3825	57		0.19125	6
0.9575	55		0.383	63		0.1915	5
0.95875	47		0.3835	68		0.19175	7
0.96	45		0.384	59		0.192	7
0.96125	46		0.3845	52		0.19225	10
0.9625	38		0.385	40		0.1925	8
0.96375	42		0.3855	55		0.19275	3
0.965	35		0.386	56		0.193	14
0.96625	40		0.3865	52		0.19325	8
0.9675	33		0.387	46		0.1935	8
0.96875	26		0.3875	42		0.19375	8
0.97	37		0.388	54		0.194	9
0.97125	35		0.3885	58		0.19425	4
0.9725	31		0.389	50		0.1945	10
0.97375	29		0.3895	44		0.19475	9
0.975	32		0.39	47		0.195	4
0.97625	33		0.3905	50		0.19525	6
0.9775	45		0.391	56		0.1955	11
0.97875	29		0.3915	66		0.19575	5
0.98	33		0.392	48		0.196	11
0.98125	40		0.3925	54		0.19625	7
0.9825	40		0.393	59		0.1965	13
0.98375	41		0.3935	47		0.19675	9
0.985	50		0.394	38		0.197	9
0.98625	40		0.3945	48		0.19725	7
0.9875	39		0.395	50		0.1975	5
0.98875	50		0.3955	57		0.19775	9
0.99	32		0.396	47		0.198	6
0.99125	49		0.3965	62		0.19825	8
0.9925	32		0.397	33		0.1985	4
0.99375	38		0.3975	45		0.19875	10
0.995	41		0.398	42		0.199	7
0.99625	41		0.3985	40		0.19925	7
0.9975	41		0.399	39		0.1995	5
0.99875	47		0.3995	39		0.19975	9
1	40		0.4	48		0.2	4
1.00125	34		0.4005	39		0.20025	2
1.0025	35		0.401	43		0.2005	6
1.00375	31		0.4015	53		0.20075	8
1.005	44		0.402	43		0.201	5
1.00625	39		0.4025	50		0.20125	11
1.0075	37		0.403	39		0.2015	10
1.00875	37		0.4035	39		0.20175	5
1.01	46		0.404	34		0.202	9
1.01125	36		0.4045	37		0.20225	9
1.0125	39		0.405	47		0.2025	5
1.01375	25		0.4055	31		0.20275	4
1.015	30		0.406	37		0.203	4
1.01625	30		0.4065	42		0.20325	4
1.0175	32		0.407	42		0.2035	5
1.01875	31		0.4075	35		0.20375	9
1.02	29		0.408	52		0.204	7
1.02125	32		0.4085	39		0.20425	6
1.0225	27		0.409	43		0.2045	7
1.02375	37		0.4095	35		0.20475	7
1.025	33		0.41	33		0.205	7
1.02625	31		0.4105	31		0.20525	8
1.0275	29		0.411	37		0.2055	6
1.02875	30		0.4115	45		0.20575	14
1.03	32		0.412	27		0.206	5
1.03125	33		0.4125	30		0.20625	7
1.0325	31		0.413	47		0.2065	3
1.03375	30		0.4135	44		0.20675	6
1.035	25		0.414	39		0.207	5
1.03625	31		0.4145	35		0.20725	10
1.0375	25		0.415	36		0.2075	2
1.03875	32		0.4155	27		0.20775	10
1.04	39		0.416	41		0.208	11
1.04125	39		0.4165	34		0.20825	3
1.0425	35		0.417	34		0.2085	4
1.04375	36		0.4175	30		0.20875	5
1.045	34		0.418	33		0.209	9
1.04625	28		0.4185	25		0.20925	7
1.0475	38		0.419	29		0.2095	6
1.04875	26		0.4195	28		0.20975	3
1.05	27		0.42	27		0.21	9
1.05125	38		0.4205	31		0.21025	9
1.0525	23		0.421	24		0.2105	6
1.05375	33		0.4215	43		0.21075	3
1.055	45		0.422	30		0.211	8
1.05625	41		0.4225	29		0.21125	3
1.0575	31		0.423	35		0.2115	4
1.05875	43		0.4235	39		0.21175	9
1.06	35		0.424	29		0.212	4
1.06125	26		0.4245	39		0.21225	6
1.0625	30		0.425	22		0.2125	10
1.06375	23		0.4255	30		0.21275	7
1.065	30		0.426	38		0.213	8
1.06625	25		0.4265	16		0.21325	8
1.0675	25		0.427	21		0.2135	4
1.06875	32		0.4275	29		0.21375	8
1.07	30		0.428	24		0.214	6
1.07125	24		0.4285	30		0.21425	6
1.0725	37		0.429	30		0.2145	3
1.07375	34		0.4295	36		0.21475	10
1.075	31		0.43	25		0.215	2
1.07625	43		0.4305	24		0.21525	4
1.0775	42		0.431	21		0.2155	3
1.07875	34		0.4315	24		0.21575	0
1.08	39		0.432	26		0.216	6
1.08125	35		0.4325	38		0.21625	7
1.0825	29		0.433	30		0.2165	7
1.08375	38		0.4335	29		0.21675	9
1.085	35		0.434	32		0.217	2
1.08625	28		0.4345	24		0.21725	5
1.0875	40		0.435	26		0.2175	6
1.08875	26		0.4355	24		0.21775	9
1.09	31		0.436	25		0.218	2
1.09125	38		0.4365	38		0.21825	6
1.0925	29		0.437	28		0.2185	5
1.09375	25		0.4375	20		0.21875	10
1.095	26		0.438	32		0.219	7
1.09625	34		0.4385	21		0.21925	2
1.0975	35		0.439	29		0.2195	8
1.09875	40		0.4395	30		0.21975	9
1.1	36		0.44	30		0.22	1
1.10125	26		0.4405	25		0.22025	2
1.1025	27		0.441	34		0.2205	7
1.10375	17		0.4415	32		0.22075	11
1.105	35		0.442	21		0.221	2
1.10625	27		0.4425	20		0.22125	5
1.1075	39		0.443	19		0.2215	6
1.10875	27		0.4435	16		0.22175	6
1.11	27		0.444	19		0.222	8
1.11125	33		0.4445	22		0.22225	6
1.1125	32		0.445	19		0.2225	4
1.11375	34		0.4455	27		0.22275	10
1.115	27		0.446	15		0.223	9
1.11625	36		0.4465	22		0.22325	4
1.1175	27		0.447	19		0.2235	8
1.11875	18		0.4475	20		0.22375	6
1.12	29		0.448	26		0.224	7
1.12125	30		0.4485	24		0.22425	8
1.1225	26		0.449	15		0.2245	10
1.12375	22		0.4495	19		0.22475	4
1.125	25		0.45	16		0.225	10
1.12625	40		0.4505	22		0.22525	6
1.1275	25		0.451	18		0.2255	6
1.12875	21		0.4515	16		0.22575	5
1.13	31		0.452	20		0.226	6
1.13125	27		0.4525	23		0.22625	6
1.1325	23		0.453	17		0.2265	4
1.13375	20		0.4535	18		0.22675	3
1.135	17		0.454	19		0.227	6
1.13625	23		0.4545	19		0.22725	7
1.1375	31		0.455	25		0.2275	4
1.13875	18		0.4555	27		0.22775	6
1.14	28		0.456	26		0.228	10
1.14125	25		0.4565	22		0.22825	9
1.1425	31		0.457	22		0.2285	5
1.14375	25		0.4575	24		0.22875	3
1.145	34		0.458	24		0.229	4
1.14625	28		0.4585	17		0.22925	3
1.1475	34		0.459	22		0.2295	1
1.14875	29		0.4595	12		0.22975	3
1.15	25		0.46	21		0.23	8
1.15125	20		0.4605	14		0.23025	6
1.1525	19		0.461	19		0.2305	9
1.15375	30		0.4615	27		0.23075	6
1.155	23		0.462	18		0.231	7
1.15625	25		0.4625	22		0.23125	4
1.1575	31		0.463	14		0.2315	2
1.15875	26		0.4635	14		0.23175	7
1.16	37		0.464	22		0.232	5
1.16125	35		0.4645	22		0.23225	1
1.1625	36		0.465	14		0.2325	3
1.16375	26		0.4655	18		0.23275	9
1.165	21		0.466	22		0.233	6
1.16625	34		0.4665	17		0.23325	4
1.1675	33		0.467	12		0.2335	8
1.16875	27		0.4675	23		0.23375	10
1.17	22		0.468	20		0.234	14
1.17125	25		0.4685	13		0.23425	6
1.1725	30		0.469	11		0.2345	1
1.17375	24		0.4695	11		0.23475	4
1.175	29		0.47	16		0.235	7
1.17625	30		0.4705	11		0.23525	7
1.1775	29		0.471	10		0.2355	2
1.17875	26		0.4715	8		0.23575	7
1.18	34		0.472	13		0.236	4
1.18125	34		0.4725	13		0.23625	0
1.1825	18		0.473	20		0.2365	4
1.18375	27		0.4735	16		0.23675	9
1.185	23		0.474	13		0.237	5
1.18625	20		0.4745	17		0.23725	4
1.1875	29		0.475	14		0.2375	3
1.18875	30		0.4755	16		0.23775	6
1.19	27		0.476	10		0.238	0
1.19125	28		0.4765	12		0.23825	9
1.1925	23		0.477	21		0.2385	5
1.19375	26		0.4775	15		0.23875	5
1.195	19		0.478	20		0.239	7
1.19625	34		0.4785	16		0.23925	9
1.1975	34		0.479	17		0.2395	3
1.19875	28		0.4795	7		0.23975	2
1.2	21		0.48	14		0.24	6
1.20125	30		0.4805	11		0.24025	3
1.2025	22		0.481	18		0.2405	4
1.20375	23		0.4815	11		0.24075	5
1.205	30		0.482	18		0.241	1
1.20625	17		0.4825	11		0.24125	8
1.2075	25		0.483	8		0.2415	6
1.20875	20		0.4835	12		0.24175	5
1.21	24		0.484	14		0.242	2
1.21125	28		0.4845	12		0.24225	3
1.2125	27		0.485	16		0.2425	2
1.21375	20		0.4855	16		0.24275	2
1.215	20		0.486	19		0.243	5
1.21625	12		0.4865	10		0.24325	5
1.2175	21		0.487	9		0.2435	3
1.21875	22		0.4875	18		0.24375	6
1.22	28		0.488	7		0.244	4
1.22125	21		0.4885	15		0.24425	5
1.2225	26		0.489	11		0.2445	7
1.22375	28		0.4895	12		0.24475	4
1.225	16		0.49	10		0.245	4
1.22625	23		0.4905	14		0.24525	8
1.2275	19		0.491	7		0.2455	3
1.22875	22		0.4915	11		0.24575	3
1.23	28		0.492	15		0.246	6
1.23125	36		0.4925	10		0.24625	3
1.2325	22		0.493	11		0.2465	5
1.23375	22		0.4935	14		0.24675	5
1.235	20		0.494	11		0.247	8
1.23625	27		0.4945	13		0.24725	4
1.2375	29		0.495	11		0.2475	11
1.23875	27		0.4955	10		0.24775	6
1.24	19		0.496	16		0.248	6
1.24125	24		0.4965	11		0.24825	6
1.2425	16		0.497	11		0.2485	1
1.24375	18		0.4975	11		0.24875	5
1.245	17		0.498	9		0.249	8
1.24625	28		0.4985	18		0.24925	4
1.2475	27		0.499	19		0.2495	4
1.24875	12		0.4995	11		0.24975	5
1.25	26		0.5	8		0.25	5
1.25125	24		0.5005	16		0.25025	4
1.2525	27		0.501	15		0.2505	9
1.25375	27		0.5015	11		0.25075	9
1.255	22		0.502	10		0.251	5
1.25625	10		0.5025	5		0.25125	1
1.2575	21		0.503	13		0.2515	3
1.25875	12		0.5035	13		0.25175	5
1.26	17		0.504	9		0.252	5
1.26125	26		0.5045	3		0.25225	6
1.2625	20		0.505	10		0.2525	5
1.26375	22		0.5055	7		0.25275	3
1.265	34		0.506	16		0.253	4
1.26625	21		0.5065	8		0.25325	4
1.2675	26		0.507	10		0.2535	2
1.26875	20		0.5075	10		0.25375	5
1.27	35		0.508	13		0.254	4
1.27125	22		0.5085	7		0.25425	6
1.2725	25		0.509	10		0.2545	4
1.27375	23		0.5095	10		0.25475	1
1.275	16		0.51	14		0.255	3
1.27625	30		0.5105	10		0.25525	6
1.2775	23		0.511	13		0.2555	3
1.27875	15		0.5115	11		0.25575	5
1.28	28		0.512	10		0.256	3
1.28125	17		0.5125	11		0.25625	2
1.2825	22		0.513	8		0.2565	5
1.28375	16		0.5135	10		0.25675	7
1.285	27		0.514	14		0.257	3
1.28625	23		0.5145	11		0.25725	1
1.2875	25		0.515	11		0.2575	3
1.28875	16		0.5155	11		0.25775	3
1.29	19		0.516	6		0.258	7
1.29125	16		0.5165	9		0.25825	8
1.2925	26		0.517	7		0.2585	2
1.29375	17		0.5175	13		0.25875	5
1.295	18		0.518	8		0.259	5
1.29625	18		0.5185	13		0.25925	3
1.2975	23		0.519	6		0.2595	2
1.29875	19		0.5195	13		0.25975	9
1.3	23		0.52	10		0.26	8
1.30125	27		0.5205	6		0.26025	4
1.3025	18		0.521	9		0.2605	4
1.30375	28		0.5215	9		0.26075	3
1.305	20		0.522	6		0.261	1
1.30625	16		0.5225	9		0.26125	4
1.3075	19		0.523	9		0.2615	4
1.30875	19		0.5235	8		0.26175	3
1.31	16		0.524	6		0.262	2
1.31125	16		0.5245	12		0.26225	4
1.3125	17		0.525	4		0.2625	5
1.31375	19		0.5255	8		0.26275	6
1.315	21		0.526	8		0.263	4
1.31625	19		0.5265	11		0.26325	6
1.3175	23		0.527	7		0.2635	4
1.31875	23		0.5275	11		0.26375	5
1.32	27		0.528	13		0.264	3
1.32125	22		0.5285	8		0.26425	5
1.3225	23		0.529	8		0.2645	7
1.32375	20		0.5295	6		0.26475	3
1.325	14		0.53	8		0.265	4
1.32625	17		0.5305	5		0.26525	5
1.3275	25		0.531	8		0.2655	6
1.32875	17		0.5315	5		0.26575	5
1.33	14		0.532	4		0.266	3
1.33125	23		0.5325	14		0.26625	3
1.3325	15		0.533	6		0.2665	7
1.33375	21		0.5335	9		0.26675	6
1.335	24		0.534	6		0.267	3
1.33625	18		0.5345	8		0.26725	8
1.3375	18		0.535	6		0.2675	6
1.33875	28		0.5355	8		0.26775	10
1.34	19		0.536	6		0.268	3
1.34125	14		0.5365	6		0.26825	4
1.3425	18		0.537	8		0.2685	2
1.34375	23		0.5375	12		0.26875	1
1.345	12		0.538	7		0.269	9
1.34625	17		0.5385	7		0.26925	6
1.3475	29		0.539	6		0.2695	6
1.34875	26		0.5395	6		0.26975	8
1.35	21		0.54	5		0.27	3
1.35125	20		0.5405	8		0.27025	3
1.3525	20		0.541	7		0.2705	5
1.35375	17		0.5415	10		0.27075	2
1.355	17		0.542	10		0.271	2
1.35625	19		0.5425	9		0.27125	3
1.3575	16		0.543	9		0.2715	6
1.35875	18		0.5435	2		0.27175	6
1.36	17		0.544	7		0.272	1
1.36125	20		0.5445	7		0.27225	4
1.3625	19		0.545	5		0.2725	2
1.36375	19		0.5455	4		0.27275	3
1.365	19		0.546	8		0.273	7
1.36625	18		0.5465	6		0.27325	3
1.3675	14		0.547	1		0.2735	4
1.36875	20		0.5475	6		0.27375	2
1.37	9		0.548	1		0.274	5
1.37125	24		0.5485	5		0.27425	3
1.3725	23		0.549	4		0.2745	0
1.37375	18		0.5495	5		0.27475	3
1.375	21		0.55	6		0.275	2
1.37625	21		0.5505	5		0.27525	1
1.3775	20		0.551	7		0.2755	2
1.37875	20		0.5515	7		0.27575	6
1.38	23		0.552	7		0.276	5
1.38125	16		0.5525	9		0.27625	4
1.3825	10		0.553	7		0.2765	0
1.38375	20		0.5535	4		0.27675	3
1.385	24		0.554	5		0.277	1
1.38625	20		0.5545	14		0.27725	3
1.3875	20		0.555	5		0.2775	1
1.38875	24		0.5555	10		0.27775	3
1.39	16		0.556	7		0.278	4
1.39125	18		0.5565	5		0.27825	5
1.3925	12		0.557	8		0.2785	3
1.39375	18		0.5575	2		0.27875	2
1.395	18		0.558	6		0.279	2
1.39625	12		0.5585	2		0.27925	0
1.3975	22		0.559	5		0.2795	9
1.39875	22		0.5595	3		0.27975	3
1.4	14		0.56	10		0.28	2
1.40125	25		0.5605	9		0.28025	2
1.4025	20		0.561	4		0.2805	3
1.40375	15		0.5615	4		0.28075	8
1.405	15		0.562	6		0.281	4
1.40625	20		0.5625	2		0.28125	5
1.4075	16		0.563	4		0.2815	3
1.40875	20		0.5635	2		0.28175	3
1.41	12		0.564	4		0.282	1
1.41125	19		0.5645	7		0.28225	1
1.4125	10		0.565	7		0.2825	4
1.41375	20		0.5655	1		0.28275	2
1.415	19		0.566	6		0.283	6
1.41625	18		0.5665	5		0.28325	3
1.4175	19		0.567	4		0.2835	8
1.41875	21		0.5675	6		0.28375	1
1.42	22		0.568	8		0.284	1
1.42125	12		0.5685	4		0.28425	4
1.4225	18		0.569	3		0.2845	3
1.42375	23		0.5695	4		0.28475	6
1.425	15		0.57	4		0.285	1
1.42625	17		0.5705	3		0.28525	1
1.4275	16		0.571	2		0.2855	4
1.42875	13		0.5715	4		0.28575	3
1.43	19		0.572	7		0.286	4
1.43125	17		0.5725	4		0.28625	4
1.4325	12		0.573	6		0.2865	5
1.43375	14		0.5735	6		0.28675	1
1.435	15		0.574	3		0.287	4
1.43625	14		0.5745	7		0.28725	0
1.4375	9		0.575	2		0.2875	3
1.43875	17		0.5755	6		0.28775	2
1.44	13		0.576	1		0.288	6
1.44125	17		0.5765	5		0.28825	4
1.4425	20		0.577	4		0.2885	6
1.44375	12		0.5775	5		0.28875	1
1.445	24		0.578	5		0.289	4
1.44625	18		0.5785	1		0.28925	3
1.4475	22		0.579	2		0.2895	10
1.44875	15		0.5795	5		0.28975	1
1.45	15		0.58	6		0.29	4
1.45125	18		0.5805	5		0.29025	2
1.4525	21		0.581	2		0.2905	4
1.45375	22		0.5815	6		0.29075	2
1.455	13		0.582	5		0.291	4
1.45625	21		0.5825	4		0.29125	0
1.4575	13		0.583	3		0.2915	6
1.45875	14		0.5835	7		0.29175	6
1.46	14		0.584	9		0.292	9
1.46125	6		0.5845	8		0.29225	3
1.4625	12		0.585	2		0.2925	4
1.46375	25		0.5855	6		0.29275	4
1.465	15		0.586	7		0.293	2
1.46625	8		0.5865	3		0.29325	0
1.4675	15		0.587	6		0.2935	2
1.46875	14		0.5875	5		0.29375	4
1.47	15		0.588	3		0.294	5
1.47125	13		0.5885	4		0.29425	1
1.4725	19		0.589	3		0.2945	2
1.47375	16		0.5895	8		0.29475	3
1.475	25		0.59	7		0.295	2
1.47625	13		0.5905	3		0.29525	3
1.4775	23		0.591	2		0.2955	1
1.47875	16		0.5915	7		0.29575	3
1.48	16		0.592	4		0.296	2
1.48125	15		0.5925	5		0.29625	6
1.4825	10		0.593	9		0.2965	4
1.48375	17		0.5935	5		0.29675	3
1.485	9		0.594	4		0.297	4
1.48625	10		0.5945	3		0.29725	5
1.4875	16		0.595	3		0.2975	7
1.48875	17		0.5955	6		0.29775	2
1.49	13		0.596	6		0.298	0
1.49125	12		0.5965	3		0.29825	1
1.4925	22		0.597	6		0.2985	1
1.49375	19		0.5975	5		0.29875	3
1.495	14		0.598	2		0.299	7
1.49625	23		0.5985	6		0.29925	3
1.4975	18		0.599	3		0.2995	6
1.49875	23		0.5995	3		0.29975	2
1.5	14		0.6	3		0.3	5
1.50125	22		0.6005	4		0.30025	7
1.5025	14		0.601	2		0.3005	4
1.50375	13		0.6015	6		0.30075	2
1.505	10		0.602	3		0.301	3
1.50625	20		0.6025	7		0.30125	5
1.5075	22		0.603	1		0.3015	4
1.50875	15		0.6035	1		0.30175	3
1.51	19		0.604	3		0.302	4
1.51125	15		0.6045	3		0.30225	6
1.5125	13		0.605	5		0.3025	1
1.51375	13		0.6055	1		0.30275	3
1.515	16		0.606	2		0.303	3
1.51625	14		0.6065	5		0.30325	8
1.5175	17		0.607	4		0.3035	1
1.51875	17		0.6075	1		0.30375	8
1.52	16		0.608	0		0.304	4
1.52125	13		0.6085	4		0.30425	3
1.5225	16		0.609	4		0.3045	6
1.52375	10		0.6095	3		0.30475	6
1.525	5		0.61	4		0.305	9
1.52625	15		0.6105	2		0.30525	6
1.5275	17		0.611	4		0.3055	2
1.52875	13		0.6115	0		0.30575	2
1.53	11		0.612	3		0.306	4
1.53125	12		0.6125	4		0.30625	3
1.5325	20		0.613	3		0.3065	0
1.53375	19		0.6135	4		0.30675	3
1.535	14		0.614	1		0.307	2
1.53625	14		0.6145	4		0.30725	6
1.5375	15		0.615	3		0.3075	3
1.53875	18		0.6155	3		0.30775	6
1.54	16		0.616	2		0.308	4
1.54125	11		0.6165	0		0.30825	4
1.5425	12		0.617	1		0.3085	0
1.54375	16		0.6175	4		0.30875	10
1.545	15		0.618	4		0.309	6
1.54625	18		0.6185	9		0.30925	5
1.5475	13		0.619	3		0.3095	8
1.54875	11		0.6195	2		0.30975	7
1.55	7		0.62	2		0.31	1
1.55125	13		0.6205	2		0.31025	1
1.5525	18		0.621	3		0.3105	5
1.55375	5		0.6215	5		0.31075	4
1.555	12		0.622	3		0.311	3
1.55625	11		0.6225	2		0.31125	6
1.5575	17		0.623	5		0.3115	0
1.55875	9		0.6235	5		0.31175	6
1.56	20		0.624	1		0.312	3
1.56125	13		0.6245	1		0.31225	4
1.5625	18		0.625	5		0.3125	0
1.56375	12		0.6255	1		0.31275	2
1.565	14		0.626	2		0.313	4
1.56625	17		0.6265	6		0.31325	3
1.5675	6		0.627	3		0.3135	2
1.56875	19		0.6275	3		0.31375	5
1.57	16		0.628	5		0.314	4
1.57125	11		0.6285	4		0.31425	7
1.5725	18		0.629	5		0.3145	5
1.57375	12		0.6295	6		0.31475	4
1.575	13		0.63	3		0.315	4
1.57625	15		0.6305	2		0.31525	3
1.5775	17		0.631	1		0.3155	1
1.57875	11		0.6315	1		0.31575	3
1.58	10		0.632	4		0.316	8
1.58125	16		0.6325	3		0.31625	1
1.5825	10		0.633	1		0.3165	5
1.58375	19		0.6335	0		0.31675	5
1.585	10		0.634	7		0.317	7
1.58625	14		0.6345	0		0.31725	3
1.5875	17		0.635	3		0.3175	5
1.58875	14		0.6355	2		0.31775	3
1.59	7		0.636	0		0.318	0
1.59125	23		0.6365	6		0.31825	4
1.5925	16		0.637	3		0.3185	3
1.59375	13		0.6375	5		0.31875	6
1.595	13		0.638	1		0.319	1
1.59625	19		0.6385	4		0.31925	2
1.5975	17		0.639	2		0.3195	3
1.59875	4		0.6395	2		0.31975	4
1.6	19		0.64	2		0.32	3
1.60125	11		0.6405	2		0.32025	4
1.6025	13		0.641	4		0.3205	6
1.60375	6		0.6415	3		0.32075	8
1.605	9		0.642	2		0.321	1
1.60625	7		0.6425	6		0.32125	4
1.6075	16		0.643	2		0.3215	4
1.60875	20		0.6435	2		0.32175	3
1.61	12		0.644	4		0.322	5
1.61125	11		0.6445	2		0.32225	4
1.6125	10		0.645	1		0.3225	8
1.61375	22		0.6455	1		0.32275	2
1.615	18		0.646	0		0.323	5
1.61625	17		0.6465	1		0.32325	8
1.6175	17		0.647	2		0.3235	4
1.61875	17		0.6475	3		0.32375	5
1.62	13		0.648	1		0.324	2
1.62125	10		0.6485	2		0.32425	3
1.6225	13		0.649	3		0.3245	3
1.62375	19		0.6495	5		0.32475	2
1.625	11		0.65	2		0.325	6
1.62625	10		0.6505	2		0.32525	0
1.6275	19		0.651	2		0.3255	2
1.62875	17		0.6515	2		0.32575	0
1.63	14		0.652	2		0.326	2
1.63125	12		0.6525	3		0.32625	7
1.6325	16		0.653	3		0.3265	3
1.63375	8		0.6535	3		0.32675	1
1.635	6		0.654	4		0.327	0
1.63625	18		0.6545	4		0.32725	3
1.6375	17		0.655	5		0.3275	3
1.63875	14		0.6555	2		0.32775	6
1.64	12		0.656	2		0.328	1
1.64125	12		0.6565	5		0.32825	5
1.6425	10		0.657	4		0.3285	5
1.64375	10		0.6575	2		0.32875	6
1.645	8		0.658	3		0.329	2
1.64625	12		0.6585	4		0.32925	4
1.6475	17		0.659	1		0.3295	3
1.64875	17		0.6595	6		0.32975	2
1.65	13		0.66	3		0.33	2
1.65125	16		0.6605	3		0.33025	3
1.6525	12		0.661	5		0.3305	9
1.65375	9		0.6615	3		0.33075	2
1.655	11		0.662	2		0.331	3
1.65625	13		0.6625	3		0.33125	5
1.6575	11		0.663	3		0.3315	3
1.65875	15		0.6635	0		0.33175	4
1.66	10		0.664	0		0.332	2
1.66125	16		0.6645	3		0.33225	3
1.6625	6		0.665	2		0.3325	1
1.66375	14		0.6655	4		0.33275	7
1.665	10		0.666	4		0.333	3
1.66625	18		0.6665	3		0.33325	2
1.6675	6		0.667	2		0.3335	2
1.66875	9		0.6675	2		0.33375	2
1.67	9		0.668	3		0.334	9
1.67125	14		0.6685	1		0.33425	3
1.6725	15		0.669	1		0.3345	0
1.67375	8		0.6695	0		0.33475	1
1.675	13		0.67	3		0.335	1
1.67625	9		0.6705	3		0.33525	1
1.6775	12		0.671	0		0.3355	2
1.67875	13		0.6715	1		0.33575	3
1.68	15		0.672	0		0.336	3
1.68125	16		0.6725	1		0.33625	8
1.6825	10		0.673	1		0.3365	3
1.68375	6		0.6735	4		0.33675	0
1.685	7		0.674	3		0.337	2
1.68625	5		0.6745	2		0.33725	2
1.6875	13		0.675	7		0.3375	1
1.68875	9		0.6755	3		0.33775	3
1.69	9		0.676	5		0.338	4
1.69125	13		0.6765	0		0.33825	4
1.6925	10		0.677	3		0.3385	2
1.69375	21		0.6775	6		0.33875	4
1.695	4		0.678	0		0.339	5
1.69625	5		0.6785	4		0.33925	3
1.6975	11		0.679	1		0.3395	7
1.69875	10		0.6795	1		0.33975	4
1.7	12		0.68	2		0.34	5
1.70125	19		0.6805	3		0.34025	5
1.7025	14		0.681	6		0.3405	2
1.70375	8		0.6815	0		0.34075	5
1.705	10		0.682	0		0.341	6
1.70625	11		0.6825	2		0.34125	2
1.7075	19		0.683	3		0.3415	4
1.70875	7		0.6835	2		0.34175	5
1.71	11		0.684	4		0.342	2
1.71125	8		0.6845	5		0.34225	4
1.7125	17		0.685	1		0.3425	5
1.71375	8		0.6855	0		0.34275	3
1.715	13		0.686	3		0.343	3
1.71625	15		0.6865	1		0.34325	2
1.7175	12		0.687	2		0.3435	6
1.71875	8		0.6875	1		0.34375	1
1.72	12		0.688	3		0.344	1
1.72125	13		0.6885	1		0.34425	2
1.7225	14		0.689	0		0.3445	4
1.72375	15		0.6895	1		0.34475	6
1.725	10		0.69	3		0.345	1
1.72625	9		0.6905	1		0.34525	5
1.7275	11		0.691	1		0.3455	4
1.72875	9		0.6915	2		0.34575	3
1.73	9		0.692	1		0.346	4
1.73125	11		0.6925	1		0.34625	1
1.7325	12		0.693	2		0.3465	2
1.73375	9		0.6935	3		0.34675	1
1.735	8		0.694	5		0.347	0
1.73625	6		0.6945	0		0.34725	1
1.7375	12		0.695	1		0.3475	4
1.73875	11		0.6955	4		0.34775	4
1.74	7		0.696	0		0.348	1
1.74125	13		0.6965	2		0.34825	5
1.7425	8		0.697	2		0.3485	2
1.74375	11		0.6975	5		0.34875	2
1.745	16		0.698	0		0.349	12
1.74625	15		0.6985	5		0.34925	4
1.7475	14		0.699	1		0.3495	2
1.74875	14		0.6995	2		0.34975	3
1.75	10		0.7	2		0.35	4
1.75125	11		0.7005	0		0.35025	4
1.7525	13		0.701	1		0.3505	3
1.75375	6		0.7015	3		0.35075	0
1.755	10		0.702	0		0.351	4
1.75625	9		0.7025	2		0.35125	8
1.7575	12		0.703	2		0.3515	4
1.75875	18		0.7035	3		0.35175	5
1.76	17		0.704	1		0.352	1
1.76125	10		0.7045	1		0.35225	7
1.7625	12		0.705	2		0.3525	5
1.76375	10		0.7055	3		0.35275	4
1.765	8		0.706	3		0.353	1
1.76625	10		0.7065	1		0.35325	2
1.7675	15		0.707	0		0.3535	2
1.76875	11		0.7075	4		0.35375	5
1.77	12		0.708	5		0.354	4
1.77125	8		0.7085	0		0.35425	0
1.7725	22		0.709	2		0.3545	1
1.77375	15		0.7095	7		0.35475	3
1.775	11		0.71	2		0.355	5
1.77625	9		0.7105	3		0.35525	2
1.7775	9		0.711	1		0.3555	1
1.77875	10		0.7115	1		0.35575	2
1.78	13		0.712	1		0.356	3
1.78125	9		0.7125	2		0.35625	2
1.7825	7		0.713	0		0.3565	3
1.78375	10		0.7135	1		0.35675	2
1.785	11		0.714	1		0.357	3
1.78625	23		0.7145	2		0.35725	3
1.7875	11		0.715	1		0.3575	1
1.78875	7		0.7155	1		0.35775	5
1.79	11		0.716	0		0.358	5
1.79125	8		0.7165	5		0.35825	3
1.7925	10		0.717	1		0.3585	4
1.79375	6		0.7175	2		0.35875	6
1.795	10		0.718	3		0.359	2
1.79625	8		0.7185	3		0.35925	4
1.7975	15		0.719	4		0.3595	3
1.79875	7		0.7195	3		0.35975	2
1.8	15		0.72	1		0.36	2
1.80125	14		0.7205	2		0.36025	4
1.8025	12		0.721	4		0.3605	1
1.80375	7		0.7215	0		0.36075	2
1.805	8		0.722	2		0.361	5
1.80625	19		0.7225	0		0.36125	9
1.8075	12		0.723	2		0.3615	4
1.80875	9		0.7235	0		0.36175	5
1.81	9		0.724	0		0.362	4
1.81125	14		0.7245	2		0.36225	5
1.8125	5		0.725	3		0.3625	3
1.81375	12		0.7255	3		0.36275	3
1.815	11		0.726	2		0.363	2
1.81625	10		0.7265	0		0.36325	0
1.8175	8		0.727	0		0.3635	1
1.81875	8		0.7275	0		0.36375	3
1.82	10		0.728	1		0.364	7
1.82125	15		0.7285	4		0.36425	3
1.8225	11		0.729	2		0.3645	3
1.82375	17		0.7295	1		0.36475	2
1.825	15		0.73	2		0.365	8
1.82625	10		0.7305	1		0.36525	4
1.8275	11		0.731	2		0.3655	2
1.82875	13		0.7315	1		0.36575	1
1.83	8		0.732	1		0.366	3
1.83125	6		0.7325	0		0.36625	1
1.8325	10		0.733	0		0.3665	7
1.83375	11		0.7335	3		0.36675	10
1.835	12		0.734	5		0.367	5
1.83625	17		0.7345	7		0.36725	1
1.8375	9		0.735	1		0.3675	2
1.83875	12		0.7355	0		0.36775	1
1.84	9		0.736	3		0.368	4
1.84125	16		0.7365	2		0.36825	4
1.8425	15		0.737	2		0.3685	6
1.84375	10		0.7375	1		0.36875	5
1.845	10		0.738	4		0.369	5
1.84625	18		0.7385	2		0.36925	4
1.8475	15		0.739	1		0.3695	0
1.84875	15		0.7395	8		0.36975	7
1.85	12		0.74	5		0.37	3
1.85125	14		0.7405	0		0.37025	4
1.8525	7		0.741	3		0.3705	6
1.85375	14		0.7415	1		0.37075	1
1.855	6		0.742	1		0.371	2
1.85625	3		0.7425	0		0.37125	5
1.8575	11		0.743	0		0.3715	2
1.85875	13		0.7435	1		0.37175	3
1.86	8		0.744	2		0.372	4
1.86125	7		0.7445	2		0.37225	3
1.8625	6		0.745	1		0.3725	11
1.86375	13		0.7455	3		0.37275	1
1.865	6		0.746	0		0.373	3
1.86625	9		0.7465	2		0.37325	7
1.8675	10		0.747	1		0.3735	2
1.86875	10		0.7475	2		0.37375	5
1.87	9		0.748	2		0.374	3
1.87125	12		0.7485	2		0.37425	8
1.8725	14		0.749	1		0.3745	5
1.87375	14		0.7495	2		0.37475	3
1.875	14		0.75	2		0.375	1
1.87625	8		0.7505	1		0.37525	3
1.8775	9		0.751	5		0.3755	2
1.87875	4		0.7515	0		0.37575	3
1.88	6		0.752	0		0.376	2
1.88125	7		0.7525	4		0.37625	9
1.8825	6		0.753	3		0.3765	1
1.88375	5		0.7535	0		0.37675	5
1.885	9		0.754	1		0.377	2
1.88625	8		0.7545	1		0.37725	2
1.8875	13		0.755	4		0.3775	3
1.88875	14		0.7555	1		0.37775	2
1.89	9		0.756	2		0.378	2
1.89125	8		0.7565	1		0.37825	5
1.8925	13		0.757	2		0.3785	5
1.89375	13		0.7575	0		0.37875	2
1.895	9		0.758	1		0.379	6
1.89625	15		0.7585	1		0.37925	5
1.8975	11		0.759	2		0.3795	4
1.89875	13		0.7595	3		0.37975	4
1.9	13		0.76	3		0.38	2
1.90125	7		0.7605	2		0.38025	5
1.9025	7		0.761	1		0.3805	3
1.90375	9		0.7615	3		0.38075	4
1.905	10		0.762	1		0.381	6
1.90625	8		0.7625	1		0.38125	2
1.9075	11		0.763	1		0.3815	6
1.90875	8		0.7635	1		0.38175	6
1.91	8		0.764	2		0.382	5
1.91125	14		0.7645	2		0.38225	4
1.9125	15		0.765	0		0.3825	1
1.91375	10		0.7655	1		0.38275	3
1.915	7		0.766	1		0.383	4
1.91625	7		0.7665	1		0.38325	0
1.9175	7		0.767	0		0.3835	4
1.91875	11		0.7675	1		0.38375	6
1.92	8		0.768	1		0.384	4
1.92125	8		0.7685	3		0.38425	0
1.9225	11		0.769	0		0.3845	5
1.92375	13		0.7695	3		0.38475	1
1.925	14		0.77	4		0.385	4
1.92625	11		0.7705	2		0.38525	4
1.9275	10		0.771	0		0.3855	2
1.92875	8		0.7715	1		0.38575	0
1.93	5		0.772	3		0.386	3
1.93125	8		0.7725	1		0.38625	6
1.9325	7		0.773	1		0.3865	1
1.93375	9		0.7735	1		0.38675	2
1.935	16		0.774	3		0.387	6
1.93625	7		0.7745	2		0.38725	3
1.9375	8		0.775	3		0.3875	1
1.93875	10		0.7755	0		0.38775	2
1.94	5		0.776	3		0.388	4
1.94125	14		0.7765	2		0.38825	5
1.9425	14		0.777	1		0.3885	3
1.94375	9		0.7775	2		0.38875	2
1.945	8		0.778	2		0.389	3
1.94625	8		0.7785	1		0.38925	6
1.9475	6		0.779	0		0.3895	6
1.94875	11		0.7795	0		0.38975	8
1.95	9		0.78	1		0.39	5
1.95125	11		0.7805	0		0.39025	7
1.9525	12		0.781	1		0.3905	3
1.95375	11		0.7815	3		0.39075	2
1.955	9		0.782	0		0.391	2
1.95625	14		0.7825	1		0.39125	10
1.9575	8		0.783	0		0.3915	6
1.95875	11		0.7835	1		0.39175	3
1.96	8		0.784	2		0.392	5
1.96125	5		0.7845	1		0.39225	0
1.9625	8		0.785	0		0.3925	3
1.96375	10		0.7855	1		0.39275	2
1.965	3		0.786	0		0.393	6
1.96625	8		0.7865	3		0.39325	5
1.9675	9		0.787	2		0.3935	5
1.96875	9		0.7875	1		0.39375	4
1.97	7		0.788	0		0.394	0
1.97125	10		0.7885	1		0.39425	2
1.9725	11		0.789	4		0.3945	10
1.97375	9		0.7895	0		0.39475	3
1.975	9		0.79	2		0.395	1
1.97625	7		0.7905	2		0.39525	6
1.9775	11		0.791	1		0.3955	2
1.97875	8		0.7915	0		0.39575	7
1.98	6		0.792	1		0.396	2
1.98125	5		0.7925	0		0.39625	5
1.9825	10		0.793	4		0.3965	4
1.98375	14		0.7935	0		0.39675	3
1.985	8		0.794	1		0.397	6
1.98625	13		0.7945	2		0.39725	4
1.9875	10		0.795	3		0.3975	2
1.98875	11		0.7955	1		0.39775	3
1.99	16		0.796	2		0.398	9
1.99125	9		0.7965	0		0.39825	1
1.9925	14		0.797	5		0.3985	3
1.99375	2		0.7975	2		0.39875	2
1.995	13		0.798	1		0.399	1
1.99625	13		0.7985	1		0.39925	3
1.9975	11		0.799	3		0.3995	1
1.99875	7		0.7995	1		0.39975	1
2	10		0.8	3		0.4	5
2.00125	11		0.8005	1		0.40025	5
2.0025	9		0.801	0		0.4005	4
2.00375	13		0.8015	0		0.40075	4
2.005	8		0.802	3		0.401	3
2.00625	4		0.8025	4		0.40125	3
2.0075	9		0.803	3		0.4015	1
2.00875	6		0.8035	0		0.40175	2
2.01	16		0.804	3		0.402	5
2.01125	13		0.8045	2		0.40225	6
2.0125	7		0.805	2		0.4025	3
2.01375	6		0.8055	3		0.40275	7
2.015	10		0.806	2		0.403	4
2.01625	5		0.8065	0		0.40325	1
2.0175	6		0.807	0		0.4035	2
2.01875	5		0.8075	1		0.40375	4
2.02	9		0.808	0		0.404	1
2.02125	12		0.8085	0		0.40425	6
2.0225	12		0.809	0		0.4045	1
2.02375	8		0.8095	0		0.40475	3
2.025	11		0.81	1		0.405	7
2.02625	8		0.8105	1		0.40525	3
2.0275	3		0.811	2		0.4055	3
2.02875	9		0.8115	2		0.40575	6
2.03	8		0.812	0		0.406	3
2.03125	14		0.8125	1		0.40625	5
2.0325	2		0.813	0		0.4065	2
2.03375	5		0.8135	1		0.40675	3
2.035	5		0.814	0		0.407	7
2.03625	5		0.8145	0		0.40725	0
2.0375	6		0.815	2		0.4075	2
2.03875	5		0.8155	0		0.40775	7
2.04	9		0.816	0		0.408	2
2.04125	8		0.8165	3		0.40825	4
2.0425	6		0.817	3		0.4085	2
2.04375	12		0.8175	3		0.40875	5
2.045	7		0.818	1		0.409	3
2.04625	7		0.8185	2		0.40925	5
2.0475	8		0.819	1		0.4095	4
2.04875	7		0.8195	1		0.40975	5
2.05	8		0.82	1		0.41	2
2.05125	5		0.8205	5		0.41025	3
2.0525	12		0.821	0		0.4105	5
2.05375	12		0.8215	0		0.41075	1
2.055	11		0.822	1		0.411	2
2.05625	6		0.8225	2		0.41125	3
2.0575	7		0.823	1		0.4115	11
2.05875	8		0.8235	0		0.41175	3
2.06	9		0.824	0		0.412	3
2.06125	6		0.8245	0		0.41225	0
2.0625	6		0.825	1		0.4125	4
2.06375	12		0.8255	2		0.41275	5
2.065	7		0.826	2		0.413	3
2.06625	12		0.8265	0		0.41325	6
2.0675	5		0.827	1		0.4135	2
2.06875	4		0.8275	1		0.41375	5
2.07	8		0.828	2		0.414	3
2.07125	9		0.8285	2		0.41425	0
2.0725	20		0.829	0		0.4145	4
2.07375	11		0.8295	2		0.41475	5
2.075	11		0.83	0		0.415	4
2.07625	7		0.8305	0		0.41525	6
2.0775	13		0.831	0		0.4155	2
2.07875	5		0.8315	0		0.41575	2
2.08	10		0.832	0		0.416	3
2.08125	14		0.8325	4		0.41625	3
2.0825	6		0.833	1		0.4165	2
2.08375	7		0.8335	2		0.41675	6
2.085	8		0.834	3		0.417	1
2.08625	7		0.8345	0		0.41725	5
2.0875	12		0.835	1		0.4175	2
2.08875	5		0.8355	3		0.41775	6
2.09	6		0.836	1		0.418	4
2.09125	4		0.8365	1		0.41825	1
2.0925	7		0.837	0		0.4185	2
2.09375	5		0.8375	1		0.41875	3
2.095	11		0.838	1		0.419	3
2.09625	8		0.8385	1		0.41925	2
2.0975	8		0.839	0		0.4195	2
2.09875	13		0.8395	1		0.41975	1
2.1	4		0.84	0		0.42	3
2.10125	8		0.8405	0		0.42025	5
2.1025	8		0.841	0		0.4205	6
2.10375	4		0.8415	0		0.42075	3
2.105	7		0.842	2		0.421	1
2.10625	7		0.8425	3		0.42125	2
2.1075	12		0.843	3		0.4215	5
2.10875	12		0.8435	1		0.42175	5
2.11	10		0.844	1		0.422	3
2.11125	7		0.8445	2		0.42225	7
2.1125	9		0.845	2		0.4225	7
2.11375	10		0.8455	3		0.42275	3
2.115	11		0.846	1		0.423	5
2.11625	12		0.8465	1		0.42325	2
2.1175	12		0.847	1		0.4235	4
2.11875	12		0.8475	1		0.42375	5
2.12	10		0.848	1		0.424	1
2.12125	10		0.8485	0		0.42425	9
2.1225	9		0.849	0		0.4245	1
2.12375	8		0.8495	1		0.42475	6
2.125	6		0.85	1		0.425	5
2.12625	8		0.8505	0		0.42525	4
2.1275	15		0.851	0		0.4255	2
2.12875	6		0.8515	1		0.42575	4
2.13	10		0.852	1		0.426	5
2.13125	8		0.8525	1		0.42625	2
2.1325	5		0.853	1		0.4265	2
2.13375	11		0.8535	2		0.42675	1
2.135	9		0.854	2		0.427	5
2.13625	10		0.8545	1		0.42725	2
2.1375	8		0.855	3		0.4275	7
2.13875	4		0.8555	0		0.42775	4
2.14	5		0.856	0		0.428	5
2.14125	6		0.8565	0		0.42825	5
2.1425	12		0.857	1		0.4285	1
2.14375	10		0.8575	1		0.42875	1
2.145	7		0.858	4		0.429	2
2.14625	6		0.8585	1		0.42925	5
2.1475	11		0.859	2		0.4295	3
2.14875	8		0.8595	1		0.42975	2
2.15	9		0.86	4		0.43	1
2.15125	6		0.8605	2		0.43025	5
2.1525	7		0.861	2		0.4305	4
2.15375	5		0.8615	3		0.43075	2
2.155	9		0.862	0		0.431	4
2.15625	6		0.8625	4		0.43125	4
2.1575	9		0.863	1		0.4315	2
2.15875	7		0.8635	1		0.43175	1
2.16	9		0.864	0		0.432	1
2.16125	11		0.8645	2		0.43225	3
2.1625	6		0.865	1		0.4325	2
2.16375	6		0.8655	2		0.43275	1
2.165	6		0.866	1		0.433	1
2.16625	7		0.8665	0		0.43325	4
2.1675	3		0.867	1		0.4335	4
2.16875	2		0.8675	3		0.43375	6
2.17	11		0.868	2		0.434	4
2.17125	9		0.8685	1		0.43425	7
2.1725	5		0.869	0		0.4345	2
2.17375	3		0.8695	2		0.43475	3
2.175	9		0.87	0		0.435	8
2.17625	9		0.8705	1		0.43525	3
2.1775	5		0.871	6		0.4355	0
2.17875	6		0.8715	4		0.43575	5
2.18	7		0.872	0		0.436	1
2.18125	7		0.8725	1		0.43625	4
2.1825	8		0.873	0		0.4365	0
2.18375	13		0.8735	0		0.43675	5
2.185	2		0.874	0		0.437	6
2.18625	9		0.8745	0		0.43725	4
2.1875	7		0.875	2		0.4375	4
2.18875	8		0.8755	1		0.43775	2
2.19	10		0.876	1		0.438	0
2.19125	7		0.8765	0		0.43825	4
2.1925	7		0.877	1		0.4385	2
2.19375	6		0.8775	0		0.43875	4
2.195	4		0.878	2		0.439	1
2.19625	9		0.8785	1		0.43925	0
2.1975	9		0.879	2		0.4395	3
2.19875	5		0.8795	0		0.43975	4
2.2	15		0.88	0		0.44	1
2.20125	8		0.8805	1		0.44025	2
2.2025	8		0.881	0		0.4405	2
2.20375	5		0.8815	2		0.44075	4
2.205	7		0.882	0		0.441	2
2.20625	5		0.8825	5		0.44125	4
2.2075	10		0.883	1		0.4415	5
2.20875	4		0.8835	1		0.44175	1
2.21	13		0.884	1		0.442	5
2.21125	5		0.8845	1		0.44225	3
2.2125	7		0.885	5		0.4425	3
2.21375	7		0.8855	0		0.44275	3
2.215	4		0.886	1		0.443	1
2.21625	7		0.8865	1		0.44325	4
2.2175	7		0.887	1		0.4435	2
2.21875	6		0.8875	3		0.44375	4
2.22	10		0.888	0		0.444	5
2.22125	2		0.8885	0		0.44425	0
2.2225	5		0.889	0		0.4445	4
2.22375	12		0.8895	0		0.44475	0
2.225	7		0.89	1		0.445	9
2.22625	7		0.8905	2		0.44525	5
2.2275	10		0.891	2		0.4455	2
2.22875	4		0.8915	2		0.44575	2
2.23	5		0.892	2		0.446	3
2.23125	6		0.8925	1		0.44625	3
2.2325	9		0.893	1		0.4465	1
2.23375	6		0.8935	3		0.44675	5
2.235	5		0.894	0		0.447	3
2.23625	5		0.8945	1		0.44725	4
2.2375	6		0.895	2		0.4475	5
2.23875	6		0.8955	2		0.44775	6
2.24	7		0.896	0		0.448	5
2.24125	5		0.8965	0		0.44825	2
2.2425	8		0.897	1		0.4485	2
2.24375	6		0.8975	0		0.44875	4
2.245	12		0.898	3		0.449	2
2.24625	9		0.8985	0		0.44925	2
2.2475	9		0.899	1		0.4495	7
2.24875	5		0.8995	2		0.44975	4
2.25	8		0.9	2		0.45	3
2.25125	4		0.9005	0		0.45025	5
2.2525	6		0.901	3		0.4505	2
2.25375	6		0.9015	0		0.45075	3
2.255	16		0.902	1		0.451	7
2.25625	7		0.9025	0		0.45125	2
2.2575	7		0.903	1		0.4515	1
2.25875	8		0.9035	2		0.45175	6
2.26	7		0.904	1		0.452	5
2.26125	13		0.9045	0		0.45225	3
2.2625	2		0.905	0		0.4525	4
2.26375	11		0.9055	1		0.45275	3
2.265	7		0.906	2		0.453	4
2.26625	6		0.9065	2		0.45325	2
2.2675	3		0.907	0		0.4535	2
2.26875	9		0.9075	2		0.45375	0
2.27	4		0.908	3		0.454	0
2.27125	5		0.9085	2		0.45425	1
2.2725	8		0.909	3		0.4545	3
2.27375	6		0.9095	1		0.45475	1
2.275	3		0.91	1		0.455	5
2.27625	8		0.9105	1		0.45525	1
2.2775	4		0.911	1		0.4555	2
2.27875	10		0.9115	0		0.45575	4
2.28	6		0.912	2		0.456	4
2.28125	3		0.9125	0		0.45625	6
2.2825	6		0.913	0		0.4565	6
2.28375	12		0.9135	0		0.45675	3
2.285	8		0.914	1		0.457	4
2.28625	6		0.9145	4		0.45725	2
2.2875	8		0.915	0		0.4575	3
2.28875	2		0.9155	1		0.45775	0
2.29	7		0.916	1		0.458	2
2.29125	9		0.9165	1		0.45825	6
2.2925	7		0.917	0		0.4585	1
2.29375	5		0.9175	0		0.45875	4
2.295	6		0.918	3		0.459	4
2.29625	8		0.9185	0		0.45925	2
2.2975	8		0.919	0		0.4595	4
2.29875	8		0.9195	0		0.45975	0
2.3	11		0.92	0		0.46	2
2.30125	4		0.9205	1		0.46025	0
2.3025	8		0.921	0		0.4605	4
2.30375	5		0.9215	2		0.46075	1
2.305	9		0.922	0		0.461	2
2.30625	6		0.9225	0		0.46125	1
2.3075	7		0.923	2		0.4615	4
2.30875	7		0.9235	3		0.46175	4
2.31	3		0.924	2		0.462	2
2.31125	9		0.9245	0		0.46225	8
2.3125	3		0.925	1		0.4625	2
2.31375	6		0.9255	1		0.46275	2
2.315	8		0.926	3		0.463	3
2.31625	5		0.9265	1		0.46325	7
2.3175	4		0.927	3		0.4635	5
2.31875	4		0.9275	1		0.46375	3
2.32	5		0.928	1		0.464	2
2.32125	7		0.9285	0		0.46425	0
2.3225	8		0.929	5		0.4645	4
2.32375	12		0.9295	0		0.46475	3
2.325	3		0.93	1		0.465	4
2.32625	5		0.9305	1		0.46525	2
2.3275	6		0.931	0		0.4655	5
2.32875	7		0.9315	0		0.46575	1
2.33	2		0.932	3		0.466	4
2.33125	6		0.9325	2		0.46625	6
2.3325	6		0.933	1		0.4665	7
2.33375	5		0.9335	1		0.46675	4
2.335	8		0.934	1		0.467	5
2.33625	6		0.9345	1		0.46725	5
2.3375	7		0.935	1		0.4675	2
2.33875	10		0.9355	0		0.46775	6
2.34	7		0.936	2		0.468	4
2.34125	7		0.9365	0		0.46825	8
2.3425	8		0.937	0		0.4685	5
2.34375	6		0.9375	0		0.46875	4
2.345	5		0.938	0		0.469	1
2.34625	7		0.9385	3		0.46925	6
2.3475	5		0.939	1		0.4695	1
2.34875	3		0.9395	1		0.46975	3
2.35	3		0.94	0		0.47	2
2.35125	11		0.9405	2		0.47025	1
2.3525	9		0.941	1		0.4705	2
2.35375	8		0.9415	3		0.47075	2
2.355	7		0.942	1		0.471	4
2.35625	3		0.9425	0		0.47125	10
2.3575	5		0.943	1		0.4715	1
2.35875	4		0.9435	1		0.47175	1
2.36	7		0.944	1		0.472	4
2.36125	6		0.9445	1		0.47225	2
2.3625	3		0.945	1		0.4725	4
2.36375	8		0.9455	0		0.47275	5
2.365	6		0.946	3		0.473	2
2.36625	6		0.9465	2		0.47325	10
2.3675	5		0.947	0		0.4735	2
2.36875	6		0.9475	0		0.47375	3
2.37	4		0.948	0		0.474	7
2.37125	2		0.9485	1		0.47425	5
2.3725	7		0.949	0		0.4745	3
2.37375	7		0.9495	1		0.47475	1
2.375	8		0.95	2		0.475	7
2.37625	8		0.9505	2		0.47525	3
2.3775	4		0.951	2		0.4755	1
2.37875	7		0.9515	1		0.47575	5
2.38	5		0.952	1		0.476	4
2.38125	7		0.9525	1		0.47625	3
2.3825	3		0.953	2		0.4765	3
2.38375	2		0.9535	2		0.47675	0
2.385	4		0.954	1		0.477	3
2.38625	5		0.9545	0		0.47725	4
2.3875	7		0.955	1		0.4775	7
2.38875	9		0.9555	2		0.47775	4
2.39	6		0.956	0		0.478	4
2.39125	7		0.9565	3		0.47825	1
2.3925	8		0.957	1		0.4785	3
2.39375	4		0.9575	2		0.47875	4
2.395	9		0.958	0		0.479	4
2.39625	6		0.9585	1		0.47925	3
2.3975	6		0.959	0		0.4795	2
2.39875	9		0.9595	2		0.47975	2
2.4	3		0.96	1		0.48	3
2.40125	5		0.9605	0		0.48025	6
2.4025	7		0.961	1		0.4805	1
2.40375	10		0.9615	0		0.48075	0
2.405	11		0.962	0		0.481	4
2.40625	6		0.9625	0		0.48125	2
2.4075	6		0.963	0		0.4815	5
2.40875	6		0.9635	2		0.48175	4
2.41	4		0.964	1		0.482	1
2.41125	7		0.9645	1		0.48225	2
2.4125	4		0.965	0		0.4825	1
2.41375	2		0.9655	0		0.48275	3
2.415	3		0.966	2		0.483	0
2.41625	4		0.9665	1		0.48325	2
2.4175	7		0.967	1		0.4835	1
2.41875	5		0.9675	1		0.48375	5
2.42	8		0.968	2		0.484	4
2.42125	5		0.9685	1		0.48425	6
2.4225	2		0.969	1		0.4845	5
2.42375	5		0.9695	1		0.48475	2
2.425	3		0.97	3		0.485	5
2.42625	3		0.9705	3		0.48525	7
2.4275	3		0.971	2		0.4855	1
2.42875	6		0.9715	0		0.48575	2
2.43	3		0.972	3		0.486	3
2.43125	9		0.9725	0		0.48625	3
2.4325	5		0.973	0		0.4865	0
2.43375	6		0.9735	4		0.48675	4
2.435	3		0.974	2		0.487	5
2.43625	5		0.9745	0		0.48725	4
2.4375	7		0.975	1		0.4875	2
2.43875	2		0.9755	1		0.48775	4
2.44	5		0.976	0		0.488	5
2.44125	4		0.9765	0		0.48825	0
2.4425	9		0.977	0		0.4885	3
2.44375	6		0.9775	0		0.48875	3
2.445	9		0.978	3		0.489	6
2.44625	5		0.9785	1		0.48925	2
2.4475	8		0.979	0		0.4895	2
2.44875	9		0.9795	2		0.48975	4
2.45	5		0.98	0		0.49	1
2.45125	7		0.9805	0		0.49025	1
2.4525	6		0.981	3		0.4905	6
2.45375	3		0.9815	2		0.49075	2
2.455	6		0.982	3		0.491	1
2.45625	8		0.9825	0		0.49125	2
2.4575	4		0.983	0		0.4915	5
2.45875	3		0.9835	1		0.49175	0
2.46	2		0.984	1		0.492	7
2.46125	5		0.9845	2		0.49225	2
2.4625	7		0.985	1		0.4925	5
2.46375	5		0.9855	2		0.49275	5
2.465	5		0.986	2		0.493	6
2.46625	5		0.9865	1		0.49325	0
2.4675	7		0.987	1		0.4935	4
2.46875	4		0.9875	1		0.49375	2
2.47	7		0.988	0		0.494	7
2.47125	7		0.9885	1		0.49425	1
2.4725	12		0.989	0		0.4945	2
2.47375	2		0.9895	0		0.49475	1
2.475	5		0.99	0		0.495	5
2.47625	8		0.9905	1		0.49525	1
2.4775	4		0.991	3		0.4955	7
2.47875	3		0.9915	0		0.49575	3
2.48	3		0.992	1		0.496	2
2.48125	8		0.9925	1		0.49625	4
2.4825	5		0.993	1		0.4965	4
2.48375	8		0.9935	1		0.49675	7
2.485	2		0.994	0		0.497	1
2.48625	8		0.9945	0		0.49725	3
2.4875	9		0.995	1		0.4975	4
2.48875	4		0.9955	2		0.49775	1
2.49	5		0.996	0		0.498	5
2.49125	5		0.9965	1		0.49825	1
2.4925	0		0.997	2		0.4985	1
2.49375	10		0.9975	0		0.49875	5
2.495	6		0.998	2		0.499	4
2.49625	3		0.9985	0		0.49925	5
[truncated: 6,002 more rows]

## Sheet: Fig4c,4e
	4c				4e
	Cmpds.	Phos_efficiency			Cmpds.	Bending angle	Phos_efficiency
	PXT/TX	0.989			PXT/XT	28.6	0.549
	PXT/XT	0.549			PTZ/TA	27.7	0.69
	PTZ/TX	0.843			PTZ/XT	18.5	0.786
	PT/TX	0.92			PTZ/TX	15.8	0.843
					PTZ/PXT	10.1	0.968
					PXT/TX	5.7	0.989

## Sheet: Supplementary Fig.1
Materials type	Phos. Efficiency (%)	emission wavelengthen (nm)	References
PXT/XT	54.9	480	This work
PTZ/TA	69	498	This work
PTZ/XT	78.6	517	This work
PTZ/PXT	96.8	508	This work
PXT/TX	98.9	457	This work
PXT-PTZ/TX	92	496	This work
Caged host	9.6	519	Dyes and Pigments, 2013, 97, 65.
	12.8	511
	25	530
	9.5	455	Dyes and Pigments, 2014, 101, 172.
	20.3	450
	3.7	563	Commun. Chem. 2018, 1, 27
	4.9	563
	1.8	564	Adv. Opt. Mater. 2016, 4, 1015.
	0.71	472	Chem. Sci. 2017, 8, 590.
	3.02	492
	0.69	484
	16	488	Angew. Chem. Int. Ed. 2020, 59,18748.
	12.4	490
	13.8	490
Molecular hosts	12.8	556	Angew. Chem. Int. Ed. 2020, 59,16054.
	9.3	608
	15.5	559
	10.9	605
	4.04	512	Matter, 2020, 3, 449.
	1.51	502
	13.9	416	Adv. Funct. Mater. 2017, 27, 1703902
	4.2	435
	4.4	440
	0	468
	0	517
	0	539
	9.7	496	J. Phys. Chem. Lett. 2019, 10, 6019.
	13.8	494
	2.6	540	J. Phys. Chem. C, 2017, 121, 14946.
	3.7	526	Adv. Mater. 2020, 32, 2001348
	4.3	556
	11	556
	50	550
	46	510
	0.39	464	J. Phys. Chem. Lett. 2018, 9, 4251.
	0.91	510
	10.5	514
	8.4	545	J. Phys. Chem. Lett. 2021, 12, 7357.
	15.2	544
	7.1	546
	3.5	537
	7.3	537
	3.1	537
	36.1	528	Adv. Funct. Mater.2021, 31, 2108072
	37.5	527
	31.6	533
	30	533
	20.3	568	J. Phys. Chem. Lett. 2021, 12, 1814.
	27.1	572
	33.7	576
	38.2	580
	0.37	519	Angew. Chem. Int. Ed. 2021, 60, 20259.
	3.33	519
	1.13	519
	17	546	Angew. Chem. Int. Ed. 2016, 55, 15589.
	8	519	Adv. Funct. Mater. 2013, 23, 3386.
	9.4	519
	7.7	476
	3	525
	2.9	510
	3.5	535
	0.95	572
	1.8	619
	3.5	462
	6	468
	12.1	481
	4.4	476
	7.8	490
	12.9	476
	13.1	520
	6	525
	10	511
	9.8	535
	4.3	571
	10.6	619
	2.8	492
	2.3	502
	3.2	525	Chem. Phys. Lett. 2014, 591, 119.
	4	525
	6.2	525
	3.1	480	Adv. Opt. Mater. 2013, 1, 483.
	2.3	565	J. Appl. Phys. 1994, 33, 5925.
	18	542	Adv. Opt. Mater. 2017, 5, 1600996
	1.8	620
	4.1	515	Adv. Mater. 2016, 28, 655.
	5.3	570
	15.2	544	J. Phys. Chem. Lett. 2021, 12, 7357
	20.3	568	J. Phys. Chem. Lett. 2021, 12, 1814
	38.2	580
	33.7	576
	25.6	515	Chem. Sci., 2021,12, 13580-13587
	1.5	510	Angew. Chem. Int. Ed. 2022, 61, e202200546
	2.5	510
	9.3	510
Polmeric matrix	27	519	Adv. Funct. Mater. 2019, 29, 1807243
	16	470
	23.7	525
	11.23	480	Sci. Adv. 2018, 4, 973.
	0.81	486	J. Am. Chem. Soc. 2021, 143, 13675.
	7.51	475	Nat. Commun. 2022, 13, 347.
	3.9	510	Angew. Chem. Int. Ed. 2016, 55, 9872.
	11.4	510
	8.1	520
	7.4	580
	3.1	541
	3.9	541
	0.4	540	J. Phys. Chem. C, 2017, 121, 14946.
	1.2	544	Adv. Mater. 2019, 31, 1807887
	3	528	Adv. Opt. Mater. 2020, 8, 2000427
	4.1	523
	6.2	528
	4.6	521	Adv. Mater. 2019, 31, 1807887
	<1	542
	<1	547
	5.7	516
	3.7	453	Adv. Mater. 2020, 32, 2000880
	5.4	454
	5.4	453
	2.7	456
	31	484
	13	486
	2.1	560	J. Mater. Chem. C, 2019,7, 6571
	3.2	561
	1.4	567
	2	586
	19.7	529	Angew. Chem. Int. Ed. 2020, 59, 9967.
	5.1	559

## Sheet: Supplementary Fig3
	3a												3b
		PTZ		TA		PXT		TX		XT				PTZ		TA		PXT		TX		XT
	222	0.37195	223	0.9292	222	0.79563	224	1	223	1			370	0.000125113	380	0.01998	380	0.02684	380	0.04589	380	0.09554
	223	0.26058	224	0.35278	223	0.48307	225	0.84507	224	0.69572			370.2	0.000171782	380.2	0.01967	380.2	0.02692	380.2	0.04554	380.2	0.09501
	224	0.22946	225	0.23688	224	0.46026	226	0.7549	225	0.53001			370.4	0.00016086	380.4	0.01975	380.4	0.02684	380.4	0.04533	380.4	0.09457
	225	0.23926	226	0.1872	225	0.5111	227	0.74859	226	0.45421			370.6	0.000281008	380.6	0.01964	380.6	0.02663	380.6	0.04565	380.6	0.09416
	226	0.23586	227	0.17544	226	0.54685	228	0.70217	227	0.41834			370.8	0.000339593	380.8	0.01974	380.8	0.02657	380.8	0.04543	380.8	0.09342
	227	0.23789	228	0.17332	227	0.56623	229	0.65428	228	0.39819			371	0.000367396	381	0.02004	381	0.02641	381	0.0457	381	0.09274
	228	0.24017	229	0.17895	228	0.60648	230	0.60182	229	0.40494			371.2	0.000378318	381.2	0.02048	381.2	0.02624	381.2	0.04565	381.2	0.09218
	229	0.24132	230	0.19286	229	0.65262	231	0.54639	230	0.41366			371.4	0.000374347	381.4	0.02062	381.4	0.02616	381.4	0.04595	381.4	0.09175
	230	0.244	231	0.21228	230	0.69769	232	0.49666	231	0.43292			371.6	0.000370375	381.6	0.02088	381.6	0.02606	381.6	0.04611	381.6	0.09131
	231	0.24602	232	0.23503	231	0.74532	233	0.45342	232	0.45748			371.8	0.000370375	381.8	0.02118	381.8	0.02594	381.8	0.04645	381.8	0.09108
	232	0.24813	233	0.2594	232	0.79684	234	0.4158	233	0.48806			372	0.000347537	382	0.02141	382	0.02584	382	0.04684	382	0.09066
	233	0.25043	234	0.28298	233	0.84831	235	0.3826	234	0.51973			372.2	0.000399171	382.2	0.02162	382.2	0.02585	382.2	0.04695	382.2	0.09017
	234	0.25368	235	0.30423	234	0.89835	236	0.35432	235	0.55363			372.4	0.000422009	382.4	0.02179	382.4	0.02581	382.4	0.04757	382.4	0.08962
	235	0.25931	236	0.32578	235	0.94098	237	0.33316	236	0.58613			372.6	0.000401157	382.6	0.02225	382.6	0.02564	382.6	0.04794	382.6	0.08878
	236	0.26668	237	0.34792	236	0.97089	238	0.31935	237	0.62107			372.8	0.000386262	382.8	0.0227	382.8	0.02553	382.8	0.0485	382.8	0.08875
	237	0.27618	238	0.37196	237	0.9892	239	0.31285	238	0.65279			373	0.000440875	383	0.02317	383	0.02542	383	0.04891	383	0.08849
	238	0.28807	239	0.39685	238	0.99835	240	0.31455	239	0.68544			373.2	0.000452791	383.2	0.02365	383.2	0.02574	383.2	0.04977	383.2	0.08894
	239	0.30338	240	0.42052	239	1	241	0.32031	240	0.71498			373.4	0.000453784	383.4	0.02412	383.4	0.02593	383.4	0.05012	383.4	0.08885
	240	0.32364	241	0.4383	240	0.99262	242	0.32818	241	0.7425			373.6	0.000492509	383.6	0.02445	383.6	0.02605	383.6	0.0507	383.6	0.08929
	241	0.34889	242	0.44776	241	0.97496	243	0.33848	242	0.76799			373.8	0.000390234	383.8	0.02475	383.8	0.02602	383.8	0.05159	383.8	0.08926
	242	0.37974	243	0.44924	242	0.94505	244	0.35085	243	0.78927			374	0.000458748	384	0.02547	384	0.02625	384	0.05241	384	0.08854
	243	0.4161	244	0.44627	243	0.89832	245	0.36665	244	0.80791			374.2	0.000514354	384.2	0.026	384.2	0.02634	384.2	0.05286	384.2	0.08886
	244	0.45911	245	0.44549	244	0.82687	246	0.387	245	0.81741			374.4	0.000535206	384.4	0.02642	384.4	0.02666	384.4	0.0536	384.4	0.08917
	245	0.5078	246	0.45207	245	0.71459	247	0.41465	246	0.82203			374.6	0.000588826	384.6	0.02706	384.6	0.02703	384.6	0.05466	384.6	0.08917
	246	0.55977	247	0.47027	246	0.55987	248	0.44604	247	0.8197			374.8	0.000597763	384.8	0.02757	384.8	0.02743	384.8	0.05522	384.8	0.0891
	247	0.61449	248	0.50099	247	0.39796	249	0.47805	248	0.81435			375	0.000725855	385	0.02844	385	0.02798	385	0.05625	385	0.09012
	248	0.67189	249	0.54338	248	0.26452	250	0.4998	249	0.80469			375.2	0.000789405	385.2	0.02915	385.2	0.02839	385.2	0.05695	385.2	0.0907
	249	0.73175	250	0.59369	249	0.17325	251	0.51028	250	0.79			375.4	0.000903595	385.4	0.03011	385.4	0.02879	385.4	0.05798	385.4	0.09086
	250	0.79353	251	0.6459	250	0.11715	252	0.51235	251	0.77401			375.6	0.00101	385.6	0.03079	385.6	0.02936	385.6	0.05866	385.6	0.09054
	251	0.85552	252	0.69464	251	0.08349	253	0.51394	252	0.75221			375.8	0.00096218	385.8	0.03178	385.8	0.02993	385.8	0.05927	385.8	0.09098
	252	0.91249	253	0.73896	252	0.06336	254	0.5221	253	0.72433			376	0.00104	386	0.03245	386	0.03044	386	0.06036	386	0.09144
	253	0.95938	254	0.78757	253	0.05116	255	0.53676	254	0.68783			376.2	0.00097906	386.2	0.03345	386.2	0.03101	386.2	0.06178	386.2	0.09238
	254	0.99131	255	0.84424	254	0.04267	256	0.55954	255	0.64412			376.4	0.00108	386.4	0.03442	386.4	0.03215	386.4	0.063	386.4	0.09316
	255	1	256	0.91323	255	0.03769	257	0.58767	256	0.60004			376.6	0.00119	386.6	0.03524	386.6	0.03309	386.6	0.06456	386.6	0.09313
	256	0.98651	257	0.97551	256	0.03485	258	0.6219	257	0.5556			376.8	0.00122	386.8	0.03628	386.8	0.03428	386.8	0.0657	386.8	0.09409
	257	0.94697	258	1	257	0.03287	259	0.65805	258	0.51012			377	0.00127	387	0.03764	387	0.03538	387	0.06702	387	0.09447
	258	0.8719	259	0.95627	258	0.03206	260	0.6956	259	0.46553			377.2	0.00126	387.2	0.03881	387.2	0.03629	387.2	0.06843	387.2	0.09545
	259	0.76069	260	0.84495	259	0.03196	261	0.7312	260	0.42275			377.4	0.00128	387.4	0.03977	387.4	0.03746	387.4	0.06977	387.4	0.09636
	260	0.62261	261	0.70045	260	0.03217	262	0.76354	261	0.3863			377.6	0.00133	387.6	0.04085	387.6	0.03852	387.6	0.07066	387.6	0.0974
	261	0.48377	262	0.55555	261	0.03298	263	0.79123	262	0.35749			377.8	0.0014	387.8	0.04238	387.8	0.03982	387.8	0.07234	387.8	0.09928
	262	0.36379	263	0.42975	262	0.03425	264	0.81202	263	0.33055			378	0.00147	388	0.04399	388	0.0417	388	0.07437	388	0.10097
	263	0.27182	264	0.32785	263	0.03563	265	0.82524	264	0.30391			378.2	0.00157	388.2	0.04547	388.2	0.04324	388.2	0.07606	388.2	0.1024
	264	0.20532	265	0.25021	264	0.03747	266	0.83104	265	0.27572			378.4	0.00155	388.4	0.04717	388.4	0.04475	388.4	0.07721	388.4	0.10359
	265	0.1585	266	0.19231	265	0.03946	267	0.82819	266	0.25158			378.6	0.00167	388.6	0.04892	388.6	0.04655	388.6	0.0793	388.6	0.10535
	266	0.12531	267	0.15183	266	0.04177	268	0.81834	267	0.23295			378.8	0.00177	388.8	0.0508	388.8	0.04815	388.8	0.08169	388.8	0.1077
	267	0.10191	268	0.12295	267	0.04437	269	0.80135	268	0.2237			379	0.00185	389	0.05268	389	0.05042	389	0.08386	389	0.10924
	268	0.08461	269	0.10366	268	0.04714	270	0.77772	269	0.21789			379.2	0.00192	389.2	0.05474	389.2	0.05257	389.2	0.08594	389.2	0.11167
	269	0.07183	270	0.08974	269	0.04993	271	0.74899	270	0.21664			379.4	0.00188	389.4	0.05698	389.4	0.05488	389.4	0.08849	389.4	0.11428
	270	0.06197	271	0.0805	270	0.05285	272	0.71632	271	0.21514			379.6	0.00197	389.6	0.05971	389.6	0.05744	389.6	0.09065	389.6	0.11651
	271	0.05443	272	0.07348	271	0.05632	273	0.68061	272	0.21405			379.8	0.00201	389.8	0.06222	389.8	0.05995	389.8	0.09336	389.8	0.11888
	272	0.04829	273	0.06847	272	0.05963	274	0.6438	273	0.2115			380	0.00209	390	0.06491	390	0.06246	390	0.09629	390	0.12098
	273	0.04346	274	0.06466	273	0.0632	275	0.60606	274	0.20943			380.2	0.00205	390.2	0.06759	390.2	0.06548	390.2	0.09892	390.2	0.12448
	274	0.03956	275	0.06148	274	0.06693	276	0.56785	275	0.20735			380.4	0.00219	390.4	0.07073	390.4	0.06845	390.4	0.10178	390.4	0.12726
	275	0.03624	276	0.05902	275	0.07037	277	0.53055	276	0.20823			380.6	0.00232	390.6	0.07395	390.6	0.07142	390.6	0.10502	390.6	0.13117
	276	0.03355	277	0.05661	276	0.07431	278	0.49441	277	0.21363			380.8	0.00247	390.8	0.077	390.8	0.07455	390.8	0.10849	390.8	0.13432
	277	0.03141	278	0.05473	277	0.07819	279	0.4594	278	0.2194			381	0.0026	391	0.0804	391	0.07808	391	0.11259	391	0.1381
	278	0.02963	279	0.05298	278	0.08228	280	0.42599	279	0.22589			381.2	0.00271	391.2	0.08425	391.2	0.08177	391.2	0.11699	391.2	0.14201
	279	0.02822	280	0.05154	279	0.08614	281	0.39471	280	0.23321			381.4	0.00274	391.4	0.08783	391.4	0.08628	391.4	0.12124	391.4	0.14579
	280	0.02723	281	0.04996	280	0.08978	282	0.36362	281	0.23881			381.6	0.00271	391.6	0.092	391.6	0.09038	391.6	0.12471	391.6	0.14996
	281	0.0267	282	0.0483	281	0.09351	283	0.33515	282	0.24177			381.8	0.00285	391.8	0.09621	391.8	0.09535	391.8	0.12881	391.8	0.15399
	282	0.0263	283	0.04662	282	0.09712	284	0.30654	283	0.2371			382	0.00291	392	0.10015	392	0.10011	392	0.13251	392	0.15828
	283	0.02639	284	0.04496	283	0.10082	285	0.27973	284	0.22791			382.2	0.00302	392.2	0.10476	392.2	0.10488	392.2	0.13699	392.2	0.1632
	284	0.02681	285	0.04332	284	0.10426	286	0.25488	285	0.22043			382.4	0.00309	392.4	0.10969	392.4	0.11015	392.4	0.14101	392.4	0.16799
	285	0.02747	286	0.04194	285	0.10773	287	0.22941	286	0.21587			382.6	0.00333	392.6	0.11537	392.6	0.11574	392.6	0.14634	392.6	0.17291
	286	0.0284	287	0.04029	286	0.1106	288	0.20696	287	0.21239			382.8	0.00342	392.8	0.12133	392.8	0.12168	392.8	0.1512	392.8	0.17757
	287	0.02958	288	0.03881	287	0.11334	289	0.18521	288	0.20507			383	0.00358	393	0.12702	393	0.12844	393	0.15738	393	0.18451
	288	0.03108	289	0.03714	288	0.11585	290	0.16575	289	0.19795			383.2	0.00364	393.2	0.13342	393.2	0.1351	393.2	0.16372	393.2	0.19119
	289	0.03263	290	0.03593	289	0.1179	291	0.14729	290	0.19588			383.4	0.00387	393.4	0.13965	393.4	0.14202	393.4	0.16951	393.4	0.19762
	290	0.03463	291	0.03461	290	0.11988	292	0.12931	291	0.19666			383.6	0.004	393.6	0.14618	393.6	0.14919	393.6	0.17569	393.6	0.20456
	291	0.03679	292	0.03341	291	0.12123	293	0.11369	292	0.1844			383.8	0.00411	393.8	0.15326	393.8	0.15646	393.8	0.18194	393.8	0.21263
	292	0.03908	293	0.03227	292	0.12225	294	0.09918	293	0.14806			384	0.00424	394	0.16047	394	0.16348	394	0.18928	394	0.22082
	293	0.04166	294	0.03114	293	0.12294	295	0.06063	294	0.07419			384.2	0.00459	394.2	0.16876	394.2	0.17204	394.2	0.19693	394.2	0.22725
	294	0.04441	295	0.02042	294	0.12334	296	0.05155	295	0.04688			384.4	0.0049	394.4	0.1765	394.4	0.17977	394.4	0.20581	394.4	0.23495
	295	0.04721	296	0.01954	295	0.12314	297	0.04435	296	0.03058			384.6	0.00538	394.6	0.18497	394.6	0.18884	394.6	0.21369	394.6	0.24453
	296	0.05041	297	0.0192	296	0.12271	298	0.04143	297	0.02129			384.8	0.00561	394.8	0.19401	394.8	0.19847	394.8	0.22326	394.8	0.25424
	297	0.05344	298	0.01901	297	0.12133	299	0.03441	298	0.01739			385	0.00577	395	0.20364	395	0.2081	395	0.23199	395	0.26395
	298	0.05679	299	0.01861	298	0.1201	300	0.03061	299	0.01371			385.2	0.00613	395.2	0.21349	395.2	0.21809	395.2	0.24164	395.2	0.27416
	299	0.06028	300	0.0188	299	0.11843	301	0.02699	300	0.01272			385.4	0.00645	395.4	0.22415	395.4	0.22839	395.4	0.25122	395.4	0.28539
	300	0.06352	301	0.01827	300	0.11576	302	0.02175	301	0.01012			385.6	0.00655	395.6	0.23387	395.6	0.2393	395.6	0.26088	395.6	0.29661
	301	0.06698	302	0.01727	301	0.11334	303	0.01942	302	0.01044			385.8	0.00687	395.8	0.24359	395.8	0.25078	395.8	0.27061	395.8	0.30821
	302	0.07035	303	0.01712	302	0.11034	304	0.01684	303	0.00903			386	0.00738	396	0.25451	396	0.26271	396	0.28088	396	0.32019
	303	0.07365	304	0.01677	303	0.10699	305	0.02068	304	0.00888			386.2	0.00757	396.2	0.26499	396.2	0.27491	396.2	0.29123	396.2	0.33192
	304	0.07698	305	0.02137	304	0.10347	306	0.01905	305	0.01116			386.4	0.00805	396.4	0.27655	396.4	0.28735	396.4	0.30258	396.4	0.34604
	305	0.08024	306	0.02128	305	0.0993	307	0.01673	306	0.01002			386.6	0.00885	396.6	0.28837	396.6	0.2998	396.6	0.31324	396.6	0.35903
	306	0.08307	307	0.02016	306	0.09525	308	0.0123	307	0.00981			386.8	0.00919	396.8	0.30037	396.8	0.31276	396.8	0.32436	396.8	0.37278
	307	0.08608	308	0.01868	307	0.09129	309	0.01296	308	0.00903			387	0.00969	397	0.31264	397	0.32624	397	0.33726	397	0.38589
	308	0.0888	309	0.01767	308	0.08651	310	0.01086	309	0.00877			387.2	0.01016	397.2	0.32451	397.2	0.34007	397.2	0.3483	397.2	0.40014
	309	0.09151	310	0.01671	309	0.08249	311	0.01038	310	0.00867			387.4	0.01086	397.4	0.33664	397.4	0.35446	397.4	0.36182	397.4	0.41691
	310	0.09376	311	0.01575	310	0.07822	312	0.00964	311	0.0094			387.6	0.01148	397.6	0.35062	397.6	0.36922	397.6	0.37495	397.6	0.43431
	311	0.09592	312	0.01489	311	0.07385	313	0.01019	312	0.00851			387.8	0.01197	397.8	0.36432	397.8	0.38448	397.8	0.38816	397.8	0.45033
	312	0.09776	313	0.01388	312	0.06901	314	0.00661	313	0.00623			388	0.01274	398	0.37793	398	0.40026	398	0.40175	398	0.4676
	313	0.09962	314	0.0128	313	0.06487	315	0.00779	314	0.00784			388.2	0.01333	398.2	0.3915	398.2	0.4164	398.2	0.41442	398.2	0.48349
	314	0.10126	315	0.0124	314	0.06106	316	0.00635	315	0.0067			388.4	0.01418	398.4	0.4044	398.4	0.43249	398.4	0.42909	398.4	0.50215
	315	0.10255	316	0.01084	315	0.05701	317	0.00591	316	0.00685			388.6	0.01479	398.6	0.419	398.6	0.44775	398.6	0.4416	398.6	0.51956
	316	0.10361	317	0.00996	316	0.05322	318	0.00683	317	0.00654			388.8	0.01555	398.8	0.43306	398.8	0.46461	398.8	0.45604	398.8	0.53809
	317	0.10431	318	0.00918	317	0.0492	319	0.00742	318	0.0082			389	0.01608	399	0.44784	399	0.48197	399	0.47002	399	0.5594
	318	0.10492	319	0.00922	318	0.0456	320	0.00768	319	0.00758			389.2	0.01662	399.2	0.46396	399.2	0.49893	399.2	0.48624	399.2	0.58084
	319	0.10535	320	0.00864	319	0.04223	321	0.00598	320	0.00711			389.4	0.0174	399.4	0.47918	399.4	0.5164	399.4	0.50115	399.4	0.60001
	320	0.10518	321	0.00753	320	0.03843	322	0.00602	321	0.00665			389.6	0.01841	399.6	0.49396	399.6	0.53535	399.6	0.51536	399.6	0.62082
	321	0.10486	322	0.00744	321	0.03525	323	0.00495	322	0.00633			389.8	0.01923	399.8	0.50829	399.8	0.55277	399.8	0.52888	399.8	0.64137
	322	0.10445	323	0.00659	322	0.03221	324	0.00635	323	0.00955			390	0.01986	400	0.52352	400	0.57121	400	0.54432	400	0.66066
	323	0.10373	324	0.00637	323	0.02931	325	0.00539	324	0.00602			390.2	0.02054	400.2	0.53964	400.2	0.58914	400.2	0.55869	400.2	0.68248
	324	0.10275	325	0.00554	324	0.02687	326	0.00484	325	0.00607			390.4	0.02129	400.4	0.55352	400.4	0.60656	400.4	0.5729	400.4	0.70139
	325	0.10145	326	0.00531	325	0.02407	327	0.00591	326	0.00701			390.6	0.02193	400.6	0.5683	400.6	0.62449	400.6	0.58781	400.6	0.71943
	326	0.10032	327	0.00513	326	0.02189	328	0.00609	327	0.00654			390.8	0.02247	400.8	0.58218	400.8	0.6414	400.8	0.60163	400.8	0.7391
	327	0.09874	328	0.00462	327	0.02031	329	0.00535	328	0.00504			391	0.02336	401	0.59741	401	0.6583	401	0.61507	401	0.75852
	328	0.09685	329	0.00399	328	0.01833	330	0.00558	329	0.00633			391.2	0.02451	401.2	0.61174	401.2	0.67521	401.2	0.62727	401.2	0.77781
	329	0.09501	330	0.00399	329	0.01649	331	0.00565	330	0.00758			391.4	0.02529	401.4	0.62517	401.4	0.69058	401.4	0.6404	401.4	0.79698
	330	0.09306	331	0.00401	330	0.01504	332	0.00569	331	0.00602			391.6	0.02608	401.6	0.63727	401.6	0.70543	401.6	0.6523	401.6	0.814
	331	0.09096	332	0.00372	331	0.01357	333	0.00546	332	0.00607			391.8	0.02684	401.8	0.65025	401.8	0.72029	401.8	0.66334	401.8	0.82951
	332	0.08861	333	0.0036	332	0.01216	334	0.00513	333	0.00436			392	0.02788	402	0.66369	402	0.73361	402	0.67593	402	0.8425
	333	0.08643	334	0.00286	333	0.01083	335	0.00517	334	0.00545			392.2	0.02862	402.2	0.67578	402.2	0.74744	402.2	0.68713	402.2	0.85877
	334	0.08352	335	0.00291	334	0.00966	336	0.00491	335	0.00639			392.4	0.02936	402.4	0.68876	402.4	0.75922	402.4	0.69979	402.4	0.87365
	335	0.08119	336	0.00304	335	0.00849	337	0.0062	336	0.00789			392.6	0.03048	402.6	0.70041	402.6	0.77152	402.6	0.71169	402.6	0.88676
	336	0.07834	337	0.0028	336	0.00786	338	0.00554	337	0.00639			392.8	0.03108	402.8	0.71205	402.8	0.7833	402.8	0.72119	402.8	0.89899
	337	0.07576	338	0.00256	337	0.00717	339	0.00458	338	0.00488			393	0.03178	403	0.72235	403	0.79457	403	0.72961	403	0.91059
	338	0.07272	339	0.00239	338	0.00613	340	0.00517	339	0.00571			393.2	0.03259	403.2	0.73265	403.2	0.80431	403.2	0.73864	403.2	0.9193
	339	0.06986	340	0.00249	339	0.00545	341	0.00502	340	0.00561			393.4	0.03379	403.4	0.74161	403.4	0.81455	403.4	0.74853	403.4	0.92825
	340	0.067	341	0.00235	340	0.00517	342	0.00473	341	0.00467			393.6	0.0346	403.6	0.75146	403.6	0.82275	403.6	0.75625	403.6	0.93695
	341	0.06411	342	0.00223	341	0.00484	343	0.00458	342	0.00545			393.8	0.0359	403.8	0.76131	403.8	0.83197	403.8	0.76482	403.8	0.94414
	342	0.06118	343	0.00197	342	0.00421	344	0.00513	343	0.00576			394	0.03734	404	0.76937	404	0.83914	404	0.77293	404	0.94956
	343	0.05854	344	0.00213	343	0.00415	345	0.00447	344	0.00545			394.2	0.03838	404.2	0.77699	404.2	0.84631	404.2	0.78066	404.2	0.95498
	344	0.05575	345	0.00183	344	0.00353	346	0.00469	345	0.00472			394.4	0.03988	404.4	0.78415	404.4	0.85349	404.4	0.78761	404.4	0.96066
	345	0.05309	346	0.00174	345	0.00344	347	0.00447	346	0.00504			394.6	0.04155	404.6	0.78908	404.6	0.85963	404.6	0.79456	404.6	0.9657
	346	0.05047	347	0.00172	346	0.00338	348	0.0048	347	0.00571			394.8	0.04323	404.8	0.79669	404.8	0.86578	404.8	0.80151	404.8	0.9686
	347	0.04786	348	0.00182	347	0.0028	349	0.00399	348	0.00535			395	0.04486	405	0.80206	405	0.86937	405	0.80769	405	0.97037
	348	0.04513	349	0.00156	348	0.00223	350	0.00395	349	0.00504			395.2	0.04652	405.2	0.80699	405.2	0.87346	405.2	0.8131	405.2	0.97226
	349	0.04305	350	0.00146	349	0.00228	351	0.00388	350	0.00384			395.4	0.04817	405.4	0.81192	405.4	0.87654	405.4	0.81773	405.4	0.97175
	350	0.04074	351	0.00123	350	0.00213	352	0.00421	351	0.0041			395.6	0.04996	405.6	0.8155	405.6	0.88064	405.6	0.82236	405.6	0.97125
	351	0.03844	352	0.0013	351	0.00162	353	0.00469	352	0.00452			395.8	0.05176	405.8	0.81953	405.8	0.88217	405.8	0.82622	405.8	0.96911
	352	0.0362	353	0.00159	352	0.00135	354	0.00362	353	0.0041			396	0.05395	406	0.82311	406	0.8832	406	0.82777	406	0.96759
	353	0.03406	354	0.00139	353	0.00136	355	0.00384	354	0.00384			396.2	0.05541	406.2	0.8258	406.2	0.88422	406.2	0.83009	406.2	0.96394
	354	0.03219	355	0.00141	354	0.00157	356	0.00366	355	0.0041			396.4	0.05752	406.4	0.82848	406.4	0.88422	406.4	0.83318	406.4	0.9628
	355	0.03047	356	0.00131	355	0.00126	357	0.00377	356	0.00379			396.6	0.0596	406.6	0.83028	406.6	0.88422	406.6	0.83395	406.6	0.96129
	356	0.02846	357	0.00133	356	0.000973418	358	0.00421	357	0.00337			396.8	0.06175	406.8	0.83162	406.8	0.8832	406.8	0.83472	406.8	0.95763
	357	0.02678	358	0.00127	357	0.000973418	359	0.00388	358	0.004			397	0.06457	407	0.83296	407	0.88115	407	0.83627	407	0.9546
	358	0.02507	359	0.00133	358	0.00153	360	0.00332	359	0.00436			397.2	0.06698	407.2	0.83252	407.2	0.87859	407.2	0.83935	407.2	0.94893
	359	0.0235	360	0.0013	359	0.00123	361	0.00343	360	0.00363			397.4	0.06938	407.4	0.83296	407.4	0.87654	407.4	0.83781	407.4	0.94489
	360	0.02231	361	0.00123	360	0.00192	362	0.00343	361	0.00291			397.6	0.0716	407.6	0.83252	407.6	0.87603	407.6	0.83858	407.6	0.9396
	361	0.02098	362	0.00131	361	0.00136	363	0.00329	362	0.00441			397.8	0.07461	407.8	0.83162	407.8	0.87193	407.8	0.83858	407.8	0.93418
	362	0.01966	363	0.00133	362	0.00141	364	0.00303	363	0.00306			398	0.07749	408	0.83162	408	0.86885	408	0.83781	408	0.928
	363	0.01819	364	0.00112	363	0.00127	365	0.00292	364	0.00369			398.2	0.08017	408.2	0.83072	408.2	0.86629	408.2	0.83858	408.2	0.92068
	364	0.01598	365	0.00104	364	0.000269562	366	0.00303	365	0.00275			398.4	0.08328	408.4	0.82893	408.4	0.86373	408.4	0.83627	408.4	0.91501
	365	0.01498	366	0.000974646	365	0.000359416	367	0.00225	366	0.00332			398.6	0.08624	408.6	0.82714	408.6	0.86014	408.6	0.83472	408.6	0.90782
	366	0.01405	367	0.00114	366	0.000569075	368	0.00292	367	0.00301			398.8	0.08882	408.8	0.82625	408.8	0.85553	408.8	0.8324	408.8	0.90252
	367	0.01311	368	0.00101	367	0.000269562	369	0.00303	368	0.00379			399	0.09246	409	0.82445	409	0.85041	409	0.83086	409	0.89584
	368	0.0123	369	0.00105	368	0.00044927	370	0.00247	369	0.00363			399.2	0.09636	409.2	0.82222	409.2	0.84529	409.2	0.82931	409.2	0.89029
	369	0.01136	370	0.00112	369	0.000404343	371	0.00236	370	0.0027			399.4	0.10018	409.4	0.81998	409.4	0.8417	409.4	0.827	409.4	0.88462
	370	0.01048	371	0.00101	370	0.000299513	372	0.00244	371	0.00291			399.6	0.10415	409.6	0.81908	409.6	0.83709	409.6	0.82545	409.6	0.87907
	371	0.00978	372	0.00108	371	0.000254586	373	0.00236	372	0.00337			399.8	0.10733	409.8	0.81684	409.8	0.83197	409.8	0.82468	409.8	0.87289
	372	0.00922	373	0.00109	372	0.000134781	374	0.00236	373	0.00301			400	0.1116	410	0.81505	410	0.82787	410	0.82391	410	0.86621
	373	0.00851	374	0.001	373	0.000269562	375	0.00207	374	0.00202			400.2	0.11448	410.2	0.81326	410.2	0.82377	410.2	0.82082	410.2	0.85927
	374	0.00789	375	0.00109	374	0.000314489	376	0.00192	375	0.00228			400.4	0.11875	410.4	0.81057	410.4	0.81865	410.4	0.82005	410.4	0.85372
	375	0.00729	376	0.000961822	375	0.000299513	377	0.00225	376	0.00202			400.6	0.12321	410.6	0.80654	410.6	0.81404	410.6	0.81696	410.6	0.84754
	376	0.00681	377	0.00104	376	0.000224635	378	0.0017	377	0.00125			400.8	0.12719	410.8	0.80385	410.8	0.81045	410.8	0.81387	410.8	0.84288
	377	0.00637	378	0.000961822	377	0.000254586	379	0.00222	378	0.00286			401	0.13106	411	0.80162	411	0.80584	411	0.81232	411	0.83809
	378	0.00581	379	0.00101	378	0.000434294	380	0.00118	379	0.00125			401.2	0.13513	411.2	0.79848	411.2	0.80021	411.2	0.81155	411.2	0.83443
	379	0.00539	380	0.000666863	379	0.000224635	381	0.00185	380	0.00213			401.4	0.1394	411.4	0.79579	411.4	0.79611	411.4	0.81001	411.4	0.83166
	380	0.00486	381	0.000859228	380	8.9854e-05	382	0.0027	381	0.00218			401.6	0.14307	411.6	0.794	411.6	0.7915	411.6	0.80923	411.6	0.82699
	381	0.00469	382	0.000974646	381	0.000179708	383	0.0017	382	0.00119			401.8	0.14784	411.8	0.79132	411.8	0.78586	411.8	0.80769	411.8	0.82018
	382	0.00433	383	0.000705336	382	0.000359416	384	0.00185	383	0.00125			402	0.15181	412	0.78997	412	0.78074	412	0.80769	412	0.81438
	383	0.00407	384	0.00062839	383	0.000658929	385	0.00181	384	0.00156			402.2	0.15628	412.2	0.78773	412.2	0.77562	412.2	0.80614	412.2	0.80984
	384	0.00373	385	0.000820755	384	0.000254586	386	0.0017	385	0.00182			402.4	0.16025	412.4	0.78773	412.4	0.77203	412.4	0.80614	412.4	0.80593
	385	0.00359	386	0.000679688	385	0.000584051	387	0.00126	386	0.00125			402.6	0.16442	412.6	0.78549	412.6	0.76845	412.6	0.8046	412.6	0.80013
	386	0.00327	387	0.000551445	386	0.000404343	388	0.00159	387	0.00151			402.8	0.16959	412.8	0.7837	412.8	0.76383	412.8	0.80305	412.8	0.79509
	387	0.00304	388	0.000436026	387	0.000254586	389	0.00118	388	0.00156			403	0.17396	413	0.78191	413	0.76127	413	0.80228	413	0.79193
	388	0.00276	389	0.000474499	388	0.000389367	390	0.00126	389	0.000934482			403.2	0.17922	413.2	0.78057	413.2	0.75615	413.2	0.80383	413.2	0.78714
	389	0.0025	390	0.000487323	389	0.000404343	391	0.00192	390	0.00156			403.4	0.18418	413.4	0.78012	413.4	0.75154	413.4	0.80383	413.4	0.78336
	390	0.00233	391	0.00062839	390	0.000299513	392	0.000960012	391	0.000934482			403.6	0.18895	413.6	0.77833	413.6	0.74744	413.6	0.80305	413.6	0.78071
	391	0.00212	392	0.000346256	391	0.000314489	393	0.000996935	392	0.00125			403.8	0.1955	413.8	0.77654	413.8	0.74437	413.8	0.80305	413.8	0.77668
	392	0.00202	393	0.000512972	392	0.000299513	394	0.00114	393	0.00135			404	0.20007	414	0.77699	414	0.74129	414	0.80228	414	0.77214
	393	0.00185	394	0.000525796	393	0.000569075	395	0.000960012	394	0.000934482			404.2	0.20513	414.2	0.77519	414.2	0.73822	414.2	0.80228	414.2	0.7676
	394	0.00167	395	0.000436026	394	0.000404343	396	0.000996935	395	0.000622988			404.4	0.21119	414.4	0.7743	414.4	0.73463	414.4	0.80151	414.4	0.76331
	395	0.00153	396	0.00044885	395	0.000404343	397	0.00126	396	0.00119			404.6	0.21655	414.6	0.77251	414.6	0.73207	414.6	0.80151	414.6	0.76066
	396	0.00131	397	0.000474499	396	0.000359416	398	0.00137	397	0.00109			404.8	0.22301	414.8	0.77161	414.8	0.73002	414.8	0.80074	414.8	0.75776
	397	0.00125	398	0.000474499	397	0.000434294	399	0.000738471	398	0.00109			405	0.22837	415	0.77027	415	0.72644	415	0.80151	415	0.75574
	398	0.00115	399	0.000333432	398	0.000524148	400	0.00114	399	0.00109			405.2	0.23393	415.2	0.76937	415.2	0.72541	415.2	0.80228	415.2	0.75335
	399	0.00107	400	0.000551445	399	0.000524148	401	0.000775394	400	0.00135			405.4	0.24128	415.4	0.76937	415.4	0.72439	415.4	0.80151	415.4	0.75045
	400	0.000898138	401	0.000525796	400	0.000404343	402	0.00114	401	0.00125			405.6	0.24813	415.6	0.76892	415.6	0.72234	415.6	0.80074	415.6	0.74893
	401	0.000744797	402	0.000512972	401	0.00034444	403	0.000996935	402	0.00109			405.8	0.25419	415.8	0.76758	415.8	0.72131	415.8	0.79997	415.8	0.74856
	402	0.000744797	403	0.000474499	402	0.00044927	404	0.000886165	403	0.00125			406	0.26114	416	0.76669	416	0.71978	416	0.80074	416	0.74704
	403	0.000657174	404	0.000512972	403	0.000434294	405	0.00114	404	0.00166			406.2	0.26799	416.2	0.76579	416.2	0.71978	416.2	0.79919	416.2	0.74654
	404	0.000620664	405	0.000564269	404	0.000479221	406	0.000886165	405	0.000934482			406.4	0.27474	416.4	0.76579	416.4	0.71927	416.4	0.79765	416.4	0.74578
	405	0.000554947	406	0.000410377	405	0.000389367	407	0.00114	406	0.000830651			406.6	0.28129	416.6	0.76489	416.6	0.71773	416.6	0.79688	416.6	0.74616
	406	0.000576853	407	0.000436026	406	0.000584051	408	0.00118	407	0.0014			406.8	0.28824	416.8	0.76445	416.8	0.71875	416.8	0.79688	416.8	0.74553
	407	0.000445418	408	0.000474499	407	0.00034444	409	0.000996935	408	0.0014			407	0.2945	417	0.764	417	0.71875	417	0.79456	417	0.74465
	408	0.000372399	409	0.000410377	408	0.000299513	410	0.000664624	409	0.00109			407.2	0.30195	417.2	0.76445	417.2	0.71875	417.2	0.79379	417.2	0.74427
	409	0.000372399	410	0.000436026	409	0.000359416	411	0.000738471	410	0.000674904			407.4	0.3094	417.4	0.76355	417.4	0.71927	417.4	0.79301	417.4	0.74553
	410	0.000321285	411	0.000371905	410	0.00034444	412	0.000960012	411	0.000986398			407.6	0.31684	417.6	0.764	417.6	0.72029	417.6	0.79147	417.6	0.7478
	411	0.000211756	412	0.000602742	411	0.000299513	413	0.000775394	412	0.00109			407.8	0.32379	417.8	0.7631	417.8	0.72183	417.8	0.7907	417.8	0.74906
	412	0.000153341	413	0.000602742	412	0.000254586	414	0.000738471	413	0.000934482			408	0.33084	418	0.7631	418	0.72388	418	0.78993	418	0.74982
	413	0.00018985	414	0.000602742	413	0.000389367	415	0.000406159	414	0.000934482			408.2	0.33899	418.2	0.76355	418.2	0.72541	418.2	0.78993	418.2	0.75019
	414	0.00018985	415	0.000525796	414	0.000389367	416	0.000996935	415	0.00109			408.4	0.34633	418.4	0.76445	418.4	0.72746	418.4	0.78915	418.4	0.75246
	415	0.000116831	416	0.000602742	415	0.000299513	417	0.000553853	416	0.000622988			408.6	0.35428	418.6	0.76534	418.6	0.729	418.6	0.78915	418.6	0.75461
	416	0.000219058	417	0.000525796	416	0.000569075	418	0.000553853	417	0.000674904			408.8	0.36262	418.8	0.76624	418.8	0.73207	418.8	0.78915	418.8	0.757
	417	8.76232e-05	418	0.000474499	417	0.000194684	419	0.000960012	418	0.00125			409	0.37046	419	0.76803	419	0.73463	419	0.78838	419	0.76053
	418	0.000131435	419	0.000525796	418	0.000269562	420	0.00107	419	0.00166			409.2	0.37791	419.2	0.76803	419.2	0.73771	419.2	0.78993	419.2	0.76381
	419	0.000116831	420	0.000564269	419	0.000314489	421	0.00118	420	0.00109			409.4	0.38704	419.4	0.76982	419.4	0.73976	419.4	0.7907	419.4	0.76747
	420	7.30194e-05	421	0.000641215	420	0.000299513	422	0.000849241	421	0.00156			409.6	0.39618	419.6	0.77161	419.6	0.74334	419.6	0.79224	419.6	0.76961
	421	0.000131435	422	0.00062839	421	0.000434294	423	0.000849241	422	0.000830651			409.8	0.40512	419.8	0.7743	419.8	0.74693	419.8	0.79224	419.8	0.77453
	422	9.49252e-05	423	0.000474499	422	0.000404343	424	0.00118	423	0.00151			410	0.41455	420	0.77609	420	0.75103	420	0.79379	420	0.77642
	423	0.000109529	424	0.000551445	423	0.000359416	425	0.0006277	424	0.000778735			410.2	0.42428	420.2	0.77833	420.2	0.7541	420.2	0.79533	420.2	0.77907
	424	0.000109529	425	0.000218013	424	0.000314489	426	0.000738471	425	0.000778735			410.4	0.43381	420.4	0.78146	420.4	0.75871	420.4	0.79765	420.4	0.78096
	425	9.49252e-05	426	0.000256486	425	0.000359416	427	0	426	0.000674904			410.6	0.44215	420.6	0.7846	420.6	0.76332	420.6	0.79919	420.6	0.785
	426	7.30194e-05	427	0.000218013	426	0.000314489	428	0.000443082	427	0.000207663			410.8	0.45069	420.8	0.78863	420.8	0.76845	420.8	0.80228	420.8	0.78765
	427	6.57174e-05	428	0.000141067	427	0.000299513	429	0.000849241	428	0.000778735			411	0.45963	421	0.79087	421	0.77203	421	0.80383	421	0.79118
	428	5.11135e-05	429	0.000230837	428	0.000179708	430	0.000664624	429	0.00036341			411.2	0.46916	421.2	0.79535	421.2	0.77664	421.2	0.80692	421.2	0.79534
	429	0.000116831	430	0.00017954	429	0.00034444	431	0.000886165	430	0.00109			411.4	0.478	421.4	0.79938	421.4	0.78176	421.4	0.81001	421.4	0.79887
	430	0	431	0.000333432	430	0	432	0.000996935	431	0.000622988			411.6	0.48733	421.6	0.80251	421.6	0.78586	421.6	0.81464	421.6	0.80253
	431	0.000153341	432	0.000346256	431	0.000254586	433	0.000738471	432	0.000986398			411.8	0.49706	421.8	0.80654	421.8	0.79099	421.8	0.81773	421.8	0.80517
	432	0.000153341	433	0.000192364	432	0.00034444	434	0.000332312	433	0.000207663			412	0.50541	422	0.81012	422	0.79662	422	0.82082	422	0.81009
	433	0.000175246	434	0.000153892	433	0.00034444	435	0.000516929	434	0			412.2	0.51395	422.2	0.81415	422.2	0.80174	422.2	0.82545	422.2	0.81526
	434	0.000175246	435	0.000192364	434	0.000269562	436	0.000775394	435	0.000934482			412.4	0.52129	422.4	0.81908	422.4	0.80687	422.4	0.82931	422.4	0.82018
	435	0.000167945	436	0.000218013	435	0.000434294	437	0.000775394	436	0.000674904			412.6	0.52914	422.6	0.82401	422.6	0.81301	422.6	0.8324	422.6	0.82434
	436	0.000277474	437	0.000230837	436	0.000434294	438	0.000664624	437	0.000311494			412.8	0.53768	422.8	0.82893	422.8	0.81814	422.8	0.83781	422.8	0.82976
	437	0.000197152	438	0.000256486	437	0.000314489	439	0.000553853	438	0.000622988			413	0.54701	423	0.83341	423	0.82326	423	0.84244	423	0.83683
	438	0.000365097	439	0.000141067	438	0.000539124	440	0.000886165	439	0.000467241			413.2	0.55505	423.2	0.83834	423.2	0.8289	423.2	0.84862	423.2	0.84174
	439	0.000233662	440	0.000346256	439	0.000389367	441	0.000738471	440	0.00109			413.4	0.56578	423.4	0.84326	423.4	0.83556	423.4	0.85403	423.4	0.84628
	440	0.000277474	441	0.00026931	440	0.00034444	442	0.000996935	441	0.00119			413.6	0.57372	423.6	0.84864	423.6	0.84221	423.6	0.85712	423.6	0.85271
	441	0.000277474	442	0.000371905	441	0.000434294	443	0.0006277	442	0.000986398			413.8	0.58286	423.8	0.85401	423.8	0.84887	423.8	0.86252	423.8	0.85902
	442	0.000328587	443	0.000141067	442	0.000494197	444	0.000849241	443	0.000934482			414	0.5915	424	0.86028	424	0.85553	424	0.86793	424	0.86621
	443	0.000240964	444	0.000230837	443	0.000569075	445	0.000996935	444	0.0014			414.2	0.60093	424.2	0.8661	424.2	0.86168	424.2	0.87334	424.2	0.87226
	444	0.000321285	445	0.000230837	444	0.000614002	446	0.000664624	445	0.00125			414.4	0.60877	424.4	0.87192	424.4	0.86834	424.4	0.87874	424.4	0.87781
	445	0.000350493	446	0.000192364	445	0.000614002	447	0.000775394	446	0.00125			414.6	0.61771	424.6	0.87774	424.6	0.87449	424.6	0.88338	424.6	0.88285
	446	0.000299379	447	2.56486e-05	446	0.000569075	448	0.000406159	447	0.000519157			414.8	0.62615	424.8	0.88401	424.8	0.87961	424.8	0.88878	424.8	0.88853
	447	0.000306681	448	0.000141067	447	0.000494197	449	0.000775394	448	0.00125			415	0.6333	425	0.88984	425	0.88627	425	0.89419	425	0.89332
	448	0.000365097	449	0.000141067	448	0.000494197	450	0.000553853	449	0.000830651			415.2	0.64174	425.2	0.89521	425.2	0.89293	425.2	0.89882	425.2	0.89899
	449	0.000299379	450	0	449	0.00044927	451	0.000443082	450	0.000311494			415.4	0.64978	425.4	0.90103	425.4	0.89857	425.4	0.90346	425.4	0.90631
	450	0.000277474	451	3.84729e-05	450	0.000434294	452	0.000886165	451	0.000778735			415.6	0.65872	425.6	0.90641	425.6	0.90523	425.6	0.90886	425.6	0.91085
	451	0.000387003	452	7.69458e-05	451	0.000479221	453	0.000553853	452	0.00119			415.8	0.66646	425.8	0.91223	425.8	0.91086	425.8	0.91427	425.8	0.91602
	452	0.000350493	453	0.000153892	452	0.000628978	454	0.000664624	453	0.000934482			416	0.67232	426	0.9176	426	0.9165	426	0.91736	426	0.92396
	453	0.000365097	454	0.000141067	453	0.000584051	455	0.000406159	454	0.00119			416.2	0.67778	426.2	0.92253	426.2	0.92264	426.2	0.92199	426.2	0.93039
	454	0.000365097	455	0.000115419	454	0.000614002	456	0.0006277	455	0.00119			416.4	0.68354	426.4	0.92835	426.4	0.92828	426.4	0.92586	426.4	0.93594
	455	0.000350493	456	0.000115419	455	0.000479221	457	0.000849241	456	0.00135			416.6	0.6903	426.6	0.93283	426.6	0.93391	426.6	0.93126	426.6	0.94098
	456	0.000408908	457	0.000230837	456	0.000524148	458	0.000406159	457	0.000934482			416.8	0.69586	426.8	0.9382	426.8	0.9375	426.8	0.93821	426.8	0.94552
	457	0.000350493	458	0.000230837	457	0.000614002	459	0.000516929	458	0.000986398			417	0.70191	427	0.94134	427	0.94109	427	0.94516	427	0.94918
	458	0.000372399	459	0.000153892	458	0.000614002	460	0.000406159	459	0.00109			417.2	0.70827	427.2	0.94537	427.2	0.94467	427.2	0.9498	427.2	0.95309
	459	0.000343191	460	0.000153892	459	0.000539124	461	0.000443082	460	0.000986398			417.4	0.71224	427.4	0.94984	427.4	0.95031	427.4	0.95366	427.4	0.95864
	460	0.000423512	461	0.000256486	460	0.000584051	462	0.000184618	461	0.000986398			417.6	0.7182	427.6	0.95432	427.6	0.95492	427.6	0.95752	427.6	0.96469
	461	0.000445418	462	0.000256486	461	0.000614002	463	0.000664624	462	0.00166			417.8	0.72445	427.8	0.95925	427.8	0.96004	427.8	0.96138	427.8	0.96772
	462	0.000365097	463	0.000397553	462	0.000539124	464	0.000295388	463	0.00135			418	0.72952	428	0.96328	428	0.96414	428	0.96524	428	0.97251
	463	0.000372399	464	0.000346256	463	0.000614002	465	0.000332312	464	0.00135			418.2	0.73448	428.2	0.96731	428.2	0.96926	428.2	0.96833	428.2	0.97528
	464	0.00045272	465	0.000371905	464	0.000524148	466	0.000406159	465	0.00109			418.4	0.74054	428.4	0.97134	428.4	0.97387	428.4	0.9722	428.4	0.97806
	465	0.000445418	466	0.000371905	465	0.000628978	467	0.000295388	466	0.00166			418.6	0.7467	428.6	0.97537	428.6	0.97695	428.6	0.97606	428.6	0.9802
	466	0.000387003	467	0.000436026	466	0.000584051	468	0.000110771	467	0.0014			418.8	0.74977	428.8	0.9785	428.8	0.98002	428.8	0.97915	428.8	0.98298
	467	0.000496532	468	0.000410377	467	0.000658929	469	0	468	0.00125			419	0.75375	429	0.98074	429	0.98361	429	0.98224	429	0.98613
	468	0.000474626	469	0.000474499	468	0.000703856	470	0.000406159	469	0.00171			419.2	0.75841	429.2	0.98522	429.2	0.98566	429.2	0.9861	429.2	0.98815
	469	0.00048923	470	0.000525796	469	0.000614002	471	0.000332312	470	0.00171			419.4	0.76338	429.4	0.98791	429.4	0.98975	429.4	0.98841	429.4	0.9889
	470	0.000533041	471	0.000487323	470	0.000703856	472	0.000332312	471	0.00187			419.6	0.76646	429.6	0.99104	429.6	0.99129	429.6	0.98996	429.6	0.98966
	471	0.000562249	472	0.000564269	471	0.000733808	473	0.000295388	472	0.00166			419.8	0.77053	429.8	0.99283	429.8	0.99385	429.8	0.9915	429.8	0.99155
	472	0.000562249	473	0.000512972	472	0.000733808	474	0.000516929	473	0.00156			420	0.774	430	0.99418	430	0.99641	430	0.99305	430	0.99508
	473	0.000576853	474	0.000525796	473	0.000748783	475	0.000332312	474	0.00171			420.2	0.77748	430.2	0.99463	430.2	0.99795	430.2	0.99537	430.2	0.99685
	474	0.000576853	475	0.000474499	474	0.000688881	476	0.000516929	475	0.00187			420.4	0.78095	430.4	0.99687	430.4	0.99744	430.4	0.99614	430.4	0.99899
	475	0.000620664	476	0.000551445	475	0.000778735	477	0.000332312	476	0.00166			420.6	0.78324	430.6	0.99776	430.6	0.99846	430.6	0.99923	430.6	1
	476	0.000613363	477	0.000564269	476	0.000748783	478	0.000406159	477	0.00166			420.8	0.78641	430.8	0.9991	430.8	0.99949	430.8	1	430.8	0.99811
	477	0.000635268	478	0.000487323	477	0.000733808	479	0.000443082	478	0.00166			421	0.7879	431	0.99866	431	1	431	0.99923	431	0.99823
	478	0.000598759	479	0.00044885	478	0.000688881	480	0.000516929	479	0.00151			421.2	0.79088	431.2	0.9991	431.2	1	431.2	0.99923	431.2	0.99773
	479	0.000657174	480	0.000436026	479	0.000778735	481	0.0006277	480	0.00156			421.4	0.79307	431.4	0.9991	431.4	0.99744	431.4	1	431.4	0.99723
	480	0.000635268	481	0.000397553	480	0.000733808	482	0.000849241	481	0.00202			421.6	0.79446	431.6	1	431.6	0.99898	431.6	1	431.6	0.99508
	481	0.000635268	482	0.000512972	481	0.000703856	483	0.0006277	482	0.00151			421.8	0.79605	431.8	0.9991	431.8	0.99744	431.8	0.99923	431.8	0.99382
	482	0.000686382	483	0.000346256	482	0.000733808	484	0.000664624	483	0.00156			422	0.79902	432	0.99731	432	0.9959	432	0.99691	432	0.99117
	483	0.000708288	484	0.000371905	483	0.000748783	485	0.000738471	484	0.00151			422.2	0.80131	432.2	0.99597	432.2	0.99385	432.2	0.99459	432.2	0.98953
	484	0.000657174	485	0.000333432	484	0.000748783	486	0.000849241	485	0.00166			422.4	0.8029	432.4	0.99373	432.4	0.9918	432.4	0.99228	432.4	0.98638
	485	0.000722892	486	0.000371905	485	0.000838637	487	0.000738471	486	0.0014			422.6	0.80478	432.6	0.99149	432.6	0.98975	432.6	0.99228	432.6	0.98651
	486	0.00067908	487	0.00026931	486	0.000778735	488	0.0006277	487	0.00119			422.8	0.80598	432.8	0.98925	432.8	0.98822	432.8	0.98996	432.8	0.98512
	487	0.00067908	488	0.000256486	487	0.000688881	489	0.0006277	488	0.00125			423	0.80816	433	0.98746	433	0.98566	433	0.98687	433	0.98348
	488	0.000722892	489	0.000256486	488	0.000883564	490	0.000738471	489	0.00135			423.2	0.80885	433.2	0.98522	433.2	0.98309	433.2	0.98455	433.2	0.98159
	489	0.000722892	490	0.000218013	489	0.000868589	491	0.000886165	490	0.00156			423.4	0.80915	433.4	0.98209	433.4	0.98105	433.4	0.98146	433.4	0.97755
	490	0.000722892	491	0.000294959	490	0.000748783	492	0.000996935	491	0.00156			423.6	0.81144	433.6	0.97806	433.6	0.97848	433.6	0.97837	433.6	0.97541
	491	0.000708288	492	0.000333432	491	0.000733808	493	0.000996935	492	0.00166			423.8	0.81392	433.8	0.97716	433.8	0.97387	433.8	0.97529	433.8	0.97364
	492	0.000730194	493	0.000346256	492	0.000823662	494	0.000849241	493	0.00135			424	0.81481	434	0.97403	434	0.97131	434	0.97142	434	0.97074
	493	0.000752099	494	0.000294959	493	0.000748783	495	0.000886165	494	0.00156			424.2	0.8173	434.2	0.97	434.2	0.96824	434.2	0.96833	434.2	0.96759
	494	0.000744797	495	0.000307783	494	0.000838637	496	0.000775394	495	0.00135			424.4	0.81948	434.4	0.96597	434.4	0.96363	434.4	0.96524	434.4	0.96305
	495	0.000744797	496	0.000256486	495	0.000778735	497	0.0006277	496	0.00125			424.6	0.81998	434.6	0.96283	434.6	0.96055	434.6	0.95984	434.6	0.9599
	496	0.000825119	497	0.00017954	496	0.00079371	498	0.00107	497	0.00151			424.8	0.82166	434.8	0.95835	434.8	0.95543	434.8	0.9552	434.8	0.95612
	497	0.000788609	498	0.000230837	497	0.000748783	499	0.000775394	498	0.00119			425	0.82345	435	0.95432	435	0.95133	435	0.95134	435	0.95309
	498	0.000744797	499	0.000115419	498	0.000658929	500	0.0006277	499	0.000986398			425.2	0.82415	435.2	0.95029	435.2	0.94723	435.2	0.94748	435.2	0.94893
	499	0.000810515	500	0.000115419	499	0.000748783	0	--	500	--			425.4	0.82454	435.4	0.94447	435.4	0.94262	435.4	0.94362	435.4	0.94439
	500	0.000766703			500	0.000778735							425.6	0.82534	435.6	0.93954	435.6	0.9375	435.6	0.93821	435.6	0.93859
													425.8	0.82693	435.8	0.93417	435.8	0.93238	435.8	0.93358	435.8	0.93064
													426	0.82802	436	0.9288	436	0.92725	436	0.92817	436	0.9256
													426.2	0.82842	436.2	0.92432	436.2	0.92162	436.2	0.92354	436.2	0.92194
													426.4	0.8308	436.4	0.91894	436.4	0.91598	436.4	0.91736	436.4	0.91513
													426.6	0.83169	436.6	0.91267	436.6	0.91137	436.6	0.9135	436.6	0.90959
													426.8	0.83249	436.8	0.90641	436.8	0.90574	436.8	0.90732	436.8	0.90391
													427	0.83368	437	0.90014	437	0.90062	437	0.90191	437	0.89937
													427.2	0.83527	437.2	0.89342	437.2	0.89498	437.2	0.89573	437.2	0.89307
													427.4	0.83527	437.4	0.88804	437.4	0.88883	437.4	0.89033	437.4	0.88664
													427.6	0.83616	437.6	0.88312	437.6	0.88269	437.6	0.88415	437.6	0.88008
													427.8	0.83775	437.8	0.87685	437.8	0.87705	437.8	0.8772	437.8	0.8763
													428	0.83914	438	0.87103	438	0.87039	438	0.87179	438	0.871
													428.2	0.84103	438.2	0.86431	438.2	0.86476	438.2	0.86639	438.2	0.86671
													428.4	0.84202	438.4	0.85804	438.4	0.85758	438.4	0.86021	438.4	0.86041
													428.6	0.8444	438.6	0.85132	438.6	0.85092	438.6	0.85403	438.6	0.85385
													428.8	0.84659	438.8	0.84505	438.8	0.84529	438.8	0.84785	438.8	0.84704
													429	0.84718	439	0.83834	439	0.83965	439	0.84167	439	0.84174
													429.2	0.84837	439.2	0.83341	439.2	0.83351	439.2	0.83704	439.2	0.83556
													429.4	0.84867	439.4	0.82714	439.4	0.82736	439.4	0.83009	439.4	0.8309
													429.6	0.85076	439.6	0.81998	439.6	0.8207	439.6	0.82468	439.6	0.8251
													429.8	0.85274	439.8	0.81505	439.8	0.81301	439.8	0.82005	439.8	0.8198
													430	0.85503	440	0.80968	440	0.80635	440	0.8131	440	0.81324
													430.2	0.85781	440.2	0.8043	440.2	0.80021	440.2	0.80614	440.2	0.80694
													430.4	0.86218	440.4	0.79758	440.4	0.79304	440.4	0.80151	440.4	0.8029
													430.6	0.86466	440.6	0.79266	440.6	0.78842	440.6	0.7961	440.6	0.79849
													430.8	0.86535	440.8	0.78684	440.8	0.7833	440.8	0.7907	440.8	0.79294
													431	0.86665	441	0.78146	441	0.77818	441	0.78452	441	0.78664
													431.2	0.86903	441.2	0.77519	441.2	0.77306	441.2	0.77911	441.2	0.77882
													431.4	0.87111	441.4	0.77072	441.4	0.76742	441.4	0.77525	441.4	0.77264
													431.6	0.87429	441.6	0.76445	441.6	0.76179	441.6	0.76845	441.6	0.76507
													431.8	0.87558	441.8	0.75997	441.8	0.75615	441.8	0.76351	441.8	0.7589
													432	0.87697	442	0.75549	442	0.75103	442	0.75818	442	0.75461
													432.2	0.87926	442.2	0.75012	442.2	0.74539	442.2	0.75278	442.2	0.74994
													432.4	0.88114	442.4	0.74519	442.4	0.73976	442.4	0.74745	442.4	0.74502
													432.6	0.88134	442.6	0.74026	442.6	0.73515	442.6	0.7432	442.6	0.74048
													432.8	0.88452	442.8	0.73623	442.8	0.72951	442.8	0.73887	442.8	0.73544
													433	0.8869	443	0.73086	443	0.7249	443	0.7337	443	0.73128
													433.2	0.89127	443.2	0.72638	443.2	0.72131	443.2	0.7303	443.2	0.72649
													433.4	0.89405	443.4	0.72146	443.4	0.71619	443.4	0.72513	443.4	0.72233
													433.6	0.89653	443.6	0.71698	443.6	0.71158	443.6	0.72157	443.6	0.71804
													433.8	0.89842	443.8	0.71295	443.8	0.70646	443.8	0.71733	443.8	0.71451
													434	0.9015	444	0.70847	444	0.70236	444	0.71192	444	0.71047
													434.2	0.90418	444.2	0.70399	444.2	0.69826	444.2	0.70844	444.2	0.70694
													434.4	0.90696	444.4	0.69996	444.4	0.69519	444.4	0.7045	444.4	0.70165
													434.6	0.90914	444.6	0.69593	444.6	0.69058	444.6	0.70003	444.6	0.699
													434.8	0.91014	444.8	0.69279	444.8	0.68699	444.8	0.69462	444.8	0.69622
													435	0.91282	445	0.68921	445	0.68187	445	0.69114	445	0.69231
													435.2	0.9152	445.2	0.68563	445.2	0.67931	445.2	0.68821	445.2	0.68904
													435.4	0.91828	445.4	0.68205	445.4	0.67675	445.4	0.68412	445.4	0.68462
													435.6	0.92156	445.6	0.67891	445.6	0.67316	445.6	0.67948	445.6	0.6821
													435.8	0.92473	445.8	0.67667	445.8	0.6706	445.8	0.67801	445.8	0.68021
													436	0.92771	446	0.67309	446	0.66804	446	0.67601	446	0.6763
													436.2	0.93049	446.2	0.6704	446.2	0.66496	446.2	0.67392	446.2	0.67365
													436.4	0.93258	446.4	0.66682	446.4	0.66189	446.4	0.67245	446.4	0.66949
													436.6	0.93496	446.6	0.66413	446.6	0.65882	446.6	0.67044	446.6	0.66747
													436.8	0.93655	446.8	0.661	446.8	0.65574	446.8	0.66828	446.8	0.66445
													437	0.93695	447	0.65786	447	0.65369	447	0.66542	447	0.66218
													437.2	0.94102	447.2	0.65473	447.2	0.65164	447.2	0.66187	447.2	0.65978
													437.4	0.9441	447.4	0.65249	447.4	0.64908	447.4	0.6604	447.4	0.65801
													437.6	0.94588	447.6	0.65115	447.6	0.64703	447.6	0.65855	447.6	0.65726
													437.8	0.94767	447.8	0.64846	447.8	0.64498	447.8	0.65647	447.8	0.65373
													438	0.95055	448	0.64577	448	0.64242	448	0.65399	448	0.65234
													438.2	0.95293	448.2	0.64398	448.2	0.63986	448.2	0.65168	448.2	0.64994
													438.4	0.95552	448.4	0.64219	448.4	0.63832	448.4	0.65021	448.4	0.6478
													438.6	0.9578	448.6	0.6404	448.6	0.63576	448.6	0.64874	448.6	0.6473
													438.8	0.96018	448.8	0.63906	448.8	0.63474	448.8	0.64689	448.8	0.6454
													439	0.96058	449	0.63682	449	0.63371	449	0.64504	449	0.64314
													439.2	0.96396	449.2	0.63458	449.2	0.63115	449.2	0.64364	449.2	0.64023
													439.4	0.96723	449.4	0.63323	449.4	0.6291	449.4	0.64295	449.4	0.6391
													439.6	0.96733	449.6	0.63144	449.6	0.62757	449.6	0.64094	449.6	0.63771
													439.8	0.96902	449.8	0.62965	449.8	0.62552	449.8	0.63986	449.8	0.6362
													440	0.97001	450	0.62876	450	0.62295	450	0.63947	450	0.63633
													440.2	0.9722	450.2	0.62652	450.2	0.62244	450.2	0.63832	450.2	0.63557
													440.4	0.97498	450.4	0.62517	450.4	0.62142	450.4	0.63801	450.4	0.63406
													440.6	0.97786	450.6	0.62293	450.6	0.61988	450.6	0.63615	450.6	0.63443
													440.8	0.97925	450.8	0.62204	450.8	0.61886	450.8	0.63492	450.8	0.63355
													441	0.98064	451	0.6198	451	0.61783	451	0.63438	451	0.63355
													441.2	0.98074	451.2	0.61935	451.2	0.61681	451.2	0.6333	451.2	0.63204
													441.4	0.98213	451.4	0.61935	451.4	0.61578	451.4	0.63221	451.4	0.63065
													441.6	0.98491	451.6	0.61756	451.6	0.61527	451.6	0.63191	451.6	0.63015
													441.8	0.98719	451.8	0.61711	451.8	0.61476	451.8	0.6316	451.8	0.63002
													442	0.98938	452	0.61711	452	0.61373	452	0.62982	452	0.62939
													442.2	0.99106	452.2	0.61667	452.2	0.6122	452.2	0.62789	452.2	0.63128
													442.4	0.99206	452.4	0.61577	452.4	0.61117	452.4	0.62665	452.4	0.6309
													442.6	0.99404	452.6	0.61622	452.6	0.61117	452.6	0.62673	452.6	0.62977
													442.8	0.99603	452.8	0.61532	452.8	0.61066	452.8	0.62488	452.8	0.62876
													443	0.99504	453	0.61487	453	0.60964	453	0.62519	453	0.62863
													443.2	0.99603	453.2	0.61398	453.2	0.60964	453.2	0.62503	453.2	0.62838
													443.4	0.99702	453.4	0.61308	453.4	0.60964	453.4	0.62457	453.4	0.63002
													443.6	0.99603	453.6	0.61219	453.6	0.60912	453.6	0.62426	453.6	0.63116
													443.8	0.99702	453.8	0.61219	453.8	0.60964	453.8	0.62341	453.8	0.63065
													444	0.99702	454	0.61129	454	0.60964	454	0.62341	454	0.63015
													444.2	0.99801	454.2	0.61084	454.2	0.61015	454.2	0.62271	454.2	0.62989
													444.4	0.99901	454.4	0.60995	454.4	0.60964	454.4	0.62194	454.4	0.62863
													444.6	0.99901	454.6	0.60905	454.6	0.60912	454.6	0.62063	454.6	0.628
													444.8	1	454.8	0.60816	454.8	0.60861	454.8	0.61986	454.8	0.62762
													445	1	455	0.60771	455	0.60912	455	0.62001	455	0.62649
													445.2	0.99702	455.2	0.60637	455.2	0.60759	455.2	0.61986	455.2	0.62662
													445.4	0.99404	455.4	0.60547	455.4	0.60656	455.4	0.62017	455.4	0.62712
													445.6	0.99504	455.6	0.60457	455.6	0.60554	455.6	0.61955	455.6	0.62561
													445.8	0.99504	455.8	0.60457	455.8	0.60502	455.8	0.61893	455.8	0.62498
													446	0.99504	456	0.60323	456	0.604	456	0.61924	456	0.62422
													446.2	0.99206	456.2	0.60189	456.2	0.604	456.2	0.61847	456.2	0.62384
													446.4	0.98997	456.4	0.60144	456.4	0.60298	456.4	0.61708	456.4	0.62309
													446.6	0.98868	456.6	0.60054	456.6	0.60093	456.6	0.61692	456.6	0.62195
													446.8	0.98669	456.8	0.59965	456.8	0.59939	456.8	0.61468	456.8	0.62094
													447	0.98669	457	0.59875	457	0.59888	457	0.61229	457	0.62056
													447.2	0.9862	457.2	0.5983	457.2	0.59785	457.2	0.61152	457.2	0.62006
													447.4	0.98471	457.4	0.59786	457.4	0.59683	457.4	0.61067	457.4	0.6193
													447.6	0.98272	457.6	0.59651	457.6	0.5958	457.6	0.60997	457.6	0.61741
													447.8	0.98163	457.8	0.59562	457.8	0.59529	457.8	0.60889	457.8	0.61678
													448	0.97964	458	0.59517	458	0.59427	458	0.60843	458	0.61628
													448.2	0.97637	458.2	0.59427	458.2	0.59375	458.2	0.60742	458.2	0.61527
													448.4	0.97587	458.4	0.59204	458.4	0.59273	458.4	0.60688	458.4	0.61287
													448.6	0.97408	458.6	0.59069	458.6	0.59119	458.6	0.60557	458.6	0.61199
													448.8	0.97269	458.8	0.5898	458.8	0.58966	458.8	0.60495	458.8	0.61111
													449	0.96892	459	0.58845	459	0.58863	459	0.60348	459	0.61111
													449.2	0.96624	459.2	0.58711	459.2	0.58761	459.2	0.60248	459.2	0.61047
													449.4	0.96207	459.4	0.58621	459.4	0.58658	459.4	0.60086	459.4	0.60783
													449.6	0.96108	459.6	0.58532	459.6	0.58658	459.6	0.59877	459.6	0.60682
													449.8	0.95909	459.8	0.58353	459.8	0.58505	459.8	0.59792	459.8	0.60493
													450	0.95631	460	0.58263	460	0.58402	460	0.59715	460	0.60379
													450.2	0.95333	460.2	0.58129	460.2	0.583	460.2	0.59646	460.2	0.60253
													450.4	0.94995	460.4	0.5795	460.4	0.58146	460.4	0.59429	460.4	0.60278
													450.6	0.94727	460.6	0.57726	460.6	0.5789	460.6	0.59283	460.6	0.60013
													450.8	0.9437	460.8	0.57636	460.8	0.57685	460.8	0.59012	460.8	0.5985
													451	0.94052	461	0.57547	461	0.57582	461	0.58819	461	0.59623
													451.2	0.93685	461.2	0.57457	461.2	0.57378	461.2	0.58641	461.2	0.59396
													451.4	0.93298	461.4	0.57278	461.4	0.57173	461.4	0.58479	461.4	0.59307
													451.6	0.93158	461.6	0.57188	461.6	0.57019	461.6	0.58309	461.6	0.5903
													451.8	0.9297	461.8	0.57054	461.8	0.56865	461.8	0.58085	461.8	0.58866
													452	0.92602	462	0.5683	462	0.5666	462	0.57692	462	0.58576
													452.2	0.92483	462.2	0.56561	462.2	0.56507	462.2	0.57429	462.2	0.58425
													452.4	0.92106	462.4	0.56293	462.4	0.56302	462.4	0.57298	462.4	0.5816
													452.6	0.91828	462.6	0.56024	462.6	0.56199	462.6	0.57043	462.6	0.57895
													452.8	0.9154	462.8	0.55711	462.8	0.55943	462.8	0.56888	462.8	0.57718
													453	0.91331	463	0.55531	463	0.55789	463	0.56657	463	0.57517
													453.2	0.91014	463.2	0.55263	463.2	0.55636	463.2	0.56518	463.2	0.57302
													453.4	0.90686	463.4	0.54949	463.4	0.55431	463.4	0.56232	463.4	0.57
													453.6	0.90477	463.6	0.54725	463.6	0.55175	463.6	0.55915	463.6	0.56722
													453.8	0.9017	463.8	0.54412	463.8	0.54919	463.8	0.5573	463.8	0.56495
													454	0.89772	464	0.54188	464	0.54662	464	0.5556	464	0.56104
													454.2	0.89365	464.2	0.53919	464.2	0.54355	464.2	0.55297	464.2	0.55903
													454.4	0.89067	464.4	0.53606	464.4	0.54099	464.4	0.55104	464.4	0.55701
													454.6	0.8871	464.6	0.53382	464.6	0.53843	464.6	0.54811	464.6	0.55449
													454.8	0.88353	464.8	0.53024	464.8	0.53587	464.8	0.54564	464.8	0.55146
													455	0.88134	465	0.5271	465	0.5333	465	0.54255	465	0.54831
													455.2	0.87866	465.2	0.52486	465.2	0.53074	465.2	0.53977	465.2	0.5444
													455.4	0.87648	465.4	0.52262	465.4	0.52818	465.4	0.53668	465.4	0.54263
													455.6	0.87558	465.6	0.51949	465.6	0.52613	465.6	0.53475	465.6	0.53759
													455.8	0.87111	465.8	0.51725	465.8	0.52255	465.8	0.53251	465.8	0.53545
													456	0.86674	466	0.51456	466	0.51896	466	0.53073	466	0.5328
													456.2	0.86327	466.2	0.51098	466.2	0.51589	466.2	0.5281	466.2	0.53002
													456.4	0.85999	466.4	0.50784	466.4	0.51281	466.4	0.52563	466.4	0.52712
													456.6	0.86019	466.6	0.50516	466.6	0.50989	466.6	0.52092	466.6	0.52397
													456.8	0.85602	466.8	0.50202	466.8	0.50687	466.8	0.51683	466.8	0.52195
													457	0.85215	467	0.49844	467	0.50451	467	0.51366	467	0.51981
													457.2	0.85046	467.2	0.49575	467.2	0.50021	467.2	0.51065	467.2	0.51703
													457.4	0.84828	467.4	0.49262	467.4	0.49652	467.4	0.50671	467.4	0.51426
													457.6	0.8455	467.6	0.48948	467.6	0.49335	467.6	0.50478	467.6	0.51174
													457.8	0.84262	467.8	0.4868	467.8	0.49048	467.8	0.50138	467.8	0.50909
													458	0.83944	468	0.48277	468	0.48617	468	0.4976	468	0.50556
													458.2	0.83388	468.2	0.47963	468.2	0.48238	468.2	0.49474	468.2	0.49913
													458.4	0.8302	468.4	0.47605	468.4	0.47803	468.4	0.49119	468.4	0.4961
													458.6	0.82653	468.6	0.47247	468.6	0.47485	468.6	0.48671	468.6	0.49358
													458.8	0.82405	468.8	0.46978	468.8	0.47193	468.8	0.48308	468.8	0.48967
													459	0.82256	469	0.46665	469	0.4687	469	0.48076	469	0.48664
													459.2	0.82047	469.2	0.46306	469.2	0.46532	469.2	0.47736	469.2	0.48286
													459.4	0.81888	469.4	0.46082	469.4	0.46189	469.4	0.47412	469.4	0.47845
													459.6	0.8159	469.6	0.45724	469.6	0.45825	469.6	0.4718	469.6	0.47466
													459.8	0.81263	469.8	0.45366	469.8	0.45538	469.8	0.46802	469.8	0.46962
													460	0.80955	470	0.44963	470	0.452	470	0.46531	470	0.46647
													460.2	0.80846	470.2	0.44605	470.2	0.4478	470.2	0.46168	470.2	0.46344
													460.4	0.80667	470.4	0.44264	470.4	0.44442	470.4	0.45805	470.4	0.46029
													460.6	0.80359	470.6	0.43964	470.6	0.44135	470.6	0.45558	470.6	0.45777
													460.8	0.80051	470.8	0.43664	470.8	0.4372	470.8	0.45272	470.8	0.45348
													461	0.79952	471	0.43301	471	0.43464	471	0.44971	471	0.45146
													461.2	0.79734	471.2	0.43001	471.2	0.43126	471.2	0.44608	471.2	0.44856
													461.4	0.79575	471.4	0.42661	471.4	0.42803	471.4	0.44338	471.4	0.44453
													461.6	0.79456	471.6	0.42316	471.6	0.42388	471.6	0.44006	471.6	0.44175
													461.8	0.79148	471.8	0.4198	471.8	0.42101	471.8	0.43681	471.8	0.43734
													462	0.788	472	0.41676	472	0.41794	472	0.43403	472	0.43267
													462.2	0.78473	472.2	0.41434	472.2	0.4143	472.2	0.43094	472.2	0.42939
													462.4	0.78095	472.4	0.41129	472.4	0.41046	472.4	0.4287	472.4	0.42485
													462.6	0.77887	472.6	0.40798	472.6	0.40738	472.6	0.42484	472.6	0.4217
													462.8	0.77698	472.8	0.40467	472.8	0.40288	472.8	0.42175	472.8	0.41754
													463	0.7738	473	0.40135	473	0.40037	473	0.41774	473	0.41603
													463.2	0.77172	473.2	0.39799	473.2	0.39719	473.2	0.41426	473.2	0.41388
													463.4	0.76953	473.4	0.39437	473.4	0.39442	473.4	0.41094	473.4	0.41174
													463.6	0.76794	473.6	0.39164	473.6	0.3913	473.6	0.40839	473.6	0.4101
													463.8	0.76804	473.8	0.38832	473.8	0.38828	473.8	0.40569	473.8	0.40745
													464	0.76626	474	0.38443	474	0.38597	474	0.40376	474	0.40619
													464.2	0.76536	474.2	0.3816	474.2	0.38366	474.2	0.40098	474.2	0.40304
													464.4	0.76238	474.4	0.3786	474.4	0.38126	474.4	0.3982	474.4	0.39913
													464.6	0.76149	474.6	0.37614	474.6	0.37782	474.6	0.39611	474.6	0.39661
													464.8	0.75841	474.8	0.3731	474.8	0.37465	474.8	0.39271	474.8	0.39383
													465	0.75722	475	0.37081	475	0.3725	475	0.39086	475	0.39119
													465.2	0.75464	475.2	0.36848	475.2	0.36917	475.2	0.38715	475.2	0.38816
													465.4	0.75504	475.4	0.36517	475.4	0.36702	475.4	0.38514	475.4	0.38639
													465.6	0.75245	475.6	0.36293	475.6	0.36538	475.6	0.38159	475.6	0.38412
													465.8	0.75265	475.8	0.36096	475.8	0.36276	475.8	0.37889	475.8	0.38034
													466	0.75007	476	0.35845	476	0.36	476	0.37642	476	0.37668
													466.2	0.74789	476.2	0.35554	476.2	0.35733	476.2	0.37379	476.2	0.37429
													466.4	0.7454	476.4	0.35285	476.4	0.35462	476.4	0.37062	476.4	0.37227
													466.6	0.74352	476.6	0.35111	476.6	0.35247	476.6	0.36761	476.6	0.37013
													466.8	0.74074	476.8	0.34887	476.8	0.35021	476.8	0.36622	476.8	0.36811
													467	0.73786	477	0.34614	477	0.34739	477	0.36452	477	0.36647
													467.2	0.73547	477.2	0.34327	477.2	0.34545	477.2	0.36259	477.2	0.36332
													467.4	0.73389	477.4	0.34103	477.4	0.34355	477.4	0.36136	477.4	0.36029
													467.6	0.7322	477.6	0.33884	477.6	0.34155	477.6	0.3595	477.6	0.35676
													467.8	0.73111	477.8	0.33678	477.8	0.3394	477.8	0.35672	477.8	0.35499
													468	0.72952	478	0.3357	478	0.3372	478	0.35526	478	0.3531
													468.2	0.72823	478.2	0.33463	478.2	0.33597	478.2	0.35186	478.2	0.35121
													468.4	0.72713	478.4	0.33221	478.4	0.33402	478.4	0.34993	478.4	0.34957
													468.6	0.72505	478.6	0.33078	478.6	0.33218	478.6	0.34745	478.6	0.3468
													468.8	0.72336	478.8	0.32804	478.8	0.33049	478.8	0.34521	478.8	0.34516
													469	0.72068	479	0.32612	479	0.32885	479	0.34313	479	0.34377
													469.2	0.71869	479.2	0.32419	479.2	0.32654	479.2	0.34081	479.2	0.34213
													469.4	0.71661	479.4	0.32249	479.4	0.32383	479.4	0.33865	479.4	0.34087
													469.6	0.71323	479.6	0.32101	479.6	0.32081	479.6	0.33664	479.6	0.33986
													469.8	0.70976	479.8	0.31936	479.8	0.31912	479.8	0.33502	479.8	0.3381
													470	0.70628	480	0.31703	480	0.31661	480	0.33363	480	0.33684
													470.2	0.7038	480.2	0.31551	480.2	0.31466	480.2	0.33077	480.2	0.33394
													470.4	0.7034	480.4	0.31412	480.4	0.31297	480.4	0.32815	480.4	0.33192
													470.6	0.70082	480.6	0.31215	480.6	0.31179	480.6	0.32707	480.6	0.32965
													470.8	0.69903	480.8	0.31004	480.8	0.31005	480.8	0.32452	480.8	0.32675
													471	0.69466	481	0.30821	481	0.30826	481	0.32243	481	0.32397
													471.2	0.69437	481.2	0.30565	481.2	0.30585	481.2	0.32019	481.2	0.32334
													471.4	0.69248	481.4	0.30507	481.4	0.30405	481.4	0.31841	481.4	0.32095
													471.6	0.6891	481.6	0.30306	481.6	0.30267	481.6	0.31633	481.6	0.31943
													471.8	0.68821	481.8	0.30131	481.8	0.30175	481.8	0.31548	481.8	0.31716
													472	0.68503	482	0.30006	482	0.30011	482	0.31401	482	0.31515
													472.2	0.68454	482.2	0.29858	482.2	0.29873	482.2	0.31363	482.2	0.31376
													472.4	0.68195	482.4	0.2971	482.4	0.2975	482.4	0.31115	482.4	0.31275
													472.6	0.67878	482.6	0.29504	482.6	0.29688	482.6	0.30953	482.6	0.31136
													472.8	0.6762	482.8	0.29365	482.8	0.29596	482.8	0.30837	482.8	0.3096
													473	0.67292	483	0.29186	483	0.29463	483	0.30683	483	0.30834
													473.2	0.67103	483.2	0.29097	483.2	0.29243	483.2	0.30536	483.2	0.30682
													473.4	0.66825	483.4	0.28953	483.4	0.29068	483.4	0.30343	483.4	0.30531
													473.6	0.66547	483.6	0.28832	483.6	0.2891	483.6	0.30057	483.6	0.3038
													473.8	0.66229	483.8	0.28644	483.8	0.28812	483.8	0.29942	483.8	0.30153
													474	0.66061	484	0.28532	484	0.28669	484	0.29795	484	0.29976
													474.2	0.65773	484.2	0.28376	484.2	0.28505	484.2	0.29733	484.2	0.29951
													474.4	0.65544	484.4	0.2817	484.4	0.28315	484.4	0.29555	484.4	0.29787
													474.6	0.65316	484.6	0.2804	484.6	0.28157	484.6	0.29524	484.6	0.29636
													474.8	0.65157	484.8	0.27843	484.8	0.27982	484.8	0.29416	484.8	0.29522
													475	0.64929	485	0.27717	485	0.2788	485	0.29355	485	0.29396
													475.2	0.64651	485.2	0.27574	485.2	0.27783	485.2	0.29185	485.2	0.2922
													475.4	0.64373	485.4	0.27417	485.4	0.27675	485.4	0.29107	485.4	0.29056
													475.6	0.64055	485.6	0.27305	485.6	0.27567	485.6	0.28938	485.6	0.28967
													475.8	0.63707	485.8	0.27202	485.8	0.2746	485.8	0.28829	485.8	0.28967
													476	0.63707	486	0.27041	486	0.27316	486	0.28636	486	0.28955
													476.2	0.63677	486.2	0.26969	486.2	0.27147	486.2	0.28528	486.2	0.28753
													476.4	0.63439	486.4	0.26813	486.4	0.27045	486.4	0.28327	486.4	0.28539
													476.6	0.63181	486.6	0.26732	486.6	0.26948	486.6	0.28204	486.6	0.28425
													476.8	0.63052	486.8	0.26539	486.8	0.26814	486.8	0.28096	486.8	0.28299
													477	0.62853	487	0.26414	487	0.26686	487	0.28018	487	0.28236
													477.2	0.62516	487.2	0.26293	487.2	0.26507	487.2	0.27926	487.2	0.28135
													477.4	0.62307	487.4	0.26172	487.4	0.26399	487.4	0.27748	487.4	0.27984
													477.6	0.62009	487.6	0.26024	487.6	0.26297	487.6	0.27648	487.6	0.27908
													477.8	0.61721	487.8	0.25926	487.8	0.26169	487.8	0.27486	487.8	0.27795
													478	0.61513	488	0.25801	488	0.26092	488	0.27401	488	0.27568
													478.2	0.61116	488.2	0.25671	488.2	0.25959	488.2	0.27331	488.2	0.27454
													478.4	0.60728	488.4	0.25514	488.4	0.25769	488.4	0.27238	488.4	0.27479
													478.6	0.60421	488.6	0.25299	488.6	0.25605	488.6	0.27146	488.6	0.27328
													478.8	0.60202	488.8	0.25187	488.8	0.25493	488.8	0.27061	488.8	0.27114
													479	0.59974	489	0.25062	489	0.25395	489	0.26829	489	0.26962
													479.2	0.59686	489.2	0.24945	489.2	0.25236	489.2	0.26752	489.2	0.26698
													479.4	0.59388	489.4	0.24842	489.4	0.25098	489.4	0.26644	489.4	0.2666
													479.6	0.5906	489.6	0.24753	489.6	0.24985	489.6	0.26481	489.6	0.2642
													479.8	0.58762	489.8	0.24627	489.8	0.24883	489.8	0.26451	489.8	0.26282
													480	0.58405	490	0.24551	490	0.24796	490	0.26211	490	0.26332
													480.2	0.58037	490.2	0.24363	490.2	0.24663	490.2	0.26057	490.2	0.26118
													480.4	0.57809	490.4	0.24256	490.4	0.24606	490.4	0.26034	490.4	0.26092
													480.6	0.57521	490.6	0.24162	490.6	0.2454	490.6	0.25825	490.6	0.25991
													480.8	0.57164	490.8	0.24023	490.8	0.24273	490.8	0.2574	490.8	0.25802
													481	0.56776	491	0.23911	491	0.24171	491	0.25532	491	0.25638
													481.2	0.56548	491.2	0.2379	491.2	0.24053	491.2	0.25369	491.2	0.25462
													481.4	0.5629	491.4	0.23673	491.4	0.2392	491.4	0.25246	491.4	0.25361
													481.6	0.55972	491.6	0.23526	491.6	0.23797	491.6	0.25076	491.6	0.25147
													481.8	0.55724	491.8	0.234	491.8	0.23628	491.8	0.25037	491.8	0.24995
													482	0.55347	492	0.23297	492	0.23546	492	0.24991	492	0.24819
													482.2	0.55138	492.2	0.23185	492.2	0.23459	492.2	0.24836	492.2	0.24592
													482.4	0.5484	492.4	0.23105	492.4	0.23315	492.4	0.24821	492.4	0.24491
													482.6	0.54651	492.6	0.22984	492.6	0.23198	492.6	0.24674	492.6	0.24403
													482.8	0.54393	492.8	0.22832	492.8	0.2309	492.8	0.24566	492.8	0.24264
													483	0.54006	493	0.22715	493	0.22957	493	0.2445	493	0.24188
													483.2	0.53708	493.2	0.22661	493.2	0.22813	493.2	0.24311	493.2	0.241
													483.4	0.53371	493.4	0.22491	493.4	0.22701	493.4	0.24203	493.4	0.24012
													483.6	0.53083	493.6	0.22357	493.6	0.22639	493.6	0.24134	493.6	0.23999
													483.8	0.52725	493.8	0.22236	493.8	0.22521	493.8	0.23941	493.8	0.23886
													484	0.52338	494	0.22142	494	0.22357	494	0.23894	494	0.23747
													484.2	0.52149	494.2	0.21999	494.2	0.22204	494.2	0.23724	494.2	0.23709
													484.4	0.51821	494.4	0.21918	494.4	0.2204	494.4	0.23624	494.4	0.23659
													484.6	0.51524	494.6	0.21806	494.6	0.21881	494.6	0.23562	494.6	0.23583
													484.8	0.51256	494.8	0.21707	494.8	0.21804	494.8	0.23446	494.8	0.23369
													485	0.50977	495	0.21622	495	0.21666	495	0.23361	495	0.23243
													485.2	0.50759	495.2	0.21452	495.2	0.2163	495.2	0.23199	495.2	0.23154
													485.4	0.50392	495.4	0.21331	495.4	0.21502	495.4	0.23052	495.4	0.2299
													485.6	0.50163	495.6	0.21201	495.6	0.21389	495.6	0.22975	495.6	0.22826
													485.8	0.49945	495.8	0.21013	495.8	0.21312	495.8	0.22828	495.8	0.22688
													486	0.49637	496	0.2087	496	0.21184	496	0.22689	496	0.22587
													486.2	0.49339	496.2	0.20722	496.2	0.21025	496.2	0.22465	496.2	0.22486
													486.4	0.4914	496.4	0.20592	496.4	0.20923	496.4	0.2235	496.4	0.22297
													486.6	0.48922	496.6	0.20494	496.6	0.20785	496.6	0.22265	496.6	0.22183
													486.8	0.48594	496.8	0.20306	496.8	0.20646	496.8	0.22118	496.8	0.22095
													487	0.48227	497	0.20136	497	0.20534	497	0.21979	497	0.21981
													487.2	0.4785	497.2	0.2001	497.2	0.20395	497.2	0.21824	497.2	0.21792
													487.4	0.47601	497.4	0.19903	497.4	0.20277	497.4	0.2177	497.4	0.21704
													487.6	0.47403	497.6	0.19804	497.6	0.2019	497.6	0.21616	497.6	0.21565
													487.8	0.47194	497.8	0.19715	497.8	0.20052	497.8	0.21477	497.8	0.21364
													488	0.46896	498	0.19562	498	0.19914	498	0.2133	498	0.21212
													488.2	0.46529	498.2	0.19459	498.2	0.19816	498.2	0.21291	498.2	0.21149
													488.4	0.464	498.4	0.19334	498.4	0.19627	498.4	0.2116	498.4	0.21011
													488.6	0.46092	498.6	0.19253	498.6	0.19473	498.6	0.21037	498.6	0.20834
													488.8	0.45725	498.8	0.19061	498.8	0.19299	498.8	0.20867	498.8	0.20758
													489	0.45417	499	0.18962	499	0.19156	499	0.20735	499	0.20645
													489.2	0.45129	499.2	0.18864	499.2	0.19115	499.2	0.20643	499.2	0.20519
													489.4	0.4494	499.4	0.18779	499.4	0.18981	499.4	0.20519	499.4	0.2038
													489.6	0.44811	499.6	0.18604	499.6	0.18807	499.6	0.20372	499.6	0.20267
													489.8	0.44454	499.8	0.18461	499.8	0.18741	499.8	0.20264	499.8	0.20128
													490	0.44255	500	0.1834	500	0.18643	500	0.20117	500	0.20027
													490.2	0.43977	500.2	0.1821	500.2	0.18566	500.2	0.20032	500.2	0.19825
													490.4	0.43669	500.4	0.18062	500.4	0.18459	500.4	0.19847	500.4	0.19699
													490.6	0.43639	500.6	0.17932	500.6	0.1831	500.6	0.19623	500.6	0.1956
													490.8	0.43411	500.8	0.17816	500.8	0.18167	500.8	0.195	500.8	0.19434
													491	0.43222	501	0.17686	501	0.18059	501	0.19399	501	0.19195
													491.2	0.42934	501.2	0.17529	501.2	0.17906	501.2	0.19237	501.2	0.19018
													491.4	0.42766	501.4	0.17417	501.4	0.17757	501.4	0.19067	501.4	0.18867
													491.6	0.42517	501.6	0.17261	501.6	0.17578	501.6	0.1892	501.6	0.18728
													491.8	0.42319	501.8	0.17095	501.8	0.1746	501.8	0.1882	501.8	0.18678
													492	0.41942	502	0.16947	502	0.17357	502	0.18635	502	0.18526
													492.2	0.41673	502.2	0.16817	502.2	0.17199	502.2	0.18457	502.2	0.18425
													492.4	0.41445	502.4	0.16665	502.4	0.17055	502.4	0.18272	502.4	0.18198
													492.6	0.41058	502.6	0.16504	502.6	0.16937	502.6	0.18156	502.6	0.18072
													492.8	0.4079	502.8	0.16392	502.8	0.16804	502.8	0.17994	502.8	0.17971
													493	0.40551	503	0.16266	503	0.16686	503	0.17855	503	0.17808
													493.2	0.40293	503.2	0.16204	503.2	0.16563	503.2	0.17715	503.2	0.17694
													493.4	0.40005	503.4	0.16034	503.4	0.16394	503.4	0.17569	503.4	0.17606
													493.6	0.39817	503.6	0.15908	503.6	0.16236	503.6	0.17399	503.6	0.17505
													493.8	0.39499	503.8	0.15832	503.8	0.16092	503.8	0.17314	503.8	0.17265
													494	0.39251	504	0.15675	504	0.1599	504	0.17221	504	0.17177
													494.2	0.38933	504.2	0.1555	504.2	0.15831	504.2	0.17144	504.2	0.17051
													494.4	0.38635	504.4	0.15411	504.4	0.15672	504.4	0.17067	504.4	0.16937
													494.6	0.38367	504.6	0.15335	504.6	0.15529	504.6	0.16935	504.6	0.16748
													494.8	0.38258	504.8	0.15142	504.8	0.15452	504.8	0.16796	504.8	0.16521
													495	0.38039	505	0.14986	505	0.15339	505	0.16681	505	0.16484
													495.2	0.37702	505.2	0.1491	505.2	0.15231	505.2	0.16588	505.2	0.16345
													495.4	0.37493	505.4	0.1482	505.4	0.15114	505.4	0.16387	505.4	0.16231
													495.6	0.37285	505.6	0.14654	505.6	0.14965	505.6	0.16279	505.6	0.16156
													495.8	0.37215	505.8	0.14538	505.8	0.14811	505.8	0.16186	505.8	0.16118
													496	0.36967	506	0.1439	506	0.14653	506	0.16101	506	0.16067
													496.2	0.36679	506.2	0.14269	506.2	0.1453	506.2	0.15955	506.2	0.16004
													496.4	0.3655	506.4	0.14126	506.4	0.14371	506.4	0.15816	506.4	0.1584
													496.6	0.36252	506.6	0.13974	506.6	0.14273	506.6	0.15661	506.6	0.15752
													496.8	0.36093	506.8	0.13938	506.8	0.14197	506.8	0.15584	506.8	0.15613
													497	0.35825	507	0.13848	507	0.14069	507	0.1553	507	0.15462
													497.2	0.35587	507.2	0.13714	507.2	0.13946	507.2	0.1536	507.2	0.15386
													497.4	0.35428	507.4	0.13602	507.4	0.13823	507.4	0.15229	507.4	0.15159
													497.6	0.3516	507.6	0.13503	507.6	0.13705	507.6	0.15097	507.6	0.15059
													497.8	0.34981	507.8	0.13432	507.8	0.13582	507.8	0.14951	507.8	0.14945
													498	0.34782	508	0.13338	508	0.13485	508	0.1492	508	0.14869
													498.2	0.34613	508.2	0.13203	508.2	0.13392	508.2	0.1485	508.2	0.14844
													498.4	0.34534	508.4	0.13096	508.4	0.13305	508.4	0.1468	508.4	0.14731
													498.6	0.34335	508.6	0.12988	508.6	0.13228	508.6	0.14503	508.6	0.14617
													498.8	0.34196	508.8	0.12863	508.8	0.13146	508.8	0.14402	508.8	0.14554
													499	0.33879	509	0.12841	509	0.13029	509	0.14294	509	0.1439
													499.2	0.3365	509.2	0.1276	509.2	0.12936	509.2	0.14217	509.2	0.14176
													499.4	0.33392	509.4	0.12639	509.4	0.12788	509.4	0.14086	509.4	0.14088
													499.6	0.33134	509.6	0.12554	509.6	0.12685	509.6	0.14055	509.6	0.13999
													499.8	0.32945	509.8	0.12438	509.8	0.12598	509.8	0.13916	509.8	0.13911
													500	0.32608	510	0.12312	510	0.12501	510	0.13738	510	0.13835
													500.2	0.32389	510.2	0.1216	510.2	0.12404	510.2	0.13723	510.2	0.13697
													500.4	0.3221	510.4	0.12044	510.4	0.12265	510.4	0.13614	510.4	0.13634
													500.6	0.32022	510.6	0.11918	510.6	0.12158	510.6	0.13491	510.6	0.13558
													500.8	0.31843	510.8	0.11815	510.8	0.12055	510.8	0.13383	510.8	0.13444
													501	0.31645	511	0.11757	511	0.11978	511	0.13259	511	0.13268
													501.2	0.31505	511.2	0.11667	511.2	0.11866	511.2	0.13136	511.2	0.13167
													501.4	0.31277	511.4	0.11569	511.4	0.11814	511.4	0.13074	511.4	0.13054
													501.6	0.31218	511.6	0.11475	511.6	0.11763	511.6	0.12981	511.6	0.12877
													501.8	0.31009	511.8	0.11358	511.8	0.11712	511.8	0.12935	511.8	0.12764
													502	0.30969	512	0.11327	512	0.11661	512	0.12873	512	0.12738
													502.2	0.30741	512.2	0.11273	512.2	0.11517	512.2	0.12803	512.2	0.12637
													502.4	0.30602	512.4	0.11139	512.4	0.11415	512.4	0.12695	512.4	0.126
													502.6	0.30344	512.6	0.11063	512.6	0.11277	512.6	0.1261	512.6	0.12486
													502.8	0.30195	512.8	0.11018	512.8	0.11225	512.8	0.12502	512.8	0.12385
													503	0.29947	513	0.10942	513	0.11123	513	0.12394	513	0.12373
													503.2	0.29857	513.2	0.10834	513.2	0.1102	513.2	0.1224	513.2	0.12317
													503.4	0.29669	513.4	0.10808	513.4	0.10969	513.4	0.12186	513.4	0.12255
													503.6	0.294	513.6	0.10767	513.6	0.10856	513.6	0.12132	513.6	0.12166
													503.8	0.29351	513.8	0.10678	513.8	0.1078	513.8	0.12023	513.8	0.12002
													504	0.29192	514	0.1061	514	0.10646	514	0.12008	514	0.11897
													504.2	0.29103	514.2	0.10548	514.2	0.10554	514.2	0.11969	514.2	0.11817
													504.4	0.28894	514.4	0.10494	514.4	0.10442	514.4	0.11838	514.4	0.11723
													504.6	0.28805	514.6	0.10355	514.6	0.1038	514.6	0.11761	514.6	0.11636
													504.8	0.28616	514.8	0.10261	514.8	0.10324	514.8	0.11653	514.8	0.11574
													505	0.28447	515	0.10194	515	0.10272	515	0.11568	515	0.11472
													505.2	0.28259	515.2	0.10082	515.2	0.10211	515.2	0.11521	515.2	0.11429
													505.4	0.2806	515.4	0.10051	515.4	0.10134	515.4	0.11436	515.4	0.11347
													505.6	0.27891	515.6	0.09957	515.6	0.10047	515.6	0.11375	515.6	0.1123
													505.8	0.27613	515.8	0.09889	515.8	0.0997	515.8	0.1129	515.8	0.11154
													506	0.27454	516	0.09769	516	0.09883	516	0.11197	516	0.11089
													506.2	0.27256	516.2	0.09679	516.2	0.09811	516.2	0.11166	516.2	0.11057
													506.4	0.27146	516.4	0.0963	516.4	0.09735	516.4	0.11127	516.4	0.11018
													506.6	0.26988	516.6	0.09563	516.6	0.09673	516.6	0.11035	516.6	0.11022
													506.8	0.26839	516.8	0.09473	516.8	0.09596	516.8	0.10988	516.8	0.10922
													507	0.2667	517	0.09419	517	0.09478	517	0.10873	517	0.10872
													507.2	0.26481	517.2	0.09361	517.2	0.09417	517.2	0.10726	517.2	0.10813
													507.4	0.26392	517.4	0.0933	517.4	0.09325	517.4	0.10734	517.4	0.10709
													507.6	0.26183	517.6	0.0928	517.6	0.09263	517.6	0.10703	517.6	0.10692
													507.8	0.26134	517.8	0.09164	517.8	0.09197	517.8	0.10672	517.8	0.10658
													508	0.25955	518	0.09106	518	0.09151	518	0.10556	518	0.10543
													508.2	0.25885	518.2	0.09021	518.2	0.09074	518.2	0.10502	518.2	0.10447
													508.4	0.25687	518.4	0.08931	518.4	0.08992	518.4	0.10456	518.4	0.10423
													508.6	0.25518	518.6	0.089	518.6	0.08951	518.6	0.10401	518.6	0.10318
													508.8	0.25419	518.8	0.08851	518.8	0.0891	518.8	0.10317	518.8	0.10244
													509	0.2527	519	0.08788	519	0.08853	519	0.1027	519	0.10137
													509.2	0.25141	519.2	0.0873	519.2	0.08828	519.2	0.10193	519.2	0.10004
													509.4	0.25031	519.4	0.08631	519.4	0.08736	519.4	0.10139	519.4	0.09955
													509.6	0.24843	519.6	0.08555	519.6	0.08649	519.6	0.10123	519.6	0.09864
													509.8	0.24763	519.8	0.08497	519.8	0.08628	519.8	0.10038	519.8	0.09794
													510	0.24724	520	0.08461	520	0.08592	520	0.09977	520	0.09672
													510.2	0.24515	520.2	0.08416	520.2	0.08546	520.2	0.09876	520.2	0.09615
													510.4	0.24336	520.4	0.08385	520.4	0.08526	520.4	0.09807	520.4	0.09553
													510.6	0.24118	520.6	0.08327	520.6	0.08485	520.6	0.09737	520.6	0.09543
													510.8	0.24068	520.8	0.08295	520.8	0.08454	520.8	0.09753	520.8	0.09481
													511	0.23949	521	0.08183	521	0.08418	521	0.09714	521	0.09471
													511.2	0.2375	521.2	0.08089	521.2	0.08367	521.2	0.09606	521.2	0.09383
													511.4	0.23582	521.4	0.08076	521.4	0.083	521.4	0.0956	521.4	0.09331
													511.6	0.23542	521.6	0.08018	521.6	0.08249	521.6	0.09529	521.6	0.09268
													511.8	0.23343	521.8	0.07964	521.8	0.08187	521.8	0.09521	521.8	0.09262
													512	0.23264	522	0.07906	522	0.08172	522	0.09459	522	0.0918
													512.2	0.23026	522.2	0.0787	522.2	0.08136	522.2	0.09374	522.2	0.09143
													512.4	0.22956	522.4	0.0783	522.4	0.08075	522.4	0.09297	522.4	0.09141
													512.6	0.22817	522.6	0.07816	522.6	0.07983	522.6	0.09297	522.6	0.09103
													512.8	0.22668	522.8	0.07758	522.8	0.07895	522.8	0.09212	522.8	0.09062
													513	0.2246	523	0.07718	523	0.07839	523	0.0915	523	0.09046
													513.2	0.2238	523.2	0.07695	523.2	0.07783	523.2	0.09065	523.2	0.08959
													513.4	0.22261	523.4	0.07691	523.4	0.07757	523.4	0.08996	523.4	0.0889
													513.6	0.22152	523.6	0.07646	523.6	0.07701	523.6	0.08926	523.6	0.08829
													513.8	0.22043	523.8	0.07641	523.8	0.0765	523.8	0.0888	523.8	0.08785
													514	0.21933	524	0.07583	524	0.07573	524	0.08795	524	0.08682
													514.2	0.21834	524.2	0.07543	524.2	0.07527	524.2	0.08787	524.2	0.08646
													514.4	0.21765	524.4	0.07485	524.4	0.07475	524.4	0.0871	524.4	0.08616
													514.6	0.21675	524.6	0.07431	524.6	0.07419	524.6	0.08625	524.6	0.08525
													514.8	0.21586	524.8	0.07391	524.8	0.07352	524.8	0.08587	524.8	0.0848
													515	0.21397	525	0.07328	525	0.07342	525	0.0854	525	0.08432
													515.2	0.21288	525.2	0.07297	525.2	0.07296	525.2	0.08447	525.2	0.08318
													515.4	0.21189	525.4	0.07203	525.4	0.07235	525.4	0.08347	525.4	0.08325
													515.6	0.21069	525.6	0.07135	525.6	0.07204	525.6	0.08339	525.6	0.0823
													515.8	0.2101	525.8	0.071	525.8	0.07153	525.8	0.08301	525.8	0.08191
													516	0.20881	526	0.07091	526	0.07132	526	0.08278	526	0.08177
													516.2	0.20613	526.2	0.07014	526.2	0.07086	526.2	0.08224	526.2	0.08173
													516.4	0.20394	526.4	0.0697	526.4	0.07076	526.4	0.08208	526.4	0.08117
													516.6	0.20166	526.6	0.0692	526.6	0.0706	526.6	0.08139	526.6	0.0806
													516.8	0.20027	526.8	0.06867	526.8	0.07025	526.8	0.08084	526.8	0.08022
													517	0.19838	527	0.06817	527	0.06984	527	0.08038	527	0.07965
													517.2	0.19689	527.2	0.068	527.2	0.06922	527.2	0.0793	527.2	0.07905
													517.4	0.1965	527.4	0.06759	527.4	0.06891	527.4	0.07884	527.4	0.07862
													517.6	0.1954	527.6	0.06719	527.6	0.0685	527.6	0.07814	527.6	0.07812
													517.8	0.1952	527.8	0.06683	527.8	0.06789	527.8	0.07776	527.8	0.07791
													518	0.19431	528	0.06652	528	0.06815	528	0.07752	528	0.07794
													518.2	0.19252	528.2	0.0662	528.2	0.06758	528.2	0.07698	528.2	0.07757
													518.4	0.19103	528.4	0.06602	528.4	0.06733	528.4	0.07637	528.4	0.07631
													518.6	0.19054	528.6	0.06567	528.6	0.06702	528.6	0.07598	528.6	0.07615
													518.8	0.18905	528.8	0.06504	528.8	0.06666	528.8	0.07552	528.8	0.07624
													519	0.18696	529	0.0645	529	0.06651	529	0.07582	529	0.07552
													519.2	0.18607	529.2	0.06396	529.2	0.06594	529.2	0.07559	529.2	0.0749
													519.4	0.18468	529.4	0.06383	529.4	0.06548	529.4	0.07521	529.4	0.07368
													519.6	0.18279	529.6	0.06316	529.6	0.06482	529.6	0.07498	529.6	0.07335
													519.8	0.1813	529.8	0.06267	529.8	0.06492	529.8	0.07469	529.8	0.07278
													520	0.17912	530	0.06177	530	0.06466	530	0.07347	530	0.07356
													520.2	0.17813	530.2	0.06114	530.2	0.06374	530.2	0.07315	530.2	0.07322
													520.4	0.17822	530.4	0.06096	530.4	0.06312	530.4	0.07286	530.4	0.07302
													520.6	0.17723	530.6	0.06061	530.6	0.06251	530.6	0.07249	530.6	0.07239
													520.8	0.17564	530.8	0.06034	530.8	0.0622	530.8	0.07218	530.8	0.07152
													521	0.17445	531	0.05971	531	0.06169	531	0.07189	531	0.07097
													521.2	0.17256	531.2	0.0594	531.2	0.06169	531.2	0.07142	531.2	0.07066
													521.4	0.17147	531.4	0.05899	531.4	0.06108	531.4	0.07095	531.4	0.07031
													521.6	0.16998	531.6	0.05908	531.6	0.06051	531.6	0.07077	531.6	0.06921
													521.8	0.16899	531.8	0.05859	531.8	0.06015	531.8	0.0702	531.8	0.06856
													522	0.16839	532	0.05864	532	0.0599	532	0.06969	532	0.06754
													522.2	0.1678	532.2	0.05864	532.2	0.05954	532.2	0.06933	532.2	0.06707
													522.4	0.16671	532.4	0.0581	532.4	0.05903	532.4	0.06922	532.4	0.06712
													522.6	0.16571	532.6	0.05756	532.6	0.05851	532.6	0.06902	532.6	0.06667
													522.8	0.16502	532.8	0.05716	532.8	0.05841	532.8	0.06799	532.8	0.06606
													523	0.16403	533	0.05667	533	0.0581	533	0.06738	533	0.06591
													523.2	0.16303	533.2	0.05631	533.2	0.05769	533.2	0.0668	533.2	0.06546
													523.4	0.16115	533.4	0.0559	533.4	0.05759	533.4	0.06589	533.4	0.0652
													523.6	0.16015	533.6	0.05573	533.6	0.05687	533.6	0.06564	533.6	0.06539
													523.8	0.15856	533.8	0.05555	533.8	0.05662	533.8	0.065	533.8	0.06558
													524	0.15797	534	0.0551	534	0.0559	534	0.06469	534	0.06477
													524.2	0.15678	534.2	0.05505	534.2	0.05534	534.2	0.06415	534.2	0.06388
													524.4	0.15628	534.4	0.05474	534.4	0.05518	534.4	0.06371	534.4	0.06348
													524.6	0.15499	534.6	0.05438	534.6	0.05508	534.6	0.06317	534.6	0.06334
													524.8	0.1534	534.8	0.05425	534.8	0.05442	534.8	0.06294	534.8	0.06316
													525	0.1533	535	0.0538	535	0.05421	535	0.06217	535	0.06297
													525.2	0.15161	535.2	0.05335	535.2	0.0538	535.2	0.06163	535.2	0.06254
													525.4	0.15092	535.4	0.05322	535.4	0.05334	535.4	0.06113	535.4	0.06166
													525.6	0.15002	535.6	0.05281	535.6	0.05283	535.6	0.06071	535.6	0.06123
													525.8	0.14893	535.8	0.05268	535.8	0.05273	535.8	0.06029	535.8	0.06068
													526	0.14754	536	0.05232	536	0.05242	536	0.05957	536	0.06045
													526.2	0.14625	536.2	0.05205	536.2	0.05191	536.2	0.05948	536.2	0.06031
													526.4	0.14526	536.4	0.05192	536.4	0.05165	536.4	0.05924	536.4	0.06059
													526.6	0.14466	536.6	0.05161	536.6	0.05129	536.6	0.05902	536.6	0.06003
													526.8	0.14427	536.8	0.05102	536.8	0.05103	536.8	0.05925	536.8	0.05978
													527	0.14367	537	0.05026	537	0.05083	537	0.05877	537	0.05978
													527.2	0.14218	537.2	0.04968	537.2	0.05052	537.2	0.05929	537.2	0.05916
													527.4	0.14129	537.4	0.04937	537.4	0.05032	537.4	0.0588	537.4	0.05854
													527.6	0.14029	537.6	0.04914	537.6	0.05014	537.6	0.05849	537.6	0.05822
													527.8	0.1393	537.8	0.04896	537.8	0.0499	537.8	0.05827	537.8	0.05813
													528	0.1395	538	0.04838	538	0.0493	538	0.05822	538	0.05737
													528.2	0.13861	538.2	0.04771	538.2	0.04896	538.2	0.05805	538.2	0.05752
													528.4	0.13731	538.4	0.04726	538.4	0.04838	538.4	0.0574	538.4	0.05716
													528.6	0.13662	538.6	0.04677	538.6	0.04782	538.6	0.05691	538.6	0.05669
													528.8	0.13622	538.8	0.04619	538.8	0.04744	538.8	0.05611	538.8	0.05619
													529	0.13473	539	0.04596	539	0.04682	539	0.05611	539	0.05581
													529.2	0.13364	539.2	0.04565	539.2	0.04623	539.2	0.05554	539.2	0.05578
													529.4	0.13235	539.4	0.04498	539.4	0.04588	539.4	0.05534	539.4	0.05524
													529.6	0.13146	539.6	0.04453	539.6	0.04571	539.6	0.05527	539.6	0.05485
													529.8	0.13106	539.8	0.04435	539.8	0.04547	539.8	0.05456	539.8	0.05431
													530	0.12987	540	0.04417	540	0.0451	540	0.05391	540	0.05373
													530.2	0.12887	540.2	0.0439	540.2	0.04466	540.2	0.05402	540.2	0.05285
													530.4	0.12778	540.4	0.04395	540.4	0.04465	540.4	0.05357	540.4	0.05257
													530.6	0.12679	540.6	0.04377	540.6	0.04449	540.6	0.05306	540.6	0.05204
													530.8	0.12659	540.8	0.0435	540.8	0.04436	540.8	0.05259	540.8	0.05195
													531	0.12659	541	0.04323	541	0.04407	541	0.05265	541	0.05187
													531.2	0.1258	541.2	0.04242	541.2	0.04361	541.2	0.05236	541.2	0.05172
													531.4	0.125	541.4	0.04225	541.4	0.04327	541.4	0.05242	541.4	0.05124
													531.6	0.12351	541.6	0.04164	541.6	0.04288	541.6	0.05198	541.6	0.05146
													531.8	0.12252	541.8	0.04136	541.8	0.04263	541.8	0.0515	541.8	0.05142
													532	0.12073	542	0.04119	542	0.04227	542	0.05099	542	0.05126
													532.2	0.11984	542.2	0.04102	542.2	0.04187	542.2	0.05037	542.2	0.05056
													532.4	0.11934	542.4	0.04078	542.4	0.04161	542.4	0.04984	542.4	0.05032
													532.6	0.11865	542.6	0.04045	542.6	0.04148	542.6	0.04968	542.6	0.05027
													532.8	0.11815	542.8	0.04006	542.8	0.0413	542.8	0.04932	542.8	0.04984
													533	0.11755	543	0.03982	543	0.04072	543	0.04891	543	0.04982
													533.2	0.11646	543.2	0.0397	543.2	0.04034	543.2	0.04863	543.2	0.04987
													533.4	0.11547	543.4	0.03917	543.4	0.04032	543.4	0.0484	543.4	0.04886
													533.6	0.11477	543.6	0.03902	543.6	0.04003	543.6	0.04812	543.6	0.04871
													533.8	0.11368	543.8	0.03848	543.8	0.03966	543.8	0.04783	543.8	0.04871
													534	0.11269	544	0.03807	544	0.03945	544	0.0477	544	0.04809
													534.2	0.1116	544.2	0.03811	544.2	0.03941	544.2	0.04712	544.2	0.04761
													534.4	0.1113	544.4	0.03779	544.4	0.03911	544.4	0.04694	544.4	0.04654
													534.6	0.1107	544.6	0.03761	544.6	0.0387	544.6	0.04611	544.6	0.04611
													534.8	0.11011	544.8	0.03751	544.8	0.03822	544.8	0.04572	544.8	0.04571
													535	0.10981	545	0.03702	545	0.03771	545	0.04551	545	0.04553
													535.2	0.10951	545.2	0.03674	545.2	0.0376	545.2	0.04537	545.2	0.04527
													535.4	0.10802	545.4	0.03641	545.4	0.03733	545.4	0.04497	545.4	0.04484
													535.6	0.10753	545.6	0.03607	545.6	0.03689	545.6	0.04448	545.6	0.04481
													535.8	0.10703	545.8	0.03593	545.8	0.03673	545.8	0.044	545.8	0.04436
													536	0.10643	546	0.03568	546	0.03638	546	0.04362	546	0.0446
													536.2	0.10554	546.2	0.03528	546.2	0.03612	546.2	0.04305	546.2	0.0443
													536.4	0.10594	546.4	0.03522	546.4	0.03603	546.4	0.04277	546.4	0.04363
													536.6	0.10534	546.6	0.03486	546.6	0.03577	546.6	0.04218	546.6	0.04335
													536.8	0.10484	546.8	0.03481	546.8	0.03561	546.8	0.04216	546.8	0.04312
													537	0.10475	547	0.03482	547	0.03538	547	0.04193	547	0.04295
													537.2	0.10345	547.2	0.03444	547.2	0.03508	547.2	0.04165	547.2	0.04272
													537.4	0.10296	547.4	0.03446	547.4	0.0348	547.4	0.04133	547.4	0.04259
													537.6	0.10187	547.6	0.03404	547.6	0.03463	547.6	0.04119	547.6	0.04186
													537.8	0.10137	547.8	0.03354	547.8	0.0345	547.8	0.04087	547.8	0.04128
													538	0.10058	548	0.03333	548	0.03411	548	0.04092	548	0.04114
													538.2	0.09998	548.2	0.03311	548.2	0.03394	548.2	0.04053	548.2	0.04146
													538.4	0.09928	548.4	0.03287	548.4	0.03369	548.4	0.04007	548.4	0.04158
													538.6	0.09819	548.6	0.03253	548.6	0.03346	548.6	0.03996	548.6	0.04142
													538.8	0.0976	548.8	0.03214	548.8	0.03322	548.8	0.03971	548.8	0.04088
													539	0.0975	549	0.03209	549	0.03276	549	0.03893	549	0.0405
													539.2	0.0967	549.2	0.0318	549.2	0.03286	549.2	0.0387	549.2	0.04018
													539.4	0.09582	549.4	0.03176	549.4	0.0326	549.4	0.03854	549.4	0.0394
													539.6	0.0949	549.6	0.03147	549.6	0.03193	549.6	0.03834	549.6	0.03866
													539.8	0.09497	549.8	0.03105	549.8	0.03164	549.8	0.03844	549.8	0.03865
													540	0.09446	550	0.03088	550	0.03137	550	0.03816	550	0.03819
													540.2	0.09395	550.2	0.03055	550.2	0.03141	550.2	0.0382	550.2	0.03783
													540.4	0.093	550.4	0.03034	550.4	0.031	550.4	0.03805	550.4	0.03804
													540.6	0.09215	550.6	0.03011	550.6	0.03066	550.6	0.03776	550.6	0.03761
													540.8	0.09139	550.8	0.02975	550.8	0.03025	550.8	0.03768	550.8	0.03742
													541	0.09047	551	0.02954	551	0.03029	551	0.03716	551	0.03707
													541.2	0.08971	551.2	0.02936	551.2	0.02982	551.2	0.03703	551.2	0.03675
													541.4	0.08954	551.4	0.0292	551.4	0.03008	551.4	0.03667	551.4	0.03644
													541.6	0.08902	551.6	0.02888	551.6	0.02969	551.6	0.03656	551.6	0.03585
													541.8	0.08864	551.8	0.02855	551.8	0.02927	551.8	0.03641	551.8	0.03532
													542	0.08833	552	0.02829	552	0.02906	552	0.03611	552	0.03481
													542.2	0.08773	552.2	0.02827	552.2	0.0287	552.2	0.03566	552.2	0.03509
													542.4	0.08725	552.4	0.02817	552.4	0.02862	552.4	0.036	552.4	0.03513
													542.6	0.08658	552.6	0.02772	552.6	0.02834	552.6	0.03599	552.6	0.035
													542.8	0.08591	552.8	0.0273	552.8	0.02787	552.8	0.03602	552.8	0.03457
													543	0.08497	553	0.02705	553	0.02767	553	0.03533	553	0.0345
													543.2	0.08366	553.2	0.02685	553.2	0.02739	553.2	0.03508	553.2	0.03462
													543.4	0.08312	553.4	0.02683	553.4	0.0273	553.4	0.03491	553.4	0.03462
													543.6	0.08254	553.6	0.02643	553.6	0.02726	553.6	0.03467	553.6	0.03403
													543.8	0.08203	553.8	0.02614	553.8	0.02713	553.8	0.03437	553.8	0.03379
													544	0.08247	554	0.02592	554	0.02692	554	0.03421	554	0.03349
													544.2	0.0813	554.2	0.02561	554.2	0.02661	554.2	0.03398	554.2	0.0329
													544.4	0.08149	554.4	0.02567	554.4	0.0264	554.4	0.03384	554.4	0.03314
													544.6	0.08071	554.6	0.02548	554.6	0.0262	554.6	0.03312	554.6	0.0331
													544.8	0.08042	554.8	0.02482	554.8	0.02596	554.8	0.03288	554.8	0.03259
													545	0.08038	555	0.02474	555	0.02572	555	0.03211	555	0.03177
													545.2	0.07992	555.2	0.0244	555.2	0.02569	555.2	0.03195	555.2	0.03169
													545.4	0.07923	555.4	0.02424	555.4	0.025	555.4	0.03179	555.4	0.0314
													545.6	0.07879	555.6	0.02431	555.6	0.02486	555.6	0.03181	555.6	0.03127
													545.8	0.07816	555.8	0.02406	555.8	0.02473	555.8	0.03146	555.8	0.03122
													546	0.07761	556	0.02399	556	0.0245	556	0.03106	556	0.03099
													546.2	0.07736	556.2	0.02398	556.2	0.02468	556.2	0.03097	556.2	0.03078
													546.4	0.07706	556.4	0.02387	556.4	0.02428	556.4	0.03071	556.4	0.03092
													546.6	0.07636	556.6	0.02357	556.6	0.02407	556.6	0.0306	556.6	0.03036
													546.8	0.0759	556.8	0.02346	556.8	0.02382	556.8	0.03022	556.8	0.03032
													547	0.0755	557	0.02332	557	0.02365	557	0.03023	557	0.02984
													547.2	0.07473	557.2	0.02312	557.2	0.02348	557.2	0.02989	557.2	0.02987
													547.4	0.07419	557.4	0.02275	557.4	0.02337	557.4	0.02978	557.4	0.02968
													547.6	0.07372	557.6	0.02246	557.6	0.02335	557.6	0.02958	557.6	0.02963
													547.8	0.07341	557.8	0.02238	557.8	0.02326	557.8	0.02927	557.8	0.02949
													548	0.07336	558	0.02216	558	0.02323	558	0.02935	558	0.0295
													548.2	0.07298	558.2	0.02208	558.2	0.02328	558.2	0.02879	558.2	0.02933
													548.4	0.07199	558.4	0.02185	558.4	0.02298	558.4	0.02885	558.4	0.02886
													548.6	0.07127	558.6	0.02174	558.6	0.02262	558.6	0.02844	558.6	0.02858
													548.8	0.07068	558.8	0.02176	558.8	0.02234	558.8	0.02816	558.8	0.02831
													549	0.07023	559	0.02181	559	0.02217	559	0.02819	559	0.02824
													549.2	0.06941	559.2	0.02169	559.2	0.0219	559.2	0.02805	559.2	0.02832
													549.4	0.06892	559.4	0.02156	559.4	0.02185	559.4	0.02782	559.4	0.02827
													549.6	0.06825	559.6	0.02136	559.6	0.0218	559.6	0.02757	559.6	0.02779
													549.8	0.06796	559.8	0.02123	559.8	0.02163	559.8	0.02725	559.8	0.02761
													550	0.06754	560	0.02109	560	0.02128	560	0.02745	560	0.0279
													550.2	0.06694	560.2	0.02114	560.2	0.02108	560.2	0.02714	560.2	0.02759
													550.4	0.06602	560.4	0.02111	560.4	0.02093	560.4	0.02745	560.4	0.02741
													550.6	0.06568	560.6	0.02092	560.6	0.02079	560.6	0.02713	560.6	0.02783
													550.8	0.0653	560.8	0.02065	560.8	0.02073	560.8	0.02692	560.8	0.02744
													551	0.0647	561	0.02052	561	0.02073	561	0.02652	561	0.02703
													551.2	0.06456	561.2	0.02009	561.2	0.02051	561.2	0.02632	561.2	0.02692
													551.4	0.06396	561.4	0.02019	561.4	0.02039	561.4	0.02609	561.4	0.02684
													551.6	0.06353	561.6	0.01982	561.6	0.02015	561.6	0.0257	561.6	0.02614
													551.8	0.06274	561.8	0.01972	561.8	0.02009	561.8	0.02532	561.8	0.02568
													552	0.06267	562	0.01955	562	0.01998	562	0.02517	562	0.02541
													552.2	0.06259	562.2	0.01938	562.2	0.01974	562.2	0.02504	562.2	0.02539
													552.4	0.06233	562.4	0.01923	562.4	0.01955	562.4	0.02487	562.4	0.02529
													552.6	0.06187	562.6	0.01929	562.6	0.01922	562.6	0.02492	562.6	0.02556
													552.8	0.06091	562.8	0.01919	562.8	0.0189	562.8	0.02423	562.8	0.02491
													553	0.06136	563	0.01912	563	0.01851	563	0.02419	563	0.02474
													553.2	0.06088	563.2	0.01888	563.2	0.01841	563.2	0.02389	563.2	0.02441
													553.4	0.06052	563.4	0.01862	563.4	0.01823	563.4	0.02343	563.4	0.02455
													553.6	0.06006	563.6	0.01838	563.6	0.01793	563.6	0.02334	563.6	0.02435
													553.8	0.05923	563.8	0.01833	563.8	0.01787	563.8	0.02311	563.8	0.02491
													554	0.05861	564	0.01826	564	0.01796	564	0.02291	564	0.02483
													554.2	0.05897	564.2	0.0183	564.2	0.01784	564.2	0.02307	564.2	0.02474
													554.4	0.05865	564.4	0.01802	564.4	0.01765	564.4	0.02251	564.4	0.0245
													554.6	0.05825	564.6	0.0178	564.6	0.01763	564.6	0.02229	564.6	0.02432
													554.8	0.05769	564.8	0.01768	564.8	0.01776	564.8	0.02217	564.8	0.02408
													555	0.05757	565	0.01761	565	0.01761	565	0.02218	565	0.02422
													555.2	0.05706	565.2	0.01748	565.2	0.01742	565.2	0.02189	565.2	0.02399
													555.4	0.05726	565.4	0.01749	565.4	0.01758	565.4	0.02189	565.4	0.02382
													555.6	0.05711	565.6	0.01749	565.6	0.01743	565.6	0.02205	565.6	0.02385
													555.8	0.05661	565.8	0.01735	565.8	0.01743	565.8	0.02205	565.8	0.02332
													556	0.05664	566	0.01728	566	0.01747	566	0.02207	566	0.0233
													556.2	0.05595	566.2	0.01708	566.2	0.01716	566.2	0.02185	566.2	0.02288
													556.4	0.05542	566.4	0.017	566.4	0.01703	566.4	0.02163	566.4	0.0224
													556.6	0.05483	566.6	0.01689	566.6	0.01684	566.6	0.02176	566.6	0.02254
													556.8	0.05461	566.8	0.01672	566.8	0.01678	566.8	0.02142	566.8	0.02206
													557	0.05496	567	0.01654	567	0.01672	567	0.02124	567	0.02215
													557.2	0.05438	567.2	0.01627	567.2	0.01658	567.2	0.02155	567.2	0.02167
													557.4	0.05398	567.4	0.01586	567.4	0.01628	567.4	0.0215	567.4	0.02187
													557.6	0.05342	567.6	0.01574	567.6	0.01626	567.6	0.02151	567.6	0.02184
													557.8	0.05311	567.8	0.01589	567.8	0.01609	567.8	0.02158	567.8	0.022
													558	0.05263	568	0.01556	568	0.01607	568	0.02152	568	0.02198
													558.2	0.05204	568.2	0.01558	568.2	0.01608	568.2	0.02132	568.2	0.0217
													558.4	0.05232	568.4	0.01539	568.4	0.01606	568.4	0.02104	568.4	0.02118
													558.6	0.05208	568.6	0.01525	568.6	0.0159	568.6	0.0211	568.6	0.02162
													558.8	0.05177	568.8	0.01536	568.8	0.01571	568.8	0.02148	568.8	0.02123
													559	0.05109	569	0.01527	569	0.01574	569	0.02131	569	0.02107
													559.2	0.05076	569.2	0.01526	569.2	0.01564	569.2	0.02104	569.2	0.02121
													559.4	0.05071	569.4	0.01522	569.4	0.01537	569.4	0.02099	569.4	0.02111
													559.6	0.0508	569.6	0.01496	569.6	0.01523	569.6	0.02072	569.6	0.02136
													559.8	0.05092	569.8	0.01487	569.8	0.01505	569.8	0.02082	569.8	0.02124
													560	0.05051	570	0.01484	570	0.01498	570	0.02038	570	0.02075
													560.2	0.05063	570.2	0.01475	570.2	0.01478	570.2	0.02015	570.2	0.02055
													560.4	0.05016	570.4	0.01465	570.4	0.01454	570.4	0.01985	570.4	0.0205
													560.6	0.05035	570.6	0.01439	570.6	0.0144	570.6	0.01926	570.6	0.02029
													560.8	0.0497	570.8	0.01417	570.8	0.0145	570.8	0.01903	570.8	0.02018
													561	0.04866	571	0.01405	571	0.01448	571	0.01916	571	0.01987
													561.2	0.0488	571.2	0.01389	571.2	0.0142	571.2	0.0188	571.2	0.01983
													561.4	0.04865	571.4	0.01384	571.4	0.01403	571.4	0.01882	571.4	0.02
													561.6	0.04808	571.6	0.0139	571.6	0.01396	571.6	0.01863	571.6	0.0196
													561.8	0.04758	571.8	0.01369	571.8	0.01399	571.8	0.01874	571.8	0.01966
													562	0.04723	572	0.01336	572	0.01399	572	0.01876	572	0.01983
													562.2	0.04665	572.2	0.01336	572.2	0.01395	572.2	0.01836	572.2	0.01959
													562.4	0.04651	572.4	0.01313	572.4	0.01385	572.4	0.01842	572.4	0.01928
													562.6	0.04638	572.6	0.01313	572.6	0.01392	572.6	0.01832	572.6	0.01969
													562.8	0.04572	572.8	0.01303	572.8	0.0138	572.8	0.01848	572.8	0.0194
													563	0.04508	573	0.01285	573	0.01357	573	0.01846	573	0.01953
													563.2	0.04504	573.2	0.01298	573.2	0.01343	573.2	0.0183	573.2	0.01983
													563.4	0.04483	573.4	0.01256	573.4	0.01333	573.4	0.01808	573.4	0.01991
													563.6	0.0441	573.6	0.01255	573.6	0.01333	573.6	0.01802	573.6	0.01939
													563.8	0.04385	573.8	0.01251	573.8	0.01323	573.8	0.0179	573.8	0.01954
													564	0.04347	574	0.01246	574	0.01309	574	0.01779	574	0.01964
													564.2	0.04311	574.2	0.01226	574.2	0.01285	574.2	0.01741	574.2	0.01931
													564.4	0.04246	574.4	0.01213	574.4	0.01266	574.4	0.0176	574.4	0.01923
													564.6	0.04219	574.6	0.01215	574.6	0.01257	574.6	0.01758	574.6	0.0188
													564.8	0.04217	574.8	0.01202	574.8	0.0125	574.8	0.01719	574.8	0.01861
													565	0.04162	575	0.01207	575	0.01238	575	0.01697	575	0.01809
													565.2	0.04156	575.2	0.01212	575.2	0.0123	575.2	0.01669	575.2	0.01802
													565.4	0.0413	575.4	0.01202	575.4	0.01208	575.4	0.01649	575.4	0.01813
													565.6	0.04104	575.6	0.01218	575.6	0.01204	575.6	0.01656	575.6	0.01788
													565.8	0.04066	575.8	0.01191	575.8	0.01179	575.8	0.01641	575.8	0.01783
													566	0.04037	576	0.01187	576	0.01164	576	0.01632	576	0.0174
													566.2	0.04002	576.2	0.01188	576.2	0.01143	576.2	0.01634	576.2	0.01751
													566.4	0.03975	576.4	0.01203	576.4	0.01153	576.4	0.01615	576.4	0.01725
													566.6	0.03942	576.6	0.01214	576.6	0.01132	576.6	0.01596	576.6	0.01673
													566.8	0.03907	576.8	0.01212	576.8	0.01132	576.8	0.01564	576.8	0.01678
													567	0.03916	577	0.01213	577	0.01139	577	0.01546	577	0.01683
													567.2	0.03872	577.2	0.01195	577.2	0.0114	577.2	0.01554	577.2	0.01619
													567.4	0.03878	577.4	0.01186	577.4	0.0114	577.4	0.01564	577.4	0.01594
													567.6	0.0385	577.6	0.01173	577.6	0.01149	577.6	0.01544	577.6	0.01585
													567.8	0.03852	577.8	0.01181	577.8	0.01122	577.8	0.01539	577.8	0.01571
													568	0.03816	578	0.01174	578	0.01118	578	0.01524	578	0.01562
													568.2	0.03812	578.2	0.01162	578.2	0.01103	578.2	0.0153	578.2	0.01575
													568.4	0.0376	578.4	0.01154	578.4	0.01105	578.4	0.01488	578.4	0.01568
													568.6	0.03706	578.6	0.01151	578.6	0.01109	578.6	0.01477	578.6	0.01525
													568.8	0.03616	578.8	0.01149	578.8	0.01113	578.8	0.01481	578.8	0.01495
													569	0.03574	579	0.01145	579	0.01116	579	0.01463	579	0.01488
													569.2	0.03599	579.2	0.01126	579.2	0.01119	579.2	0.01449	579.2	0.01461
													569.4	0.03589	579.4	0.01115	579.4	0.01118	579.4	0.01456	579.4	0.01441
													569.6	0.03636	579.6	0.01119	579.6	0.01123	579.6	0.01475	579.6	0.01441
													569.8	0.03628	579.8	0.01133	579.8	0.01118	579.8	0.01467	579.8	0.01404
													570	0.03594	580	0.01111	580	0.01085	580	0.01446	580	0.0144
													570.2	0.03573	580.2	0.01072	580.2	0.01074	580.2	0.01435	580.2	0.0147
													570.4	0.03546	580.4	0.01059	580.4	0.0107	580.4	0.01454	580.4	0.01452
													570.6	0.03575	580.6	0.01058	580.6	0.01066	580.6	0.01448	580.6	0.0142
													570.8	0.03575	580.8	0.01044	580.8	0.01067	580.8	0.01424	580.8	0.01413
													571	0.03596	581	0.01007	581	0.01059	581	0.01421	581	0.01388
													571.2	0.03578	581.2	0.01017	581.2	0.01055	581.2	0.01418	581.2	0.01358
													571.4	0.03531	581.4	0.00994	581.4	0.01042	581.4	0.01476	581.4	0.01346
													571.6	0.03518	581.6	0.00969	581.6	0.01042	581.6	0.01441	581.6	0.0133
													571.8	0.03454	581.8	0.00953	581.8	0.01046	581.8	0.0142	581.8	0.01335
													572	0.03469	582	0.00942	582	0.0103	582	0.01415	582	0.01336
													572.2	0.03405	582.2	0.00948	582.2	0.01016	582.2	0.01387	582.2	0.01309
													572.4	0.03358	582.4	0.00942	582.4	0.01034	582.4	0.0138	582.4	0.01326
													572.6	0.0336	582.6	0.00973	582.6	0.01033	582.6	0.0138	582.6	0.01304
													572.8	0.03317	582.8	0.0096	582.8	0.01014	582.8	0.01374	582.8	0.01307
													573	0.0329	583	0.00935	583	0.01004	583	0.01384	583	0.01334
													573.2	0.03263	583.2	0.00933	583.2	0.01013	583.2	0.01362	583.2	0.01317
													573.4	0.03274	583.4	0.00914	583.4	0.0102	583.4	0.01359	583.4	0.01285
													573.6	0.03196	583.6	0.00909	583.6	0.01021	583.6	0.01344	583.6	0.01291
													573.8	0.03197	583.8	0.00897	583.8	0.01007	583.8	0.01301	583.8	0.01243
													574	0.03159	584	0.00895	584	0.00989	584	0.01316	584	0.01248
													574.2	0.03155	584.2	0.00894	584.2	0.0099	584.2	0.01276	584.2	0.01248
													574.4	0.03167	584.4	0.00895	584.4	0.00977	584.4	0.01283	584.4	0.013
													574.6	0.03132	584.6	0.00875	584.6	0.00972	584.6	0.01296	584.6	0.01326
													574.8	0.03112	584.8	0.00874	584.8	0.00974	584.8	0.01312	584.8	0.01322
													575	0.03084	585	0.00869	585	0.00969	585	0.0133	585	0.0131
													575.2	0.0302	585.2	0.0086	585.2	0.00948	585.2	0.01325	585.2	0.01288
													575.4	0.03009	585.4	0.00849	585.4	0.00944	585.4	0.01325	585.4	0.01267
													575.6	0.02998	585.6	0.0084	585.6	0.00927	585.6	0.01323	585.6	0.01256
													575.8	0.02963	585.8	0.00837	585.8	0.00917	585.8	0.01322	585.8	0.01262
													576	0.02941	586	0.00849	586	0.00903	586	0.01321	586	0.0124
													576.2	0.02921	586.2	0.00836	586.2	0.0091	586.2	0.01306	586.2	0.01264
													576.4	0.02924	586.4	0.00805	586.4	0.00902	586.4	0.01305	586.4	0.01237
													576.6	0.02891	586.6	0.00783	586.6	0.00893	586.6	0.01279	586.6	0.01224
													576.8	0.02869	586.8	0.00782	586.8	0.00889	586.8	0.01258	586.8	0.01214
													577	0.02798	587	0.00776	587	0.00887	587	0.01275	587	0.01223
													577.2	0.02784	587.2	0.00782	587.2	0.00885	587.2	0.01256	587.2	0.01208
													577.4	0.0276	587.4	0.00783	587.4	0.00882	587.4	0.01272	587.4	0.01191
													577.6	0.02798	587.6	0.00789	587.6	0.00856	587.6	0.01269	587.6	0.01189
													577.8	0.02797	587.8	0.00783	587.8	0.00871	587.8	0.01239	587.8	0.01171
													578	0.0277	588	0.00771	588	0.00829	588	0.01239	588	0.0119
													578.2	0.02763	588.2	0.00775	588.2	0.00828	588.2	0.01204	588.2	0.01199
													578.4	0.02731	588.4	0.00756	588.4	0.0082	588.4	0.01206	588.4	0.0123
													578.6	0.02724	588.6	0.00741	588.6	0.00823	588.6	0.01173	588.6	0.01254
													578.8	0.02713	588.8	0.00749	588.8	0.0081	588.8	0.01185	588.8	0.01278
													579	0.02654	589	0.00747	589	0.00817	589	0.01199	589	0.01272
													579.2	0.02574	589.2	0.00736	589.2	0.0082	589.2	0.01165	589.2	0.01271
													579.4	0.02563	589.4	0.00715	589.4	0.00815	589.4	0.01154	589.4	0.01253
													579.6	0.02573	589.6	0.00697	589.6	0.00823	589.6	0.01132	589.6	0.01309
													579.8	0.02525	589.8	0.00719	589.8	0.00812	589.8	0.01106	589.8	0.01282
													580	0.02523	590	0.00727	590	0.00809	590	0.01091	590	0.01248
													580.2	0.0248	590.2	0.00732	590.2	0.00798	590.2	0.01087	590.2	0.01283
													580.4	0.02429	590.4	0.00719	590.4	0.00787	590.4	0.01062	590.4	0.01315
													580.6	0.02403	590.6	0.00713	590.6	0.0078	590.6	0.011	590.6	0.01282
													580.8	0.02407	590.8	0.0069	590.8	0.00792	590.8	0.01099	590.8	0.01257
													581	0.0239	591	0.00666	591	0.00779	591	0.01098	591	0.01214
													581.2	0.02418	591.2	0.00682	591.2	0.00766	591.2	0.01083	591.2	0.01235
													581.4	0.02387	591.4	0.00706	591.4	0.00747	591.4	0.01099	591.4	0.01252
													581.6	0.02371	591.6	0.00683	591.6	0.00734	591.6	0.01086	591.6	0.013
													581.8	0.02353	591.8	0.00685	591.8	0.00709	591.8	0.01034	591.8	0.0133
													582	0.02298	592	0.00677	592	0.00701	592	0.01038	592	0.01298
													582.2	0.02296	592.2	0.0067	592.2	0.00698	592.2	0.01061	592.2	0.01293
													582.4	0.02261	592.4	0.00676	592.4	0.00684	592.4	0.01076	592.4	0.01247
													582.6	0.02276	592.6	0.00654	592.6	0.00682	592.6	0.01052	592.6	0.0123
													582.8	0.02252	592.8	0.00655	592.8	0.00667	592.8	0.01054	592.8	0.01216
													583	0.02221	593	0.00639	593	0.00681	593	0.01032	593	0.01232
													583.2	0.02195	593.2	0.00642	593.2	0.00661	593.2	0.01013	593.2	0.01223
													583.4	0.02233	593.4	0.00623	593.4	0.00665	593.4	0.01	593.4	0.01167
													583.6	0.02222	593.6	0.00604	593.6	0.00655	593.6	0.00994	593.6	0.0115
													583.8	0.02211	593.8	0.00608	593.8	0.00636	593.8	0.01031	593.8	0.01175
													584	0.02181	594	0.00616	594	0.00627	594	0.01032	594	0.0118
													584.2	0.02116	594.2	0.00617	594.2	0.00624	594.2	0.01043	594.2	0.01247
													584.4	0.02079	594.4	0.0061	594.4	0.00626	594.4	0.01032	594.4	0.01219
													584.6	0.02008	594.6	0.00597	594.6	0.00622	594.6	0.01006	594.6	0.01232
													584.8	0.02007	594.8	0.00596	594.8	0.00635	594.8	0.00975	594.8	0.01278
													585	0.02017	595	0.00572	595	0.0064	595	0.00993	595	0.01266
													585.2	0.02012	595.2	0.0058	595.2	0.0063	595.2	0.00972	595.2	0.01283
													585.4	0.02002	595.4	0.00567	595.4	0.00616	595.4	0.00977	595.4	0.01277
													585.6	0.01987	595.6	0.00546	595.6	0.00621	595.6	0.00962	595.6	0.01268
													585.8	0.01999	595.8	0.00548	595.8	0.00618	595.8	0.00958	595.8	0.01287
													586	0.02025	596	0.00547	596	0.00612	596	0.00954	596	0.01316
													586.2	0.02	596.2	0.00554	596.2	0.00598	596.2	0.00949	596.2	0.0132
													586.4	0.01988	596.4	0.00539	596.4	0.00593	596.4	0.00939	596.4	0.01341
													586.6	0.01969	596.6	0.00537	596.6	0.00577	596.6	0.00936	596.6	0.01364
													586.8	0.01931	596.8	0.00503	596.8	0.00598	596.8	0.00946	596.8	0.01414
													587	0.01935	597	0.00497	597	0.00596	597	0.00939	597	0.01392
													587.2	0.01923	597.2	0.00486	597.2	0.00589	597.2	0.00937	597.2	0.01355
													587.4	0.01924	597.4	0.0049	597.4	0.00606	597.4	0.0094	597.4	0.01385
													587.6	0.01925	597.6	0.00489	597.6	0.00599	597.6	0.00943	597.6	0.01359
													587.8	0.01928	597.8	0.00482	597.8	0.00607	597.8	0.00944	597.8	0.01327
													588	0.01888	598	0.00484	598	0.00596	598	0.00925	598	0.0137
													588.2	0.0191	598.2	0.00477	598.2	0.00584	598.2	0.00911	598.2	0.0135
													588.4	0.01859	598.4	0.00463	598.4	0.00577	598.4	0.00902	598.4	0.01404
													588.6	0.01847	598.6	0.00476	598.6	0.00571	598.6	0.00893	598.6	0.01403
													588.8	0.01845	598.8	0.00489	598.8	0.00567	598.8	0.00897	598.8	0.01375
													589	0.01818	599	0.00487	599	0.00556	599	0.00881	599	0.01346
													589.2	0.01817	599.2	0.00478	599.2	0.00555	599.2	0.00887	599.2	0.01387
													589.4	0.01824	599.4	0.00466	599.4	0.00543	599.4	0.00887	599.4	0.01404
													589.6	0.01776	599.6	0.00485	599.6	0.0055	599.6	0.00888	599.6	0.01356
													589.8	0.0174	599.8	0.00492	599.8	0.00538	599.8	0.0087	599.8	0.01314
													590	0.01718	600	0.00475	600	0.00542	600	0.00859	600	0.01327
													590.2	0.01733	600.2	0.00452	600.2	0.00545	600.2	0.00836	600.2	0.01312
													590.4	0.01724	600.4	0.00446	600.4	0.00538	600.4	0.00795	600.4	0.01276
													590.6	0.01736	600.6	0.0045	600.6	0.0053	600.6	0.00797	600.6	0.01277
													590.8	0.01735	600.8	0.00438	600.8	0.00528	600.8	0.00791	600.8	0.01278
													591	0.01719	601	0.00441	601	0.00517	601	0.00779	601	0.01267
													591.2	0.01711	601.2	0.00465	601.2	0.00511	601.2	0.00791	601.2	0.01285
													591.4	0.01699	601.4	0.00463	601.4	0.00509	601.4	0.0077	601.4	0.01283
													591.6	0.0172	601.6	0.00451	601.6	0.00496	601.6	0.0077	601.6	0.01317
													591.8	0.01705	601.8	0.00445	601.8	0.00488	601.8	0.0073	601.8	0.01287
													592	0.0171	602	0.00453	602	0.00481	602	0.00732	602	0.01263
													592.2	0.01696	602.2	0.00449	602.2	0.00473	602.2	0.00713	602.2	0.01235
													592.4	0.01637	602.4	0.00443	602.4	0.0048	602.4	0.00709	602.4	0.01227
													592.6	0.01624	602.6	0.00449	602.6	0.00472	602.6	0.00696	602.6	0.01244
													592.8	0.01591	602.8	0.00428	602.8	0.00477	602.8	0.00672	602.8	0.01233
													593	0.01546	603	0.0043	603	0.00468	603	0.00685	603	0.01213
													593.2	0.01533	603.2	0.00415	603.2	0.00449	603.2	0.00671	603.2	0.01176
													593.4	0.01505	603.4	0.00415	603.4	0.00431	603.4	0.00641	603.4	0.01146
													593.6	0.01513	603.6	0.00405	603.6	0.00443	603.6	0.00644	603.6	0.01117
													593.8	0.01564	603.8	0.00389	603.8	0.00444	603.8	0.00653	603.8	0.01121
													594	0.01554	604	0.00378	604	0.0042	604	0.00633	604	0.01117
													594.2	0.01539	604.2	0.00374	604.2	0.00425	604.2	0.00625	604.2	0.01116
													594.4	0.01506	604.4	0.00366	604.4	0.00414	604.4	0.0061	604.4	0.01118
													594.6	0.01514	604.6	0.00368	604.6	0.00408	604.6	0.00611	604.6	0.01132
													594.8	0.01489	604.8	0.00377	604.8	0.00411	604.8	0.00608	604.8	0.01123
													595	0.01456	605	0.00362	605	0.00404	605	0.00661	605	0.01132
													595.2	0.01447	605.2	0.00365	605.2	0.00401	605.2	0.00667	605.2	0.01161
													595.4	0.01426	605.4	0.0035	605.4	0.004	605.4	0.00673	605.4	0.01142
													595.6	0.01434	605.6	0.00368	605.6	0.00412	605.6	0.00677	605.6	0.01141
													595.8	0.01424	605.8	0.00367	605.8	0.00413	605.8	0.00678	605.8	0.01128
													596	0.01415	606	0.00375	606	0.00409	606	0.00675	606	0.01094
													596.2	0.01392	606.2	0.00372	606.2	0.0041	606.2	0.00684	606.2	0.01089
													596.4	0.01374	606.4	0.00359	606.4	0.00391	606.4	0.00656	606.4	0.01069
													596.6	0.01397	606.6	0.00354	606.6	0.00389	606.6	0.00642	606.6	0.01061
													596.8	0.01377	606.8	0.00331	606.8	0.00391	606.8	0.00637	606.8	0.01048
													597	0.01344	607	0.0032	607	0.00388	607	0.00635	607	0.01056
													597.2	0.01311	607.2	0.00331	607.2	0.00373	607.2	0.00614	607.2	0.01075
													597.4	0.0132	607.4	0.00316	607.4	0.00361	607.4	0.0061	607.4	0.01092
													597.6	0.01309	607.6	0.00313	607.6	0.00372	607.6	0.00602	607.6	0.01128
													597.8	0.0132	607.8	0.0031	607.8	0.00376	607.8	0.00594	607.8	0.01122
													598	0.01322	608	0.003	608	0.00376	608	0.00574	608	0.01124
													598.2	0.01342	608.2	0.00292	608.2	0.00375	608.2	0.00564	608.2	0.01129
													598.4	0.01319	608.4	0.00283	608.4	0.00367	608.4	0.0057	608.4	0.01093
													598.6	0.01365	608.6	0.00282	608.6	0.00365	608.6	0.00562	608.6	0.01114
													598.8	0.01368	608.8	0.00295	608.8	0.00371	608.8	0.00582	608.8	0.01141
													599	0.01333	609	0.00279	609	0.00367	609	0.00574	609	0.01161
													599.2	0.01283	609.2	0.00263	609.2	0.00369	609.2	0.00578	609.2	0.0116
													599.4	0.01267	609.4	0.00272	609.4	0.00392	609.4	0.00573	609.4	0.01113
													599.6	0.01247	609.6	0.00274	609.6	0.00401	609.6	0.00542	609.6	0.01109
													599.8	0.01283	609.8	0.00268	609.8	0.00401	609.8	0.00551	609.8	0.01111
													600	0.01296	610	0.00278	610	0.00395	610	0.00551	610	0.01078
													600.2	0.01271	610.2	0.00269	610.2	0.00399	610.2	0.00538	610.2	0.0109
													600.4	0.01241	610.4	0.00261	610.4	0.00399	610.4	0.00551	610.4	0.01111
													600.6	0.01236	610.6	0.00253	610.6	0.00391	610.6	0.00549	610.6	0.01143
													600.8	0.01227	610.8	0.00252	610.8	0.00368	610.8	0.00546	610.8	0.01116
													601	0.01204	611	0.0025	611	0.00362	611	0.00557	611	0.01084
													601.2	0.01191	611.2	0.00237	611.2	0.0035	611.2	0.00555	611.2	0.01066
													601.4	0.01185	611.4	0.00243	611.4	0.00335	611.4	0.00532	611.4	0.01093
													601.6	0.01198	611.6	0.00239	611.6	0.00341	611.6	0.00551	611.6	0.01112
													601.8	0.01176	611.8	0.00244	611.8	0.00336	611.8	0.00551	611.8	0.01085
													602	0.01163	612	0.0025	612	0.00345	612	0.0057	612	0.01103
													602.2	0.01155	612.2	0.00259	612.2	0.00344	612.2	0.00592	612.2	0.01126
													602.4	0.01133	612.4	0.00261	612.4	0.00344	612.4	0.0057	612.4	0.01151
													602.6	0.01169	612.6	0.00247	612.6	0.00329	612.6	0.00563	612.6	0.0117
													602.8	0.01153	612.8	0.0024	612.8	0.0031	612.8	0.00563	612.8	0.01155
													603	0.01134	613	0.00227	613	0.00303	613	0.00575	613	0.01187
													603.2	0.01145	613.2	0.00224	613.2	0.00331	613.2	0.00557	613.2	0.01234
													603.4	0.01129	613.4	0.00215	613.4	0.00335	613.4	0.00542	613.4	0.01184
													603.6	0.01102	613.6	0.00217	613.6	0.00338	613.6	0.0054	613.6	0.01184
													603.8	0.01137	613.8	0.00212	613.8	0.00327	613.8	0.0053	613.8	0.01164
													604	0.01096	614	0.00217	614	0.0031	614	0.00553	614	0.0119
													604.2	0.01062	614.2	0.00221	614.2	0.00314	614.2	0.00544	614.2	0.01174
													604.4	0.01083	614.4	0.00228	614.4	0.00326	614.4	0.00536	614.4	0.01145
													604.6	0.01104	614.6	0.00226	614.6	0.00329	614.6	0.0053	614.6	0.01118
													604.8	0.01096	614.8	0.00224	614.8	0.00324	614.8	0.00514	614.8	0.0107
													605	0.0111	615	0.00204	615	0.00329	615	0.00518	615	0.01027
													605.2	0.01096	615.2	0.00214	615.2	0.00329	615.2	0.00502	615.2	0.0107
													605.4	0.011	615.4	0.002	615.4	0.0033	615.4	0.00516	615.4	0.01049
													605.6	0.0108	615.6	0.00208	615.6	0.00317	615.6	0.00519	615.6	0.0106
													605.8	0.01068	615.8	0.0019	615.8	0.00312	615.8	0.00507	615.8	0.01046
													606	0.0108	616	0.00203	616	0.00302	616	0.00491	616	0.01044
													606.2	0.01057	616.2	0.00207	616.2	0.00296	616.2	0.00491	616.2	0.01051
													606.4	0.0101	616.4	0.00212	616.4	0.00295	616.4	0.00493	616.4	0.01022
													606.6	0.00987	616.6	0.00218	616.6	0.00293	616.6	0.00493	616.6	0.01053
													606.8	0.00971	616.8	0.00226	616.8	0.00293	616.8	0.00485	616.8	0.01122
													607	0.00977	617	0.0022	617	0.00297	617	0.00451	617	0.01095
													607.2	0.00967	617.2	0.00217	617.2	0.00312	617.2	0.00432	617.2	0.01064
													607.4	0.0097	617.4	0.00217	617.4	0.00312	617.4	0.00422	617.4	0.01068
													607.6	0.00957	617.6	0.0021	617.6	0.00318	617.6	0.00435	617.6	0.01049
													607.8	0.00908	617.8	0.00196	617.8	0.00306	617.8	0.00433	617.8	0.01055
													608	0.00919	618	0.00202	618	0.00302	618	0.00416	618	0.01025
													608.2	0.00899	618.2	0.00211	618.2	0.00318	618.2	0.00403	618.2	0.01002
													608.4	0.00892	618.4	0.00221	618.4	0.00318	618.4	0.00402	618.4	0.00991
													608.6	0.00888	618.6	0.00227	618.6	0.00303	618.6	0.00383	618.6	0.00941
													608.8	0.00934	618.8	0.00217	618.8	0.0031	618.8	0.00361	618.8	0.00927
													609	0.00907	619	0.00221	619	0.0032	619	0.00336	619	0.00962
													609.2	0.00939	619.2	0.00209	619.2	0.00313	619.2	0.00341	619.2	0.00957
													609.4	0.00886	619.4	0.00215	619.4	0.00311	619.4	0.00349	619.4	0.00934
													609.6	0.00869	619.6	0.00214	619.6	0.00321	619.6	0.00347	619.6	0.00907
													609.8	0.00884	619.8	0.00208	619.8	0.00321	619.8	0.0034	619.8	0.00881
													610	0.00879	620	0.00213	620	0.00318	620	0.00369	620	0.00861
													610.2	0.00845	620.2	0.00196	620.2	0.00321	620.2	0.00366	620.2	0.00903
													610.4	0.0088	620.4	0.00197	620.4	0.00308	620.4	0.00347	620.4	0.00909
													610.6	0.00849	620.6	0.00195	620.6	0.00304	620.6	0.00356	620.6	0.00876
													610.8	0.00845	620.8	0.00183	620.8	0.00289	620.8	0.00347	620.8	0.00886
													611	0.00853	621	0.00197	621	0.00285	621	0.00325	621	0.0086
													611.2	0.00845	621.2	0.00194	621.2	0.00276	621.2	0.00346	621.2	0.00865
													611.4	0.00839	621.4	0.00212	621.4	0.00287	621.4	0.00341	621.4	0.0084
													611.6	0.00808	621.6	0.002	621.6	0.00289	621.6	0.00339	621.6	0.00838
													611.8	0.00803	621.8	0.00192	621.8	0.00283	621.8	0.00363	621.8	0.00807
													612	0.00785	622	0.00181	622	0.00287	622	0.00368	622	0.00752
													612.2	0.00762	622.2	0.00174	622.2	0.00289	622.2	0.00366	622.2	0.00732
													612.4	0.0078	622.4	0.00163	622.4	0.00288	622.4	0.00372	622.4	0.00742
													612.6	0.00798	622.6	0.0017	622.6	0.00283	622.6	0.00374	622.6	0.00748
													612.8	0.00798	622.8	0.00168	622.8	0.00283	622.8	0.00352	622.8	0.00756
													613	0.00792	623	0.00178	623	0.00283	623	0.0039	623	0.0074
													613.2	0.00807	623.2	0.0017	623.2	0.00282	623.2	0.00394	623.2	0.00725
													613.4	0.00801	623.4	0.00166	623.4	0.00275	623.4	0.00376	623.4	0.00716
													613.6	0.00757	623.6	0.00163	623.6	0.00268	623.6	0.0039	623.6	0.00727
													613.8	0.00733	623.8	0.00166	623.8	0.0027	623.8	0.00373	623.8	0.00704
													614	0.0073	624	0.00153	624	0.00269	624	0.00355	624	0.00724
													614.2	0.0075	624.2	0.00153	624.2	0.0026	624.2	0.00379	624.2	0.00718
													614.4	0.00725	624.4	0.00144	624.4	0.0027	624.4	0.00387	624.4	0.00683
													614.6	0.0071	624.6	0.00154	624.6	0.00271	624.6	0.00373	624.6	0.00678
													614.8	0.00699	624.8	0.0014	624.8	0.00263	624.8	0.00385	624.8	0.00667
													615	0.00689	625	0.00134	625	0.0026	625	0.00386	625	0.00689
													615.2	0.00673	625.2	0.00132	625.2	0.00271	625.2	0.00373	625.2	0.0067
													615.4	0.0068	625.4	0.00143	625.4	0.00261	625.4	0.00369	625.4	0.00683
													615.6	0.00646	625.6	0.00134	625.6	0.0026	625.6	0.00379	625.6	0.00651
													615.8	0.00645	625.8	0.00127	625.8	0.0026	625.8	0.00366	625.8	0.00615
													616	0.00679	626	0.0014	626	0.00247	626	0.00381	626	0.00606
													616.2	0.00675	626.2	0.00114	626.2	0.00241	626.2	0.00361	626.2	0.00601
													616.4	0.00677	626.4	0.00107	626.4	0.00239	626.4	0.0037	626.4	0.00592
													616.6	0.00661	626.6	0.0012	626.6	0.00231	626.6	0.00343	626.6	0.00587
													616.8	0.00691	626.8	0.00126	626.8	0.00229	626.8	0.00331	626.8	0.00583
													617	0.00689	627	0.0013	627	0.00238	627	0.00358	627	0.00565
													617.2	0.0069	627.2	0.00112	627.2	0.00232	627.2	0.00344	627.2	0.00553
													617.4	0.00695	627.4	0.00109	627.4	0.00225	627.4	0.00319	627.4	0.00645
													617.6	0.00689	627.6	0.00105	627.6	0.00224	627.6	0.00327	627.6	0.00681
													617.8	0.00681	627.8	0.000999984	627.8	0.00218	627.8	0.00314	627.8	0.00637
													618	0.00687	628	0.000960128	628	0.00214	628	0.00322	628	0.00661
													618.2	0.00689	628.2	0.0011	628.2	0.00213	628.2	0.00317	628.2	0.00647
													618.4	0.00679	628.4	0.00107	628.4	0.00204	628.4	0.00293	628.4	0.00675
													618.6	0.00668	628.6	0.00112	628.6	0.00197	628.6	0.00285	628.6	0.00679
													618.8	0.00659	628.8	0.00109	628.8	0.00212	628.8	0.00293	628.8	0.00636
													619	0.00649	629	0.0011	629	0.00202	629	0.00308	629	0.00646
													619.2	0.00658	629.2	0.00113	629.2	0.00202	629.2	0.00293	629.2	0.00604
													619.4	0.00638	629.4	0.00116	629.4	0.00203	629.4	0.00307	629.4	0.0059
													619.6	0.00645	629.6	0.00104	629.6	0.00195	629.6	0.00289	629.6	0.00594
													619.8	0.00652	629.8	0.00101	629.8	0.00177	629.8	0.00278	629.8	0.00609
													620	0.00633	630	0.000896537	630	0.00161	630	0.00293	630	0.00586
													620.2	0.0062	630.2	0.000915794	630.2	0.00165	630.2	0.00296	630.2	0.00563
													620.4	0.00617	630.4	0.000858473	630.4	0.00164	630.4	0.00296	630.4	0.00572
													620.6	0.00617	630.6	0.000838321	630.6	0.00167	630.6	0.00276	630.6	0.00555
													620.8	0.00647	630.8	0.000718752	630.8	0.00177	630.8	0.0028	630.8	0.0055
													621	0.0067	631	0.000730396	631	0.00177	631	0.00285	631	0.00547
													621.2	0.00655	631.2	0.000737561	631.2	0.00163	631.2	0.00279	631.2	0.00553
													621.4	0.00663	631.4	0.000661431	631.4	0.00174	631.4	0.00288	631.4	0.00554
													621.6	0.00634	631.6	0.000747413	631.6	0.00166	631.6	0.00281	631.6	0.00515
													621.8	0.00632	631.8	0.000646653	631.8	0.00171	631.8	0.0028	631.8	0.00527
													622	0.0064	632	0.000642175	632	0.00166	632	0.00269	632	0.00542
													622.2	0.00634	632.2	0.000704422	632.2	0.00164	632.2	0.0025	632.2	0.00523
													622.4	0.00634	632.4	0.000711139	632.4	0.00157	632.4	0.00243	632.4	0.00555
													622.6	0.00596	632.6	0.000855786	632.6	0.00153	632.6	0.00244	632.6	0.00519
													622.8	0.00566	632.8	0.000740248	632.8	0.00161	632.8	0.00244	632.8	0.00494
													623	0.00565	633	0.00078906	633	0.00155	633	0.00223	633	0.00474
													623.2	0.00535	633.2	0.000858025	633.2	0.00156	633.2	0.00216	633.2	0.00515
													623.4	0.00525	633.4	0.000964606	633.4	0.00161	633.4	0.00222	633.4	0.00489
													623.6	0.00538	633.6	0.00108	633.6	0.00152	633.6	0.00211	633.6	0.00487
													623.8	0.00521	633.8	0.000995058	633.8	0.00144	633.8	0.00213	633.8	0.00448
													624	0.00511	634	0.00109	634	0.00134	634	0.00242	634	0.0045
													624.2	0.00487	634.2	0.00105	634.2	0.00123	634.2	0.00232	634.2	0.00452
													624.4	0.00495	634.4	0.000823095	634.4	0.00127	634.4	0.00209	634.4	0.00447
													624.6	0.00491	634.6	0.000790404	634.6	0.00135	634.6	0.00195	634.6	0.00423
													624.8	0.00525	634.8	0.000633666	634.8	0.00128	634.8	0.00195	634.8	0.00436
													625	0.00538	635	0.000655162	635	0.0013	635	0.00181	635	0.00468
													625.2	0.00542	635.2	0.000725918	635.2	0.00134	635.2	0.00189	635.2	0.00466
													625.4	0.00539	635.4	0.000706213	635.4	0.00138	635.4	0.00198	635.4	0.0046
													625.6	0.00548	635.6	0.000635906	635.6	0.00132	635.6	0.00174	635.6	0.00515
													625.8	0.00516	635.8	0.000739352	635.8	0.00132	635.8	0.00181	635.8	0.00509
													626	0.00485	636	0.000733978	636	0.00126	636	0.00196	636	0.00505
													626.2	0.0049	636.2	0.000660536	636.2	0.00148	636.2	0.00219	636.2	0.00489
													626.4	0.0049	636.4	0.000622023	636.4	0.00149	636.4	0.0024	636.4	0.00481
													626.6	0.00487	636.6	0.00055485	636.6	0.00153	636.6	0.00248	636.6	0.00459
													626.8	0.00479	636.8	0.000541415	636.8	0.00145	636.8	0.00279	636.8	0.00455
													627	0.00473	637	0.000631875	637	0.00136	637	0.00274	637	0.00467
													627.2	0.00491	637.2	0.00050559	637.2	0.00137	637.2	0.00285	637.2	0.00444
													627.4	0.00477	637.4	0.000421847	637.4	0.00138	637.4	0.00273	637.4	0.00443
													627.6	0.00495	637.6	0.000399008	637.6	0.00132	637.6	0.00253	637.6	0.00446
													627.8	0.00522	637.8	0.000274066	637.8	0.00126	637.8	0.00233	637.8	0.00447
													628	0.00515	638	0.000421847	638	0.00127	638	0.00217	638	0.00466
													628.2	0.00502	638.2	0.000399456	638.2	0.00124	638.2	0.00222	638.2	0.00506
													628.4	0.00521	638.4	0.000468868	638.4	0.0014	638.4	0.00231	638.4	0.00534
													628.6	0.00507	638.6	0.000503351	638.6	0.00144	638.6	0.00224	638.6	0.00485
													628.8	0.00483	638.8	0.000447373	638.8	0.00146	638.8	0.00229	638.8	0.0043
													629	0.00469	639	0.000561567	639	0.00139	639	0.00254	639	0.00447
													629.2	0.00473	639.2	0.000497977	639.2	0.0015	639.2	0.00264	639.2	0.00419
													629.4	0.0046	639.4	0.000357361	639.4	0.00147	639.4	0.00272	639.4	0.00445
													629.6	0.00447	639.6	0.000497977	639.6	0.00136	639.6	0.00277	639.6	0.00445
													629.8	0.00423	639.8	0.00050559	639.8	0.00138	639.8	0.00241	639.8	0.00413
													630	0.00417	640	0.0003905	640	0.00144	640	0.00225	640	0.00417
													630.2	0.00415	640.2	0.000387813	640.2	0.00138	640.2	0.00203	640.2	0.00383
													630.4	0.00442	640.4	0.00041513	640.4	0.00131	640.4	0.00236	640.4	0.00371
													630.6	0.00416	640.6	0.000357809	640.6	0.00143	640.6	0.00204	640.6	0.0035
													630.8	0.00434	640.8	0.000521711	640.8	0.00139	640.8	0.002	640.8	0.0039
													631	0.00434	641	0.000527981	641	0.0014	641	0.0021	641	0.00368
													631.2	0.00442	641.2	0.000525742	641.2	0.00139	641.2	0.00187	641.2	0.00387
													631.4	0.00416	641.4	0.000428117	641.4	0.0016	641.4	0.0017	641.4	0.00358
													631.6	0.00398	641.6	0.000411547	641.6	0.00151	641.6	0.00154	641.6	0.00359
													631.8	0.00398	641.8	0.00050962	641.8	0.00157	641.8	0.00144	641.8	0.00353
													632	0.00393	642	0.000414682	642	0.00174	642	0.00153	642	0.00363
													632.2	0.00473	642.2	0.0003287	642.2	0.00162	642.2	0.00167	642.2	0.00341
													632.4	0.00467	642.4	0.000236449	642.4	0.00164	642.4	0.00175	642.4	0.00355
													632.6	0.00444	642.6	0.000188533	642.6	0.00162	642.6	0.00194	642.6	0.00334
													632.8	0.0044	642.8	0.000179128	642.8	0.00158	642.8	0.00187	642.8	0.00325
													633	0.00422	643	0.000400352	643	0.00161	643	0.00207	643	0.00353
													633.2	0.00407	643.2	0.000418712	643.2	0.0017	643.2	0.00195	643.2	0.0033
													633.4	0.00417	643.4	0.000385574	643.4	0.00161	643.4	0.00184	643.4	0.00316
													633.6	0.00427	643.6	0.00041916	643.6	0.00162	643.6	0.00168	643.6	0.00289
													633.8	0.00407	643.8	0.000433938	643.8	0.00157	643.8	0.00191	643.8	0.00294
													634	0.00391	644	0.000517681	644	0.00158	644	0.00199	644	0.00308
													634.2	0.00398	644.2	0.000422743	644.2	0.00162	644.2	0.00212	644.2	0.00306
													634.4	0.00389	644.4	0.00031437	644.4	0.00161	644.4	0.00209	644.4	0.00312
													634.6	0.00389	644.6	0.000382439	644.6	0.0015	644.6	0.00206	644.6	0.00324
													634.8	0.00388	644.8	0.000290188	644.8	0.00145	644.8	0.00188	644.8	0.00353
													635	0.00377	645	0.000567837	645	0.00143	645	0.00183	645	0.00358
													635.2	0.00388	645.2	0.000728604	645.2	0.00142	645.2	0.00165	645.2	0.00329
													635.4	0.00371	645.4	0.000674866	645.4	0.00149	645.4	0.00175	645.4	0.00334
													635.6	0.00332	645.6	0.000901911	645.6	0.0015	645.6	0.00172	645.6	0.00307
													635.8	0.00332	645.8	0.000912211	645.8	0.0014	645.8	0.00187	645.8	0.00279
													636	0.00311	646	0.000984758	646	0.00139	646	0.00197	646	0.00296
													636.2	0.00277	646.2	0.000938185	646.2	0.00128	646.2	0.00194	646.2	0.00277
													636.4	0.00279	646.4	0.00106	646.4	0.00125	646.4	0.00193	646.4	0.00243
													636.6	0.00262	646.6	0.000998193	646.6	0.00149	646.6	0.00204	646.6	0.00253
													636.8	0.00302	646.8	0.00091445	646.8	0.00139	646.8	0.00185	646.8	0.00263
													637	0.00282	647	0.000981623	647	0.00124	647	0.00176	647	0.0026
													637.2	0.00277	647.2	0.00104	647.2	0.00115	647.2	0.00181	647.2	0.0029
													637.4	0.00288	647.4	0.00107	647.4	0.00108	647.4	0.00189	647.4	0.00319
													637.6	0.00277	647.6	0.00101	647.6	0.00119	647.6	0.00188	647.6	0.0038
													637.8	0.00241	647.8	0.000921615	647.8	0.00116	647.8	0.00172	647.8	0.0038
													638	0.00261	648	0.000717409	648	0.00112	648	0.00174	648	0.0037
													638.2	0.00242	648.2	0.000568732	648.2	0.000994354	648.2	0.00167	648.2	0.00365
													638.4	0.0023	648.4	0.000507381	648.4	0.000935441	648.4	0.00158	648.4	0.00371
													638.6	0.00223	648.6	0.000472003	648.6	0.000735648	648.6	0.00198	648.6	0.00414
													638.8	0.00237	648.8	0.000481855	648.8	0.000981547	648.8	0.00172	648.8	0.00405
													639	0.00259	649	0.000416026	649	0.0011	649	0.00181	649	0.00356
													639.2	0.00237	649.2	0.000457673	649.2	0.00104	649.2	0.00178	649.2	0.00372
													639.4	0.00218	649.4	0.000342135	649.4	0.000931342	649.4	0.00182	649.4	0.00343
													639.6	0.00216	649.6	0.000347957	649.6	0.00104	649.6	0.00157	649.6	0.00317
													639.8	0.00205	649.8	0.000441551	649.8	0.00109	649.8	0.00166	649.8	0.00307
													640	0.00213	650	0.00049529	650	0.00109	650	0.00142	650	0.00311
													640.2	0.00219	650.2	0.000632323	650.2	0.00116	650.2	0.00135	650.2	0.00288
													640.4	0.00227	650.4	0.000776073	650.4	0.00109	650.4	0.00159	650.4	0.00287
													640.6	0.00257	650.6	0.000663223	650.6	0.000959518	650.6	0.00165	650.6	0.0028
													640.8	0.00247	650.8	0.000453195	650.8	0.000902142	650.8	0.00168	650.8	0.00306
													641	0.00251	651	0.000485438	651	0.00088831	651	0.00167	651	0.00294
													641.2	0.00263	651.2	0.000435282	651.2	0.000910851	651.2	0.00178	651.2	0.00277
													641.4	0.00284	651.4	0.000518577	651.4	0.000853987	651.4	0.00187	651.4	0.00283
													641.6	0.0028	651.6	0.000433043	651.6	0.000829909	651.6	0.00208	651.6	0.00271
													641.8	0.00261	651.8	0.000314818	651.8	0.00102	651.8	0.00201	651.8	0.00268
													642	0.0029	652	0.000255258	652	0.000945687	652	0.00174	652	0.00254
													642.2	0.00263	652.2	0.000176889	652.2	0.00107	652.2	0.00146	652.2	0.00258
													642.4	0.00239	652.4	0.000339896	652.4	0.000942613	652.4	0.0017	652.4	0.00245
													642.6	0.00275	652.6	0.000253467	652.6	0.000984108	652.6	0.00178	652.6	0.00224
													642.8	0.00275	652.8	0.000227493	652.8	0.000967203	652.8	0.00167	652.8	0.00228
													643	0.00282	653	0.000257497	653	0.0011	653	0.00144	653	0.00233
													643.2	0.00268	653.2	7.7473e-05	653.2	0.00106	653.2	0.00162	653.2	0.00243
													643.4	0.00244	653.4	0.00029377	653.4	0.00106	653.4	0.00166	653.4	0.00265
													643.6	0.00241	653.6	0.00018495	653.6	0.00113	653.6	0.00151	653.6	0.00273
													643.8	0.00267	653.8	0.00020958	653.8	0.00107	653.8	0.00149	653.8	0.00287
													644	0.00292	654	0.000165246	654	0.000954908	654	0.00167	654	0.0028
													644.2	0.00288	654.2	9.85206e-05	654.2	0.00102	654.2	0.00169	654.2	0.00265
													644.4	0.00271	654.4	3.89604e-05	654.4	0.000898556	654.4	0.00179	654.4	0.00247
													644.6	0.00272	654.6	8.59816e-05	654.6	0.000936978	654.6	0.00171	654.6	0.00255
													644.8	0.0027	654.8	0	654.8	0.000989743	654.8	0.00158	654.8	0.00264
													645	0.00261	655	2.10476e-05	655	0.000995891	655	0.00142	655	0.0023
													645.2	0.0026	655.2	0.000271379	655.2	0.000913412	655.2	0.00137	655.2	0.00226
													645.4	0.00297	655.4	0.000220328	655.4	0.000743332	655.4	0.00132	655.4	0.00232
													645.6	0.00312	655.6	0.00020958	655.6	0.00065112	655.6	0.00149	655.6	0.00283
													645.8	0.0031	655.8	0.000238241	655.8	0.000800196	655.8	0.00136	655.8	0.00277
													646	0.00327	656	0.000340792	656	0.000785852	656	0.00134	656	0.00236
													646.2	0.00308	656.2	0.00021585	656.2	0.000789438	656.2	0.00128	656.2	0.00234
													646.4	0.003	656.4	0.00032064	656.4	0.000745894	656.4	0.00126	656.4	0.00212
													646.6	0.00301	656.6	0.000422743	656.6	0.000778168	656.6	0.00121	656.6	0.00247
													646.8	0.00275	656.8	0.000384678	656.8	0.000826323	656.8	0.00095615	656.8	0.00263
													647	0.00265	657	0.000541863	657	0.00070491	657	0.00073449	657	0.00228
													647.2	0.00273	657.2	0.0004008	657.2	0.000781242	657.2	0.000762294	657.2	0.00202
													647.4	0.00262	657.4	0.000342583	657.4	0.000802758	657.4	0.000656484	657.4	0.00208
													647.6	0.00269	657.6	0.000383782	657.6	0.000594768	657.6	0.000455677	657.6	0.00188
													647.8	0.00285	657.8	0.000396321	657.8	0.000568129	657.8	0.000943793	657.8	0.00171
													648	0.00262	658	0.00041916	658	0.000638313	658	0.000912127	658	0.00201
													648.2	0.00231	658.2	0.000598289	658.2	0.000617309	658.2	0.00074453	658.2	0.00204
													648.4	0.00247	658.4	0.000563806	658.4	0.000547638	658.4	0.000709003	658.4	0.00168
													648.6	0.00222	658.6	0.000592915	658.6	0.000867819	658.6	0.000666525	658.6	0.0023
													648.8	0.00207	658.8	0.000315266	658.8	0.000794049	658.8	0.000569983	658.8	0.00209
													649	0.00211	659	0.000406173	659	0.000911875	659	0.000377672	659	0.00215
													649.2	0.00219	659.2	0.000306309	659.2	0.00090163	659.2	0.00060551	659.2	0.00178
													649.4	0.00212	659.4	0.000325566	659.4	0.000918535	659.4	0.000872738	659.4	0.00165
													649.6	0.00219	659.6	0.0003493	659.6	0.000961055	659.6	0.00103	659.6	0.00154
													649.8	0.00227	659.8	0.000262871	659.8	0.000933904	659.8	0.00116	659.8	0.00193
													650	0.00233	660	0.00028571	660	0.000922121	660	0.00124	660	0.00179
													650.2	0.00261	660.2	0.000268692	660.2	0.000861159	660.2	0.00107	660.2	0.00183
													650.4	0.00254	660.4	0.00023421	660.4	0.000946711	660.4	0.00108	660.4	0.00212
													650.6	0.0024	660.6	0.000111507	660.6	0.000874478	660.6	0.00116	660.6	0.0019
													650.8	0.00227	660.8	1.02999e-05	660.8	0.000831446	660.8	0.00108	660.8	0.00206
													651	0.00208	661	5.32907e-05	661	0.000744869	661	0.00103	661	0.00237
													651.2	0.00191	661.2	0.000116881	661.2	0.000594256	661.2	0.000817902	661.2	0.00256
													651.4	0.00168	661.4	4.43343e-05	661.4	0.000730525	661.4	0.000737579	661.4	0.00245
													651.6	0.00148	661.6	0.000225254	661.6	0.00059733	661.6	0.000590063	661.6	0.00244
													651.8	0.00147	661.8	0.000282575	661.8	0.000588621	661.8	0.000430963	661.8	0.00234
													652	0.00116	662	0.000377065	662	0.000536879	662	0.000424012	662	0.00205
													652.2	0.0009453	662.2	0.000508724	662.2	0.000466184	662.2	0.00029117	662.2	0.0018
													652.4	0.000620601	662.4	0.000447373	662.4	0.000419565	662.4	0.000504334	662.4	0.00181
													652.6	0.00059677	662.6	0.000569628	662.6	0.000580936	662.6	0.00069819	662.6	0.00135
													652.8	0.00065039	662.8	0.000613067	662.8	0.00053022	662.8	0.0007677	662.8	0.00168
													653	0.00116	663	0.000512307	663	0.000563519	663	0.000797821	663	0.00172
													653.2	0.000928419	663.2	0.000733083	663.2	0.000723353	663.2	0.000960012	663.2	0.00153
													653.4	0.00104	663.4	0.000629636	663.4	0.00063985	663.4	0.000934525	663.4	0.00105
													653.6	0.00109	663.6	0.000708453	663.6	0.000801733	663.6	0.00117	663.6	0.000896576
													653.8	0.00129	663.8	0.000984758	663.8	0.000681345	663.8	0.00132	663.8	0.00102
													654	0.00149	664	0.001	664	0.000897531	664	0.00166	664	0.000689771
													654.2	0.00183	664.2	0.000934154	664.2	0.000645997	664.2	0.00129	664.2	0.000756604
													654.4	0.00211	664.4	0.00115	664.4	0.000635751	664.4	0.00144	664.4	0.00068851
													654.6	0.00238	664.6	0.00126	664.6	0.000728988	664.6	0.00118	664.6	0.000834787
													654.8	0.00244	664.8	0.00114	664.8	0.000611674	664.8	0.00117	664.8	0.000575019
													655	0.00255	665	0.00118	665	0.000510753	665	0.00109	665	0.000336689
													655.2	0.00223	665.2	0.00101	665.2	0.000409832	665.2	0.00104	665.2	0.00063807
													655.4	0.00226	665.4	0.000907733	665.4	0.000399074	665.4	0.00106	665.4	0.000934406
													655.6	0.00223	665.6	0.000841455	665.6	0.000426737	665.6	0.000983954	665.6	0.000909186
													655.8	0.00209	665.8	0.000816825	665.8	0.000412393	665.8	0.0011	665.8	0.000895315
													656	0.00196	666	0.000707557	666	0.000470794	666	0.000917533	666	0.000993674
													656.2	0.00207	666.2	0.00069457	666.2	0.000446204	666.2	0.00111	666.2	0.00106
													656.4	0.00223	666.4	0.000736665	666.4	0.000399586	666.4	0.00103	666.4	0.00146
													656.6	0.00196	666.6	0.000592467	666.6	0.000276636	666.6	0.00129	666.6	0.00168
													656.8	0.00213	666.8	0.000538281	666.8	0.000111167	666.8	0.00156	666.8	0.00154
													657	0.00197	667	0.000884894	667	7.37697e-05	667	0.00143	667	0.00179
													657.2	0.00185	667.2	0.000817721	667.2	0	667.2	0.00157	667.2	0.00127
													657.4	0.00189	667.4	0.000535594	667.4	3.8934e-05	667.4	0.00166	667.4	0.00115
													657.6	0.00185	667.6	0.000560672	667.6	0.000358603	667.6	0.00145	667.6	0.00123
													657.8	0.00172	667.8	0.000759504	667.8	0.000356041	667.8	0.00119	667.8	0.000775519
													658	0.00175	668	0.000859368	668	0.000436471	668	0.00112	668	0.000809567
													658.2	0.00158	668.2	0.000840112	668.2	0.000368848	668.2	0.00131	668.2	0.000790651
													658.4	0.00147	668.4	0.000768908	668.4	0.000538929	668.4	0.00116	668.4	0.000655724
													658.6	0.00147	668.6	0.000682927	668.6	0.00050563	668.6	0.00112	668.6	0.000817133
													658.8	0.00116	668.8	0.000682927	668.8	0.000480015	668.8	0.00116	668.8	0.00116
													659	0.00107	669	0.000812795	669	0.000539953	669	0.00118	669	0.00119
													659.2	0.00108	669.2	0.00103	669.2	0.000483601	669.2	0.00114	669.2	0.000973497
													659.4	0.000614643	669.4	0.00118	669.4	0.000536879	669.4	0.000941476	669.4	0.000993674
													659.6	0.00101	669.6	0.00124	669.6	0.000596305	669.6	0.000578478	669.6	0.000804522
													659.8	0.000993955	669.8	0.00118	669.8	0.000815053	669.8	0.000541406	669.8	0.000892793
													660	0.000902602	670	0.00138	670	0.000899068	670	0.000389257	670	0.0012
													660.2	0.000678193	670.2	0.00139	670.2	0.000781242	670.2	0.000500473	670.2	0.00198
													660.4	0.000745714	670.4	0.00125	670.4	0.000792	670.4	0.000491205	670.4	0.00206
													660.6	0.00061365	670.6	0.00122	670.6	0.000736672	670.6	0.000759977	670.6	0.00149
													660.8	0.000618615	670.8	0.00108	670.8	0.000726939	670.8	0.000869648	670.8	0.00159
													661	0.000562016	671	0.00128	671	0.000717718	671	0.001	671	0.00188
													661.2	0.000246255	671.2	0.00107	671.2	0.000977449	671.2	0.00122	671.2	0.00218
													661.4	0.000624573	671.4	0.000913107	671.4	0.00109	671.4	0.00102	671.4	0.00258
													661.6	0.000688123	671.6	0.00093908	671.6	0.00118	671.6	0.00089668	671.6	0.00252
													661.8	0.000751672	671.8	0.000971323	671.8	0.00123	671.8	0.00131	671.8	0.00254
													662	0.000728834	672	0.00113	672	0.000955932	672	0.00117	672	0.0024
													662.2	0.000930405	672.2	0.00112	672.2	0.000916998	672.2	0.00133	672.2	0.00259
													662.4	0.000775503	672.4	0.00115	672.4	0.000964641	672.4	0.00117	672.4	0.00246
													662.6	0.000913525	672.6	0.00102	672.6	0.000894458	672.6	0.000805545	672.6	0.00246
													662.8	0.000848982	672.8	0.00113	672.8	0.00106	672.8	0.000529821	672.8	0.00212
													663	0.000887708	673	0.00122	673	0.00111	673	0.000477303	673	0.00184
													663.2	0.000937356	673.2	0.00136	673.2	0.000952859	673.2	0.00037381	673.2	0.00243
													663.4	0.00137	673.4	0.00127	673.4	0.00112	673.4	0.00032438	673.4	0.00256
													663.6	0.00107	673.6	0.00119	673.6	0.00136	673.6	0.000604738	673.6	0.00183
													663.8	0.00147	673.8	0.00116	673.8	0.00121	673.8	0.000486571	673.8	0.00194
													664	0.00152	674	0.000947589	674	0.00103	674	0.000372265	674	0.00181
													664.2	0.00146	674.2	0.000839216	674.2	0.00105	674.2	0.000667297	674.2	0.00163
													664.4	0.00165	674.4	0.0012	674.4	0.00106	674.4	0.000436369	674.4	0.00134
													664.6	0.00136	674.6	0.00108	674.6	0.00121	674.6	0.000601648	674.6	0.000999979
													664.8	0.00132	674.8	0.00107	674.8	0.00103	674.8	0.0004997	674.8	0.00118
													665	0.00143	675	0.00103	675	0.000931342	675	0.000709775	675	0.00137
													665.2	0.00149	675.2	0.00104	675.2	0.000777143	675.2	0.000847251	675.2	0.00128
													665.4	0.0017	675.4	0.00113	675.4	0.000914437	675.4	0.00126	675.4	0.000904142
													665.6	0.00181	675.6	0.00125	675.6	0.00105	675.6	0.00118	675.6	0.000689771
													665.8	0.00147	675.8	0.0011	675.8	0.00119	675.8	0.00111	675.8	0.000571236
													666	0.00122	676	0.000916689	676	0.00134	676	0.00151	676	0.000340472
													666.2	0.00128	676.2	0.000806077	676.2	0.00126	676.2	0.00154	676.2	0.000229503
													666.4	0.00129	676.4	0.00091445	676.4	0.00114	676.4	0.00193	676.4	3.15252e-05
													666.6	0.00117	676.6	0.000929676	676.6	0.000942101	676.6	0.00176	676.6	0.000244635
													666.8	0.000866856	676.8	0.00092878	676.8	0.000834007	676.8	0.00134	676.8	0.000252201
													667	0.000863877	677	0.000796673	677	0.000803782	677	0.00133	677	0
													667.2	0.000987997	677.2	0.000508277	677.2	0.000852962	677.2	0.0013	677.2	0.000224459
													667.4	0.000897638	677.4	0.000579032	677.4	0.00103	677.4	0.00157	677.4	0.000501881
													667.6	0.000793377	677.6	0.000540968	677.6	0.000874478	677.6	0.00129	677.6	0.00107
													667.8	0.000530242	677.8	0.000517233	677.8	0.000815565	677.8	0.00135	677.8	0.00051323
													668	0.000524284	678	0.000703079	678	0.00077868	678	0.0013	678	0.000258506
													668.2	0.000540171	678.2	0.000695018	678.2	0.000627555	678.2	0.00117	678.2	0.00128
													668.4	0.000207529	678.4	0.000583063	678.4	0.000503068	678.4	0.00107	678.4	0.00165
													668.6	0.00040215	678.6	0.000379304	678.6	0.000596305	678.6	0.00145	678.6	0.00163
													668.8	0.000789405	678.8	0.000335866	678.8	0.000502044	678.8	0.00125	678.8	0.00123
													669	0.000578897	679	0.000278097	679	0.000526634	679	0.00148	679	0.00131
													669.2	0.00051634	679.2	0.000193906	679.2	0.000285858	679.2	0.00125	679.2	0.00132
													669.4	0.00085494	679.4	0.000470212	679.4	0.000302251	679.4	0.00121	679.4	0.00141
													669.6	0.000712947	679.6	0.0003493	679.6	0.000348869	679.6	0.00172	679.6	0.000965931
													669.8	0.000888701	679.8	0.000198385	679.8	0.000442618	679.8	0.00158	679.8	0.000743994
													670	0.000595777	680	0.000197041	680	0.000568641	680	0.00154	680	0.00161
													670.2	0.000577904	680.2	0.000221671	680.2	0.000596305	680.2	0.0011	680.2	0.00116
													670.4	0.000269093	680.4	0.000225254	680.4	0.00080993	680.4	0.00106	680.4	0.00102
													670.6	0.000181712	680.6	0.000177337	680.6	0.000673661	680.6	0.000931435	680.6	0.000778041
													670.8	0.000232353	680.8	0.000402591	680.8	0.00091956	680.8	0.000906721	680.8	0.000349299
													671	0.000282001	681	0.000377513	681	0.000709521	681	0.00148	681	0.000732645
													671.2	0.000218452	681.2	0.000468868	681.2	0.000637288	681.2	0.0016	681.2	0.000448918
													671.4	0.000242283	681.4	0.00048902	681.4	0.000383705	681.4	0.00185	681.4	0.000849919
													671.6	0.000477615	681.6	0.000601871	681.6	0.000524585	681.6	0.00151	681.6	0.00135
													671.8	0.000530242	681.8	0.000603215	681.8	0.000606039	681.8	0.00133	681.8	0.00215
													672	0.000411086	682	0.000852203	682	0.000495384	682	0.0013	682	0.00208
													672.2	0.000108233	682.2	0.000929228	682.2	0.000826835	682.2	0.00129	682.2	0.0021
													672.4	0.000314769	682.4	0.000735322	682.4	0.000807368	682.4	0.0014	682.4	0.00236
													672.6	6.55355e-05	682.6	0.000766221	682.6	0.00094876	682.6	0.00134	682.6	0.00207
													672.8	0.000115184	682.8	0.000802495	682.8	0.00108	682.8	0.00166	682.8	0.00241
													673	0.000520312	683	0.000506038	683	0.000936465	683	0.00133	683	0.00286
													673.2	0.000456762	683.2	0.000353778	683.2	0.00101	683.2	0.00158	683.2	0.00254
													673.4	0.000501446	683.4	0.000624262	683.4	0.000939027	683.4	0.00151	683.4	0.00247
[truncated: 83 more rows]

## Sheet: Supplementary Fig4
		XT		TX		TA		PXT		PTZ
[truncated: 8,192 more rows]

## Sheet: Supplementary Fig5
	XT				TX					PXT					TA					PTZ
[truncated: 1,878 more rows]

[truncated: 13 more sheets: Supplementary Fig6, Supplementary Fig7, Supplementary Fig8, Supplementary Fig9, Supplementary Fig10a, Supplementary Fig11, Supplementary Fig12, Supplementary Fig13, Supplementary Fig14, Supplementary Fig15, Supplementary Fig19, Supplementary Fig20, Supplementary Fig22]
