# Supplementary material for: Boosting organic phosphorescence in adaptive host-guest materials by hyperconjugation
Source: Nat Commun. 2024 Apr 30;15:3660. doi: 10.1038/s41467-024-47992-0 (PMC11061117; doi:10.1038/s41467-024-47992-0)
Supplement: Supplementary file 4 — Source Data [file 41467_2024_47992_MOESM4_ESM.zip › 4_PXT-T1.gjf]

%nprocshared=14
%mem=30GB
# opt
oniom(td=(triplets,nstates=5,
root=1)/b3lyp/def2svp/em=gd3bj:uff)=embedcharge

1023900

0 1 0 1 0 1
 S-S_R           -1  -33.76094300    8.84389500   -6.85946800 L
 O-O_R           -1  -33.68046300   10.43347100   -9.45386400 L
 C-C_R           -1  -32.78350100   10.83311200   -8.47701200 L
 C-C_R           -1  -31.71529500   10.59075800   -6.34140400 L
 H-H_            -1  -31.66591000   10.19022100   -5.50322300 L
 C-C_R           -1  -35.13997200    9.32326400   -7.85616500 L
 C-C_R           -1  -30.91143100   12.22428900   -7.90977200 L
 H-H_            -1  -30.30698500   12.89491600   -8.13516500 L
 C-C_R           -1  -32.69541300   10.18747100   -7.23798300 L
 C-C_R           -1  -30.80694400   11.58273800   -6.68113400 L
 H-H_            -1  -30.13052300   11.81834100   -6.08767900 L
 C-C_R           -1  -37.51099100    9.30739900   -8.29576500 L
 H-H_            -1  -38.37556900    9.06407500   -8.05139800 L
 C-C_R           -1  -36.44366600    8.99039400   -7.47828100 L
 H-H_            -1  -36.59247500    8.55179800   -6.67199000 L
 C-C_R           -1  -31.90585800   11.86837100   -8.79760000 L
 H-H_            -1  -31.99257200   12.31833200   -9.60679000 L
 C-C_R           -1  -37.28910100    9.98925900   -9.47915700 L
 H-H_            -1  -38.00779800   10.19429600  -10.03164200 L
 C-C_R           -1  -34.94466900   10.04425500   -9.03451800 L
 C-C_R           -1  -36.00591500   10.37204100   -9.85463400 L
 H-H_            -1  -35.86478600   10.84164600  -10.64526700 L
 S-S_R           -1  -13.35289600    8.88760100   -6.84307500 L
 O-O_R           -1  -13.27241600   10.47717700   -9.43747100 L
 C-C_R           -1  -12.37545400   10.87681800   -8.46061900 L
 C-C_R           -1  -11.30724800   10.63446400   -6.32501000 L
 H-H_            -1  -11.25786300   10.23392700   -5.48682900 L
 C-C_R           -1  -14.73192600    9.36696900   -7.83977100 L
 C-C_R           -1  -10.50338400   12.26799500   -7.89337900 L
 H-H_            -1   -9.89893800   12.93862200   -8.11877200 L
 C-C_R           -1  -12.28736700   10.23117600   -7.22159000 L
 C-C_R           -1  -10.39889700   11.62644400   -6.66474100 L
 H-H_            -1   -9.72247700   11.86204600   -6.07128600 L
 C-C_R           -1  -17.10294500    9.35110500   -8.27937100 L
 H-H_            -1  -17.96752200    9.10778000   -8.03500500 L
 C-C_R           -1  -16.03562000    9.03410000   -7.46188700 L
 H-H_            -1  -16.18442900    8.59550400   -6.65559600 L
 C-C_R           -1  -11.49781200   11.91207600   -8.78120700 L
 H-H_            -1  -11.58452500   12.36203700   -9.59039700 L
 C-C_R           -1  -16.88105400   10.03296500   -9.46276400 L
 H-H_            -1  -17.59975100   10.23800100  -10.01524900 L
 C-C_R           -1  -14.53662300   10.08796000   -9.01812400 L
 C-C_R           -1  -15.59786900   10.41574600   -9.83824100 L
 H-H_            -1  -15.45673900   10.88535100  -10.62887300 L
 S-S_R           -1    7.05515000    8.93130500   -6.82668200 L
 O-O_R           -1    7.13563100   10.52088100   -9.42107700 L
 C-C_R           -1    8.03259200   10.92052300   -8.44422500 L
 C-C_R           -1    9.10079900   10.67816800   -6.30861700 L
 H-H_            -1    9.15018300   10.27763200   -5.47043600 L
 C-C_R           -1    5.67612100    9.41067400   -7.82337800 L
 C-C_R           -1    9.90466200   12.31169900   -7.87698600 L
 H-H_            -1   10.50910900   12.98232600   -8.10237900 L
 C-C_R           -1    8.12068000   10.27488100   -7.20519700 L
 C-C_R           -1   10.00915000   11.67014900   -6.64834700 L
 H-H_            -1   10.68557000   11.90575100   -6.05489300 L
 C-C_R           -1    3.30510200    9.39481100   -8.26297800 L
 H-H_            -1    2.44052400    9.15148600   -8.01861200 L
 C-C_R           -1    4.37242700    9.07780500   -7.44549400 L
 H-H_            -1    4.22361800    8.63921000   -6.63920300 L
 C-C_R           -1    8.91023500   11.95578100   -8.76481400 L
 H-H_            -1    8.82352100   12.40574200   -9.57400400 L
 C-C_R           -1    3.52699300   10.07667100   -9.44637100 L
 H-H_            -1    2.80829600   10.28170700   -9.99885500 L
 C-C_R           -1    5.87142400   10.13166500   -9.00173100 L
 C-C_R           -1    4.81017800   10.45945200   -9.82184700 L
 H-H_            -1    4.95130800   10.92905600  -10.61248000 L
 S-S_R           -1   27.46319700    8.97501100   -6.81028800 L
 O-O_R           -1   27.54367700   10.56458700   -9.40468400 L
 C-C_R           -1   28.44063900   10.96422800   -8.42783200 L
 C-C_R           -1   29.50884500   10.72187400   -6.29222400 L
 H-H_            -1   29.55823000   10.32133700   -5.45404300 L
 C-C_R           -1   26.08416800    9.45438000   -7.80698500 L
 C-C_R           -1   30.31270900   12.35540500   -7.86059200 L
 H-H_            -1   30.91715500   13.02603200   -8.08598500 L
 C-C_R           -1   28.52872700   10.31858700   -7.18880300 L
 C-C_R           -1   30.41719600   11.71385400   -6.63195400 L
 H-H_            -1   31.09361700   11.94945700   -6.03849900 L
 C-C_R           -1   23.71314800    9.43851500   -8.24658500 L
 H-H_            -1   22.84857100    9.19519100   -8.00221800 L
 C-C_R           -1   24.78047300    9.12151000   -7.42910100 L
 H-H_            -1   24.63166500    8.68291400   -6.62281000 L
 C-C_R           -1   29.31828200   11.99948700   -8.74842000 L
 H-H_            -1   29.23156800   12.44944800   -9.55761000 L
 C-C_R           -1   23.93503900   10.12037500   -9.42997700 L
 H-H_            -1   23.21634200   10.32541200   -9.98246200 L
 C-C_R           -1   26.27947100   10.17537100   -8.98533800 L
 C-C_R           -1   25.21822500   10.50315700   -9.80545400 L
 H-H_            -1   25.35935400   10.97276200  -10.59608700 L
 S-S_R           -1  -33.74432500    1.15481900   -7.04778700 L
 O-O_R           -1  -33.66384500    2.74439500   -9.64218300 L
 C-C_R           -1  -32.76688300    3.14403600   -8.66533100 L
 C-C_R           -1  -31.69867600    2.90168200   -6.52972300 L
 H-H_            -1  -31.64929200    2.50114500   -5.69154200 L
 C-C_R           -1  -35.12335400    1.63418700   -8.04448400 L
 C-C_R           -1  -30.89481300    4.53521300   -8.09809100 L
 H-H_            -1  -30.29036600    5.20584000   -8.32348400 L
 C-C_R           -1  -32.67879500    2.49839400   -7.42630200 L
 C-C_R           -1  -30.79032600    3.89366200   -6.86945300 L
 H-H_            -1  -30.11390500    4.12926400   -6.27599800 L
 C-C_R           -1  -37.49437300    1.61832300   -8.48408400 L
 H-H_            -1  -38.35895100    1.37499800   -8.23971800 L
 C-C_R           -1  -36.42704800    1.30131800   -7.66660000 L
 H-H_            -1  -36.57585700    0.86272200   -6.86030900 L
 C-C_R           -1  -31.88924000    4.17929400   -8.98591900 L
 H-H_            -1  -31.97595400    4.62925600   -9.79510900 L
 C-C_R           -1  -37.27248200    2.30018300   -9.66747600 L
 H-H_            -1  -37.99118000    2.50521900  -10.21996100 L
 C-C_R           -1  -34.92805100    2.35517800   -9.22283700 L
 C-C_R           -1  -35.98929700    2.68296500  -10.04295300 L
 H-H_            -1  -35.84816700    3.15256900  -10.83358600 L
 S-S_R           -1  -13.33627800    1.19852400   -7.03139400 L
 O-O_R           -1  -13.25579800    2.78810100   -9.62579000 L
 C-C_R           -1  -12.35883600    3.18774200   -8.64893800 L
 C-C_R           -1  -11.29063000    2.94538700   -6.51332900 L
 H-H_            -1  -11.24124500    2.54485100   -5.67514800 L
 C-C_R           -1  -14.71530800    1.67789300   -8.02809100 L
 C-C_R           -1  -10.48676600    4.57891800   -8.08169800 L
 H-H_            -1   -9.88232000    5.24954500   -8.30709100 L
 C-C_R           -1  -12.27074900    2.54210000   -7.40990900 L
 C-C_R           -1  -10.38227900    3.93736800   -6.85306000 L
 H-H_            -1   -9.70585900    4.17297000   -6.25960500 L
 C-C_R           -1  -17.08632700    1.66202900   -8.46769100 L
 H-H_            -1  -17.95090400    1.41870400   -8.22332400 L
 C-C_R           -1  -16.01900200    1.34502300   -7.65020600 L
 H-H_            -1  -16.16781000    0.90642800   -6.84391600 L
 C-C_R           -1  -11.48119300    4.22300000   -8.96952600 L
 H-H_            -1  -11.56790700    4.67296100   -9.77871600 L
 C-C_R           -1  -16.86443600    2.34388900   -9.65108300 L
 H-H_            -1  -17.58313300    2.54892500  -10.20356800 L
 C-C_R           -1  -14.52000500    2.39888400   -9.20644300 L
 C-C_R           -1  -15.58125100    2.72667000  -10.02656000 L
 H-H_            -1  -15.44012100    3.19627500  -10.81719200 L
 S-S_R           -1    7.07176900    1.24222900   -7.01500100 L
 O-O_R           -1    7.15224900    2.83180500   -9.60939700 L
 C-C_R           -1    8.04921000    3.23144600   -8.63254500 L
 C-C_R           -1    9.11741700    2.98909200   -6.49693600 L
 H-H_            -1    9.16680100    2.58855500   -5.65875500 L
 C-C_R           -1    5.69273900    1.72159800   -8.01169700 L
 C-C_R           -1    9.92128000    4.62262300   -8.06530500 L
 H-H_            -1   10.52572700    5.29325000   -8.29069800 L
 C-C_R           -1    8.13729800    2.58580500   -7.39351600 L
 C-C_R           -1   10.02576800    3.98107200   -6.83666700 L
 H-H_            -1   10.70218800    4.21667500   -6.24321200 L
 C-C_R           -1    3.32172000    1.70573400   -8.45129700 L
 H-H_            -1    2.45714200    1.46241000   -8.20693100 L
 C-C_R           -1    4.38904500    1.38872900   -7.63381300 L
 H-H_            -1    4.24023600    0.95013400   -6.82752200 L
 C-C_R           -1    8.92685300    4.26670500   -8.95313300 L
 H-H_            -1    8.84013900    4.71666600   -9.76232300 L
 C-C_R           -1    3.54361100    2.38759400   -9.63469000 L
 H-H_            -1    2.82491400    2.59263100  -10.18717500 L
 C-C_R           -1    5.88804200    2.44258900   -9.19005000 L
 C-C_R           -1    4.82679600    2.77037600  -10.01016700 L
 H-H_            -1    4.96792600    3.23998000  -10.80079900 L
 S-S_R           -1   27.47981500    1.28593500   -6.99860700 L
 O-O_R           -1   27.56029500    2.87551100   -9.59300300 L
 C-C_R           -1   28.45725700    3.27515200   -8.61615100 L
 C-C_R           -1   29.52546300    3.03279800   -6.48054300 L
 H-H_            -1   29.57484800    2.63226100   -5.64236200 L
 C-C_R           -1   26.10078600    1.76530300   -7.99530400 L
 C-C_R           -1   30.32932700    4.66632900   -8.04891100 L
 H-H_            -1   30.93377300    5.33695600   -8.27430400 L
 C-C_R           -1   28.54534500    2.62951000   -7.37712200 L
 C-C_R           -1   30.43381400    4.02477800   -6.82027300 L
 H-H_            -1   31.11023500    4.26038000   -6.22681800 L
 C-C_R           -1   23.72976700    1.74943900   -8.43490400 L
 H-H_            -1   22.86518900    1.50611400   -8.19053800 L
 C-C_R           -1   24.79709200    1.43243400   -7.61742000 L
 H-H_            -1   24.64828300    0.99383800   -6.81112900 L
 C-C_R           -1   29.33490000    4.31041000   -8.93673900 L
 H-H_            -1   29.24818600    4.76037100   -9.74592900 L
 C-C_R           -1   23.95165700    2.43129900   -9.61829600 L
 H-H_            -1   23.23296000    2.63633500  -10.17078100 L
 C-C_R           -1   26.29608900    2.48629400   -9.17365700 L
 C-C_R           -1   25.23484300    2.81408000   -9.99377300 L
 H-H_            -1   25.37597200    3.28368500  -10.78440600 L
 S-S_R           -1  -33.72770700   -6.53425800   -7.23610700 L
 O-O_R           -1  -33.64722700   -4.94468100   -9.83050200 L
 C-C_R           -1  -32.75026500   -4.54504000   -8.85365000 L
 C-C_R           -1  -31.68205800   -4.78739500   -6.71804200 L
 H-H_            -1  -31.63267400   -5.18793100   -5.87986100 L
 C-C_R           -1  -35.10673600   -6.05488900   -8.23280300 L
 C-C_R           -1  -30.87819500   -3.15386400   -8.28641000 L
 H-H_            -1  -30.27374800   -2.48323600   -8.51180300 L
 C-C_R           -1  -32.66217700   -5.19068200   -7.61462200 L
 C-C_R           -1  -30.77370800   -3.79541400   -7.05777200 L
 H-H_            -1  -30.09728700   -3.55981200   -6.46431800 L
 C-C_R           -1  -37.47775500   -6.07075300   -8.67240300 L
 H-H_            -1  -38.34233300   -6.31407800   -8.42803700 L
 C-C_R           -1  -36.41043000   -6.38775800   -7.85491900 L
 H-H_            -1  -36.55923900   -6.82635400   -7.04862800 L
 C-C_R           -1  -31.87262200   -3.50978200   -9.17423800 L
 H-H_            -1  -31.95933600   -3.05982100   -9.98342900 L
 C-C_R           -1  -37.25586400   -5.38889300   -9.85579600 L
 H-H_            -1  -37.97456100   -5.18385700  -10.40828000 L
 C-C_R           -1  -34.91143300   -5.33389800   -9.41115600 L
 C-C_R           -1  -35.97267900   -5.00611200  -10.23127200 L
 H-H_            -1  -35.83154900   -4.53650700  -11.02190500 L
 S-S_R           -1  -13.31966000   -6.49055200   -7.21971300 L
 O-O_R           -1  -13.23918000   -4.90097600   -9.81410900 L
 C-C_R           -1  -12.34221800   -4.50133500   -8.83725700 L
 C-C_R           -1  -11.27401200   -4.74368900   -6.70164900 L
 H-H_            -1  -11.22462700   -5.14422600   -5.86346700 L
 C-C_R           -1  -14.69869000   -6.01118300   -8.21641000 L
 C-C_R           -1  -10.47014800   -3.11015800   -8.27001700 L
 H-H_            -1   -9.86570200   -2.43953100   -8.49541000 L
 C-C_R           -1  -12.25413000   -5.14697600   -7.59822800 L
 C-C_R           -1  -10.36566100   -3.75170900   -7.04137900 L
 H-H_            -1   -9.68924000   -3.51610600   -6.44792400 L
 C-C_R           -1  -17.06970900   -6.02704800   -8.65601000 L
 H-H_            -1  -17.93428600   -6.27037200   -8.41164300 L
 C-C_R           -1  -16.00238400   -6.34405300   -7.83852500 L
 H-H_            -1  -16.15119200   -6.78264800   -7.03223500 L
 C-C_R           -1  -11.46457500   -3.46607600   -9.15784500 L
 H-H_            -1  -11.55128900   -3.01611500   -9.96703500 L
 C-C_R           -1  -16.84781800   -5.34518700   -9.83940200 L
 H-H_            -1  -17.56651500   -5.14015100  -10.39188700 L
 C-C_R           -1  -14.50338700   -5.29019200   -9.39476200 L
 C-C_R           -1  -15.56463200   -4.96240600  -10.21487900 L
 H-H_            -1  -15.42350300   -4.49280100  -11.00551200 L
 S-S_R           -1    7.08838700   -6.44684700   -7.20332000 L
 O-O_R           -1    7.16886700   -4.85727100   -9.79771600 L
 C-C_R           -1    8.06582900   -4.45763000   -8.82086400 L
 C-C_R           -1    9.13403500   -4.69998400   -6.68525500 L
 H-H_            -1    9.18341900   -5.10052100   -5.84707400 L
 C-C_R           -1    5.70935700   -5.96747900   -8.20001600 L
 C-C_R           -1    9.93789800   -3.06645300   -8.25362400 L
 H-H_            -1   10.54234500   -2.39582600   -8.47901700 L
 C-C_R           -1    8.15391600   -5.10327200   -7.58183500 L
 C-C_R           -1   10.04238600   -3.70800400   -7.02498600 L
 H-H_            -1   10.71880600   -3.47240200   -6.43153100 L
 C-C_R           -1    3.33833800   -5.98334200   -8.63961600 L
 H-H_            -1    2.47376100   -6.22666700   -8.39525000 L
 C-C_R           -1    4.40566300   -6.30034700   -7.82213200 L
 H-H_            -1    4.25685400   -6.73894300   -7.01584100 L
 C-C_R           -1    8.94347100   -3.42237200   -9.14145200 L
 H-H_            -1    8.85675700   -2.97241000   -9.95064200 L
 C-C_R           -1    3.56022900   -5.30148200   -9.82300900 L
 H-H_            -1    2.84153200   -5.09644500  -10.37549400 L
 C-C_R           -1    5.90466000   -5.24648800   -9.37836900 L
 C-C_R           -1    4.84341400   -4.91870000  -10.19848600 L
 H-H_            -1    4.98454400   -4.44909600  -10.98911800 L
 S-S_R           -1   27.49643300   -6.40314200   -7.18692700 L
 O-O_R           -1   27.57691300   -4.81356500   -9.78132200 L
 C-C_R           -1   28.47387500   -4.41392400   -8.80447000 L
 C-C_R           -1   29.54208100   -4.65627900   -6.66886200 L
 H-H_            -1   29.59146600   -5.05681500   -5.83068100 L
 C-C_R           -1   26.11740400   -5.92377300   -8.18362300 L
 C-C_R           -1   30.34594500   -3.02274800   -8.23723000 L
 H-H_            -1   30.95039100   -2.35212100   -8.46262300 L
 C-C_R           -1   28.56196300   -5.05956600   -7.56544200 L
 C-C_R           -1   30.45043200   -3.66429800   -7.00859200 L
 H-H_            -1   31.12685300   -3.42869600   -6.41513800 L
 C-C_R           -1   23.74638500   -5.93963700   -8.62322300 L
 H-H_            -1   22.88180700   -6.18296200   -8.37885700 L
 C-C_R           -1   24.81371000   -6.25664300   -7.80573900 L
 H-H_            -1   24.66490100   -6.69523800   -6.99944800 L
 C-C_R           -1   29.35151800   -3.37866600   -9.12505800 L
 H-H_            -1   29.26480400   -2.92870500   -9.93424900 L
 C-C_R           -1   23.96827600   -5.25777700   -9.80661600 L
 H-H_            -1   23.24957800   -5.05274100  -10.35910000 L
 C-C_R           -1   26.31270700   -5.20278200   -9.36197600 L
 C-C_R           -1   25.25146100   -4.87499600  -10.18209200 L
 H-H_            -1   25.39259100   -4.40539100  -10.97272500 L
 S-S_R           -1  -33.71108900  -14.22333400   -7.42442600 L
 O-O_R           -1  -33.63060900  -12.63375800  -10.01882100 L
 C-C_R           -1  -32.73364800  -12.23411700   -9.04196900 L
 C-C_R           -1  -31.66544100  -12.47647100   -6.90636100 L
 H-H_            -1  -31.61605700  -12.87700700   -6.06818000 L
 C-C_R           -1  -35.09011900  -13.74396500   -8.42112200 L
 C-C_R           -1  -30.86157800  -10.84294000   -8.47473000 L
 H-H_            -1  -30.25713100  -10.17231300   -8.70012200 L
 C-C_R           -1  -32.64556000  -12.87975800   -7.80294100 L
 C-C_R           -1  -30.75709000  -11.48449000   -7.24609100 L
 H-H_            -1  -30.08067000  -11.24888800   -6.65263700 L
 C-C_R           -1  -37.46113800  -13.75982900   -8.86072200 L
 H-H_            -1  -38.32571600  -14.00315400   -8.61635600 L
 C-C_R           -1  -36.39381300  -14.07683500   -8.04323800 L
 H-H_            -1  -36.54262200  -14.51543000   -7.23694700 L
 C-C_R           -1  -31.85600500  -11.19885800   -9.36255700 L
 H-H_            -1  -31.94271900  -10.74889700  -10.17174800 L
 C-C_R           -1  -37.23924700  -13.07796900  -10.04411500 L
 H-H_            -1  -37.95794400  -12.87293300  -10.59659900 L
 C-C_R           -1  -34.89481600  -13.02297400   -9.59947500 L
 C-C_R           -1  -35.95606200  -12.69518800  -10.41959100 L
 H-H_            -1  -35.81493200  -12.22558300  -11.21022400 L
 S-S_R           -1  -13.30304300  -14.17962800   -7.40803200 L
 O-O_R           -1  -13.22256300  -12.59005200  -10.00242800 L
 C-C_R           -1  -12.32560100  -12.19041100   -9.02557600 L
 C-C_R           -1  -11.25739500  -12.43276500   -6.88996800 L
 H-H_            -1  -11.20801000  -12.83330200   -6.05178700 L
 C-C_R           -1  -14.68207200  -13.70025900   -8.40472900 L
 C-C_R           -1  -10.45353100  -10.79923400   -8.45833600 L
 H-H_            -1   -9.84908500  -10.12860700   -8.68372900 L
 C-C_R           -1  -12.23751300  -12.83605200   -7.78654700 L
 C-C_R           -1  -10.34904400  -11.44078500   -7.22969800 L
 H-H_            -1   -9.67262300  -11.20518200   -6.63624300 L
 C-C_R           -1  -17.05309200  -13.71612400   -8.84432900 L
 H-H_            -1  -17.91766900  -13.95944800   -8.59996200 L
 C-C_R           -1  -15.98576600  -14.03312900   -8.02684400 L
 H-H_            -1  -16.13457500  -14.47172500   -7.22055400 L
 C-C_R           -1  -11.44795800  -11.15515200   -9.34616400 L
 H-H_            -1  -11.53467200  -10.70519100  -10.15535400 L
 C-C_R           -1  -16.83120100  -13.03426400  -10.02772100 L
 H-H_            -1  -17.54989800  -12.82922700  -10.58020600 L
 C-C_R           -1  -14.48676900  -12.97926800   -9.58308200 L
 C-C_R           -1  -15.54801500  -12.65148200  -10.40319800 L
 H-H_            -1  -15.40688600  -12.18187700  -11.19383100 L
 S-S_R           -1    7.10500400  -14.13592400   -7.39163900 L
 O-O_R           -1    7.18548400  -12.54634700   -9.98603500 L
 C-C_R           -1    8.08244600  -12.14670600   -9.00918300 L
 C-C_R           -1    9.15065200  -12.38906000   -6.87357400 L
 H-H_            -1    9.20003700  -12.78959700   -6.03539300 L
 C-C_R           -1    5.72597400  -13.65655500   -8.38833500 L
 C-C_R           -1    9.95451600  -10.75553000   -8.44194300 L
 H-H_            -1   10.55896200  -10.08490200   -8.66733600 L
 C-C_R           -1    8.17053300  -12.79234800   -7.77015400 L
 C-C_R           -1   10.05900300  -11.39708000   -7.21330500 L
 H-H_            -1   10.73542300  -11.16147800   -6.61985000 L
 C-C_R           -1    3.35495500  -13.67241800   -8.82793500 L
 H-H_            -1    2.49037800  -13.91574300   -8.58356900 L
 C-C_R           -1    4.42228000  -13.98942300   -8.01045100 L
 H-H_            -1    4.27347100  -14.42801900   -7.20416000 L
 C-C_R           -1    8.96008800  -11.11144800   -9.32977100 L
 H-H_            -1    8.87337500  -10.66148700  -10.13896100 L
 C-C_R           -1    3.57684600  -12.99055800  -10.01132800 L
 H-H_            -1    2.85814900  -12.78552200  -10.56381300 L
 C-C_R           -1    5.92127700  -12.93556400   -9.56668800 L
 C-C_R           -1    4.86003100  -12.60777700  -10.38680500 L
 H-H_            -1    5.00116100  -12.13817300  -11.17743700 L
 S-S_R           -1   27.51305000  -14.09221800   -7.37524600 L
 O-O_R           -1   27.59353000  -12.50264200   -9.96964100 L
 C-C_R           -1   28.49049200  -12.10300100   -8.99278900 L
 C-C_R           -1   29.55869900  -12.34535500   -6.85718100 L
 H-H_            -1   29.60808300  -12.74589200   -6.01900000 L
 C-C_R           -1   26.13402100  -13.61284900   -8.37194200 L
 C-C_R           -1   30.36256200  -10.71182400   -8.42555000 L
 H-H_            -1   30.96700900  -10.04119700   -8.65094300 L
 C-C_R           -1   28.57858000  -12.74864200   -7.75376100 L
 C-C_R           -1   30.46704900  -11.35337400   -7.19691100 L
 H-H_            -1   31.14347000  -11.11777200   -6.60345700 L
 C-C_R           -1   23.76300200  -13.62871400   -8.81154200 L
 H-H_            -1   22.89842400  -13.87203800   -8.56717600 L
 C-C_R           -1   24.83032700  -13.94571900   -7.99405800 L
 H-H_            -1   24.68151800  -14.38431400   -7.18776700 L
 C-C_R           -1   29.36813500  -11.06774200   -9.31337700 L
 H-H_            -1   29.28142100  -10.61778100  -10.12256800 L
 C-C_R           -1   23.98489300  -12.94685300   -9.99493500 L
 H-H_            -1   23.26619500  -12.74181700  -10.54741900 L
 C-C_R           -1   26.32932400  -12.89185800   -9.55029500 L
 C-C_R           -1   25.26807800  -12.56407200  -10.37041100 L
 H-H_            -1   25.40920800  -12.09446700  -11.16104400 L
 S-S_R           -1  -33.76534300    8.70036000   -0.99932800 L
 O-O_R           -1  -33.68486300   10.28993600   -3.59372300 L
 C-C_R           -1  -32.78790100   10.68957800   -2.61687100 L
 C-C_R           -1  -31.71969500   10.44722300   -0.48126300 L
 H-H_            -1  -31.67031000   10.04668700    0.35691800 L
 C-C_R           -1  -35.14437200    9.17972900   -1.99602400 L
 C-C_R           -1  -30.91583100   12.08075400   -2.04963100 L
 H-H_            -1  -30.31138400   12.75138100   -2.27502400 L
 C-C_R           -1  -32.69981300   10.04393600   -1.37784300 L
 C-C_R           -1  -30.81134400   11.43920400   -0.82099300 L
 H-H_            -1  -30.13492300   11.67480600   -0.22753900 L
 C-C_R           -1  -37.51539100    9.16386500   -2.43562400 L
 H-H_            -1  -38.37996900    8.92054000   -2.19125800 L
 C-C_R           -1  -36.44806600    8.84685900   -1.61814000 L
 H-H_            -1  -36.59687500    8.40826400   -0.81184900 L
 C-C_R           -1  -31.91025800   11.72483600   -2.93745900 L
 H-H_            -1  -31.99697200   12.17479700   -3.74665000 L
 C-C_R           -1  -37.29350000    9.84572500   -3.61901700 L
 H-H_            -1  -38.01219800   10.05076100   -4.17150100 L
 C-C_R           -1  -34.94906900    9.90072000   -3.17437700 L
 C-C_R           -1  -36.01031500   10.22850600   -3.99449300 L
 H-H_            -1  -35.86918500   10.69811100   -4.78512600 L
 S-S_R           -1  -13.35729600    8.74406600   -0.98293400 L
 O-O_R           -1  -13.27681600   10.33364200   -3.57733000 L
 C-C_R           -1  -12.37985400   10.73328300   -2.60047800 L
 C-C_R           -1  -11.31164800   10.49092900   -0.46487000 L
 H-H_            -1  -11.26226300   10.09039200    0.37331100 L
 C-C_R           -1  -14.73632600    9.22343500   -1.97963100 L
 C-C_R           -1  -10.50778400   12.12446000   -2.03323800 L
 H-H_            -1   -9.90333800   12.79508700   -2.25863100 L
 C-C_R           -1  -12.29176700   10.08764200   -1.36144900 L
 C-C_R           -1  -10.40329700   11.48290900   -0.80460000 L
 H-H_            -1   -9.72687700   11.71851200   -0.21114500 L
 C-C_R           -1  -17.10734500    9.20757000   -2.41923100 L
 H-H_            -1  -17.97192200    8.96424600   -2.17486400 L
 C-C_R           -1  -16.04002000    8.89056500   -1.60174600 L
 H-H_            -1  -16.18882900    8.45196900   -0.79545600 L
 C-C_R           -1  -11.50221200   11.76854200   -2.92106600 L
 H-H_            -1  -11.58892500   12.21850300   -3.73025600 L
 C-C_R           -1  -16.88545400    9.88943000   -3.60262300 L
 H-H_            -1  -17.60415100   10.09446700   -4.15510800 L
 C-C_R           -1  -14.54102300    9.94442600   -3.15798300 L
 C-C_R           -1  -15.60226900   10.27221200   -3.97810000 L
 H-H_            -1  -15.46113900   10.74181700   -4.76873300 L
 S-S_R           -1    7.05075100    8.78777000   -0.96654100 L
 O-O_R           -1    7.13123100   10.37734700   -3.56093700 L
 C-C_R           -1    8.02819200   10.77698800   -2.58408500 L
 C-C_R           -1    9.09639900   10.53463400   -0.44847600 L
 H-H_            -1    9.14578300   10.13409700    0.38970500 L
 C-C_R           -1    5.67172100    9.26713900   -1.96323700 L
 C-C_R           -1    9.90026200   12.16816400   -2.01684500 L
 H-H_            -1   10.50470900   12.83879200   -2.24223800 L
 C-C_R           -1    8.11628000   10.13134600   -1.34505600 L
 C-C_R           -1   10.00475000   11.52661400   -0.78820700 L
 H-H_            -1   10.68117000   11.76221600   -0.19475200 L
 C-C_R           -1    3.30070200    9.25127600   -2.40283700 L
 H-H_            -1    2.43612400    9.00795100   -2.15847100 L
 C-C_R           -1    4.36802700    8.93427100   -1.58535300 L
 H-H_            -1    4.21921800    8.49567500   -0.77906200 L
 C-C_R           -1    8.90583500   11.81224600   -2.90467300 L
 H-H_            -1    8.81912100   12.26220700   -3.71386300 L
 C-C_R           -1    3.52259300    9.93313600   -3.58623000 L
 H-H_            -1    2.80389600   10.13817200   -4.13871500 L
 C-C_R           -1    5.86702400    9.98813000   -3.14159000 L
 C-C_R           -1    4.80577800   10.31591700   -3.96170700 L
 H-H_            -1    4.94690800   10.78552100   -4.75233900 L
 S-S_R           -1   27.45879700    8.83147600   -0.95014800 L
 O-O_R           -1   27.53927700   10.42105200   -3.54454300 L
 C-C_R           -1   28.43623900   10.82069300   -2.56769100 L
 C-C_R           -1   29.50444500   10.57833900   -0.43208300 L
 H-H_            -1   29.55383000   10.17780300    0.40609800 L
 C-C_R           -1   26.07976800    9.31084500   -1.94684400 L
 C-C_R           -1   30.30830900   12.21187000   -2.00045200 L
 H-H_            -1   30.91275500   12.88249700   -2.22584400 L
 C-C_R           -1   28.52432700   10.17505200   -1.32866300 L
 C-C_R           -1   30.41279600   11.57032000   -0.77181300 L
 H-H_            -1   31.08921700   11.80592200   -0.17835900 L
 C-C_R           -1   23.70874800    9.29498100   -2.38644400 L
 H-H_            -1   22.84417100    9.05165600   -2.14207800 L
 C-C_R           -1   24.77607300    8.97797500   -1.56896000 L
 H-H_            -1   24.62726500    8.53938000   -0.76266900 L
 C-C_R           -1   29.31388200   11.85595200   -2.88827900 L
 H-H_            -1   29.22716800   12.30591300   -3.69747000 L
 C-C_R           -1   23.93063900    9.97684100   -3.56983700 L
 H-H_            -1   23.21194200   10.18187700   -4.12232100 L
 C-C_R           -1   26.27507100   10.03183600   -3.12519700 L
 C-C_R           -1   25.21382500   10.35962200   -3.94531300 L
 H-H_            -1   25.35495400   10.82922700   -4.73594600 L
 S-S_R           -1  -33.74872500    1.01128400   -1.18764700 L
 O-O_R           -1  -33.66824500    2.60086000   -3.78204200 L
 C-C_R           -1  -32.77128300    3.00050100   -2.80519000 L
 C-C_R           -1  -31.70307600    2.75814700   -0.66958200 L
 H-H_            -1  -31.65369200    2.35761000    0.16859900 L
 C-C_R           -1  -35.12775400    1.49065300   -2.18434300 L
 C-C_R           -1  -30.89921300    4.39167800   -2.23795100 L
 H-H_            -1  -30.29476600    5.06230500   -2.46334400 L
 C-C_R           -1  -32.68319500    2.35486000   -1.56616200 L
 C-C_R           -1  -30.79472600    3.75012700   -1.00931200 L
 H-H_            -1  -30.11830500    3.98573000   -0.41585800 L
 C-C_R           -1  -37.49877300    1.47478800   -2.62394300 L
 H-H_            -1  -38.36335100    1.23146400   -2.37957700 L
 C-C_R           -1  -36.43144800    1.15778300   -1.80645900 L
 H-H_            -1  -36.58025700    0.71918800   -1.00016800 L
 C-C_R           -1  -31.89364000    4.03576000   -3.12577800 L
 H-H_            -1  -31.98035400    4.48572100   -3.93496900 L
 C-C_R           -1  -37.27688200    2.15664800   -3.80733600 L
 H-H_            -1  -37.99558000    2.36168500   -4.35982000 L
 C-C_R           -1  -34.93245100    2.21164400   -3.36269600 L
 C-C_R           -1  -35.99369700    2.53943000   -4.18281200 L
 H-H_            -1  -35.85256700    3.00903500   -4.97344500 L
 S-S_R           -1  -13.34067800    1.05499000   -1.17125300 L
 O-O_R           -1  -13.26019800    2.64456600   -3.76564900 L
 C-C_R           -1  -12.36323600    3.04420700   -2.78879700 L
 C-C_R           -1  -11.29503000    2.80185300   -0.65318900 L
 H-H_            -1  -11.24564500    2.40131600    0.18499200 L
 C-C_R           -1  -14.71970800    1.53435800   -2.16795000 L
 C-C_R           -1  -10.49116600    4.43538400   -2.22155700 L
 H-H_            -1   -9.88672000    5.10601100   -2.44695000 L
 C-C_R           -1  -12.27514800    2.39856500   -1.54976800 L
 C-C_R           -1  -10.38667900    3.79383300   -0.99291900 L
 H-H_            -1   -9.71025800    4.02943500   -0.39946400 L
 C-C_R           -1  -17.09072700    1.51849400   -2.60755000 L
 H-H_            -1  -17.95530400    1.27516900   -2.36318300 L
 C-C_R           -1  -16.02340200    1.20148900   -1.79006600 L
 H-H_            -1  -16.17221000    0.76289300   -0.98377500 L
 C-C_R           -1  -11.48559300    4.07946500   -3.10938500 L
 H-H_            -1  -11.57230700    4.52942600   -3.91857500 L
 C-C_R           -1  -16.86883600    2.20035400   -3.79094200 L
 H-H_            -1  -17.58753300    2.40539000   -4.34342700 L
 C-C_R           -1  -14.52440500    2.25534900   -3.34630300 L
 C-C_R           -1  -15.58565100    2.58313500   -4.16641900 L
 H-H_            -1  -15.44452100    3.05274000   -4.95705200 L
 S-S_R           -1    7.06736900    1.09869400   -1.15486000 L
 O-O_R           -1    7.14784900    2.68827000   -3.74925600 L
 C-C_R           -1    8.04481000    3.08791200   -2.77240400 L
 C-C_R           -1    9.11301700    2.84555700   -0.63679500 L
 H-H_            -1    9.16240100    2.44502100    0.20138600 L
 C-C_R           -1    5.68833900    1.57806300   -2.15155600 L
 C-C_R           -1    9.91688000    4.47908800   -2.20516400 L
 H-H_            -1   10.52132700    5.14971500   -2.43055700 L
 C-C_R           -1    8.13289800    2.44227000   -1.53337500 L
 C-C_R           -1   10.02136800    3.83753800   -0.97652600 L
 H-H_            -1   10.69778800    4.07314000   -0.38307100 L
 C-C_R           -1    3.31732000    1.56220000   -2.59115600 L
 H-H_            -1    2.45274300    1.31887500   -2.34679000 L
 C-C_R           -1    4.38464500    1.24519400   -1.77367200 L
 H-H_            -1    4.23583600    0.80659900   -0.96738100 L
 C-C_R           -1    8.92245300    4.12317000   -3.09299200 L
 H-H_            -1    8.83573900    4.57313100   -3.90218200 L
 C-C_R           -1    3.53921100    2.24406000   -3.77454900 L
 H-H_            -1    2.82051400    2.44909600   -4.32703400 L
 C-C_R           -1    5.88364200    2.29905400   -3.32990900 L
 C-C_R           -1    4.82239600    2.62684100   -4.15002600 L
 H-H_            -1    4.96352600    3.09644500   -4.94065800 L
 S-S_R           -1   27.47541500    1.14240000   -1.13846700 L
 O-O_R           -1   27.55589500    2.73197600   -3.73286200 L
 C-C_R           -1   28.45285700    3.13161700   -2.75601000 L
 C-C_R           -1   29.52106300    2.88926300   -0.62040200 L
 H-H_            -1   29.57044800    2.48872600    0.21777900 L
 C-C_R           -1   26.09638600    1.62176900   -2.13516300 L
 C-C_R           -1   30.32492700    4.52279400   -2.18877100 L
 H-H_            -1   30.92937300    5.19342100   -2.41416400 L
 C-C_R           -1   28.54094500    2.48597600   -1.51698200 L
 C-C_R           -1   30.42941400    3.88124300   -0.96013200 L
 H-H_            -1   31.10583500    4.11684600   -0.36667800 L
 C-C_R           -1   23.72536700    1.60590400   -2.57476300 L
 H-H_            -1   22.86078900    1.36258000   -2.33039700 L
 C-C_R           -1   24.79269200    1.28889900   -1.75727900 L
 H-H_            -1   24.64388300    0.85030300   -0.95098800 L
 C-C_R           -1   29.33050000    4.16687600   -3.07659800 L
 H-H_            -1   29.24378600    4.61683700   -3.88578900 L
 C-C_R           -1   23.94725700    2.28776400   -3.75815600 L
 H-H_            -1   23.22856000    2.49280100   -4.31064000 L
 C-C_R           -1   26.29168900    2.34276000   -3.31351600 L
 C-C_R           -1   25.23044300    2.67054600   -4.13363200 L
 H-H_            -1   25.37157200    3.14015100   -4.92426500 L
 S-S_R           -1  -33.73210600   -6.67779200   -1.37596600 L
 O-O_R           -1  -33.65162600   -5.08821600   -3.97036200 L
 C-C_R           -1  -32.75466500   -4.68857500   -2.99350900 L
 C-C_R           -1  -31.68645800   -4.93092900   -0.85790100 L
 H-H_            -1  -31.63707400   -5.33146600   -0.01972000 L
 C-C_R           -1  -35.11113600   -6.19842400   -2.37266200 L
 C-C_R           -1  -30.88259500   -3.29739800   -2.42627000 L
 H-H_            -1  -30.27814800   -2.62677100   -2.65166300 L
 C-C_R           -1  -32.66657700   -5.33421700   -1.75448100 L
 C-C_R           -1  -30.77810700   -3.93894900   -1.19763200 L
 H-H_            -1  -30.10168700   -3.70334700   -0.60417700 L
 C-C_R           -1  -37.48215500   -6.21428800   -2.81226200 L
 H-H_            -1  -38.34673300   -6.45761300   -2.56789600 L
 C-C_R           -1  -36.41483000   -6.53129300   -1.99477800 L
 H-H_            -1  -36.56363900   -6.96988900   -1.18848700 L
 C-C_R           -1  -31.87702200   -3.65331700   -3.31409800 L
 H-H_            -1  -31.96373600   -3.20335500   -4.12328800 L
 C-C_R           -1  -37.26026400   -5.53242800   -3.99565500 L
 H-H_            -1  -37.97896100   -5.32739200   -4.54813900 L
 C-C_R           -1  -34.91583300   -5.47743300   -3.55101500 L
 C-C_R           -1  -35.97707900   -5.14964600   -4.37113100 L
 H-H_            -1  -35.83594900   -4.68004200   -5.16176400 L
 S-S_R           -1  -13.32406000   -6.63408700   -1.35957200 L
 O-O_R           -1  -13.24358000   -5.04451000   -3.95396800 L
 C-C_R           -1  -12.34661800   -4.64486900   -2.97711600 L
 C-C_R           -1  -11.27841200   -4.88722400   -0.84150800 L
 H-H_            -1  -11.22902700   -5.28776000   -0.00332700 L
 C-C_R           -1  -14.70308900   -6.15471800   -2.35626900 L
 C-C_R           -1  -10.47454800   -3.25369300   -2.40987600 L
 H-H_            -1   -9.87010200   -2.58306600   -2.63526900 L
 C-C_R           -1  -12.25853000   -5.29051100   -1.73808700 L
 C-C_R           -1  -10.37006100   -3.89524300   -1.18123800 L
 H-H_            -1   -9.69364000   -3.65964100   -0.58778300 L
 C-C_R           -1  -17.07410900   -6.17058200   -2.79586900 L
 H-H_            -1  -17.93868600   -6.41390700   -2.55150300 L
 C-C_R           -1  -16.00678400   -6.48758800   -1.97838500 L
 H-H_            -1  -16.15559200   -6.92618300   -1.17209400 L
 C-C_R           -1  -11.46897500   -3.60961100   -3.29770400 L
 H-H_            -1  -11.55568900   -3.15965000   -4.10689400 L
 C-C_R           -1  -16.85221800   -5.48872200   -3.97926100 L
 H-H_            -1  -17.57091500   -5.28368600   -4.53174600 L
 C-C_R           -1  -14.50778600   -5.43372700   -3.53462200 L
 C-C_R           -1  -15.56903200   -5.10594100   -4.35473800 L
 H-H_            -1  -15.42790300   -4.63633600   -5.14537100 L
 S-S_R           -1    7.08398700   -6.59038200   -1.34317900 L
 O-O_R           -1    7.16446700   -5.00080600   -3.93757500 L
 C-C_R           -1    8.06142900   -4.60116500   -2.96072300 L
 C-C_R           -1    9.12963500   -4.84351900   -0.82511400 L
 H-H_            -1    9.17902000   -5.24405600    0.01306700 L
 C-C_R           -1    5.70495700   -6.11101300   -2.33987500 L
 C-C_R           -1    9.93349900   -3.20998800   -2.39348300 L
 H-H_            -1   10.53794500   -2.53936100   -2.61887600 L
 C-C_R           -1    8.14951600   -5.24680600   -1.72169400 L
 C-C_R           -1   10.03798600   -3.85153900   -1.16484500 L
 H-H_            -1   10.71440600   -3.61593600   -0.57139000 L
 C-C_R           -1    3.33393800   -6.12687700   -2.77947600 L
 H-H_            -1    2.46936100   -6.37020100   -2.53510900 L
 C-C_R           -1    4.40126300   -6.44388200   -1.96199100 L
 H-H_            -1    4.25245400   -6.88247700   -1.15570000 L
 C-C_R           -1    8.93907100   -3.56590600   -3.28131100 L
 H-H_            -1    8.85235700   -3.11594500   -4.09050100 L
 C-C_R           -1    3.55582900   -5.44501700   -3.96286800 L
 H-H_            -1    2.83713200   -5.23998000   -4.51535300 L
 C-C_R           -1    5.90026000   -5.39002200   -3.51822800 L
 C-C_R           -1    4.83901400   -5.06223500   -4.33834500 L
 H-H_            -1    4.98014400   -4.59263100   -5.12897700 L
 S-S_R           -1   27.49203300   -6.54667600   -1.32678600 L
 O-O_R           -1   27.57251300   -4.95710000   -3.92118200 L
 C-C_R           -1   28.46947500   -4.55745900   -2.94432900 L
 C-C_R           -1   29.53768200   -4.79981300   -0.80872100 L
 H-H_            -1   29.58706600   -5.20035000    0.02946000 L
 C-C_R           -1   26.11300400   -6.06730800   -2.32348200 L
 C-C_R           -1   30.34154500   -3.16628200   -2.37709000 L
 H-H_            -1   30.94599200   -2.49565500   -2.60248300 L
 C-C_R           -1   28.55756300   -5.20310100   -1.70530100 L
 C-C_R           -1   30.44603200   -3.80783300   -1.14845200 L
 H-H_            -1   31.12245300   -3.57223100   -0.55499700 L
 C-C_R           -1   23.74198500   -6.08317200   -2.76308200 L
 H-H_            -1   22.87740700   -6.32649700   -2.51871600 L
 C-C_R           -1   24.80931000   -6.40017700   -1.94559800 L
 H-H_            -1   24.66050100   -6.83877300   -1.13930700 L
 C-C_R           -1   29.34711800   -3.52220100   -3.26491800 L
 H-H_            -1   29.26040400   -3.07224000   -4.07410800 L
 C-C_R           -1   23.96387600   -5.40131200   -3.94647500 L
 H-H_            -1   23.24517800   -5.19627600   -4.49895900 L
 C-C_R           -1   26.30830700   -5.34631700   -3.50183500 L
 C-C_R           -1   25.24706100   -5.01853100   -4.32195100 L
 H-H_            -1   25.38819100   -4.54892600   -5.11258400 L
 S-S_R           -1  -33.71548900  -14.36686900   -1.56428500 L
 O-O_R           -1  -33.63500900  -12.77729200   -4.15868100 L
 C-C_R           -1  -32.73804800  -12.37765100   -3.18182900 L
 C-C_R           -1  -31.66984100  -12.62000600   -1.04622000 L
 H-H_            -1  -31.62045700  -13.02054200   -0.20803900 L
 C-C_R           -1  -35.09451900  -13.88750000   -2.56098100 L
 C-C_R           -1  -30.86597800  -10.98647500   -2.61458900 L
 H-H_            -1  -30.26153100  -10.31584700   -2.83998200 L
 C-C_R           -1  -32.64996000  -13.02329300   -1.94280000 L
 C-C_R           -1  -30.76149000  -11.62802500   -1.38595100 L
 H-H_            -1  -30.08507000  -11.39242300   -0.79249600 L
 C-C_R           -1  -37.46553800  -13.90336400   -3.00058100 L
 H-H_            -1  -38.33011500  -14.14668900   -2.75621500 L
 C-C_R           -1  -36.39821300  -14.22036900   -2.18309700 L
 H-H_            -1  -36.54702200  -14.65896500   -1.37680600 L
 C-C_R           -1  -31.86040500  -11.34239300   -3.50241700 L
 H-H_            -1  -31.94711900  -10.89243200   -4.31160700 L
 C-C_R           -1  -37.24364700  -13.22150400   -4.18397400 L
 H-H_            -1  -37.96234400  -13.01646800   -4.73645900 L
 C-C_R           -1  -34.89921600  -13.16650900   -3.73933400 L
 C-C_R           -1  -35.96046200  -12.83872300   -4.55945100 L
 H-H_            -1  -35.81933200  -12.36911800   -5.35008300 L
 S-S_R           -1  -13.30744300  -14.32316300   -1.54789200 L
 O-O_R           -1  -13.22696300  -12.73358700   -4.14228700 L
 C-C_R           -1  -12.33000100  -12.33394600   -3.16543500 L
 C-C_R           -1  -11.26179500  -12.57630000   -1.02982700 L
 H-H_            -1  -11.21241000  -12.97683700   -0.19164600 L
 C-C_R           -1  -14.68647200  -13.84379400   -2.54458800 L
 C-C_R           -1  -10.45793100  -10.94276900   -2.59819500 L
 H-H_            -1   -9.85348500  -10.27214200   -2.82358800 L
 C-C_R           -1  -12.24191300  -12.97958700   -1.92640600 L
 C-C_R           -1  -10.35344400  -11.58431900   -1.36955700 L
 H-H_            -1   -9.67702300  -11.34871700   -0.77610300 L
 C-C_R           -1  -17.05749100  -13.85965900   -2.98418800 L
 H-H_            -1  -17.92206900  -14.10298300   -2.73982200 L
 C-C_R           -1  -15.99016600  -14.17666400   -2.16670400 L
 H-H_            -1  -16.13897500  -14.61525900   -1.36041300 L
 C-C_R           -1  -11.45235800  -11.29868700   -3.48602300 L
 H-H_            -1  -11.53907200  -10.84872600   -4.29521300 L
 C-C_R           -1  -16.83560100  -13.17779800   -4.16758100 L
 H-H_            -1  -17.55429800  -12.97276200   -4.72006500 L
 C-C_R           -1  -14.49116900  -13.12280300   -3.72294100 L
 C-C_R           -1  -15.55241500  -12.79501700   -4.54305700 L
 H-H_            -1  -15.41128600  -12.32541200   -5.33369000 L
 S-S_R           -1    7.10060400  -14.27945800   -1.53149800 L
 O-O_R           -1    7.18108400  -12.68988200   -4.12589400 L
 C-C_R           -1    8.07804600  -12.29024100   -3.14904200 L
 C-C_R           -1    9.14625200  -12.53259500   -1.01343400 L
 H-H_            -1    9.19563700  -12.93313200   -0.17525200 L
 C-C_R           -1    5.72157400  -13.80009000   -2.52819500 L
 C-C_R           -1    9.95011600  -10.89906400   -2.58180200 L
 H-H_            -1   10.55456200  -10.22843700   -2.80719500 L
 C-C_R           -1    8.16613300  -12.93588300   -1.91001300 L
 C-C_R           -1   10.05460300  -11.54061500   -1.35316400 L
 H-H_            -1   10.73102300  -11.30501300   -0.75970900 L
 C-C_R           -1    3.35055500  -13.81595300   -2.96779500 L
 H-H_            -1    2.48597800  -14.05927800   -2.72342800 L
 C-C_R           -1    4.41788000  -14.13295800   -2.15031000 L
 H-H_            -1    4.26907100  -14.57155400   -1.34402000 L
 C-C_R           -1    8.95568800  -11.25498300   -3.46963000 L
 H-H_            -1    8.86897500  -10.80502100   -4.27882000 L
 C-C_R           -1    3.57244600  -13.13409300   -4.15118700 L
 H-H_            -1    2.85374900  -12.92905600   -4.70367200 L
 C-C_R           -1    5.91687700  -13.07909900   -3.70654700 L
 C-C_R           -1    4.85563100  -12.75131100   -4.52666400 L
 H-H_            -1    4.99676100  -12.28170700   -5.31729600 L
 S-S_R           -1   27.50865100  -14.23575300   -1.51510500 L
 O-O_R           -1   27.58913100  -12.64617600   -4.10950100 L
 C-C_R           -1   28.48609200  -12.24653500   -3.13264900 L
 C-C_R           -1   29.55429900  -12.48889000   -0.99704000 L
 H-H_            -1   29.60368300  -12.88942600   -0.15885900 L
 C-C_R           -1   26.12962100  -13.75638400   -2.51180100 L
 C-C_R           -1   30.35816200  -10.85535900   -2.56540900 L
 H-H_            -1   30.96260900  -10.18473200   -2.79080200 L
 C-C_R           -1   28.57418000  -12.89217700   -1.89362000 L
 C-C_R           -1   30.46265000  -11.49690900   -1.33677100 L
 H-H_            -1   31.13907000  -11.26130700   -0.74331600 L
 C-C_R           -1   23.75860200  -13.77224800   -2.95140100 L
 H-H_            -1   22.89402400  -14.01557300   -2.70703500 L
 C-C_R           -1   24.82592700  -14.08925400   -2.13391700 L
 H-H_            -1   24.67711800  -14.52784900   -1.32762600 L
 C-C_R           -1   29.36373500  -11.21127700   -3.45323700 L
 H-H_            -1   29.27702100  -10.76131600   -4.26242700 L
 C-C_R           -1   23.98049300  -13.09038800   -4.13479400 L
 H-H_            -1   23.26179600  -12.88535200   -4.68727900 L
 C-C_R           -1   26.32492400  -13.03539300   -3.69015400 L
 C-C_R           -1   25.26367800  -12.70760700   -4.51027100 L
 H-H_            -1   25.40480800  -12.23800200   -5.30090300 L
 S-S_R           -1  -33.76974300    8.55682500    4.86081300 L
 O-O_R           -1  -33.68926300   10.14640200    2.26641700 L
 C-C_R           -1  -32.79230100   10.54604300    3.24326900 L
 C-C_R           -1  -31.72409400   10.30368900    5.37887800 L
 H-H_            -1  -31.67471000    9.90315200    6.21705900 L
 C-C_R           -1  -35.14877200    9.03619400    3.86411700 L
 C-C_R           -1  -30.92023100   11.93721900    3.81050900 L
 H-H_            -1  -30.31578400   12.60784700    3.58511600 L
 C-C_R           -1  -32.70421300    9.90040100    4.48229800 L
 C-C_R           -1  -30.81574400   11.29566900    5.03914700 L
 H-H_            -1  -30.13932300   11.53127100    5.63260200 L
 C-C_R           -1  -37.51979100    9.02033000    3.42451700 L
 H-H_            -1  -38.38436900    8.77700500    3.66888300 L
 C-C_R           -1  -36.45246600    8.70332500    4.24200100 L
 H-H_            -1  -36.60127500    8.26472900    5.04829200 L
 C-C_R           -1  -31.91465800   11.58130100    2.92268100 L
 H-H_            -1  -32.00137200   12.03126200    2.11349100 L
 C-C_R           -1  -37.29790000    9.70219000    2.24112400 L
 H-H_            -1  -38.01659800    9.90722600    1.68863900 L
 C-C_R           -1  -34.95346900    9.75718500    2.68576400 L
 C-C_R           -1  -36.01471500   10.08497100    1.86564700 L
 H-H_            -1  -35.87358500   10.55457600    1.07501500 L
 S-S_R           -1  -13.36169600    8.60053100    4.87720700 L
 O-O_R           -1  -13.28121600   10.19010700    2.28281100 L
 C-C_R           -1  -12.38425400   10.58974800    3.25966300 L
 C-C_R           -1  -11.31604800   10.34739400    5.39527100 L
 H-H_            -1  -11.26666300    9.94685800    6.23345200 L
 C-C_R           -1  -14.74072600    9.07990000    3.88051000 L
 C-C_R           -1  -10.51218400   11.98092500    3.82690300 L
 H-H_            -1   -9.90773800   12.65155200    3.60151000 L
 C-C_R           -1  -12.29616700    9.94410700    4.49869200 L
 C-C_R           -1  -10.40769700   11.33937500    5.05554100 L
 H-H_            -1   -9.73127600   11.57497700    5.64899600 L
 C-C_R           -1  -17.11174500    9.06403600    3.44091000 L
 H-H_            -1  -17.97632200    8.82071100    3.68527600 L
 C-C_R           -1  -16.04442000    8.74703000    4.25839400 L
 H-H_            -1  -16.19322800    8.30843500    5.06468500 L
 C-C_R           -1  -11.50661100   11.62500700    2.93907500 L
 H-H_            -1  -11.59332500   12.07496800    2.12988500 L
 C-C_R           -1  -16.88985400    9.74589600    2.25751800 L
 H-H_            -1  -17.60855100    9.95093200    1.70503300 L
 C-C_R           -1  -14.54542300    9.80089100    2.70215700 L
 C-C_R           -1  -15.60666900   10.12867700    1.88204100 L
 H-H_            -1  -15.46553900   10.59828200    1.09140800 L
 S-S_R           -1    7.04635100    8.64423600    4.89360000 L
 O-O_R           -1    7.12683100   10.23381200    2.29920400 L
 C-C_R           -1    8.02379200   10.63345300    3.27605600 L
 C-C_R           -1    9.09199900   10.39109900    5.41166500 L
 H-H_            -1    9.14138300    9.99056200    6.24984600 L
 C-C_R           -1    5.66732100    9.12360400    3.89690300 L
 C-C_R           -1    9.89586200   12.02463000    3.84329600 L
 H-H_            -1   10.50030900   12.69525700    3.61790300 L
 C-C_R           -1    8.11188000    9.98781200    4.51508500 L
 C-C_R           -1   10.00035000   11.38307900    5.07193400 L
 H-H_            -1   10.67677000   11.61868100    5.66538900 L
 C-C_R           -1    3.29630200    9.10774100    3.45730300 L
 H-H_            -1    2.43172400    8.86441600    3.70167000 L
 C-C_R           -1    4.36362700    8.79073600    4.27478800 L
 H-H_            -1    4.21481800    8.35214000    5.08107800 L
 C-C_R           -1    8.90143500   11.66871200    2.95546800 L
 H-H_            -1    8.81472100   12.11867300    2.14627800 L
 C-C_R           -1    3.51819300    9.78960100    2.27391100 L
 H-H_            -1    2.79949600    9.99463800    1.72142600 L
 C-C_R           -1    5.86262400    9.84459500    2.71855100 L
 C-C_R           -1    4.80137800   10.17238300    1.89843400 L
 H-H_            -1    4.94250800   10.64198700    1.10780200 L
 S-S_R           -1   27.45439700    8.68794100    4.90999300 L
 O-O_R           -1   27.53487700   10.27751800    2.31559700 L
 C-C_R           -1   28.43183900   10.67715900    3.29244900 L
 C-C_R           -1   29.50004500   10.43480400    5.42805800 L
 H-H_            -1   29.54943000   10.03426800    6.26623900 L
 C-C_R           -1   26.07536800    9.16731000    3.91329700 L
 C-C_R           -1   30.30390900   12.06833500    3.85968900 L
 H-H_            -1   30.90835500   12.73896300    3.63429600 L
 C-C_R           -1   28.51992700   10.03151700    4.53147800 L
 C-C_R           -1   30.40839600   11.42678500    5.08832700 L
 H-H_            -1   31.08481700   11.66238700    5.68178200 L
 C-C_R           -1   23.70434900    9.15144600    3.47369700 L
 H-H_            -1   22.83977100    8.90812100    3.71806300 L
 C-C_R           -1   24.77167400    8.83444000    4.29118100 L
 H-H_            -1   24.62286500    8.39584500    5.09747200 L
 C-C_R           -1   29.30948200   11.71241700    2.97186100 L
 H-H_            -1   29.22276800   12.16237800    2.16267100 L
 C-C_R           -1   23.92623900    9.83330600    2.29030400 L
 H-H_            -1   23.20754200   10.03834200    1.73781900 L
 C-C_R           -1   26.27067100    9.88830100    2.73494400 L
 C-C_R           -1   25.20942500   10.21608700    1.91482700 L
 H-H_            -1   25.35055400   10.68569200    1.12419500 L
 S-S_R           -1  -33.75312400    0.86774900    4.67249400 L
 O-O_R           -1  -33.67264400    2.45732500    2.07809800 L
 C-C_R           -1  -32.77568300    2.85696700    3.05495000 L
 C-C_R           -1  -31.70747600    2.61461200    5.19055900 L
 H-H_            -1  -31.65809200    2.21407600    6.02874000 L
 C-C_R           -1  -35.13215400    1.34711800    3.67579800 L
 C-C_R           -1  -30.90361300    4.24814300    3.62219000 L
 H-H_            -1  -30.29916600    4.91877000    3.39679700 L
 C-C_R           -1  -32.68759500    2.21132500    4.29397900 L
 C-C_R           -1  -30.79912500    3.60659300    4.85082800 L
 H-H_            -1  -30.12270500    3.84219500    5.44428300 L
 C-C_R           -1  -37.50317300    1.33125400    3.23619800 L
 H-H_            -1  -38.36775100    1.08792900    3.48056400 L
 C-C_R           -1  -36.43584800    1.01424800    4.05368200 L
 H-H_            -1  -36.58465700    0.57565300    4.85997300 L
 C-C_R           -1  -31.89804000    3.89222500    2.73436200 L
 H-H_            -1  -31.98475400    4.34218600    1.92517200 L
 C-C_R           -1  -37.28128200    2.01311400    2.05280500 L
 H-H_            -1  -37.99997900    2.21815000    1.50032000 L
 C-C_R           -1  -34.93685100    2.06810900    2.49744500 L
 C-C_R           -1  -35.99809700    2.39589500    1.67732800 L
 H-H_            -1  -35.85696700    2.86550000    0.88669600 L
 S-S_R           -1  -13.34507800    0.91145500    4.68888700 L
 O-O_R           -1  -13.26459800    2.50103100    2.09449200 L
 C-C_R           -1  -12.36763600    2.90067200    3.07134400 L
 C-C_R           -1  -11.29943000    2.65831800    5.20695200 L
 H-H_            -1  -11.25004500    2.25778100    6.04513300 L
 C-C_R           -1  -14.72410700    1.39082400    3.69219100 L
 C-C_R           -1  -10.49556600    4.29184900    3.63858400 L
 H-H_            -1   -9.89112000    4.96247600    3.41319100 L
 C-C_R           -1  -12.27954800    2.25503100    4.31037200 L
 C-C_R           -1  -10.39107900    3.65029800    4.86722200 L
 H-H_            -1   -9.71465800    3.88590100    5.46067600 L
 C-C_R           -1  -17.09512700    1.37495900    3.25259100 L
 H-H_            -1  -17.95970400    1.13163500    3.49695700 L
 C-C_R           -1  -16.02780200    1.05795400    4.07007500 L
 H-H_            -1  -16.17661000    0.61935800    4.87636600 L
 C-C_R           -1  -11.48999300    3.93593100    2.75075600 L
 H-H_            -1  -11.57670700    4.38589200    1.94156500 L
 C-C_R           -1  -16.87323600    2.05681900    2.06919800 L
 H-H_            -1  -17.59193300    2.26185600    1.51671400 L
 C-C_R           -1  -14.52880400    2.11181500    2.51383800 L
 C-C_R           -1  -15.59005000    2.43960100    1.69372200 L
 H-H_            -1  -15.44892100    2.90920600    0.90308900 L
 S-S_R           -1    7.06296900    0.95515900    4.70528100 L
 O-O_R           -1    7.14344900    2.54473600    2.11088500 L
 C-C_R           -1    8.04041100    2.94437700    3.08773700 L
 C-C_R           -1    9.10861700    2.70202300    5.22334500 L
 H-H_            -1    9.15800200    2.30148600    6.06152700 L
 C-C_R           -1    5.68393900    1.43452800    3.70858400 L
 C-C_R           -1    9.91248000    4.33555300    3.65497700 L
 H-H_            -1   10.51692700    5.00618100    3.42958400 L
 C-C_R           -1    8.12849800    2.29873500    4.32676600 L
 C-C_R           -1   10.01696800    3.69400300    4.88361500 L
 H-H_            -1   10.69338800    3.92960500    5.47707000 L
 C-C_R           -1    3.31292000    1.41866500    3.26898400 L
 H-H_            -1    2.44834300    1.17534000    3.51335100 L
 C-C_R           -1    4.38024500    1.10166000    4.08646900 L
 H-H_            -1    4.23143600    0.66306400    4.89275900 L
 C-C_R           -1    8.91805300    3.97963500    2.76714900 L
 H-H_            -1    8.83133900    4.42959600    1.95795900 L
 C-C_R           -1    3.53481100    2.10052500    2.08559200 L
 H-H_            -1    2.81611400    2.30556100    1.53310700 L
 C-C_R           -1    5.87924200    2.15551900    2.53023200 L
 C-C_R           -1    4.81799600    2.48330600    1.71011500 L
 H-H_            -1    4.95912600    2.95291000    0.91948200 L
 S-S_R           -1   27.47101500    0.99886500    4.72167400 L
 O-O_R           -1   27.55149500    2.58844100    2.12727800 L
 C-C_R           -1   28.44845700    2.98808200    3.10413000 L
 C-C_R           -1   29.51666400    2.74572800    5.23973900 L
 H-H_            -1   29.56604800    2.34519200    6.07792000 L
 C-C_R           -1   26.09198600    1.47823400    3.72497800 L
 C-C_R           -1   30.32052700    4.37925900    3.67137000 L
 H-H_            -1   30.92497400    5.04988600    3.44597700 L
 C-C_R           -1   28.53654500    2.34244100    4.34315900 L
 C-C_R           -1   30.42501400    3.73770900    4.90000800 L
 H-H_            -1   31.10143500    3.97331100    5.49346300 L
 C-C_R           -1   23.72096700    1.46237000    3.28537800 L
 H-H_            -1   22.85638900    1.21904500    3.52974400 L
 C-C_R           -1   24.78829200    1.14536400    4.10286200 L
 H-H_            -1   24.63948300    0.70676900    4.90915300 L
 C-C_R           -1   29.32610000    4.02334100    2.78354200 L
 H-H_            -1   29.23938600    4.47330200    1.97435200 L
 C-C_R           -1   23.94285800    2.14423000    2.10198500 L
 H-H_            -1   23.22416000    2.34926600    1.54950000 L
 C-C_R           -1   26.28728900    2.19922500    2.54662500 L
 C-C_R           -1   25.22604300    2.52701100    1.72650800 L
 H-H_            -1   25.36717300    2.99661600    0.93587600 L
 S-S_R           -1  -33.73650600   -6.82132700    4.48417500 L
 O-O_R           -1  -33.65602600   -5.23175100    1.88977900 L
 C-C_R           -1  -32.75906500   -4.83211000    2.86663100 L
 C-C_R           -1  -31.69085800   -5.07446400    5.00224000 L
 H-H_            -1  -31.64147400   -5.47500100    5.84042100 L
 C-C_R           -1  -35.11553600   -6.34195800    3.48747900 L
 C-C_R           -1  -30.88699500   -3.44093300    3.43387100 L
 H-H_            -1  -30.28254800   -2.77030600    3.20847800 L
 C-C_R           -1  -32.67097700   -5.47775100    4.10566000 L
 C-C_R           -1  -30.78250700   -4.08248400    4.66250900 L
 H-H_            -1  -30.10608700   -3.84688100    5.25596400 L
 C-C_R           -1  -37.48655500   -6.35782300    3.04787900 L
 H-H_            -1  -38.35113300   -6.60114700    3.29224500 L
 C-C_R           -1  -36.41923000   -6.67482800    3.86536300 L
 H-H_            -1  -36.56803900   -7.11342300    4.67165400 L
 C-C_R           -1  -31.88142200   -3.79685100    2.54604300 L
 H-H_            -1  -31.96813600   -3.34689000    1.73685300 L
 C-C_R           -1  -37.26466400   -5.67596300    1.86448600 L
 H-H_            -1  -37.98336100   -5.47092600    1.31200100 L
 C-C_R           -1  -34.92023300   -5.62096700    2.30912600 L
 C-C_R           -1  -35.98147900   -5.29318100    1.48900900 L
 H-H_            -1  -35.84034900   -4.82357600    0.69837700 L
 S-S_R           -1  -13.32846000   -6.77762100    4.50056800 L
 O-O_R           -1  -13.24798000   -5.18804500    1.90617300 L
 C-C_R           -1  -12.35101800   -4.78840400    2.88302500 L
 C-C_R           -1  -11.28281200   -5.03075800    5.01863300 L
 H-H_            -1  -11.23342700   -5.43129500    5.85681400 L
 C-C_R           -1  -14.70748900   -6.29825300    3.50387200 L
 C-C_R           -1  -10.47894800   -3.39722700    3.45026400 L
 H-H_            -1   -9.87450200   -2.72660000    3.22487200 L
 C-C_R           -1  -12.26293000   -5.43404600    4.12205300 L
 C-C_R           -1  -10.37446100   -4.03877800    4.67890300 L
 H-H_            -1   -9.69804000   -3.80317600    5.27235700 L
 C-C_R           -1  -17.07850800   -6.31411700    3.06427200 L
 H-H_            -1  -17.94308600   -6.55744200    3.30863800 L
 C-C_R           -1  -16.01118300   -6.63112200    3.88175600 L
 H-H_            -1  -16.15999200   -7.06971800    4.68804700 L
 C-C_R           -1  -11.47337500   -3.75314600    2.56243700 L
 H-H_            -1  -11.56008900   -3.30318500    1.75324600 L
 C-C_R           -1  -16.85661800   -5.63225700    1.88087900 L
 H-H_            -1  -17.57531500   -5.42722100    1.32839500 L
 C-C_R           -1  -14.51218600   -5.57726200    2.32551900 L
 C-C_R           -1  -15.57343200   -5.24947600    1.50540300 L
 H-H_            -1  -15.43230300   -4.77987100    0.71477000 L
 S-S_R           -1    7.07958700   -6.73391700    4.51696200 L
 O-O_R           -1    7.16006700   -5.14434100    1.92256600 L
 C-C_R           -1    8.05702900   -4.74469900    2.89941800 L
 C-C_R           -1    9.12523500   -4.98705400    5.03502600 L
 H-H_            -1    9.17462000   -5.38759000    5.87320700 L
 C-C_R           -1    5.70055700   -6.25454800    3.52026500 L
 C-C_R           -1    9.92909900   -3.35352300    3.46665800 L
 H-H_            -1   10.53354500   -2.68289600    3.24126500 L
 C-C_R           -1    8.14511600   -5.39034100    4.13844700 L
 C-C_R           -1   10.03358600   -3.99507300    4.69529600 L
 H-H_            -1   10.71000600   -3.75947100    5.28875100 L
 C-C_R           -1    3.32953800   -6.27041100    3.08066500 L
 H-H_            -1    2.46496100   -6.51373600    3.32503200 L
 C-C_R           -1    4.39686300   -6.58741700    3.89814900 L
 H-H_            -1    4.24805400   -7.02601200    4.70444000 L
 C-C_R           -1    8.93467100   -3.70944100    2.57883000 L
 H-H_            -1    8.84795800   -3.25948000    1.76964000 L
 C-C_R           -1    3.55142900   -5.58855100    1.89727300 L
 H-H_            -1    2.83273200   -5.38351500    1.34478800 L
 C-C_R           -1    5.89586000   -5.53355700    2.34191200 L
 C-C_R           -1    4.83461400   -5.20577000    1.52179600 L
 H-H_            -1    4.97574400   -4.73616600    0.73116300 L
 S-S_R           -1   27.48763300   -6.69021100    4.53335500 L
 O-O_R           -1   27.56811300   -5.10063500    1.93895900 L
 C-C_R           -1   28.46507500   -4.70099400    2.91581100 L
 C-C_R           -1   29.53328200   -4.94334800    5.05142000 L
 H-H_            -1   29.58266600   -5.34388500    5.88960100 L
 C-C_R           -1   26.10860400   -6.21084200    3.53665900 L
 C-C_R           -1   30.33714500   -3.30981700    3.48305100 L
 H-H_            -1   30.94159200   -2.63919000    3.25765800 L
 C-C_R           -1   28.55316300   -5.34663500    4.15484000 L
 C-C_R           -1   30.44163200   -3.95136800    4.71168900 L
 H-H_            -1   31.11805300   -3.71576500    5.30514400 L
 C-C_R           -1   23.73758500   -6.22670700    3.09705900 L
 H-H_            -1   22.87300700   -6.47003100    3.34142500 L
 C-C_R           -1   24.80491000   -6.54371200    3.91454300 L
 H-H_            -1   24.65610100   -6.98230800    4.72083400 L
 C-C_R           -1   29.34271800   -3.66573500    2.59522300 L
 H-H_            -1   29.25600400   -3.21577400    1.78603300 L
 C-C_R           -1   23.95947600   -5.54484700    1.91366600 L
 H-H_            -1   23.24077800   -5.33981000    1.36118100 L
 C-C_R           -1   26.30390700   -5.48985100    2.35830600 L
 C-C_R           -1   25.24266100   -5.16206500    1.53818900 L
 H-H_            -1   25.38379100   -4.69246000    0.74755700 L
 S-S_R           -1  -33.71988900  -14.51040300    4.29585600 L
 O-O_R           -1  -33.63940900  -12.92082700    1.70146000 L
 C-C_R           -1  -32.74244700  -12.52118600    2.67831200 L
 C-C_R           -1  -31.67424100  -12.76354000    4.81392100 L
 H-H_            -1  -31.62485700  -13.16407700    5.65210200 L
 C-C_R           -1  -35.09891900  -14.03103500    3.29916000 L
 C-C_R           -1  -30.87037800  -11.13000900    3.24555200 L
 H-H_            -1  -30.26593100  -10.45938200    3.02015900 L
 C-C_R           -1  -32.65436000  -13.16682800    3.91734100 L
 C-C_R           -1  -30.76589000  -11.77156000    4.47419000 L
 H-H_            -1  -30.08947000  -11.53595800    5.06764500 L
 C-C_R           -1  -37.46993800  -14.04689900    2.85955900 L
 H-H_            -1  -38.33451500  -14.29022400    3.10392600 L
 C-C_R           -1  -36.40261300  -14.36390400    3.67704400 L
 H-H_            -1  -36.55142200  -14.80250000    4.48333500 L
 C-C_R           -1  -31.86480500  -11.48592800    2.35772400 L
 H-H_            -1  -31.95151900  -11.03596600    1.54853400 L
 C-C_R           -1  -37.24804700  -13.36503900    1.67616700 L
 H-H_            -1  -37.96674400  -13.16000200    1.12368200 L
 C-C_R           -1  -34.90361600  -13.31004400    2.12080700 L
 C-C_R           -1  -35.96486200  -12.98225700    1.30069000 L
 H-H_            -1  -35.82373200  -12.51265200    0.51005800 L
 S-S_R           -1  -13.31184300  -14.46669800    4.31224900 L
 O-O_R           -1  -13.23136300  -12.87712100    1.71785300 L
 C-C_R           -1  -12.33440100  -12.47748000    2.69470600 L
 C-C_R           -1  -11.26619500  -12.71983500    4.83031400 L
 H-H_            -1  -11.21681000  -13.12037100    5.66849500 L
 C-C_R           -1  -14.69087200  -13.98732900    3.31555300 L
 C-C_R           -1  -10.46233100  -11.08630400    3.26194500 L
 H-H_            -1   -9.85788400  -10.41567700    3.03655200 L
 C-C_R           -1  -12.24631300  -13.12312200    3.93373400 L
 C-C_R           -1  -10.35784400  -11.72785400    4.49058300 L
 H-H_            -1   -9.68142300  -11.49225200    5.08403800 L
 C-C_R           -1  -17.06189100  -14.00319300    2.87595300 L
 H-H_            -1  -17.92646900  -14.24651800    3.12031900 L
 C-C_R           -1  -15.99456600  -14.32019900    3.69343700 L
 H-H_            -1  -16.14337500  -14.75879400    4.49972800 L
 C-C_R           -1  -11.45675800  -11.44222200    2.37411700 L
 H-H_            -1  -11.54347200  -10.99226100    1.56492700 L
 C-C_R           -1  -16.84000000  -13.32133300    1.69256000 L
 H-H_            -1  -17.55869800  -13.11629700    1.14007600 L
 C-C_R           -1  -14.49556900  -13.26633800    2.13720000 L
 C-C_R           -1  -15.55681500  -12.93855200    1.31708400 L
 H-H_            -1  -15.41568500  -12.46894700    0.52645100 L
 S-S_R           -1    7.09620400  -14.42299300    4.32864300 L
 O-O_R           -1    7.17668400  -12.83341700    1.73424700 L
 C-C_R           -1    8.07364600  -12.43377600    2.71109900 L
 C-C_R           -1    9.14185200  -12.67613000    4.84670700 L
 H-H_            -1    9.19123700  -13.07666700    5.68488800 L
 C-C_R           -1    5.71717400  -13.94362400    3.33194600 L
 C-C_R           -1    9.94571600  -11.04259900    3.27833900 L
 H-H_            -1   10.55016200  -10.37197200    3.05294600 L
 C-C_R           -1    8.16173300  -13.07941700    3.95012800 L
 C-C_R           -1   10.05020300  -11.68415000    4.50697700 L
 H-H_            -1   10.72662300  -11.44854700    5.10043200 L
 C-C_R           -1    3.34615500  -13.95948800    2.89234600 L
 H-H_            -1    2.48157800  -14.20281200    3.13671200 L
 C-C_R           -1    4.41348000  -14.27649300    3.70983000 L
 H-H_            -1    4.26467200  -14.71508800    4.51612100 L
 C-C_R           -1    8.95128900  -11.39851700    2.39051100 L
 H-H_            -1    8.86457500  -10.94855600    1.58132100 L
 C-C_R           -1    3.56804600  -13.27762800    1.70895400 L
 H-H_            -1    2.84934900  -13.07259100    1.15646900 L
 C-C_R           -1    5.91247700  -13.22263300    2.15359300 L
 C-C_R           -1    4.85123100  -12.89484600    1.33347700 L
 H-H_            -1    4.99236100  -12.42524200    0.54284400 L
 S-S_R           -1   27.50425100  -14.37928700    4.34503600 L
 O-O_R           -1   27.58473100  -12.78971100    1.75064000 L
 C-C_R           -1   28.48169200  -12.39007000    2.72749200 L
 C-C_R           -1   29.54989900  -12.63242400    4.86310100 L
 H-H_            -1   29.59928300  -13.03296100    5.70128200 L
 C-C_R           -1   26.12522100  -13.89991900    3.34834000 L
 C-C_R           -1   30.35376200  -10.99889300    3.29473200 L
 H-H_            -1   30.95820900  -10.32826600    3.06933900 L
 C-C_R           -1   28.56978000  -13.03571200    3.96652100 L
 C-C_R           -1   30.45825000  -11.64044400    4.52337000 L
 H-H_            -1   31.13467000  -11.40484200    5.11682500 L
 C-C_R           -1   23.75420200  -13.91578300    2.90873900 L
 H-H_            -1   22.88962400  -14.15910800    3.15310600 L
 C-C_R           -1   24.82152700  -14.23278800    3.72622400 L
 H-H_            -1   24.67271800  -14.67138400    4.53251500 L
 C-C_R           -1   29.35933500  -11.35481200    2.40690400 L
 H-H_            -1   29.27262100  -10.90485100    1.59771400 L
 C-C_R           -1   23.97609300  -13.23392300    1.72534700 L
 H-H_            -1   23.25739600  -13.02888700    1.17286200 L
 C-C_R           -1   26.32052400  -13.17892800    2.16998700 L
 C-C_R           -1   25.25927800  -12.85114200    1.34987000 L
 H-H_            -1   25.40040800  -12.38153700    0.55923800 L
 S-S_R           -1  -33.77414300    8.41329100   10.72095400 L
 O-O_R           -1  -33.69366300   10.00286700    8.12655800 L
 C-C_R           -1  -32.79670100   10.40250800    9.10341000 L
 C-C_R           -1  -31.72849400   10.16015400   11.23901900 L
 H-H_            -1  -31.67911000    9.75961700   12.07720000 L
 C-C_R           -1  -35.15317200    8.89265900    9.72425800 L
 C-C_R           -1  -30.92463100   11.79368500    9.67065000 L
 H-H_            -1  -30.32018400   12.46431200    9.44525700 L
 C-C_R           -1  -32.70861300    9.75686600   10.34243900 L
 C-C_R           -1  -30.82014400   11.15213400   10.89928800 L
 H-H_            -1  -30.14372300   11.38773600   11.49274300 L
 C-C_R           -1  -37.52419100    8.87679500    9.28465800 L
 H-H_            -1  -38.38876900    8.63347000    9.52902400 L
 C-C_R           -1  -36.45686600    8.55979000   10.10214200 L
 H-H_            -1  -36.60567500    8.12119400   10.90843300 L
 C-C_R           -1  -31.91905800   11.43776600    8.78282200 L
 H-H_            -1  -32.00577200   11.88772800    7.97363200 L
 C-C_R           -1  -37.30230000    9.55865500    8.10126500 L
 H-H_            -1  -38.02099800    9.76369200    7.54878000 L
 C-C_R           -1  -34.95786900    9.61365000    8.54590500 L
 C-C_R           -1  -36.01911500    9.94143700    7.72578800 L
 H-H_            -1  -35.87798500   10.41104200    6.93515600 L
 S-S_R           -1  -13.36609600    8.45699600   10.73734700 L
 O-O_R           -1  -13.28561600   10.04657300    8.14295200 L
 C-C_R           -1  -12.38865400   10.44621400    9.11980400 L
 C-C_R           -1  -11.32044800   10.20385900   11.25541200 L
 H-H_            -1  -11.27106300    9.80332300   12.09359300 L
 C-C_R           -1  -14.74512600    8.93636500    9.74065100 L
 C-C_R           -1  -10.51658400   11.83739000    9.68704300 L
 H-H_            -1   -9.91213800   12.50801800    9.46165000 L
 C-C_R           -1  -12.30056600    9.80057200   10.35883200 L
 C-C_R           -1  -10.41209700   11.19584000   10.91568200 L
 H-H_            -1   -9.73567600   11.43144200   11.50913600 L
 C-C_R           -1  -17.11614500    8.92050100    9.30105100 L
 H-H_            -1  -17.98072200    8.67717600    9.54541700 L
 C-C_R           -1  -16.04882000    8.60349500   10.11853500 L
 H-H_            -1  -16.19762800    8.16490000   10.92482600 L
 C-C_R           -1  -11.51101100   11.48147200    8.79921600 L
 H-H_            -1  -11.59772500   11.93143300    7.99002500 L
 C-C_R           -1  -16.89425400    9.60236100    8.11765800 L
 H-H_            -1  -17.61295100    9.80739700    7.56517400 L
 C-C_R           -1  -14.54982300    9.65735600    8.56229800 L
 C-C_R           -1  -15.61106800    9.98514200    7.74218200 L
 H-H_            -1  -15.46993900   10.45474700    6.95154900 L
 S-S_R           -1    7.04195100    8.50070100   10.75374100 L
 O-O_R           -1    7.12243100   10.09027700    8.15934500 L
 C-C_R           -1    8.01939300   10.48991800    9.13619700 L
 C-C_R           -1    9.08759900   10.24756400   11.27180500 L
 H-H_            -1    9.13698300    9.84702700   12.10998600 L
 C-C_R           -1    5.66292100    8.98007000    9.75704400 L
 C-C_R           -1    9.89146200   11.88109500    9.70343700 L
 H-H_            -1   10.49590900   12.55172200    9.47804400 L
 C-C_R           -1    8.10748000    9.84427700   10.37522600 L
 C-C_R           -1    9.99595000   11.23954400   10.93207500 L
 H-H_            -1   10.67237000   11.47514700   11.52553000 L
 C-C_R           -1    3.29190200    8.96420600    9.31744400 L
 H-H_            -1    2.42732500    8.72088200    9.56181100 L
 C-C_R           -1    4.35922700    8.64720100   10.13492800 L
 H-H_            -1    4.21041800    8.20860600   10.94121900 L
 C-C_R           -1    8.89703500   11.52517700    8.81560900 L
 H-H_            -1    8.81032100   11.97513800    8.00641900 L
 C-C_R           -1    3.51379300    9.64606600    8.13405200 L
 H-H_            -1    2.79509600    9.85110300    7.58156700 L
 C-C_R           -1    5.85822400    9.70106100    8.57869100 L
 C-C_R           -1    4.79697800   10.02884800    7.75857500 L
 H-H_            -1    4.93810800   10.49845200    6.96794200 L
 S-S_R           -1   27.44999700    8.54440700   10.77013400 L
 O-O_R           -1   27.53047700   10.13398300    8.17573800 L
 C-C_R           -1   28.42743900   10.53362400    9.15259000 L
 C-C_R           -1   29.49564500   10.29127000   11.28819900 L
 H-H_            -1   29.54503000    9.89073300   12.12638000 L
 C-C_R           -1   26.07096800    9.02377500    9.77343800 L
 C-C_R           -1   30.29950900   11.92480100    9.71983000 L
 H-H_            -1   30.90395500   12.59542800    9.49443700 L
 C-C_R           -1   28.51552700    9.88798200   10.39161900 L
 C-C_R           -1   30.40399600   11.28325000   10.94846800 L
 H-H_            -1   31.08041700   11.51885200   11.54192300 L
 C-C_R           -1   23.69994900    9.00791100    9.33383800 L
 H-H_            -1   22.83537100    8.76458600    9.57820400 L
 C-C_R           -1   24.76727400    8.69090600   10.15132200 L
 H-H_            -1   24.61846500    8.25231000   10.95761300 L
 C-C_R           -1   29.30508200   11.56888200    8.83200200 L
 H-H_            -1   29.21836800   12.01884400    8.02281200 L
 C-C_R           -1   23.92184000    9.68977100    8.15044500 L
 H-H_            -1   23.20314200    9.89480700    7.59796000 L
 C-C_R           -1   26.26627100    9.74476600    8.59508500 L
 C-C_R           -1   25.20502500   10.07255300    7.77496800 L
 H-H_            -1   25.34615500   10.54215700    6.98433600 L
 S-S_R           -1  -33.75752400    0.72421400   10.53263500 L
 O-O_R           -1  -33.67704400    2.31379100    7.93823900 L
 C-C_R           -1  -32.78008300    2.71343200    8.91509100 L
 C-C_R           -1  -31.71187600    2.47107800   11.05070000 L
 H-H_            -1  -31.66249200    2.07054100   11.88888100 L
 C-C_R           -1  -35.13655400    1.20358300    9.53593900 L
 C-C_R           -1  -30.90801300    4.10460800    9.48233100 L
 H-H_            -1  -30.30356600    4.77523600    9.25693800 L
 C-C_R           -1  -32.69199500    2.06779000   10.15412000 L
 C-C_R           -1  -30.80352500    3.46305800   10.71096900 L
 H-H_            -1  -30.12710500    3.69866000   11.30442400 L
 C-C_R           -1  -37.50757300    1.18771900    9.09633800 L
 H-H_            -1  -38.37215100    0.94439400    9.34070500 L
 C-C_R           -1  -36.44024800    0.87071400    9.91382300 L
 H-H_            -1  -36.58905700    0.43211800   10.72011400 L
 C-C_R           -1  -31.90244000    3.74869000    8.59450300 L
 H-H_            -1  -31.98915400    4.19865100    7.78531300 L
 C-C_R           -1  -37.28568200    1.86957900    7.91294600 L
 H-H_            -1  -38.00437900    2.07461500    7.36046100 L
 C-C_R           -1  -34.94125100    1.92457400    8.35758600 L
 C-C_R           -1  -36.00249700    2.25236000    7.53746900 L
 H-H_            -1  -35.86136700    2.72196500    6.74683700 L
 S-S_R           -1  -13.34947800    0.76792000   10.54902800 L
 O-O_R           -1  -13.26899800    2.35749600    7.95463200 L
 C-C_R           -1  -12.37203600    2.75713700    8.93148500 L
 C-C_R           -1  -11.30383000    2.51478300   11.06709300 L
 H-H_            -1  -11.25444500    2.11424700   11.90527400 L
 C-C_R           -1  -14.72850700    1.24728900    9.55233200 L
 C-C_R           -1  -10.49996600    4.14831400    9.49872400 L
 H-H_            -1   -9.89552000    4.81894100    9.27333100 L
 C-C_R           -1  -12.28394800    2.11149600   10.17051300 L
 C-C_R           -1  -10.39547900    3.50676400   10.72736200 L
 H-H_            -1   -9.71905800    3.74236600   11.32081700 L
 C-C_R           -1  -17.09952700    1.23142500    9.11273200 L
 H-H_            -1  -17.96410400    0.98810000    9.35709800 L
 C-C_R           -1  -16.03220100    0.91441900    9.93021600 L
 H-H_            -1  -16.18101000    0.47582400   10.73650700 L
 C-C_R           -1  -11.49439300    3.79239600    8.61089600 L
 H-H_            -1  -11.58110700    4.24235700    7.80170600 L
 C-C_R           -1  -16.87763600    1.91328500    7.92933900 L
 H-H_            -1  -17.59633300    2.11832100    7.37685500 L
 C-C_R           -1  -14.53320400    1.96828000    8.37397900 L
 C-C_R           -1  -15.59445000    2.29606600    7.55386300 L
 H-H_            -1  -15.45332100    2.76567100    6.76323000 L
 S-S_R           -1    7.05856900    0.81162500   10.56542200 L
 O-O_R           -1    7.13904900    2.40120100    7.97102600 L
 C-C_R           -1    8.03601100    2.80084200    8.94787800 L
 C-C_R           -1    9.10421700    2.55848800   11.08348600 L
 H-H_            -1    9.15360200    2.15795100   11.92166700 L
 C-C_R           -1    5.67953900    1.29099300    9.56872500 L
 C-C_R           -1    9.90808100    4.19201900    9.51511800 L
 H-H_            -1   10.51252700    4.86264600    9.28972500 L
 C-C_R           -1    8.12409800    2.15520100   10.18690700 L
 C-C_R           -1   10.01256800    3.55046800   10.74375600 L
 H-H_            -1   10.68898800    3.78607000   11.33721100 L
 C-C_R           -1    3.30852000    1.27513000    9.12912500 L
 H-H_            -1    2.44394300    1.03180500    9.37349100 L
 C-C_R           -1    4.37584500    0.95812500    9.94660900 L
 H-H_            -1    4.22703600    0.51952900   10.75290000 L
 C-C_R           -1    8.91365300    3.83610100    8.62729000 L
 H-H_            -1    8.82694000    4.28606200    7.81810000 L
 C-C_R           -1    3.53041100    1.95699000    7.94573300 L
 H-H_            -1    2.81171400    2.16202700    7.39324800 L
 C-C_R           -1    5.87484200    2.01198400    8.39037200 L
 C-C_R           -1    4.81359600    2.33977200    7.57025600 L
 H-H_            -1    4.95472600    2.80937600    6.77962300 L
 S-S_R           -1   27.46661500    0.85533000   10.58181500 L
 O-O_R           -1   27.54709500    2.44490700    7.98741900 L
 C-C_R           -1   28.44405700    2.84454800    8.96427100 L
 C-C_R           -1   29.51226400    2.60219300   11.09988000 L
 H-H_            -1   29.56164800    2.20165700   11.93806100 L
 C-C_R           -1   26.08758600    1.33469900    9.58511900 L
 C-C_R           -1   30.31612700    4.23572400    9.53151100 L
 H-H_            -1   30.92057400    4.90635200    9.30611800 L
 C-C_R           -1   28.53214500    2.19890600   10.20330000 L
 C-C_R           -1   30.42061400    3.59417400   10.76014900 L
 H-H_            -1   31.09703500    3.82977600   11.35360400 L
 C-C_R           -1   23.71656700    1.31883500    9.14551800 L
 H-H_            -1   22.85198900    1.07551000    9.38988500 L
 C-C_R           -1   24.78389200    1.00183000    9.96300300 L
 H-H_            -1   24.63508300    0.56323400   10.76929400 L
 C-C_R           -1   29.32170000    3.87980600    8.64368300 L
 H-H_            -1   29.23498600    4.32976700    7.83449300 L
 C-C_R           -1   23.93845800    2.00069500    7.96212600 L
 H-H_            -1   23.21976000    2.20573100    7.40964100 L
 C-C_R           -1   26.28288900    2.05569000    8.40676600 L
 C-C_R           -1   25.22164300    2.38347600    7.58664900 L
 H-H_            -1   25.36277300    2.85308100    6.79601700 L
 S-S_R           -1  -33.74090600   -6.96486200   10.34431600 L
 O-O_R           -1  -33.66042600   -5.37528600    7.74992000 L
 C-C_R           -1  -32.76346400   -4.97564400    8.72677200 L
 C-C_R           -1  -31.69525800   -5.21799900   10.86238000 L
 H-H_            -1  -31.64587400   -5.61853500   11.70056200 L
 C-C_R           -1  -35.11993600   -6.48549300    9.34761900 L
 C-C_R           -1  -30.89139500   -3.58446800    9.29401200 L
 H-H_            -1  -30.28694800   -2.91384100    9.06861900 L
 C-C_R           -1  -32.67537700   -5.62128600    9.96580100 L
 C-C_R           -1  -30.78690700   -4.22601800   10.52265000 L
 H-H_            -1  -30.11048700   -3.99041600   11.11610500 L
 C-C_R           -1  -37.49095500   -6.50135700    8.90801900 L
 H-H_            -1  -38.35553200   -6.74468200    9.15238600 L
 C-C_R           -1  -36.42363000   -6.81836300    9.72550400 L
 H-H_            -1  -36.57243900   -7.25695800   10.53179400 L
 C-C_R           -1  -31.88582200   -3.94038600    8.40618400 L
 H-H_            -1  -31.97253600   -3.49042500    7.59699400 L
 C-C_R           -1  -37.26906400   -5.81949700    7.72462700 L
 H-H_            -1  -37.98776100   -5.61446100    7.17214200 L
 C-C_R           -1  -34.92463300   -5.76450200    8.16926700 L
 C-C_R           -1  -35.98587900   -5.43671600    7.34915000 L
 H-H_            -1  -35.84474900   -4.96711100    6.55851800 L
 S-S_R           -1  -13.33286000   -6.92115600   10.36070900 L
 O-O_R           -1  -13.25238000   -5.33158000    7.76631300 L
 C-C_R           -1  -12.35541800   -4.93193900    8.74316500 L
 C-C_R           -1  -11.28721200   -5.17429300   10.87877400 L
 H-H_            -1  -11.23782700   -5.57483000   11.71695500 L
 C-C_R           -1  -14.71188900   -6.44178700    9.36401300 L
 C-C_R           -1  -10.48334800   -3.54076200    9.31040500 L
 H-H_            -1   -9.87890200   -2.87013500    9.08501200 L
 C-C_R           -1  -12.26733000   -5.57758000    9.98219400 L
 C-C_R           -1  -10.37886100   -4.18231300   10.53904300 L
 H-H_            -1   -9.70244000   -3.94671000   11.13249800 L
 C-C_R           -1  -17.08290800   -6.45765200    8.92441300 L
 H-H_            -1  -17.94748600   -6.70097600    9.16877900 L
 C-C_R           -1  -16.01558300   -6.77465700    9.74189700 L
 H-H_            -1  -16.16439200   -7.21325300   10.54818800 L
 C-C_R           -1  -11.47777500   -3.89668000    8.42257700 L
 H-H_            -1  -11.56448900   -3.44671900    7.61338700 L
 C-C_R           -1  -16.86101700   -5.77579200    7.74102000 L
 H-H_            -1  -17.57971500   -5.57075500    7.18853500 L
 C-C_R           -1  -14.51658600   -5.72079600    8.18566000 L
 C-C_R           -1  -15.57783200   -5.39301000    7.36554300 L
 H-H_            -1  -15.43670300   -4.92340500    6.57491100 L
 S-S_R           -1    7.07518700   -6.87745200   10.37710200 L
 O-O_R           -1    7.15566700   -5.28787500    7.78270700 L
 C-C_R           -1    8.05262900   -4.88823400    8.75955900 L
 C-C_R           -1    9.12083500   -5.13058800   10.89516700 L
 H-H_            -1    9.17022000   -5.53112500   11.73334800 L
 C-C_R           -1    5.69615700   -6.39808300    9.38040600 L
 C-C_R           -1    9.92469900   -3.49705800    9.32679900 L
 H-H_            -1   10.52914500   -2.82643000    9.10140600 L
 C-C_R           -1    8.14071600   -5.53387600    9.99858800 L
 C-C_R           -1   10.02918600   -4.13860800   10.55543700 L
 H-H_            -1   10.70560600   -3.90300600   11.14889100 L
 C-C_R           -1    3.32513800   -6.41394600    8.94080600 L
 H-H_            -1    2.46056100   -6.65727100    9.18517200 L
 C-C_R           -1    4.39246300   -6.73095100    9.75829000 L
 H-H_            -1    4.24365400   -7.16954700   10.56458100 L
 C-C_R           -1    8.93027100   -3.85297600    8.43897100 L
 H-H_            -1    8.84355800   -3.40301500    7.62978100 L
 C-C_R           -1    3.54702900   -5.73208600    7.75741300 L
 H-H_            -1    2.82833200   -5.52705000    7.20492900 L
 C-C_R           -1    5.89146000   -5.67709200    8.20205300 L
 C-C_R           -1    4.83021400   -5.34930500    7.38193700 L
 H-H_            -1    4.97134400   -4.87970100    6.59130400 L
 S-S_R           -1   27.48323400   -6.83374600   10.39349600 L
 O-O_R           -1   27.56371400   -5.24417000    7.79910000 L
 C-C_R           -1   28.46067500   -4.84452900    8.77595200 L
 C-C_R           -1   29.52888200   -5.08688300   10.91156000 L
 H-H_            -1   29.57826600   -5.48741900   11.74974200 L
 C-C_R           -1   26.10420400   -6.35437700    9.39679900 L
 C-C_R           -1   30.33274500   -3.45335200    9.34319200 L
 H-H_            -1   30.93719200   -2.78272500    9.11779900 L
 C-C_R           -1   28.54876300   -5.49017000   10.01498100 L
 C-C_R           -1   30.43723300   -4.09490200   10.57183000 L
 H-H_            -1   31.11365300   -3.85930000   11.16528500 L
 C-C_R           -1   23.73318500   -6.37024100    8.95719900 L
 H-H_            -1   22.86860700   -6.61356600    9.20156600 L
 C-C_R           -1   24.80051000   -6.68724700    9.77468400 L
 H-H_            -1   24.65170100   -7.12584200   10.58097400 L
 C-C_R           -1   29.33831800   -3.80927000    8.45536400 L
 H-H_            -1   29.25160400   -3.35930900    7.64617400 L
 C-C_R           -1   23.95507600   -5.68838100    7.77380700 L
 H-H_            -1   23.23637900   -5.48334500    7.22132200 L
 C-C_R           -1   26.29950700   -5.63338600    8.21844700 L
 C-C_R           -1   25.23826100   -5.30560000    7.39833000 L
 H-H_            -1   25.37939100   -4.83599500    6.60769800 L
 S-S_R           -1  -33.72428900  -14.65393800   10.15599700 L
 O-O_R           -1  -33.64380900  -13.06436200    7.56160100 L
 C-C_R           -1  -32.74684700  -12.66472100    8.53845300 L
 C-C_R           -1  -31.67864100  -12.90707500   10.67406100 L
 H-H_            -1  -31.62925600  -13.30761200   11.51224200 L
 C-C_R           -1  -35.10331900  -14.17456900    9.15930000 L
 C-C_R           -1  -30.87477700  -11.27354400    9.10569300 L
 H-H_            -1  -30.27033100  -10.60291700    8.88030000 L
 C-C_R           -1  -32.65876000  -13.31036200    9.77748200 L
 C-C_R           -1  -30.77029000  -11.91509500   10.33433100 L
 H-H_            -1  -30.09387000  -11.67949200   10.92778600 L
 C-C_R           -1  -37.47433800  -14.19043400    8.71970000 L
 H-H_            -1  -38.33891500  -14.43375800    8.96406700 L
 C-C_R           -1  -36.40701300  -14.50743900    9.53718500 L
 H-H_            -1  -36.55582200  -14.94603400   10.34347500 L
 C-C_R           -1  -31.86920500  -11.62946200    8.21786500 L
 H-H_            -1  -31.95591900  -11.17950100    7.40867500 L
 C-C_R           -1  -37.25244700  -13.50857400    7.53630800 L
 H-H_            -1  -37.97114400  -13.30353700    6.98382300 L
 C-C_R           -1  -34.90801600  -13.45357800    7.98094800 L
 C-C_R           -1  -35.96926200  -13.12579200    7.16083100 L
 H-H_            -1  -35.82813200  -12.65618700    6.37019800 L
 S-S_R           -1  -13.31624300  -14.61023200   10.17239000 L
 O-O_R           -1  -13.23576300  -13.02065600    7.57799400 L
 C-C_R           -1  -12.33880100  -12.62101500    8.55484600 L
 C-C_R           -1  -11.27059400  -12.86336900   10.69045500 L
 H-H_            -1  -11.22121000  -13.26390600   11.52863600 L
 C-C_R           -1  -14.69527200  -14.13086400    9.17569400 L
 C-C_R           -1  -10.46673100  -11.22983800    9.12208600 L
 H-H_            -1   -9.86228400  -10.55921100    8.89669300 L
 C-C_R           -1  -12.25071300  -13.26665700    9.79387500 L
 C-C_R           -1  -10.36224400  -11.87138900   10.35072400 L
 H-H_            -1   -9.68582300  -11.63578700   10.94417900 L
 C-C_R           -1  -17.06629100  -14.14672800    8.73609400 L
 H-H_            -1  -17.93086900  -14.39005300    8.98046000 L
 C-C_R           -1  -15.99896600  -14.46373300    9.55357800 L
 H-H_            -1  -16.14777500  -14.90232900   10.35986900 L
 C-C_R           -1  -11.46115800  -11.58575700    8.23425800 L
 H-H_            -1  -11.54787200  -11.13579600    7.42506800 L
 C-C_R           -1  -16.84440000  -13.46486800    7.55270100 L
 H-H_            -1  -17.56309800  -13.25983200    7.00021600 L
 C-C_R           -1  -14.49996900  -13.40987300    7.99734100 L
 C-C_R           -1  -15.56121500  -13.08208700    7.17722400 L
 H-H_            -1  -15.42008500  -12.61248200    6.38659200 L
 S-S_R           -1    7.09180400  -14.56652800   10.18878300 L
 O-O_R           -1    7.17228400  -12.97695200    7.59438800 L
 C-C_R           -1    8.06924600  -12.57731000    8.57124000 L
 C-C_R           -1    9.13745200  -12.81966500   10.70684800 L
 H-H_            -1    9.18683700  -13.22020100   11.54502900 L
 C-C_R           -1    5.71277400  -14.08715900    9.19208700 L
 C-C_R           -1    9.94131600  -11.18613400    9.13847900 L
 H-H_            -1   10.54576200  -10.51550700    8.91308700 L
 C-C_R           -1    8.15733300  -13.22295200    9.81026800 L
 C-C_R           -1   10.04580300  -11.82768400   10.36711800 L
 H-H_            -1   10.72222400  -11.59208200   10.96057200 L
 C-C_R           -1    3.34175500  -14.10302200    8.75248700 L
 H-H_            -1    2.47717800  -14.34634700    8.99685300 L
 C-C_R           -1    4.40908000  -14.42002800    9.56997100 L
 H-H_            -1    4.26027200  -14.85862300   10.37626200 L
 C-C_R           -1    8.94688900  -11.54205200    8.25065200 L
 H-H_            -1    8.86017500  -11.09209100    7.44146100 L
 C-C_R           -1    3.56364600  -13.42116200    7.56909400 L
 H-H_            -1    2.84494900  -13.21612600    7.01661000 L
 C-C_R           -1    5.90807700  -13.36616800    8.01373400 L
 C-C_R           -1    4.84683100  -13.03838100    7.19361800 L
 H-H_            -1    4.98796100  -12.56877700    6.40298500 L
 S-S_R           -1   27.49985100  -14.52282200   10.20517700 L
 O-O_R           -1   27.58033100  -12.93324600    7.61078100 L
 C-C_R           -1   28.47729200  -12.53360500    8.58763300 L
 C-C_R           -1   29.54549900  -12.77595900   10.72324100 L
 H-H_            -1   29.59488300  -13.17649600   11.56142200 L
 C-C_R           -1   26.12082100  -14.04345300    9.20848000 L
 C-C_R           -1   30.34936200  -11.14242800    9.15487300 L
 H-H_            -1   30.95380900  -10.47180100    8.92948000 L
 C-C_R           -1   28.56538000  -13.17924600    9.82666200 L
 C-C_R           -1   30.45385000  -11.78397900   10.38351100 L
 H-H_            -1   31.13027000  -11.54837600   10.97696600 L
 C-C_R           -1   23.74980200  -14.05931800    8.76888000 L
 H-H_            -1   22.88522400  -14.30264200    9.01324700 L
 C-C_R           -1   24.81712700  -14.37632300    9.58636500 L
 H-H_            -1   24.66831800  -14.81491900   10.39265500 L
 C-C_R           -1   29.35493500  -11.49834600    8.26704500 L
 H-H_            -1   29.26822100  -11.04838500    7.45785500 L
 C-C_R           -1   23.97169300  -13.37745800    7.58548800 L
 H-H_            -1   23.25299600  -13.17242100    7.03300300 L
 C-C_R           -1   26.31612400  -13.32246200    8.03012800 L
 C-C_R           -1   25.25487800  -12.99467600    7.21001100 L
 H-H_            -1   25.39600800  -12.52507100    6.41937800 L
 S-S_R           -1  -23.56631400   14.53226400  -10.20133400 L
 O-O_R           -1  -23.48329400   12.94303700   -7.60680700 L
 C-C_R           -1  -22.58306100   12.54724500   -8.58221500 L
 C-C_R           -1  -21.51237300   12.79418000  -10.71610500 L
 H-H_            -1  -21.46345800   13.19492700  -11.55420700 L
 C-C_R           -1  -24.94497700   14.04698900   -9.20685200 L
 C-C_R           -1  -20.70414000   11.16410200   -9.14644200 L
 H-H_            -1  -20.09719000   10.49606900   -8.92007600 L
 C-C_R           -1  -22.49574900   13.19326200   -9.82110300 L
 C-C_R           -1  -20.60042800   11.80609800  -10.37491300 L
 H-H_            -1  -19.92205200   11.57339700  -10.96727900 L
 C-C_R           -1  -27.31664500   14.05269600   -8.77106200 L
 H-H_            -1  -28.18186300   14.29231700   -9.01681800 L
 C-C_R           -1  -26.24937600   14.37427300   -9.58683200 L
 H-H_            -1  -26.39886600   14.81223000  -10.39336200 L
 C-C_R           -1  -21.70140800   11.51575400   -8.26021400 L
 H-H_            -1  -21.78759400   11.06542300   -7.45116200 L
 C-C_R           -1  -27.09373800   13.37178900   -7.58731200 L
 H-H_            -1  -27.81243700   13.16367400   -7.03598200 L
 C-C_R           -1  -24.74838100   13.32683700   -8.02818500 L
 C-C_R           -1  -25.80952900   12.99450600   -7.20977300 L
 H-H_            -1  -25.66776000   12.52550700   -6.41891300 L
 S-S_R           -1   -3.15836700   14.57596900  -10.18494000 L
 O-O_R           -1   -3.07514800   12.98674300   -7.59041300 L
 C-C_R           -1   -2.17491400   12.59095100   -8.56582100 L
 C-C_R           -1   -1.10432600   12.83788600  -10.69971200 L
 H-H_            -1   -1.05541100   13.23863300  -11.53781400 L
 C-C_R           -1   -4.53683000   14.09069500   -9.19045900 L
 C-C_R           -1   -0.29609400   11.20780700   -9.13004800 L
 H-H_            -1    0.31095700   10.53977500   -8.90368200 L
 C-C_R           -1   -2.08760200   13.23696800   -9.80470900 L
 C-C_R           -1   -0.19228200   11.84980400  -10.35851900 L
 H-H_            -1    0.48599400   11.61710300  -10.95088600 L
 C-C_R           -1   -6.90869900   14.09640200   -8.75466900 L
 H-H_            -1   -7.77381700   14.33602200   -9.00042500 L
 C-C_R           -1   -5.84132900   14.41797900   -9.57043800 L
 H-H_            -1   -5.99082000   14.85593500  -10.37696900 L
 C-C_R           -1   -1.29336100   11.55946000   -8.24382000 L
 H-H_            -1   -1.37944700   11.10912900   -7.43476900 L
 C-C_R           -1   -6.68569100   13.41549500   -7.57091900 L
 H-H_            -1   -7.40439000   13.20738000   -7.01958900 L
 C-C_R           -1   -4.34033400   13.37054300   -8.01179100 L
 C-C_R           -1   -5.40148300   13.03821100   -7.19338000 L
 H-H_            -1   -5.25971300   12.56921200   -6.40252000 L
 S-S_R           -1   17.24977900   14.61967400  -10.16854700 L
 O-O_R           -1   17.33279900   13.03044800   -7.57402000 L
 C-C_R           -1   18.23313300   12.63465600   -8.54942800 L
 C-C_R           -1   19.30372100   12.88159000  -10.68331900 L
 H-H_            -1   19.35273600   13.28233800  -11.52142100 L
 C-C_R           -1   15.87121600   14.13439900   -9.17406600 L
 C-C_R           -1   20.11205300   11.25151200   -9.11365500 L
 H-H_            -1   20.71900300   10.58347900   -8.88728900 L
 C-C_R           -1   18.32034400   13.28067300   -9.78831600 L
 C-C_R           -1   20.21576500   11.89350800  -10.34212600 L
 H-H_            -1   20.89414100   11.66080800  -10.93449200 L
 C-C_R           -1   13.49944800   14.14010700   -8.73827500 L
 H-H_            -1   12.63413000   14.37972700   -8.98403100 L
 C-C_R           -1   14.56671700   14.46168300   -9.55404500 L
 H-H_            -1   14.41722700   14.89964000  -10.36057500 L
 C-C_R           -1   19.11458500   11.60316400   -8.22742700 L
 H-H_            -1   19.02860000   11.15283400   -7.41837600 L
 C-C_R           -1   13.72235600   13.45919900   -7.55452600 L
 H-H_            -1   13.00355700   13.25108400   -7.00319600 L
 C-C_R           -1   16.06771200   13.41424700   -7.99539800 L
 C-C_R           -1   15.00656400   13.08191600   -7.17698700 L
 H-H_            -1   15.14843300   12.61291700   -6.38612700 L
 S-S_R           -1   37.65782600   14.66337900  -10.15215400 L
 O-O_R           -1   37.74094600   13.07415400   -7.55762600 L
 C-C_R           -1   38.64117900   12.67836100   -8.53303500 L
 C-C_R           -1   39.71176700   12.92529600  -10.66692500 L
 H-H_            -1   39.76078200   13.32604300  -11.50502700 L
 C-C_R           -1   36.27926300   14.17810500   -9.15767200 L
 C-C_R           -1   40.52009900   11.29521800   -9.09726200 L
 H-H_            -1   41.12705000   10.62718500   -8.87089600 L
 C-C_R           -1   38.72849100   13.32437800   -9.77192300 L
 C-C_R           -1   40.62381200   11.93721400  -10.32573200 L
 H-H_            -1   41.30208800   11.70451300  -10.91809900 L
 C-C_R           -1   33.90749400   14.18381200   -8.72188200 L
 H-H_            -1   33.04227600   14.42343200   -8.96763800 L
 C-C_R           -1   34.97476400   14.50538900   -9.53765200 L
 H-H_            -1   34.82527300   14.94334600  -10.34418200 L
 C-C_R           -1   39.52273200   11.64687000   -8.21103400 L
 H-H_            -1   39.43664600   11.19653900   -7.40198200 L
 C-C_R           -1   34.13040200   13.50290500   -7.53813200 L
 H-H_            -1   33.41170300   13.29479000   -6.98680200 L
 C-C_R           -1   36.47565900   13.45795300   -7.97900500 L
 C-C_R           -1   35.41461000   13.12562200   -7.16059300 L
 H-H_            -1   35.55648000   12.65662300   -6.36973300 L
 S-S_R           -1  -23.54969600    6.84318700  -10.38965300 L
 O-O_R           -1  -23.46667600    5.25396100   -7.79512600 L
 C-C_R           -1  -22.56644300    4.85816900   -8.77053400 L
 C-C_R           -1  -21.49575500    5.10510400  -10.90442400 L
 H-H_            -1  -21.44683900    5.50585100  -11.74252600 L
 C-C_R           -1  -24.92835900    6.35791300   -9.39517200 L
 C-C_R           -1  -20.68752200    3.47502500   -9.33476100 L
 H-H_            -1  -20.08057200    2.80699200   -9.10839500 L
 C-C_R           -1  -22.47913100    5.50418600  -10.00942200 L
 C-C_R           -1  -20.58381000    4.11702200  -10.56323200 L
 H-H_            -1  -19.90543400    3.88432100  -11.15559800 L
 C-C_R           -1  -27.30002700    6.36362000   -8.95938100 L
 H-H_            -1  -28.16524500    6.60324000   -9.20513700 L
 C-C_R           -1  -26.23275800    6.68519700   -9.77515100 L
 H-H_            -1  -26.38224800    7.12315400  -10.58168100 L
 C-C_R           -1  -21.68479000    3.82667800   -8.44853300 L
 H-H_            -1  -21.77097600    3.37634700   -7.63948100 L
 C-C_R           -1  -27.07711900    5.68271300   -7.77563100 L
 H-H_            -1  -27.79581800    5.47459800   -7.22430100 L
 C-C_R           -1  -24.73176300    5.63776100   -8.21650400 L
 C-C_R           -1  -25.79291100    5.30542900   -7.39809200 L
 H-H_            -1  -25.65114200    4.83643000   -6.60723200 L
 S-S_R           -1   -3.14174900    6.88689300  -10.37325900 L
 O-O_R           -1   -3.05852900    5.29766700   -7.77873200 L
 C-C_R           -1   -2.15829600    4.90187500   -8.75414100 L
 C-C_R           -1   -1.08770800    5.14880900  -10.88803100 L
 H-H_            -1   -1.03879300    5.54955700  -11.72613300 L
 C-C_R           -1   -4.52021200    6.40161900   -9.37877800 L
 C-C_R           -1   -0.27947600    3.51873100   -9.31836700 L
 H-H_            -1    0.32757500    2.85069800   -9.09200100 L
 C-C_R           -1   -2.07098400    5.54789200   -9.99302800 L
 C-C_R           -1   -0.17566400    4.16072800  -10.54683800 L
 H-H_            -1    0.50261200    3.92802600  -11.13920500 L
 C-C_R           -1   -6.89208100    6.40732600   -8.94298800 L
 H-H_            -1   -7.75719900    6.64694600   -9.18874400 L
 C-C_R           -1   -5.82471100    6.72890200   -9.75875700 L
 H-H_            -1   -5.97420200    7.16685900  -10.56528800 L
 C-C_R           -1   -1.27674300    3.87038400   -8.43213900 L
 H-H_            -1   -1.36282900    3.42005300   -7.62308800 L
 C-C_R           -1   -6.66907300    5.72641800   -7.75923800 L
 H-H_            -1   -7.38777200    5.51830400   -7.20790800 L
 C-C_R           -1   -4.32371600    5.68146700   -8.20011100 L
 C-C_R           -1   -5.38486500    5.34913500   -7.38169900 L
 H-H_            -1   -5.24309500    4.88013600   -6.59083900 L
 S-S_R           -1   17.26639800    6.93059800  -10.35686600 L
 O-O_R           -1   17.34941700    5.34137100   -7.76233900 L
 C-C_R           -1   18.24975100    4.94557900   -8.73774700 L
 C-C_R           -1   19.32033900    5.19251400  -10.87163800 L
 H-H_            -1   19.36935400    5.59326100  -11.70974000 L
 C-C_R           -1   15.88783400    6.44532300   -9.36238500 L
 C-C_R           -1   20.12867100    3.56243600   -9.30197400 L
 H-H_            -1   20.73562100    2.89440300   -9.07560800 L
 C-C_R           -1   18.33696300    5.59159600   -9.97663500 L
 C-C_R           -1   20.23238300    4.20443200  -10.53044500 L
 H-H_            -1   20.91075900    3.97173100  -11.12281100 L
 C-C_R           -1   13.51606600    6.45103000   -8.92659400 L
 H-H_            -1   12.65074800    6.69065000   -9.17235000 L
 C-C_R           -1   14.58333500    6.77260700   -9.74236400 L
 H-H_            -1   14.43384500    7.21056400  -10.54889500 L
 C-C_R           -1   19.13120300    3.91408800   -8.41574600 L
 H-H_            -1   19.04521800    3.46375700   -7.60669500 L
 C-C_R           -1   13.73897400    5.77012300   -7.74284500 L
 H-H_            -1   13.02017500    5.56200800   -7.19151500 L
 C-C_R           -1   16.08433000    5.72517100   -8.18371700 L
 C-C_R           -1   15.02318200    5.39284000   -7.36530600 L
 H-H_            -1   15.16505100    4.92384100   -6.57444600 L
 S-S_R           -1   37.67444400    6.97430300  -10.34047300 L
 O-O_R           -1   37.75756400    5.38507700   -7.74594600 L
 C-C_R           -1   38.65779700    4.98928500   -8.72135400 L
 C-C_R           -1   39.72838500    5.23622000  -10.85524400 L
 H-H_            -1   39.77740000    5.63696700  -11.69334600 L
 C-C_R           -1   36.29588100    6.48902900   -9.34599100 L
 C-C_R           -1   40.53671800    3.60614100   -9.28558100 L
 H-H_            -1   41.14366800    2.93810900   -9.05921500 L
 C-C_R           -1   38.74510900    5.63530200   -9.96024200 L
 C-C_R           -1   40.64043000    4.24813800  -10.51405200 L
 H-H_            -1   41.31870600    4.01543700  -11.10641800 L
 C-C_R           -1   33.92411300    6.49473600   -8.91020100 L
 H-H_            -1   33.05889500    6.73435600   -9.15595700 L
 C-C_R           -1   34.99138200    6.81631300   -9.72597100 L
 H-H_            -1   34.84189100    7.25426900  -10.53250100 L
 C-C_R           -1   39.53935000    3.95779400   -8.39935300 L
 H-H_            -1   39.45326400    3.50746300   -7.59030100 L
 C-C_R           -1   34.14702000    5.81382900   -7.72645100 L
 H-H_            -1   33.42832100    5.60571400   -7.17512100 L
 C-C_R           -1   36.49227700    5.76887700   -8.16732400 L
 C-C_R           -1   35.43122900    5.43654500   -7.34891200 L
 H-H_            -1   35.57309800    4.96754700   -6.55805200 L
 S-S_R           -1  -23.53307800   -0.84588900  -10.57797200 L
 O-O_R           -1  -23.45005800   -2.43511500   -7.98344500 L
 C-C_R           -1  -22.54982400   -2.83090700   -8.95885300 L
 C-C_R           -1  -21.47913600   -2.58397200  -11.09274300 L
 H-H_            -1  -21.43022100   -2.18322500  -11.93084500 L
 C-C_R           -1  -24.91174100   -1.33116400   -9.58349100 L
 C-C_R           -1  -20.67090400   -4.21405100   -9.52308000 L
 H-H_            -1  -20.06395400   -4.88208400   -9.29671400 L
 C-C_R           -1  -22.46251300   -2.18489000  -10.19774100 L
 C-C_R           -1  -20.56719200   -3.57205500  -10.75155100 L
 H-H_            -1  -19.88881600   -3.80475500  -11.34391700 L
 C-C_R           -1  -27.28340900   -1.32545600   -9.14770000 L
 H-H_            -1  -28.14862700   -1.08583600   -9.39345600 L
 C-C_R           -1  -26.21614000   -1.00387900   -9.96347000 L
 H-H_            -1  -26.36563000   -0.56592300  -10.77000000 L
 C-C_R           -1  -21.66817200   -3.86239800   -8.63685200 L
 H-H_            -1  -21.75435700   -4.31272900   -7.82780100 L
 C-C_R           -1  -27.06050100   -2.00636400   -7.96395000 L
 H-H_            -1  -27.77920000   -2.21447800   -7.41262000 L
 C-C_R           -1  -24.71514500   -2.05131500   -8.40482300 L
 C-C_R           -1  -25.77629300   -2.38364700   -7.58641100 L
 H-H_            -1  -25.63452400   -2.85264600   -6.79555200 L
 S-S_R           -1   -3.12513100   -0.80218400  -10.56157900 L
 O-O_R           -1   -3.04191100   -2.39140900   -7.96705100 L
 C-C_R           -1   -2.14167800   -2.78720200   -8.94246000 L
 C-C_R           -1   -1.07109000   -2.54026700  -11.07635000 L
 H-H_            -1   -1.02217500   -2.13952000  -11.91445200 L
 C-C_R           -1   -4.50359400   -1.28745800   -9.56709700 L
 C-C_R           -1   -0.26285800   -4.17034500   -9.50668600 L
 H-H_            -1    0.34419300   -4.83837800   -9.28032000 L
 C-C_R           -1   -2.05436600   -2.14118400  -10.18134800 L
 C-C_R           -1   -0.15904500   -3.52834900  -10.73515700 L
 H-H_            -1    0.51923100   -3.76105000  -11.32752400 L
 C-C_R           -1   -6.87546300   -1.28175100   -9.13130700 L
 H-H_            -1   -7.74058100   -1.04213000   -9.37706300 L
 C-C_R           -1   -5.80809300   -0.96017400   -9.94707600 L
 H-H_            -1   -5.95758400   -0.52221700  -10.75360700 L
 C-C_R           -1   -1.26012500   -3.81869200   -8.62045800 L
 H-H_            -1   -1.34621100   -4.26902400   -7.81140700 L
 C-C_R           -1   -6.65245500   -1.96265800   -7.94755700 L
 H-H_            -1   -7.37115400   -2.17077300   -7.39622700 L
 C-C_R           -1   -4.30709800   -2.00761000   -8.38843000 L
 C-C_R           -1   -5.36824700   -2.33994100   -7.57001800 L
 H-H_            -1   -5.22647700   -2.80894000   -6.77915800 L
 S-S_R           -1   17.28301600   -0.75847900  -10.54518500 L
 O-O_R           -1   17.36603500   -2.34770500   -7.95065800 L
 C-C_R           -1   18.26636900   -2.74349700   -8.92606600 L
 C-C_R           -1   19.33695700   -2.49656200  -11.05995700 L
 H-H_            -1   19.38597200   -2.09581500  -11.89805900 L
 C-C_R           -1   15.90445300   -1.24375300   -9.55070400 L
 C-C_R           -1   20.14528900   -4.12664000   -9.49029300 L
 H-H_            -1   20.75223900   -4.79467300   -9.26392700 L
 C-C_R           -1   18.35358100   -2.09748000  -10.16495400 L
 C-C_R           -1   20.24900100   -3.48464400  -10.71876400 L
 H-H_            -1   20.92737700   -3.71734500  -11.31113000 L
 C-C_R           -1   13.53268400   -1.23804600   -9.11491400 L
 H-H_            -1   12.66736600   -0.99842600   -9.36066900 L
 C-C_R           -1   14.59995300   -0.91646900   -9.93068300 L
 H-H_            -1   14.45046300   -0.47851200  -10.73721400 L
 C-C_R           -1   19.14782100   -3.77498800   -8.60406500 L
 H-H_            -1   19.06183600   -4.22531900   -7.79501400 L
 C-C_R           -1   13.75559200   -1.91895300   -7.93116400 L
 H-H_            -1   13.03679300   -2.12706800   -7.37983400 L
 C-C_R           -1   16.10094800   -1.96390500   -8.37203600 L
 C-C_R           -1   15.03980000   -2.29623600   -7.55362500 L
 H-H_            -1   15.18167000   -2.76523500   -6.76276500 L
 S-S_R           -1   37.69106200   -0.71477300  -10.52879200 L
 O-O_R           -1   37.77418200   -2.30399900   -7.93426500 L
 C-C_R           -1   38.67441500   -2.69979100   -8.90967300 L
 C-C_R           -1   39.74500300   -2.45285700  -11.04356300 L
 H-H_            -1   39.79401900   -2.05210900  -11.88166500 L
 C-C_R           -1   36.31249900   -1.20004700   -9.53431100 L
 C-C_R           -1   40.55333600   -4.08293500   -9.47390000 L
 H-H_            -1   41.16028600   -4.75096800   -9.24753400 L
 C-C_R           -1   38.76172700   -2.05377400  -10.14856100 L
 C-C_R           -1   40.65704800   -3.44093800  -10.70237100 L
 H-H_            -1   41.33532400   -3.67363900  -11.29473700 L
 C-C_R           -1   33.94073100   -1.19434000   -9.09852000 L
 H-H_            -1   33.07551300   -0.95472000   -9.34427600 L
 C-C_R           -1   35.00800000   -0.87276400   -9.91429000 L
 H-H_            -1   34.85851000   -0.43480700  -10.72082000 L
 C-C_R           -1   39.55596800   -3.73128200   -8.58767200 L
 H-H_            -1   39.46988200   -4.18161300   -7.77862000 L
 C-C_R           -1   34.16363900   -1.87524800   -7.91477000 L
 H-H_            -1   33.44494000   -2.08336200   -7.36344000 L
 C-C_R           -1   36.50889500   -1.92020000   -8.35564300 L
 C-C_R           -1   35.44784700   -2.25253100   -7.53723100 L
 H-H_            -1   35.58971600   -2.72153000   -6.74637100 L
 S-S_R           -1  -23.51645900   -8.53496500  -10.76629100 L
 O-O_R           -1  -23.43344100  -10.12419100   -8.17176400 L
 C-C_R           -1  -22.53320700  -10.51998400   -9.14717200 L
 C-C_R           -1  -21.46251900  -10.27304900  -11.28106200 L
 H-H_            -1  -21.41360400   -9.87230200  -12.11916500 L
 C-C_R           -1  -24.89512300   -9.02024000   -9.77181000 L
 C-C_R           -1  -20.65428700  -11.90312700   -9.71139900 L
 H-H_            -1  -20.04733700  -12.57116000   -9.48503300 L
 C-C_R           -1  -22.44589500   -9.87396600  -10.38606000 L
 C-C_R           -1  -20.55057500  -11.26113100  -10.93987000 L
 H-H_            -1  -19.87219900  -11.49383200  -11.53223600 L
 C-C_R           -1  -27.26679100   -9.01453200   -9.33601900 L
 H-H_            -1  -28.13200900   -8.77491200   -9.58177500 L
 C-C_R           -1  -26.19952200   -8.69295600  -10.15178900 L
 H-H_            -1  -26.34901200   -8.25499900  -10.95831900 L
 C-C_R           -1  -21.65155500  -11.55147400   -8.82517100 L
 H-H_            -1  -21.73774000  -12.00180600   -8.01612000 L
 C-C_R           -1  -27.04388400   -9.69544000   -8.15226900 L
 H-H_            -1  -27.76258300   -9.90355500   -7.60093900 L
 C-C_R           -1  -24.69852800   -9.74039200   -8.59314200 L
 C-C_R           -1  -25.75967600  -10.07272300   -7.77473000 L
 H-H_            -1  -25.61790700  -10.54172200   -6.98387100 L
 S-S_R           -1   -3.10851300   -8.49126000  -10.74989800 L
 O-O_R           -1   -3.02529400  -10.08048600   -8.15537000 L
 C-C_R           -1   -2.12506100  -10.47627800   -9.13077900 L
 C-C_R           -1   -1.05447300  -10.22934300  -11.26466900 L
 H-H_            -1   -1.00555800   -9.82859600  -12.10277100 L
 C-C_R           -1   -4.48697600   -8.97653400   -9.75541600 L
 C-C_R           -1   -0.24624000  -11.85942200   -9.69500600 L
 H-H_            -1    0.36081000  -12.52745400   -9.46863900 L
 C-C_R           -1   -2.03774900   -9.83026100  -10.36966700 L
 C-C_R           -1   -0.14242800  -11.21742500  -10.92347600 L
 H-H_            -1    0.53584800  -11.45012600  -11.51584300 L
 C-C_R           -1   -6.85884400   -8.97082700   -9.31962600 L
 H-H_            -1   -7.72396300   -8.73120700   -9.56538200 L
 C-C_R           -1   -5.79147500   -8.64925000  -10.13539600 L
 H-H_            -1   -5.94096600   -8.21129300  -10.94192600 L
 C-C_R           -1   -1.24350800  -11.50776900   -8.80877800 L
 H-H_            -1   -1.32959400  -11.95810000   -7.99972600 L
 C-C_R           -1   -6.63583800   -9.65173400   -8.13587600 L
 H-H_            -1   -7.35453700   -9.85984900   -7.58454600 L
 C-C_R           -1   -4.29048100   -9.69668600   -8.57674900 L
 C-C_R           -1   -5.35162900  -10.02901700   -7.75833700 L
 H-H_            -1   -5.20986000  -10.49801600   -6.96747700 L
 S-S_R           -1   17.29963400   -8.44755500  -10.73350400 L
 O-O_R           -1   17.38265200  -10.03678100   -8.13897700 L
 C-C_R           -1   18.28298600  -10.43257300   -9.11438500 L
 C-C_R           -1   19.35357400  -10.18563800  -11.24827600 L
 H-H_            -1   19.40258900   -9.78489100  -12.08637800 L
 C-C_R           -1   15.92107100   -8.93282900   -9.73902300 L
 C-C_R           -1   20.16190600  -11.81571700   -9.67861200 L
 H-H_            -1   20.76885700  -12.48375000   -9.45224600 L
 C-C_R           -1   18.37019800   -9.78655600  -10.35327300 L
 C-C_R           -1   20.26561800  -11.17372000  -10.90708300 L
 H-H_            -1   20.94399400  -11.40642100  -11.49945000 L
 C-C_R           -1   13.54930200   -8.92712200   -9.30323300 L
 H-H_            -1   12.68398400   -8.68750200   -9.54898900 L
 C-C_R           -1   14.61657200   -8.60554500  -10.11900200 L
 H-H_            -1   14.46708100   -8.16758900  -10.92553300 L
 C-C_R           -1   19.16443900  -11.46406400   -8.79238400 L
 H-H_            -1   19.07845300  -11.91439500   -7.98333300 L
 C-C_R           -1   13.77220900   -9.60803000   -8.11948300 L
 H-H_            -1   13.05341000   -9.81614500   -7.56815300 L
 C-C_R           -1   16.11756600   -9.65298100   -8.56035500 L
 C-C_R           -1   15.05641700   -9.98531300   -7.74194400 L
 H-H_            -1   15.19828700  -10.45431200   -6.95108400 L
 S-S_R           -1   37.70768000   -8.40384900  -10.71711100 L
 O-O_R           -1   37.79079900   -9.99307500   -8.12258400 L
 C-C_R           -1   38.69103200  -10.38886800   -9.09799200 L
 C-C_R           -1   39.76162100  -10.14193300  -11.23188200 L
 H-H_            -1   39.81063600   -9.74118500  -12.06998400 L
 C-C_R           -1   36.32911700   -8.88912400   -9.72263000 L
 C-C_R           -1   40.56995300  -11.77201100   -9.66221900 L
 H-H_            -1   41.17690300  -12.44004400   -9.43585300 L
 C-C_R           -1   38.77834400   -9.74285000  -10.33688000 L
 C-C_R           -1   40.67366500  -11.13001500  -10.89069000 L
 H-H_            -1   41.35194100  -11.36271600  -11.48305600 L
 C-C_R           -1   33.95734900   -8.88341700   -9.28683900 L
 H-H_            -1   33.09213100   -8.64379600   -9.53259500 L
 C-C_R           -1   35.02461800   -8.56184000  -10.10260900 L
 H-H_            -1   34.87512800   -8.12388300  -10.90913900 L
 C-C_R           -1   39.57258500  -11.42035800   -8.77599100 L
 H-H_            -1   39.48649900  -11.87069000   -7.96694000 L
 C-C_R           -1   34.18025600   -9.56432400   -8.10309000 L
 H-H_            -1   33.46155700   -9.77243900   -7.55175900 L
 C-C_R           -1   36.52551200   -9.60927600   -8.54396200 L
 C-C_R           -1   35.46446400   -9.94160700   -7.72555000 L
 H-H_            -1   35.60633300  -10.41060600   -6.93469100 L
 S-S_R           -1  -23.57071400   14.38872900   -4.34119300 L
 O-O_R           -1  -23.48769400   12.79950300   -1.74666600 L
 C-C_R           -1  -22.58746100   12.40371000   -2.72207400 L
 C-C_R           -1  -21.51677300   12.65064500   -4.85596400 L
 H-H_            -1  -21.46785700   13.05139200   -5.69406700 L
 C-C_R           -1  -24.94937700   13.90345400   -3.34671200 L
 C-C_R           -1  -20.70854000   11.02056700   -3.28630100 L
 H-H_            -1  -20.10159000   10.35253400   -3.05993500 L
 C-C_R           -1  -22.50014900   13.04972800   -3.96096200 L
 C-C_R           -1  -20.60482800   11.66256300   -4.51477200 L
 H-H_            -1  -19.92645200   11.42986200   -5.10713800 L
 C-C_R           -1  -27.32104500   13.90916200   -2.91092100 L
 H-H_            -1  -28.18626300   14.14878200   -3.15667700 L
 C-C_R           -1  -26.25377600   14.23073800   -3.72669100 L
 H-H_            -1  -26.40326600   14.66869500   -4.53322100 L
 C-C_R           -1  -21.70580800   11.37222000   -2.40007300 L
 H-H_            -1  -21.79199400   10.92188800   -1.59102200 L
 C-C_R           -1  -27.09813700   13.22825400   -1.72717100 L
 H-H_            -1  -27.81683600   13.02013900   -1.17584100 L
 C-C_R           -1  -24.75278100   13.18330200   -2.16804400 L
 C-C_R           -1  -25.81392900   12.85097100   -1.34963200 L
 H-H_            -1  -25.67216000   12.38197200   -0.55877300 L
 S-S_R           -1   -3.16276700   14.43243400   -4.32480000 L
 O-O_R           -1   -3.07954800   12.84320900   -1.73027200 L
 C-C_R           -1   -2.17931400   12.44741600   -2.70568100 L
 C-C_R           -1   -1.10872600   12.69435100   -4.83957100 L
 H-H_            -1   -1.05981100   13.09509800   -5.67767300 L
 C-C_R           -1   -4.54123000   13.94716000   -3.33031800 L
 C-C_R           -1   -0.30049400   11.06427300   -3.26990800 L
 H-H_            -1    0.30655700   10.39624000   -3.04354100 L
 C-C_R           -1   -2.09200200   13.09343300   -3.94456900 L
 C-C_R           -1   -0.19668200   11.70626900   -4.49837800 L
 H-H_            -1    0.48159400   11.47356800   -5.09074500 L
 C-C_R           -1   -6.91309900   13.95286700   -2.89452800 L
 H-H_            -1   -7.77821700   14.19248700   -3.14028400 L
 C-C_R           -1   -5.84572900   14.27444400   -3.71029800 L
 H-H_            -1   -5.99522000   14.71240100   -4.51682800 L
 C-C_R           -1   -1.29776100   11.41592500   -2.38368000 L
 H-H_            -1   -1.38384700   10.96559400   -1.57462800 L
 C-C_R           -1   -6.69009100   13.27196000   -1.71077800 L
 H-H_            -1   -7.40879000   13.06384500   -1.15944800 L
 C-C_R           -1   -4.34473400   13.22700800   -2.15165100 L
 C-C_R           -1   -5.40588300   12.89467700   -1.33323900 L
 H-H_            -1   -5.26411300   12.42567800   -0.54237900 L
 S-S_R           -1   17.24538000   14.47613900   -4.30840600 L
 O-O_R           -1   17.32839900   12.88691300   -1.71387900 L
 C-C_R           -1   18.22873300   12.49112100   -2.68928700 L
 C-C_R           -1   19.29932100   12.73805600   -4.82317800 L
 H-H_            -1   19.34833600   13.13880300   -5.66128000 L
 C-C_R           -1   15.86681600   13.99086500   -3.31392500 L
 C-C_R           -1   20.10765300   11.10797700   -3.25351400 L
 H-H_            -1   20.71460300   10.43994400   -3.02714800 L
 C-C_R           -1   18.31594500   13.13713800   -3.92817500 L
 C-C_R           -1   20.21136500   11.74997400   -4.48198500 L
 H-H_            -1   20.88974100   11.51727300   -5.07435200 L
 C-C_R           -1   13.49504800   13.99657200   -2.87813500 L
 H-H_            -1   12.62973000   14.23619200   -3.12389100 L
 C-C_R           -1   14.56231700   14.31814900   -3.69390400 L
 H-H_            -1   14.41282700   14.75610500   -4.50043500 L
 C-C_R           -1   19.11018500   11.45963000   -2.36728600 L
 H-H_            -1   19.02420000   11.00929900   -1.55823500 L
 C-C_R           -1   13.71795600   13.31566400   -1.69438500 L
 H-H_            -1   12.99915700   13.10755000   -1.14305500 L
 C-C_R           -1   16.06331200   13.27071300   -2.13525700 L
 C-C_R           -1   15.00216400   12.93838100   -1.31684600 L
 H-H_            -1   15.14403300   12.46938200   -0.52598600 L
 S-S_R           -1   37.65342600   14.51984500   -4.29201300 L
 O-O_R           -1   37.73654600   12.93061900   -1.69748600 L
 C-C_R           -1   38.63677900   12.53482700   -2.67289400 L
 C-C_R           -1   39.70736700   12.78176100   -4.80678400 L
 H-H_            -1   39.75638200   13.18250900   -5.64488600 L
 C-C_R           -1   36.27486300   14.03457000   -3.29753200 L
 C-C_R           -1   40.51569900   11.15168300   -3.23712100 L
 H-H_            -1   41.12265000   10.48365000   -3.01075500 L
 C-C_R           -1   38.72409100   13.18084400   -3.91178200 L
 C-C_R           -1   40.61941200   11.79367900   -4.46559200 L
 H-H_            -1   41.29768800   11.56097800   -5.05795800 L
 C-C_R           -1   33.90309400   14.04027800   -2.86174100 L
 H-H_            -1   33.03787600   14.27989800   -3.10749700 L
 C-C_R           -1   34.97036400   14.36185400   -3.67751100 L
 H-H_            -1   34.82087300   14.79981100   -4.48404100 L
 C-C_R           -1   39.51833200   11.50333600   -2.35089300 L
 H-H_            -1   39.43224600   11.05300400   -1.54184100 L
 C-C_R           -1   34.12600200   13.35937000   -1.67799100 L
 H-H_            -1   33.40730300   13.15125500   -1.12666100 L
 C-C_R           -1   36.47125900   13.31441800   -2.11886400 L
 C-C_R           -1   35.41021000   12.98208700   -1.30045200 L
 H-H_            -1   35.55208000   12.51308800   -0.50959200 L
 S-S_R           -1  -23.55409600    6.69965300   -4.52951200 L
 O-O_R           -1  -23.47107600    5.11042600   -1.93498500 L
 C-C_R           -1  -22.57084300    4.71463400   -2.91039300 L
 C-C_R           -1  -21.50015400    4.96156900   -5.04428300 L
 H-H_            -1  -21.45123900    5.36231600   -5.88238600 L
 C-C_R           -1  -24.93275900    6.21437800   -3.53503100 L
 C-C_R           -1  -20.69192200    3.33149100   -3.47462000 L
 H-H_            -1  -20.08497200    2.66345800   -3.24825400 L
 C-C_R           -1  -22.48353100    5.36065100   -4.14928100 L
 C-C_R           -1  -20.58821000    3.97348700   -4.70309100 L
 H-H_            -1  -19.90983400    3.74078600   -5.29545700 L
 C-C_R           -1  -27.30442700    6.22008500   -3.09924000 L
 H-H_            -1  -28.16964500    6.45970600   -3.34499600 L
 C-C_R           -1  -26.23715800    6.54166200   -3.91501000 L
 H-H_            -1  -26.38664800    6.97961900   -4.72154000 L
 C-C_R           -1  -21.68919000    3.68314300   -2.58839200 L
 H-H_            -1  -21.77537600    3.23281200   -1.77934100 L
 C-C_R           -1  -27.08151900    5.53917800   -1.91549100 L
 H-H_            -1  -27.80021800    5.33106300   -1.36416000 L
 C-C_R           -1  -24.73616300    5.49422600   -2.35636300 L
 C-C_R           -1  -25.79731100    5.16189500   -1.53795100 L
 H-H_            -1  -25.65554200    4.69289600   -0.74709200 L
 S-S_R           -1   -3.14614900    6.74335800   -4.51311900 L
 O-O_R           -1   -3.06292900    5.15413200   -1.91859100 L
 C-C_R           -1   -2.16269600    4.75834000   -2.89400000 L
 C-C_R           -1   -1.09210800    5.00527500   -5.02789000 L
 H-H_            -1   -1.04319300    5.40602200   -5.86599200 L
 C-C_R           -1   -4.52461200    6.25808400   -3.51863700 L
 C-C_R           -1   -0.28387600    3.37519600   -3.45822700 L
 H-H_            -1    0.32317500    2.70716400   -3.23186100 L
 C-C_R           -1   -2.07538400    5.40435700   -4.13288800 L
 C-C_R           -1   -0.18006300    4.01719300   -4.68669700 L
 H-H_            -1    0.49821300    3.78449200   -5.27906400 L
 C-C_R           -1   -6.89648100    6.26379100   -3.08284700 L
 H-H_            -1   -7.76159900    6.50341100   -3.32860300 L
 C-C_R           -1   -5.82911100    6.58536800   -3.89861700 L
 H-H_            -1   -5.97860200    7.02332400   -4.70514700 L
 C-C_R           -1   -1.28114300    3.72684900   -2.57199900 L
 H-H_            -1   -1.36722900    3.27651800   -1.76294700 L
 C-C_R           -1   -6.67347300    5.58288400   -1.89909700 L
 H-H_            -1   -7.39217200    5.37476900   -1.34776700 L
 C-C_R           -1   -4.32811600    5.53793200   -2.33997000 L
 C-C_R           -1   -5.38926500    5.20560000   -1.52155800 L
 H-H_            -1   -5.24749500    4.73660100   -0.73069800 L
 S-S_R           -1   17.26199800    6.78706300   -4.49672500 L
 O-O_R           -1   17.34501700    5.19783700   -1.90219800 L
 C-C_R           -1   18.24535100    4.80204500   -2.87760600 L
 C-C_R           -1   19.31593900    5.04897900   -5.01149700 L
 H-H_            -1   19.36495400    5.44972700   -5.84959900 L
 C-C_R           -1   15.88343400    6.30178800   -3.50224400 L
 C-C_R           -1   20.12427100    3.41890100   -3.44183300 L
 H-H_            -1   20.73122100    2.75086800   -3.21546700 L
 C-C_R           -1   18.33256300    5.44806200   -4.11649400 L
 C-C_R           -1   20.22798300    4.06089700   -4.67030400 L
 H-H_            -1   20.90635900    3.82819700   -5.26267100 L
 C-C_R           -1   13.51166600    6.30749600   -3.06645400 L
 H-H_            -1   12.64634800    6.54711600   -3.31221000 L
 C-C_R           -1   14.57893500    6.62907200   -3.88222300 L
 H-H_            -1   14.42944500    7.06702900   -4.68875400 L
 C-C_R           -1   19.12680300    3.77055300   -2.55560500 L
 H-H_            -1   19.04081800    3.32022300   -1.74655400 L
 C-C_R           -1   13.73457400    5.62658800   -1.88270400 L
 H-H_            -1   13.01577500    5.41847300   -1.33137400 L
 C-C_R           -1   16.07993000    5.58163600   -2.32357600 L
 C-C_R           -1   15.01878200    5.24930500   -1.50516500 L
 H-H_            -1   15.16065100    4.78030600   -0.71430500 L
 S-S_R           -1   37.67004400    6.83076800   -4.48033200 L
 O-O_R           -1   37.75316400    5.24154300   -1.88580500 L
 C-C_R           -1   38.65339700    4.84575000   -2.86121300 L
 C-C_R           -1   39.72398500    5.09268500   -4.99510400 L
 H-H_            -1   39.77300100    5.49343200   -5.83320600 L
 C-C_R           -1   36.29148100    6.34549400   -3.48585100 L
 C-C_R           -1   40.53231800    3.46260700   -3.42544000 L
 H-H_            -1   41.13926800    2.79457400   -3.19907400 L
 C-C_R           -1   38.74070900    5.49176700   -4.10010100 L
 C-C_R           -1   40.63603000    4.10460300   -4.65391100 L
 H-H_            -1   41.31430600    3.87190200   -5.24627700 L
 C-C_R           -1   33.91971300    6.35120100   -3.05006000 L
 H-H_            -1   33.05449500    6.59082100   -3.29581600 L
 C-C_R           -1   34.98698200    6.67277800   -3.86583000 L
 H-H_            -1   34.83749200    7.11073500   -4.67236000 L
 C-C_R           -1   39.53495000    3.81425900   -2.53921200 L
 H-H_            -1   39.44886400    3.36392800   -1.73016100 L
 C-C_R           -1   34.14262100    5.67029400   -1.86631100 L
 H-H_            -1   33.42392100    5.46217900   -1.31498000 L
 C-C_R           -1   36.48787700    5.62534200   -2.30718300 L
 C-C_R           -1   35.42682900    5.29301100   -1.48877100 L
 H-H_            -1   35.56869800    4.82401200   -0.69791200 L
 S-S_R           -1  -23.53747700   -0.98942400   -4.71783100 L
 O-O_R           -1  -23.45445800   -2.57865000   -2.12330400 L
 C-C_R           -1  -22.55422400   -2.97444200   -3.09871200 L
 C-C_R           -1  -21.48353600   -2.72750700   -5.23260300 L
 H-H_            -1  -21.43462100   -2.32676000   -6.07070500 L
 C-C_R           -1  -24.91614100   -1.47469800   -3.72335000 L
 C-C_R           -1  -20.67530400   -4.35758600   -3.66293900 L
 H-H_            -1  -20.06835400   -5.02561900   -3.43657300 L
 C-C_R           -1  -22.46691300   -2.32842500   -4.33760000 L
 C-C_R           -1  -20.57159200   -3.71558900   -4.89141000 L
 H-H_            -1  -19.89321600   -3.94829000   -5.48377600 L
 C-C_R           -1  -27.28780900   -1.46899100   -3.28755900 L
 H-H_            -1  -28.15302700   -1.22937100   -3.53331500 L
 C-C_R           -1  -26.22054000   -1.14741400   -4.10332900 L
 H-H_            -1  -26.37003000   -0.70945700   -4.90985900 L
 C-C_R           -1  -21.67257200   -4.00593300   -2.77671100 L
 H-H_            -1  -21.75875700   -4.45626400   -1.96766000 L
 C-C_R           -1  -27.06490100   -2.14989800   -2.10381000 L
 H-H_            -1  -27.78360000   -2.35801300   -1.55248000 L
 C-C_R           -1  -24.71954500   -2.19485000   -2.54468200 L
 C-C_R           -1  -25.78069300   -2.52718100   -1.72627100 L
 H-H_            -1  -25.63892400   -2.99618100   -0.93541100 L
 S-S_R            0   -3.32410000   -1.25234100   -4.83429500 H
 C-C_R            0   -2.18544800   -3.06070800   -3.05502500 H
 C-C_R            0   -1.04961400   -2.71714500   -5.20758000 H
 H-H_             0   -1.02583400   -2.24564700   -6.18872900 H
 C-C_R            0   -4.65573700   -1.59528100   -3.77508700 H
 C-C_R            0   -0.11035500   -4.23397600   -3.54623100 H
 H-H_             0    0.66205500   -4.93626600   -3.24045700 H
 C-C_R            0   -2.12921600   -2.42132500   -4.35440700 H
 C-C_R            0   -0.05927400   -3.61110500   -4.83764200 H
 H-H_             0    0.74521600   -3.85684100   -5.53152300 H
 C-C_R            0   -7.00734800   -1.35254800   -3.21353000 H
 H-H_             0   -8.02022100   -1.09108000   -3.51154400 H
 C-C_R            0   -5.96529500   -1.18116300   -4.10392300 H
 H-H_             0   -6.15052600   -0.75437400   -5.09124300 H
 C-C_R            0   -1.14853000   -3.95124400   -2.68870300 H
 H-H_             0   -1.20313000   -4.43650500   -1.71333900 H
 C-C_R            0   -6.76799700   -1.90778400   -1.90316100 H
 H-H_             0   -7.58376300   -2.00776100   -1.18827900 H
 C-C_R            0   -4.42999000   -2.23057800   -2.47912100 H
 C-C_R            0   -5.50191500   -2.32555200   -1.56382100 H
 H-H_             0   -5.31463300   -2.78221000   -0.58993900 H
 S-S_R           -1   17.27861600   -0.90201300   -4.68504400 L
 O-O_R           -1   17.36163500   -2.49124000   -2.09051700 L
 C-C_R           -1   18.26196900   -2.88703200   -3.06592600 L
 C-C_R           -1   19.33255700   -2.64009700   -5.19981600 L
 H-H_            -1   19.38157200   -2.23935000   -6.03791800 L
 C-C_R           -1   15.90005300   -1.38728800   -3.69056300 L
 C-C_R           -1   20.14088900   -4.27017500   -3.63015200 L
 H-H_            -1   20.74783900   -4.93820800   -3.40378600 L
 C-C_R           -1   18.34918100   -2.24101500   -4.30481400 L
 C-C_R           -1   20.24460100   -3.62817900   -4.85862300 L
 H-H_            -1   20.92297700   -3.86088000   -5.45099000 L
 C-C_R           -1   13.52828400   -1.38158100   -3.25477300 L
 H-H_            -1   12.66296600   -1.14196100   -3.50052900 L
 C-C_R           -1   14.59555300   -1.06000400   -4.07054200 L
 H-H_            -1   14.44606300   -0.62204700   -4.87707300 L
 C-C_R           -1   19.14342200   -3.91852300   -2.74392400 L
 H-H_            -1   19.05743600   -4.36885400   -1.93487300 L
 C-C_R           -1   13.75119200   -2.06248800   -2.07102300 L
 H-H_            -1   13.03239300   -2.27060300   -1.51969300 L
 C-C_R           -1   16.09654900   -2.10744000   -2.51189600 L
 C-C_R           -1   15.03540000   -2.43977100   -1.69348400 L
 H-H_            -1   15.17727000   -2.90877000   -0.90262400 L
 S-S_R           -1   37.68666200   -0.85830800   -4.66865100 L
 O-O_R           -1   37.76978200   -2.44753400   -2.07412400 L
 C-C_R           -1   38.67001500   -2.84332600   -3.04953200 L
 C-C_R           -1   39.74060400   -2.59639100   -5.18342300 L
 H-H_            -1   39.78961900   -2.19564400   -6.02152500 L
 C-C_R           -1   36.30809900   -1.34358200   -3.67417000 L
 C-C_R           -1   40.54893600   -4.22647000   -3.61375900 L
 H-H_            -1   41.15588600   -4.89450200   -3.38739300 L
 C-C_R           -1   38.75732700   -2.19730900   -4.28842000 L
 C-C_R           -1   40.65264800   -3.58447300   -4.84223000 L
 H-H_            -1   41.33092400   -3.81717400   -5.43459600 L
 C-C_R           -1   33.93633100   -1.33787500   -3.23837900 L
 H-H_            -1   33.07111300   -1.09825500   -3.48413500 L
 C-C_R           -1   35.00360000   -1.01629800   -4.05414900 L
 H-H_            -1   34.85411000   -0.57834200   -4.86067900 L
 C-C_R           -1   39.55156800   -3.87481700   -2.72753100 L
 H-H_            -1   39.46548200   -4.32514800   -1.91848000 L
 C-C_R           -1   34.15923900   -2.01878200   -2.05463000 L
 H-H_            -1   33.44054000   -2.22689700   -1.50330000 L
 C-C_R           -1   36.50449500   -2.06373400   -2.49550200 L
 C-C_R           -1   35.44344700   -2.39606600   -1.67709100 L
 H-H_            -1   35.58531600   -2.86506400   -0.88623100 L
 S-S_R           -1  -23.52085900   -8.67850000   -4.90615000 L
 O-O_R           -1  -23.43784100  -10.26772600   -2.31162300 L
 C-C_R           -1  -22.53760700  -10.66351800   -3.28703100 L
 C-C_R           -1  -21.46691900  -10.41658300   -5.42092200 L
 H-H_            -1  -21.41800400  -10.01583600   -6.25902400 L
 C-C_R           -1  -24.89952300   -9.16377500   -3.91166900 L
 C-C_R           -1  -20.65868700  -12.04666200   -3.85125800 L
 H-H_            -1  -20.05173700  -12.71469500   -3.62489200 L
 C-C_R           -1  -22.45029500  -10.01750100   -4.52591900 L
 C-C_R           -1  -20.55497500  -11.40466600   -5.07972900 L
 H-H_            -1  -19.87659900  -11.63736600   -5.67209600 L
 C-C_R           -1  -27.27119100   -9.15806700   -3.47587900 L
 H-H_            -1  -28.13640900   -8.91844700   -3.72163400 L
 C-C_R           -1  -26.20392200   -8.83649000   -4.29164800 L
 H-H_            -1  -26.35341200   -8.39853400   -5.09817900 L
 C-C_R           -1  -21.65595500  -11.69500900   -2.96503000 L
 H-H_            -1  -21.74214000  -12.14534000   -2.15597900 L
 C-C_R           -1  -27.04828400   -9.83897500   -2.29212900 L
 H-H_            -1  -27.76698300  -10.04708900   -1.74079900 L
 C-C_R           -1  -24.70292800   -9.88392600   -2.73300100 L
 C-C_R           -1  -25.76407600  -10.21625800   -1.91459000 L
 H-H_            -1  -25.62230700  -10.68525700   -1.12373000 L
 S-S_R           -1   -3.11291300   -8.63479500   -4.88975700 L
 O-O_R           -1   -3.02969400  -10.22402000   -2.29523000 L
 C-C_R           -1   -2.12946100  -10.61981300   -3.27063800 L
 C-C_R           -1   -1.05887300  -10.37287800   -5.40452800 L
 H-H_            -1   -1.00995700   -9.97213100   -6.24263000 L
 C-C_R           -1   -4.49137600   -9.12006900   -3.89527600 L
 C-C_R           -1   -0.25064000  -12.00295600   -3.83486500 L
 H-H_            -1    0.35641000  -12.67098900   -3.60849900 L
 C-C_R           -1   -2.04214900   -9.97379500   -4.50952600 L
 C-C_R           -1   -0.14682800  -11.36096000   -5.06333600 L
 H-H_            -1    0.53144800  -11.59366100   -5.65570200 L
 C-C_R           -1   -6.86324400   -9.11436200   -3.45948500 L
 H-H_            -1   -7.72836200   -8.87474100   -3.70524100 L
 C-C_R           -1   -5.79587500   -8.79278500   -4.27525500 L
 H-H_            -1   -5.94536500   -8.35482800   -5.08178500 L
 C-C_R           -1   -1.24790800  -11.65130300   -2.94863700 L
 H-H_            -1   -1.33399400  -12.10163500   -2.13958500 L
 C-C_R           -1   -6.64023700   -9.79526900   -2.27573500 L
 H-H_            -1   -7.35893700  -10.00338400   -1.72440500 L
 C-C_R           -1   -4.29488100   -9.84022100   -2.71660800 L
 C-C_R           -1   -5.35602900  -10.17255200   -1.89819600 L
 H-H_            -1   -5.21426000  -10.64155100   -1.10733600 L
 S-S_R           -1   17.29523400   -8.59109000   -4.87336300 L
 O-O_R           -1   17.37825200  -10.18031600   -2.27883600 L
 C-C_R           -1   18.27858600  -10.57610800   -3.25424500 L
 C-C_R           -1   19.34917400  -10.32917300   -5.38813500 L
 H-H_            -1   19.39818900   -9.92842600   -6.22623700 L
 C-C_R           -1   15.91667100   -9.07636400   -3.87888200 L
 C-C_R           -1   20.15750600  -11.95925100   -3.81847100 L
 H-H_            -1   20.76445700  -12.62728400   -3.59210500 L
 C-C_R           -1   18.36579800   -9.93009100   -4.49313300 L
 C-C_R           -1   20.26121800  -11.31725500   -5.04694200 L
 H-H_            -1   20.93959400  -11.54995600   -5.63930900 L
 C-C_R           -1   13.54490200   -9.07065700   -3.44309200 L
 H-H_            -1   12.67958400   -8.83103700   -3.68884800 L
 C-C_R           -1   14.61217200   -8.74908000   -4.25886100 L
 H-H_            -1   14.46268100   -8.31112300   -5.06539200 L
 C-C_R           -1   19.16003900  -11.60759900   -2.93224400 L
 H-H_            -1   19.07405300  -12.05793000   -2.12319200 L
 C-C_R           -1   13.76780900   -9.75156400   -2.25934200 L
 H-H_            -1   13.04901000   -9.95967900   -1.70801200 L
 C-C_R           -1   16.11316600   -9.79651600   -2.70021500 L
 C-C_R           -1   15.05201700  -10.12884700   -1.88180300 L
 H-H_            -1   15.19388700  -10.59784600   -1.09094300 L
 S-S_R           -1   37.70328000   -8.54738400   -4.85697000 L
 O-O_R           -1   37.78639900  -10.13661000   -2.26244300 L
 C-C_R           -1   38.68663300  -10.53240200   -3.23785100 L
 C-C_R           -1   39.75722100  -10.28546800   -5.37174200 L
 H-H_            -1   39.80623600   -9.88472000   -6.20984400 L
 C-C_R           -1   36.32471700   -9.03265800   -3.86248900 L
 C-C_R           -1   40.56555300  -11.91554600   -3.80207800 L
 H-H_            -1   41.17250300  -12.58357900   -3.57571200 L
 C-C_R           -1   38.77394400   -9.88638500   -4.47673900 L
 C-C_R           -1   40.66926500  -11.27354900   -5.03054900 L
 H-H_            -1   41.34754100  -11.50625000   -5.62291600 L
 C-C_R           -1   33.95294900   -9.02695100   -3.42669900 L
 H-H_            -1   33.08773100   -8.78733100   -3.67245400 L
 C-C_R           -1   35.02021800   -8.70537500   -4.24246800 L
 H-H_            -1   34.87072800   -8.26741800   -5.04899900 L
 C-C_R           -1   39.56818500  -11.56389300   -2.91585000 L
 H-H_            -1   39.48210000  -12.01422400   -2.10679900 L
 C-C_R           -1   34.17585600   -9.70785900   -2.24294900 L
 H-H_            -1   33.45715700   -9.91597300   -1.69161900 L
 C-C_R           -1   36.52111200   -9.75281100   -2.68382100 L
 C-C_R           -1   35.46006400  -10.08514200   -1.86541000 L
 H-H_            -1   35.60193300  -10.55414100   -1.07455000 L
 S-S_R           -1  -23.57511400   14.24519400    1.51894800 L
 O-O_R           -1  -23.49209400   12.65596800    4.11347500 L
 C-C_R           -1  -22.59186100   12.26017600    3.13806700 L
 C-C_R           -1  -21.52117200   12.50711100    1.00417600 L
 H-H_            -1  -21.47225700   12.90785800    0.16607400 L
 C-C_R           -1  -24.95377700   13.75991900    2.51342900 L
 C-C_R           -1  -20.71294000   10.87703200    2.57384000 L
 H-H_            -1  -20.10599000   10.20899900    2.80020600 L
 C-C_R           -1  -22.50454900   12.90619300    1.89917900 L
 C-C_R           -1  -20.60922800   11.51902900    1.34536900 L
 H-H_            -1  -19.93085200   11.28632800    0.75300300 L
 C-C_R           -1  -27.32544500   13.76562700    2.94922000 L
 H-H_            -1  -28.19066300   14.00524700    2.70346400 L
 C-C_R           -1  -26.25817600   14.08720400    2.13345000 L
 H-H_            -1  -26.40766600   14.52516000    1.32691900 L
 C-C_R           -1  -21.71020800   11.22868500    3.46006800 L
 H-H_            -1  -21.79639400   10.77835400    4.26911900 L
 C-C_R           -1  -27.10253700   13.08471900    4.13296900 L
 H-H_            -1  -27.82123600   12.87660700    4.68419900 L
 C-C_R           -1  -24.75718100   13.03976800    3.69209700 L
 C-C_R           -1  -25.81832900   12.70743600    4.51050800 L
 H-H_            -1  -25.67656000   12.23843700    5.30136800 L
 S-S_R           -1   -3.16716700   14.28889900    1.53534100 L
 O-O_R           -1   -3.08394700   12.69967400    4.12986800 L
 C-C_R           -1   -2.18371400   12.30388200    3.15446000 L
 C-C_R           -1   -1.11312600   12.55081600    1.02057000 L
 H-H_            -1   -1.06421100   12.95156300    0.18246800 L
 C-C_R           -1   -4.54563000   13.80362500    2.52982300 L
 C-C_R           -1   -0.30489400   10.92073800    2.59023300 L
 H-H_            -1    0.30215700   10.25270500    2.81659900 L
 C-C_R           -1   -2.09640200   12.94989900    1.91557200 L
 C-C_R           -1   -0.20108100   11.56273400    1.36176200 L
 H-H_            -1    0.47719400   11.33003300    0.76939600 L
 C-C_R           -1   -6.91749900   13.80933200    2.96561300 L
 H-H_            -1   -7.78261700   14.04895300    2.71985700 L
 C-C_R           -1   -5.85012900   14.13090900    2.14984300 L
 H-H_            -1   -5.99962000   14.56886600    1.34331300 L
 C-C_R           -1   -1.30216100   11.27239100    3.47646100 L
 H-H_            -1   -1.38824700   10.82205900    4.28551300 L
 C-C_R           -1   -6.69449100   13.12842500    4.14936300 L
 H-H_            -1   -7.41319000   12.92031000    4.70069300 L
 C-C_R           -1   -4.34913400   13.08347300    3.70849000 L
 C-C_R           -1   -5.41028300   12.75114200    4.52690200 L
 H-H_            -1   -5.26851300   12.28214300    5.31776200 L
 S-S_R           -1   17.24098000   14.33260400    1.55173500 L
 O-O_R           -1   17.32399900   12.74337800    4.14626200 L
 C-C_R           -1   18.22433300   12.34758600    3.17085300 L
 C-C_R           -1   19.29492100   12.59452100    1.03696300 L
 H-H_            -1   19.34393600   12.99526800    0.19886100 L
 C-C_R           -1   15.86241600   13.84733000    2.54621600 L
 C-C_R           -1   20.10325300   10.96444300    2.60662700 L
 H-H_            -1   20.71020300   10.29641000    2.83299300 L
 C-C_R           -1   18.31154500   12.99360300    1.93196500 L
 C-C_R           -1   20.20696500   11.60643900    1.37815600 L
 H-H_            -1   20.88534100   11.37373800    0.78578900 L
 C-C_R           -1   13.49064800   13.85303700    2.98200600 L
 H-H_            -1   12.62533000   14.09265700    2.73625000 L
 C-C_R           -1   14.55791700   14.17461400    2.16623700 L
 H-H_            -1   14.40842700   14.61257100    1.35970600 L
 C-C_R           -1   19.10578500   11.31609500    3.49285500 L
 H-H_            -1   19.01980000   10.86576400    4.30190600 L
 C-C_R           -1   13.71355600   13.17213000    4.16575600 L
 H-H_            -1   12.99475700   12.96401500    4.71708600 L
 C-C_R           -1   16.05891200   13.12717800    3.72488300 L
 C-C_R           -1   14.99776400   12.79484700    4.54329500 L
 H-H_            -1   15.13963300   12.32584800    5.33415500 L
 S-S_R           -1   37.64902600   14.37631000    1.56812800 L
 O-O_R           -1   37.73214600   12.78708400    4.16265500 L
 C-C_R           -1   38.63237900   12.39129200    3.18724700 L
 C-C_R           -1   39.70296700   12.63822600    1.05335600 L
 H-H_            -1   39.75198200   13.03897400    0.21525400 L
 C-C_R           -1   36.27046300   13.89103600    2.56260900 L
 C-C_R           -1   40.51130000   11.00814800    2.62302000 L
 H-H_            -1   41.11825000   10.34011500    2.84938600 L
 C-C_R           -1   38.71969100   13.03730900    1.94835900 L
 C-C_R           -1   40.61501200   11.65014500    1.39454900 L
 H-H_            -1   41.29328800   11.41744400    0.80218300 L
 C-C_R           -1   33.89869500   13.89674300    2.99840000 L
 H-H_            -1   33.03347700   14.13636300    2.75264400 L
 C-C_R           -1   34.96596400   14.21832000    2.18263000 L
 H-H_            -1   34.81647400   14.65627600    1.37609900 L
 C-C_R           -1   39.51393200   11.35980100    3.50924800 L
 H-H_            -1   39.42784600   10.90947000    4.31829900 L
 C-C_R           -1   34.12160200   13.21583500    4.18214900 L
 H-H_            -1   33.40290300   13.00772100    4.73347900 L
 C-C_R           -1   36.46685900   13.17088300    3.74127700 L
 C-C_R           -1   35.40581100   12.83855200    4.55968800 L
 H-H_            -1   35.54768000   12.36955300    5.35054800 L
 S-S_R           -1  -23.55849500    6.55611800    1.33062900 L
 O-O_R           -1  -23.47547600    4.96689200    3.92515600 L
 C-C_R           -1  -22.57524200    4.57109900    2.94974800 L
 C-C_R           -1  -21.50455400    4.81803400    0.81585700 L
 H-H_            -1  -21.45563900    5.21878100   -0.02224500 L
 C-C_R           -1  -24.93715900    6.07084300    2.32511000 L
 C-C_R           -1  -20.69632200    3.18795600    2.38552100 L
 H-H_            -1  -20.08937200    2.51992300    2.61188700 L
 C-C_R           -1  -22.48793100    5.21711700    1.71086000 L
 C-C_R           -1  -20.59261000    3.82995200    1.15705000 L
 H-H_            -1  -19.91423400    3.59725100    0.56468300 L
 C-C_R           -1  -27.30882700    6.07655100    2.76090000 L
 H-H_            -1  -28.17404500    6.31617100    2.51514500 L
 C-C_R           -1  -26.24155800    6.39812700    1.94513100 L
 H-H_            -1  -26.39104800    6.83608400    1.13860000 L
 C-C_R           -1  -21.69359000    3.53960900    3.27174900 L
 H-H_            -1  -21.77977500    3.08927700    4.08080000 L
 C-C_R           -1  -27.08591900    5.39564300    3.94465000 L
 H-H_            -1  -27.80461800    5.18753100    4.49588000 L
 C-C_R           -1  -24.74056300    5.35069100    3.50377800 L
 C-C_R           -1  -25.80171100    5.01836000    4.32218900 L
 H-H_            -1  -25.65994200    4.54936100    5.11304900 L
 S-S_R           -1   -3.15054900    6.59982300    1.34702200 L
 O-O_R           -1   -3.06732900    5.01059800    3.94154900 L
 C-C_R           -1   -2.16709600    4.61480500    2.96614100 L
 C-C_R           -1   -1.09650800    4.86174000    0.83225100 L
 H-H_            -1   -1.04759300    5.26248700   -0.00585100 L
 C-C_R           -1   -4.52901200    6.11454900    2.34150300 L
 C-C_R           -1   -0.28827600    3.23166200    2.40191400 L
 H-H_            -1    0.31877500    2.56362900    2.62828000 L
 C-C_R           -1   -2.07978400    5.26082200    1.72725300 L
 C-C_R           -1   -0.18446300    3.87365800    1.17344300 L
 H-H_            -1    0.49381300    3.64095700    0.58107700 L
 C-C_R           -1   -6.90088100    6.12025600    2.77729400 L
 H-H_            -1   -7.76599900    6.35987600    2.53153800 L
 C-C_R           -1   -5.83351100    6.44183300    1.96152400 L
 H-H_            -1   -5.98300200    6.87979000    1.15499400 L
 C-C_R           -1   -1.28554300    3.58331400    3.28814200 L
 H-H_            -1   -1.37162900    3.13298300    4.09719400 L
 C-C_R           -1   -6.67787300    5.43934900    3.96104400 L
 H-H_            -1   -7.39657200    5.23123400    4.51237400 L
 C-C_R           -1   -4.33251600    5.39439700    3.52017100 L
 C-C_R           -1   -5.39366500    5.06206600    4.33858300 L
 H-H_            -1   -5.25189500    4.59306700    5.12944200 L
 S-S_R           -1   17.25759800    6.64352800    1.36341600 L
 O-O_R           -1   17.34061700    5.05430200    3.95794300 L
 C-C_R           -1   18.24095100    4.65851000    2.98253400 L
 C-C_R           -1   19.31153900    4.90544500    0.84864400 L
 H-H_            -1   19.36055400    5.30619200    0.01054200 L
 C-C_R           -1   15.87903500    6.15825400    2.35789700 L
 C-C_R           -1   20.11987100    3.27536600    2.41830800 L
 H-H_            -1   20.72682100    2.60733400    2.64467400 L
 C-C_R           -1   18.32816300    5.30452700    1.74364600 L
 C-C_R           -1   20.22358300    3.91736300    1.18983700 L
 H-H_            -1   20.90195900    3.68466200    0.59747000 L
 C-C_R           -1   13.50726600    6.16396100    2.79368700 L
 H-H_            -1   12.64194800    6.40358100    2.54793100 L
 C-C_R           -1   14.57453500    6.48553800    1.97791700 L
 H-H_            -1   14.42504500    6.92349400    1.17138700 L
 C-C_R           -1   19.12240300    3.62701900    3.30453500 L
 H-H_            -1   19.03641800    3.17668800    4.11358700 L
 C-C_R           -1   13.73017400    5.48305300    3.97743700 L
 H-H_            -1   13.01137500    5.27493900    4.52876700 L
 C-C_R           -1   16.07553100    5.43810200    3.53656400 L
 C-C_R           -1   15.01438200    5.10577000    4.35497600 L
 H-H_            -1   15.15625200    4.63677100    5.14583600 L
 S-S_R           -1   37.66564400    6.68723400    1.37980900 L
 O-O_R           -1   37.74876400    5.09800800    3.97433600 L
 C-C_R           -1   38.64899700    4.70221600    2.99892800 L
 C-C_R           -1   39.71958500    4.94915000    0.86503700 L
 H-H_            -1   39.76860100    5.34989800    0.02693500 L
 C-C_R           -1   36.28708100    6.20195900    2.37429000 L
 C-C_R           -1   40.52791800    3.31907200    2.43470100 L
 H-H_            -1   41.13486800    2.65103900    2.66106700 L
 C-C_R           -1   38.73630900    5.34823300    1.76004000 L
 C-C_R           -1   40.63163000    3.96106800    1.20623000 L
 H-H_            -1   41.30990600    3.72836700    0.61386300 L
 C-C_R           -1   33.91531300    6.20766700    2.81008000 L
 H-H_            -1   33.05009500    6.44728700    2.56432500 L
 C-C_R           -1   34.98258200    6.52924300    1.99431100 L
 H-H_            -1   34.83309200    6.96720000    1.18778000 L
 C-C_R           -1   39.53055000    3.67072500    3.32092900 L
 H-H_            -1   39.44446400    3.22039300    4.12998000 L
 C-C_R           -1   34.13822100    5.52675900    3.99383000 L
 H-H_            -1   33.41952200    5.31864400    4.54516000 L
 C-C_R           -1   36.48347700    5.48180700    3.55295800 L
 C-C_R           -1   35.42242900    5.14947600    4.37136900 L
 H-H_            -1   35.56429800    4.68047700    5.16222900 L
 S-S_R           -1  -23.54187700   -1.13295800    1.14231000 L
 O-O_R           -1  -23.45885800   -2.72218500    3.73683700 L
 C-C_R           -1  -22.55862400   -3.11797700    2.76142800 L
 C-C_R           -1  -21.48793600   -2.87104200    0.62753800 L
 H-H_            -1  -21.43902100   -2.47029500   -0.21056400 L
 C-C_R           -1  -24.92054100   -1.61823300    2.13679100 L
 C-C_R           -1  -20.67970400   -4.50112000    2.19720200 L
 H-H_            -1  -20.07275400   -5.16915300    2.42356800 L
 C-C_R           -1  -22.47131200   -2.47196000    1.52254100 L
 C-C_R           -1  -20.57599200   -3.85912400    0.96873100 L
 H-H_            -1  -19.89761600   -4.09182500    0.37636400 L
 C-C_R           -1  -27.29220900   -1.61252600    2.57258100 L
 H-H_            -1  -28.15742700   -1.37290500    2.32682500 L
 C-C_R           -1  -26.22494000   -1.29094900    1.75681200 L
 H-H_            -1  -26.37443000   -0.85299200    0.95028100 L
 C-C_R           -1  -21.67697200   -4.14946800    3.08343000 L
 H-H_            -1  -21.76315700   -4.59979900    3.89248100 L
 C-C_R           -1  -27.06930100   -2.29343300    3.75633100 L
 H-H_            -1  -27.78800000   -2.50154800    4.30766100 L
 C-C_R           -1  -24.72394500   -2.33838500    3.31545900 L
 C-C_R           -1  -25.78509300   -2.67071600    4.13387000 L
 H-H_            -1  -25.64332400   -3.13971500    4.92473000 L
 S-S_R           -1   -3.13393100   -1.08925300    1.15870300 L
 O-O_R           -1   -3.05071100   -2.67847900    3.75323000 L
 C-C_R           -1   -2.15047800   -3.07427100    2.77782200 L
 C-C_R           -1   -1.07989000   -2.82733600    0.64393200 L
 H-H_            -1   -1.03097500   -2.42658900   -0.19417100 L
 C-C_R           -1   -4.51239400   -1.57452700    2.15318400 L
 C-C_R           -1   -0.27165700   -4.45741500    2.21359500 L
 H-H_            -1    0.33539300   -5.12544700    2.43996100 L
 C-C_R           -1   -2.06316600   -2.42825400    1.53893400 L
 C-C_R           -1   -0.16784500   -3.81541800    0.98512400 L
 H-H_            -1    0.51043100   -4.04811900    0.39275800 L
 C-C_R           -1   -6.88426200   -1.56882000    2.58897500 L
 H-H_            -1   -7.74938000   -1.32920000    2.34321900 L
 C-C_R           -1   -5.81689300   -1.24724300    1.77320500 L
 H-H_            -1   -5.96638400   -0.80928700    0.96667500 L
 C-C_R           -1   -1.26892500   -4.10576200    3.09982300 L
 H-H_            -1   -1.35501100   -4.55609300    3.90887400 L
 C-C_R           -1   -6.66125500   -2.24972700    3.77272500 L
 H-H_            -1   -7.37995400   -2.45784200    4.32405500 L
 C-C_R           -1   -4.31589800   -2.29467900    3.33185200 L
 C-C_R           -1   -5.37704600   -2.62701100    4.15026400 L
 H-H_            -1   -5.23527700   -3.09601000    4.94112300 L
 S-S_R           -1   17.27421600   -1.04554800    1.17509600 L
 O-O_R           -1   17.35723500   -2.63477400    3.76962400 L
 C-C_R           -1   18.25756900   -3.03056600    2.79421500 L
 C-C_R           -1   19.32815700   -2.78363200    0.66032500 L
 H-H_            -1   19.37717200   -2.38288400   -0.17777700 L
 C-C_R           -1   15.89565300   -1.53082300    2.16957800 L
 C-C_R           -1   20.13648900   -4.41371000    2.22998800 L
 H-H_            -1   20.74344000   -5.08174300    2.45635500 L
 C-C_R           -1   18.34478100   -2.38454900    1.55532700 L
 C-C_R           -1   20.24020100   -3.77171400    1.00151800 L
 H-H_            -1   20.91857700   -4.00441400    0.40915100 L
 C-C_R           -1   13.52388400   -1.52511500    2.60536800 L
 H-H_            -1   12.65856600   -1.28549500    2.35961200 L
 C-C_R           -1   14.59115400   -1.20353900    1.78959800 L
 H-H_            -1   14.44166300   -0.76558200    0.98306800 L
 C-C_R           -1   19.13902200   -4.06205800    3.11621600 L
 H-H_            -1   19.05303600   -4.51238800    3.92526800 L
 C-C_R           -1   13.74679200   -2.20602300    3.78911800 L
 H-H_            -1   13.02799300   -2.41413800    4.34044800 L
 C-C_R           -1   16.09214900   -2.25097500    3.34824500 L
 C-C_R           -1   15.03100000   -2.58330600    4.16665700 L
 H-H_            -1   15.17287000   -3.05230500    4.95751700 L
 S-S_R           -1   37.68226200   -1.00184300    1.19149000 L
 O-O_R           -1   37.76538200   -2.59106800    3.78601700 L
 C-C_R           -1   38.66561600   -2.98686100    2.81060900 L
 C-C_R           -1   39.73620400   -2.73992600    0.67671800 L
 H-H_            -1   39.78521900   -2.33917900   -0.16138400 L
 C-C_R           -1   36.30369900   -1.48711700    2.18597100 L
 C-C_R           -1   40.54453600   -4.37000400    2.24638200 L
 H-H_            -1   41.15148600   -5.03803700    2.47274800 L
 C-C_R           -1   38.75292700   -2.34084400    1.57172100 L
 C-C_R           -1   40.64824800   -3.72800800    1.01791100 L
 H-H_            -1   41.32652400   -3.96070900    0.42554400 L
 C-C_R           -1   33.93193100   -1.48141000    2.62176100 L
 H-H_            -1   33.06671300   -1.24179000    2.37600500 L
 C-C_R           -1   34.99920000   -1.15983300    1.80599200 L
 H-H_            -1   34.84971000   -0.72187600    0.99946100 L
 C-C_R           -1   39.54716800   -4.01835200    3.13261000 L
 H-H_            -1   39.46108200   -4.46868300    3.94166100 L
 C-C_R           -1   34.15483900   -2.16231700    3.80551100 L
 H-H_            -1   33.43614000   -2.37043200    4.35684100 L
 C-C_R           -1   36.50009500   -2.20726900    3.36463900 L
 C-C_R           -1   35.43904700   -2.53960000    4.18305000 L
 H-H_            -1   35.58091600   -3.00859900    4.97391000 L
 S-S_R           -1  -23.52525900   -8.82203500    0.95399100 L
 O-O_R           -1  -23.44224100  -10.41126100    3.54851800 L
 C-C_R           -1  -22.54200700  -10.80705300    2.57310900 L
 C-C_R           -1  -21.47131900  -10.56011800    0.43921900 L
 H-H_            -1  -21.42240400  -10.15937100   -0.39888300 L
 C-C_R           -1  -24.90392200   -9.30730900    1.94847200 L
 C-C_R           -1  -20.66308700  -12.19019700    2.00888300 L
 H-H_            -1  -20.05613700  -12.85823000    2.23524900 L
 C-C_R           -1  -22.45469500  -10.16103600    1.33422200 L
 C-C_R           -1  -20.55937500  -11.54820000    0.78041200 L
 H-H_            -1  -19.88099900  -11.78090100    0.18804500 L
 C-C_R           -1  -27.27559100   -9.30160200    2.38426200 L
 H-H_            -1  -28.14080900   -9.06198200    2.13850600 L
 C-C_R           -1  -26.20832200   -8.98002500    1.56849300 L
 H-H_            -1  -26.35781200   -8.54206800    0.76196200 L
 C-C_R           -1  -21.66035500  -11.83854400    2.89511100 L
 H-H_            -1  -21.74654000  -12.28887500    3.70416200 L
 C-C_R           -1  -27.05268400   -9.98250900    3.56801200 L
 H-H_            -1  -27.77138300  -10.19062400    4.11934200 L
 C-C_R           -1  -24.70732700  -10.02746100    3.12714000 L
 C-C_R           -1  -25.76847600  -10.35979200    3.94555100 L
 H-H_            -1  -25.62670600  -10.82879200    4.73641100 L
 S-S_R           -1   -3.11731300   -8.77832900    0.97038400 L
 O-O_R           -1   -3.03409400  -10.36755500    3.56491100 L
 C-C_R           -1   -2.13386100  -10.76334700    2.58950300 L
 C-C_R           -1   -1.06327300  -10.51641300    0.45561200 L
 H-H_            -1   -1.01435700  -10.11566500   -0.38249000 L
 C-C_R           -1   -4.49577600   -9.26360300    1.96486500 L
 C-C_R           -1   -0.25504000  -12.14649100    2.02527600 L
 H-H_            -1    0.35201000  -12.81452400    2.25164200 L
 C-C_R           -1   -2.04654900  -10.11733000    1.35061500 L
 C-C_R           -1   -0.15122800  -11.50449400    0.79680500 L
 H-H_            -1    0.52704800  -11.73719500    0.20443900 L
 C-C_R           -1   -6.86764400   -9.25789600    2.40065500 L
 H-H_            -1   -7.73276200   -9.01827600    2.15490000 L
 C-C_R           -1   -5.80027500   -8.93632000    1.58488600 L
 H-H_            -1   -5.94976500   -8.49836300    0.77835600 L
 C-C_R           -1   -1.25230800  -11.79483800    2.91150400 L
 H-H_            -1   -1.33839400  -12.24516900    3.72055500 L
 C-C_R           -1   -6.64463700   -9.93880400    3.58440500 L
 H-H_            -1   -7.36333600  -10.14691800    4.13573600 L
 C-C_R           -1   -4.29928100   -9.98375500    3.14353300 L
 C-C_R           -1   -5.36042900  -10.31608700    3.96194400 L
 H-H_            -1   -5.21866000  -10.78508600    4.75280400 L
 S-S_R           -1   17.29083400   -8.73462400    0.98677700 L
 O-O_R           -1   17.37385300  -10.32385100    3.58130400 L
 C-C_R           -1   18.27418600  -10.71964300    2.60589600 L
 C-C_R           -1   19.34477400  -10.47270800    0.47200600 L
 H-H_            -1   19.39378900  -10.07196100   -0.36609600 L
 C-C_R           -1   15.91227100   -9.21989900    1.98125900 L
 C-C_R           -1   20.15310600  -12.10278600    2.04166900 L
 H-H_            -1   20.76005700  -12.77081900    2.26803500 L
 C-C_R           -1   18.36139800  -10.07362600    1.36700800 L
 C-C_R           -1   20.25681800  -11.46079000    0.81319900 L
 H-H_            -1   20.93519400  -11.69349100    0.22083200 L
 C-C_R           -1   13.54050200   -9.21419200    2.41704900 L
 H-H_            -1   12.67518400   -8.97457200    2.17129300 L
 C-C_R           -1   14.60777200   -8.89261500    1.60127900 L
 H-H_            -1   14.45828100   -8.45465800    0.79474900 L
 C-C_R           -1   19.15563900  -11.75113400    2.92789700 L
 H-H_            -1   19.06965300  -12.20146500    3.73694900 L
 C-C_R           -1   13.76340900   -9.89509900    3.60079900 L
 H-H_            -1   13.04461000  -10.10321400    4.15212900 L
 C-C_R           -1   16.10876600   -9.94005100    3.15992600 L
 C-C_R           -1   15.04761700  -10.27238200    3.97833800 L
 H-H_            -1   15.18948700  -10.74138100    4.76919800 L
 S-S_R           -1   37.69888100   -8.69091900    1.00317100 L
 O-O_R           -1   37.78199900  -10.28014500    3.59769800 L
 C-C_R           -1   38.68223300  -10.67593700    2.62228900 L
 C-C_R           -1   39.75282100  -10.42900200    0.48839900 L
 H-H_            -1   39.80183600  -10.02825500   -0.34970300 L
 C-C_R           -1   36.32031700   -9.17619300    1.99765200 L
 C-C_R           -1   40.56115300  -12.05908100    2.05806300 L
 H-H_            -1   41.16810300  -12.72711300    2.28442900 L
 C-C_R           -1   38.76954500  -10.02992000    1.38340200 L
 C-C_R           -1   40.66486500  -11.41708400    0.82959200 L
 H-H_            -1   41.34314100  -11.64978500    0.23722500 L
 C-C_R           -1   33.94854900   -9.17048600    2.43344200 L
 H-H_            -1   33.08333100   -8.93086600    2.18768600 L
 C-C_R           -1   35.01581800   -8.84890900    1.61767300 L
 H-H_            -1   34.86632800   -8.41095300    0.81114200 L
 C-C_R           -1   39.56378500  -11.70742800    2.94429100 L
 H-H_            -1   39.47770000  -12.15775900    3.75334200 L
 C-C_R           -1   34.17145600   -9.85139300    3.61719200 L
 H-H_            -1   33.45275700  -10.05950800    4.16852200 L
 C-C_R           -1   36.51671200   -9.89634500    3.17631900 L
 C-C_R           -1   35.45566400  -10.22867700    3.99473100 L
 H-H_            -1   35.59753300  -10.69767500    4.78559100 L
 S-S_R           -1  -23.57951400   14.10165900    7.37908900 L
 O-O_R           -1  -23.49649400   12.51243600    9.97351600 L
 C-C_R           -1  -22.59626000   12.11664100    8.99820700 L
 C-C_R           -1  -21.52557200   12.36357600    6.86431700 L
 H-H_            -1  -21.47665700   12.76432300    6.02621500 L
 C-C_R           -1  -24.95817700   13.61638500    8.37357000 L
 C-C_R           -1  -20.71734000   10.73349700    8.43398100 L
 H-H_            -1  -20.11039000   10.06546500    8.66034700 L
 C-C_R           -1  -22.50894900   12.76265800    7.75932000 L
 C-C_R           -1  -20.61362800   11.37549400    7.20551000 L
 H-H_            -1  -19.93525200   11.14279300    6.61314300 L
 C-C_R           -1  -27.32984500   13.62209200    8.80936000 L
 H-H_            -1  -28.19506300   13.86171200    8.56360400 L
 C-C_R           -1  -26.26257600   13.94366900    7.99359100 L
 H-H_            -1  -26.41206600   14.38162600    7.18706000 L
 C-C_R           -1  -21.71460800   11.08515000    9.32020900 L
 H-H_            -1  -21.80079400   10.63481900   10.12926000 L
 C-C_R           -1  -27.10693700   12.94118500    9.99311000 L
 H-H_            -1  -27.82563600   12.73307000   10.54444000 L
 C-C_R           -1  -24.76158100   12.89623300    9.55223800 L
 C-C_R           -1  -25.82272900   12.56390200   10.37064900 L
 H-H_            -1  -25.68096000   12.09490200   11.16150900 L
 S-S_R           -1   -3.17156700   14.14536500    7.39548200 L
 O-O_R           -1   -3.08834700   12.55613900    9.99000900 L
 C-C_R           -1   -2.18811400   12.16034700    9.01460100 L
 C-C_R           -1   -1.11752600   12.40728100    6.88071000 L
 H-H_            -1   -1.06861100   12.80802900    6.04260800 L
 C-C_R           -1   -4.55003000   13.66009100    8.38996300 L
 C-C_R           -1   -0.30929400   10.77720300    8.45037400 L
 H-H_            -1    0.29775700   10.10917000    8.67674000 L
 C-C_R           -1   -2.10080200   12.80636400    7.77571300 L
 C-C_R           -1   -0.20548100   11.41920000    7.22190300 L
 H-H_            -1    0.47279500   11.18649900    6.62953700 L
 C-C_R           -1   -6.92189900   13.66579800    8.82575400 L
 H-H_            -1   -7.78701700   13.90541800    8.57999800 L
 C-C_R           -1   -5.85452900   13.98737500    8.00998400 L
 H-H_            -1   -6.00402000   14.42533100    7.20345400 L
 C-C_R           -1   -1.30656100   11.12885600    9.33660200 L
 H-H_            -1   -1.39264700   10.67852500   10.14565300 L
 C-C_R           -1   -6.69889100   12.98489000   10.00950300 L
 H-H_            -1   -7.41759000   12.77677600   10.56083400 L
 C-C_R           -1   -4.35353400   12.93993900    9.56863100 L
 C-C_R           -1   -5.41468300   12.60760700   10.38704300 L
 H-H_            -1   -5.27291300   12.13860800   11.17790200 L
 S-S_R           -1   17.23658000   14.18907000    7.41187500 L
 O-O_R           -1   17.31959900   12.59984300   10.00640300 L
 C-C_R           -1   18.21993300   12.20405100    9.03099400 L
 C-C_R           -1   19.29052100   12.45098600    6.89710400 L
 H-H_            -1   19.33953600   12.85173400    6.05900200 L
 C-C_R           -1   15.85801700   13.70379500    8.40635700 L
 C-C_R           -1   20.09885300   10.82090800    8.46676700 L
 H-H_            -1   20.70580300   10.15287500    8.69313300 L
 C-C_R           -1   18.30714500   12.85006800    7.79210600 L
 C-C_R           -1   20.20256500   11.46290400    7.23829700 L
 H-H_            -1   20.88094100   11.23020300    6.64593000 L
 C-C_R           -1   13.48624800   13.70950200    8.84214700 L
 H-H_            -1   12.62093000   13.94912200    8.59639100 L
 C-C_R           -1   14.55351700   14.03107900    8.02637700 L
 H-H_            -1   14.40402700   14.46903600    7.21984700 L
 C-C_R           -1   19.10138500   11.17256000    9.35299500 L
 H-H_            -1   19.01540000   10.72222900   10.16204700 L
 C-C_R           -1   13.70915600   13.02859500   10.02589700 L
 H-H_            -1   12.99035700   12.82048000   10.57722700 L
 C-C_R           -1   16.05451200   12.98364300    9.58502400 L
 C-C_R           -1   14.99336400   12.65131200   10.40343600 L
 H-H_            -1   15.13523400   12.18231300   11.19429600 L
 S-S_R           -1   37.64462600   14.23277500    7.42826900 L
 O-O_R           -1   37.72774600   12.64354900   10.02279600 L
 C-C_R           -1   38.62797900   12.24775700    9.04738800 L
 C-C_R           -1   39.69856700   12.49469200    6.91349700 L
 H-H_            -1   39.74758300   12.89543900    6.07539500 L
 C-C_R           -1   36.26606300   13.74750100    8.42275000 L
 C-C_R           -1   40.50690000   10.86461400    8.48316100 L
 H-H_            -1   41.11385000   10.19658100    8.70952700 L
 C-C_R           -1   38.71529100   12.89377400    7.80850000 L
 C-C_R           -1   40.61061200   11.50661000    7.25469000 L
 H-H_            -1   41.28888800   11.27390900    6.66232300 L
 C-C_R           -1   33.89429500   13.75320800    8.85854000 L
 H-H_            -1   33.02907700   13.99282800    8.61278400 L
 C-C_R           -1   34.96156400   14.07478500    8.04277100 L
 H-H_            -1   34.81207400   14.51274100    7.23624000 L
 C-C_R           -1   39.50953200   11.21626600    9.36938900 L
 H-H_            -1   39.42344600   10.76593500   10.17844000 L
 C-C_R           -1   34.11720300   13.07230100   10.04229000 L
 H-H_            -1   33.39850400   12.86418600   10.59362000 L
 C-C_R           -1   36.46245900   13.02734900    9.60141700 L
 C-C_R           -1   35.40141100   12.69501700   10.41982900 L
 H-H_            -1   35.54328000   12.22601900   11.21068900 L
 S-S_R           -1  -23.56289500    6.41258300    7.19077000 L
 O-O_R           -1  -23.47987600    4.82335900    9.78519700 L
 C-C_R           -1  -22.57964200    4.42756500    8.80988800 L
 C-C_R           -1  -21.50895400    4.67450000    6.67599800 L
 H-H_            -1  -21.46003900    5.07524700    5.83789600 L
 C-C_R           -1  -24.94155900    5.92730800    8.18525100 L
 C-C_R           -1  -20.70072200    3.04442100    8.24566200 L
 H-H_            -1  -20.09377200    2.37638800    8.47202800 L
 C-C_R           -1  -22.49233000    5.07358200    7.57100000 L
 C-C_R           -1  -20.59701000    3.68641800    7.01719100 L
 H-H_            -1  -19.91863400    3.45371700    6.42482400 L
 C-C_R           -1  -27.31322700    5.93301600    8.62104100 L
 H-H_            -1  -28.17844500    6.17263600    8.37528500 L
 C-C_R           -1  -26.24595800    6.25459300    7.80527200 L
 H-H_            -1  -26.39544800    6.69254900    6.99874100 L
 C-C_R           -1  -21.69799000    3.39607400    9.13189000 L
 H-H_            -1  -21.78417500    2.94574300    9.94094100 L
 C-C_R           -1  -27.09031900    5.25210800    9.80479100 L
 H-H_            -1  -27.80901800    5.04399400   10.35612100 L
 C-C_R           -1  -24.74496300    5.20715700    9.36391800 L
 C-C_R           -1  -25.80611100    4.87482500   10.18233000 L
 H-H_            -1  -25.66434200    4.40582600   10.97319000 L
 S-S_R           -1   -3.15494900    6.45628900    7.20716300 L
 O-O_R           -1   -3.07172900    4.86706300    9.80169000 L
 C-C_R           -1   -2.17149600    4.47127100    8.82628200 L
 C-C_R           -1   -1.10090800    4.71820500    6.69239100 L
 H-H_            -1   -1.05199300    5.11895200    5.85428900 L
 C-C_R           -1   -4.53341200    5.97101400    8.20164400 L
 C-C_R           -1   -0.29267500    3.08812700    8.26205500 L
 H-H_            -1    0.31437500    2.42009400    8.48842100 L
 C-C_R           -1   -2.08418400    5.11728800    7.58739400 L
 C-C_R           -1   -0.18886300    3.73012300    7.03358400 L
 H-H_            -1    0.48941300    3.49742200    6.44121800 L
 C-C_R           -1   -6.90528000    5.97672100    8.63743400 L
 H-H_            -1   -7.77039900    6.21634200    8.39167900 L
 C-C_R           -1   -5.83791100    6.29829800    7.82166500 L
 H-H_            -1   -5.98740200    6.73625500    7.01513500 L
 C-C_R           -1   -1.28994300    3.43978000    9.14828300 L
 H-H_            -1   -1.37602900    2.98944800    9.95733400 L
 C-C_R           -1   -6.68227300    5.29581400    9.82118400 L
 H-H_            -1   -7.40097200    5.08769900   10.37251400 L
 C-C_R           -1   -4.33691600    5.25086200    9.38031200 L
 C-C_R           -1   -5.39806400    4.91853100   10.19872300 L
 H-H_            -1   -5.25629500    4.44953200   10.98958300 L
 S-S_R           -1   17.25319800    6.49999300    7.22355600 L
 O-O_R           -1   17.33621700    4.91076700    9.81808300 L
 C-C_R           -1   18.23655100    4.51497500    8.84267500 L
 C-C_R           -1   19.30713900    4.76191000    6.70878500 L
 H-H_            -1   19.35615400    5.16265700    5.87068300 L
 C-C_R           -1   15.87463500    6.01471900    8.21803800 L
 C-C_R           -1   20.11547100    3.13183200    8.27844800 L
 H-H_            -1   20.72242200    2.46379900    8.50481400 L
 C-C_R           -1   18.32376300    5.16099200    7.60378700 L
 C-C_R           -1   20.21918300    3.77382800    7.04997700 L
 H-H_            -1   20.89755900    3.54112700    6.45761100 L
 C-C_R           -1   13.50286600    6.02042600    8.65382800 L
 H-H_            -1   12.63754800    6.26004600    8.40807200 L
 C-C_R           -1   14.57013600    6.34200300    7.83805800 L
 H-H_            -1   14.42064500    6.77996000    7.03152800 L
 C-C_R           -1   19.11800400    3.48348400    9.16467600 L
 H-H_            -1   19.03201800    3.03315300    9.97372800 L
 C-C_R           -1   13.72577400    5.33951900    9.83757800 L
 H-H_            -1   13.00697500    5.13140400   10.38890800 L
 C-C_R           -1   16.07113100    5.29456700    9.39670500 L
 C-C_R           -1   15.00998200    4.96223600   10.21511700 L
 H-H_            -1   15.15185200    4.49323700   11.00597700 L
 S-S_R           -1   37.66124400    6.54369900    7.23995000 L
 O-O_R           -1   37.74436400    4.95447300    9.83447700 L
 C-C_R           -1   38.64459700    4.55868100    8.85906800 L
 C-C_R           -1   39.71518600    4.80561600    6.72517800 L
 H-H_            -1   39.76420100    5.20636300    5.88707600 L
 C-C_R           -1   36.28268100    6.05842500    8.23443100 L
 C-C_R           -1   40.52351800    3.17553700    8.29484200 L
 H-H_            -1   41.13046800    2.50750400    8.52120800 L
 C-C_R           -1   38.73190900    5.20469800    7.62018100 L
 C-C_R           -1   40.62723000    3.81753400    7.06637100 L
 H-H_            -1   41.30550600    3.58483300    6.47400400 L
 C-C_R           -1   33.91091300    6.06413200    8.67022100 L
 H-H_            -1   33.04569500    6.30375200    8.42446500 L
 C-C_R           -1   34.97818200    6.38570900    7.85445200 L
 H-H_            -1   34.82869200    6.82366500    7.04792100 L
 C-C_R           -1   39.52615000    3.52719000    9.18107000 L
 H-H_            -1   39.44006400    3.07685900    9.99012100 L
 C-C_R           -1   34.13382100    5.38322400    9.85397100 L
 H-H_            -1   33.41512200    5.17511000   10.40530100 L
 C-C_R           -1   36.47907700    5.33827200    9.41309800 L
 C-C_R           -1   35.41802900    5.00594100   10.23151000 L
 H-H_            -1   35.55989800    4.53694200   11.02237000 L
 S-S_R           -1  -23.54627700   -1.27649300    7.00245100 L
 O-O_R           -1  -23.46325800   -2.86571700    9.59687800 L
 C-C_R           -1  -22.56302400   -3.26151200    8.62156900 L
 C-C_R           -1  -21.49233600   -3.01457700    6.48767900 L
 H-H_            -1  -21.44342100   -2.61383000    5.64957700 L
 C-C_R           -1  -24.92494100   -1.76176800    7.99693200 L
 C-C_R           -1  -20.68410400   -4.64465500    8.05734300 L
 H-H_            -1  -20.07715400   -5.31268800    8.28370900 L
 C-C_R           -1  -22.47571200   -2.61549400    7.38268100 L
 C-C_R           -1  -20.58039200   -4.00265900    6.82887200 L
 H-H_            -1  -19.90201600   -4.23536000    6.23650500 L
 C-C_R           -1  -27.29660900   -1.75606000    8.43272200 L
 H-H_            -1  -28.16182700   -1.51644000    8.18696600 L
 C-C_R           -1  -26.22934000   -1.43448400    7.61695300 L
 H-H_            -1  -26.37883000   -0.99652700    6.81042200 L
 C-C_R           -1  -21.68137200   -4.29300200    8.94357100 L
 H-H_            -1  -21.76755700   -4.74333400    9.75262200 L
 C-C_R           -1  -27.07370100   -2.43696800    9.61647200 L
 H-H_            -1  -27.79240000   -2.64508300   10.16780200 L
 C-C_R           -1  -24.72834500   -2.48192000    9.17559900 L
 C-C_R           -1  -25.78949300   -2.81425100    9.99401100 L
 H-H_            -1  -25.64772400   -3.28325000   10.78487100 L
 S-S_R           -1   -3.13833100   -1.23278800    7.01884400 L
 O-O_R           -1   -3.05511100   -2.82201300    9.61337100 L
 C-C_R           -1   -2.15487800   -3.21780600    8.63796300 L
 C-C_R           -1   -1.08429000   -2.97087100    6.50407200 L
 H-H_            -1   -1.03537400   -2.57012400    5.66597000 L
 C-C_R           -1   -4.51679400   -1.71806200    8.01332500 L
 C-C_R           -1   -0.27605700   -4.60094900    8.07373600 L
 H-H_            -1    0.33099300   -5.26898200    8.30010200 L
 C-C_R           -1   -2.06756600   -2.57178900    7.39907500 L
 C-C_R           -1   -0.17224500   -3.95895300    6.84526500 L
 H-H_            -1    0.50603100   -4.19165400    6.25289800 L
 C-C_R           -1   -6.88866200   -1.71235500    8.44911500 L
 H-H_            -1   -7.75378000   -1.47273500    8.20336000 L
 C-C_R           -1   -5.82129300   -1.39077800    7.63334600 L
 H-H_            -1   -5.97078300   -0.95282100    6.82681500 L
 C-C_R           -1   -1.27332500   -4.24929700    8.95996400 L
 H-H_            -1   -1.35941100   -4.69962800    9.76901500 L
 C-C_R           -1   -6.66565400   -2.39326200    9.63286500 L
 H-H_            -1   -7.38435400   -2.60137700   10.18419500 L
 C-C_R           -1   -4.32029800   -2.43821400    9.19199300 L
 C-C_R           -1   -5.38144600   -2.77054500   10.01040400 L
 H-H_            -1   -5.23967700   -3.23954400   10.80126400 L
 S-S_R           -1   17.26981600   -1.18908300    7.03523700 L
 O-O_R           -1   17.35283500   -2.77830900    9.62976400 L
 C-C_R           -1   18.25316900   -3.17410100    8.65435600 L
 C-C_R           -1   19.32375700   -2.92716600    6.52046600 L
 H-H_            -1   19.37277200   -2.52641900    5.68236400 L
 C-C_R           -1   15.89125300   -1.67435700    8.02971800 L
 C-C_R           -1   20.13208900   -4.55724500    8.09012900 L
 H-H_            -1   20.73904000   -5.22527700    8.31649500 L
 C-C_R           -1   18.34038100   -2.52808400    7.41546800 L
 C-C_R           -1   20.23580100   -3.91524800    6.86165800 L
 H-H_            -1   20.91417700   -4.14794900    6.26929200 L
 C-C_R           -1   13.51948400   -1.66865000    8.46550900 L
 H-H_            -1   12.65416600   -1.42903000    8.21975300 L
 C-C_R           -1   14.58675400   -1.34707300    7.64973900 L
 H-H_            -1   14.43726300   -0.90911700    6.84320900 L
 C-C_R           -1   19.13462200   -4.20559200    8.97635700 L
 H-H_            -1   19.04863600   -4.65592300    9.78540900 L
 C-C_R           -1   13.74239200   -2.34955800    9.64925900 L
 H-H_            -1   13.02359300   -2.55767200   10.20058900 L
 C-C_R           -1   16.08774900   -2.39450900    9.20838600 L
 C-C_R           -1   15.02660000   -2.72684100   10.02679800 L
 H-H_            -1   15.16847000   -3.19584000   10.81765800 L
 S-S_R           -1   37.67786300   -1.14537700    7.05163100 L
 O-O_R           -1   37.76098200   -2.73460300    9.64615800 L
 C-C_R           -1   38.66121600   -3.13039500    8.67074900 L
 C-C_R           -1   39.73180400   -2.88346100    6.53685900 L
 H-H_            -1   39.78081900   -2.48271300    5.69875700 L
 C-C_R           -1   36.29929900   -1.63065200    8.04611200 L
 C-C_R           -1   40.54013600   -4.51353900    8.10652300 L
 H-H_            -1   41.14708600   -5.18157200    8.33288900 L
 C-C_R           -1   38.74852700   -2.48437800    7.43186100 L
 C-C_R           -1   40.64384800   -3.87154300    6.87805200 L
 H-H_            -1   41.32212400   -4.10424400    6.28568500 L
 C-C_R           -1   33.92753100   -1.62494400    8.48190200 L
 H-H_            -1   33.06231300   -1.38532400    8.23614600 L
 C-C_R           -1   34.99480000   -1.30336800    7.66613300 L
 H-H_            -1   34.84531000   -0.86541100    6.85960200 L
 C-C_R           -1   39.54276800   -4.16188600    8.99275100 L
 H-H_            -1   39.45668300   -4.61221800    9.80180200 L
 C-C_R           -1   34.15043900   -2.30585200    9.66565200 L
 H-H_            -1   33.43174000   -2.51396700   10.21698200 L
 C-C_R           -1   36.49569500   -2.35080400    9.22477900 L
 C-C_R           -1   35.43464700   -2.68313500   10.04319100 L
 H-H_            -1   35.57651600   -3.15213400   10.83405100 L
 S-S_R           -1  -23.52965900   -8.96556900    6.81413100 L
 O-O_R           -1  -23.44664100  -10.55479300    9.40855900 L
 C-C_R           -1  -22.54640700  -10.95058800    8.43325000 L
 C-C_R           -1  -21.47571900  -10.70365300    6.29936000 L
 H-H_            -1  -21.42680400  -10.30290600    5.46125800 L
 C-C_R           -1  -24.90832300   -9.45084400    7.80861300 L
 C-C_R           -1  -20.66748700  -12.33373100    7.86902300 L
 H-H_            -1  -20.06053600  -13.00176400    8.09538900 L
 C-C_R           -1  -22.45909500  -10.30457100    7.19436200 L
 C-C_R           -1  -20.56377500  -11.69173500    6.64055300 L
 H-H_            -1  -19.88539900  -11.92443600    6.04818600 L
 C-C_R           -1  -27.27999200   -9.44513700    8.24440300 L
 H-H_            -1  -28.14520900   -9.20551600    7.99864700 L
 C-C_R           -1  -26.21272100   -9.12356000    7.42863300 L
 H-H_            -1  -26.36221200   -8.68560300    6.62210300 L
 C-C_R           -1  -21.66475400  -11.98207900    8.75525100 L
 H-H_            -1  -21.75094000  -12.43241000    9.56430300 L
 C-C_R           -1  -27.05708400  -10.12604400    9.42815300 L
 H-H_            -1  -27.77578300  -10.33415900    9.97948300 L
 C-C_R           -1  -24.71172700  -10.17099600    8.98728000 L
 C-C_R           -1  -25.77287600  -10.50332700    9.80569200 L
 H-H_            -1  -25.63110600  -10.97232600   10.59655200 L
 S-S_R           -1   -3.12171300   -8.92186400    6.83052500 L
 O-O_R           -1   -3.03849400  -10.51109000    9.42505200 L
 C-C_R           -1   -2.13826100  -10.90688200    8.44964400 L
 C-C_R           -1   -1.06767200  -10.65994700    6.31575300 L
 H-H_            -1   -1.01875700  -10.25920000    5.47765100 L
 C-C_R           -1   -4.50017700   -9.40713800    7.82500600 L
 C-C_R           -1   -0.25944000  -12.29002600    7.88541700 L
 H-H_            -1    0.34761000  -12.95805800    8.11178300 L
 C-C_R           -1   -2.05094900  -10.26086500    7.21075600 L
 C-C_R           -1   -0.15562800  -11.64802900    6.65694600 L
 H-H_            -1    0.52264800  -11.88073000    6.06457900 L
 C-C_R           -1   -6.87204500   -9.40143100    8.26079600 L
 H-H_            -1   -7.73716200   -9.16181100    8.01504100 L
 C-C_R           -1   -5.80467500   -9.07985400    7.44502700 L
 H-H_            -1   -5.95416500   -8.64189800    6.63849600 L
 C-C_R           -1   -1.25670800  -11.93837300    8.77164500 L
 H-H_            -1   -1.34279400  -12.38870400    9.58069600 L
 C-C_R           -1   -6.64903700  -10.08233800    9.44454600 L
 H-H_            -1   -7.36773600  -10.29045300    9.99587600 L
 C-C_R           -1   -4.30368100  -10.12729000    9.00367400 L
 C-C_R           -1   -5.36482900  -10.45962200    9.82208500 L
 H-H_            -1   -5.22306000  -10.92862100   10.61294500 L
 S-S_R           -1   17.28643400   -8.87815900    6.84691800 L
 O-O_R           -1   17.36945300  -10.46738500    9.44144500 L
 C-C_R           -1   18.26978600  -10.86317700    8.46603700 L
 C-C_R           -1   19.34037400  -10.61624300    6.33214700 L
 H-H_            -1   19.38938900  -10.21549500    5.49404500 L
 C-C_R           -1   15.90787100   -9.36343400    7.84139900 L
 C-C_R           -1   20.14870600  -12.24632100    7.90181000 L
 H-H_            -1   20.75565700  -12.91435400    8.12817600 L
 C-C_R           -1   18.35699800  -10.21716000    7.22714900 L
 C-C_R           -1   20.25241900  -11.60432400    6.67333900 L
 H-H_            -1   20.93079400  -11.83702500    6.08097300 L
 C-C_R           -1   13.53610200   -9.35772600    8.27719000 L
 H-H_            -1   12.67078400   -9.11810600    8.03143400 L
 C-C_R           -1   14.60337200   -9.03615000    7.46142000 L
 H-H_            -1   14.45388100   -8.59819300    6.65489000 L
 C-C_R           -1   19.15123900  -11.89466800    8.78803800 L
 H-H_            -1   19.06525300  -12.34499900    9.59708900 L
 C-C_R           -1   13.75900900  -10.03863400    9.46094000 L
 H-H_            -1   13.04021000  -10.24674900   10.01227000 L
 C-C_R           -1   16.10436600  -10.08358600    9.02006700 L
 C-C_R           -1   15.04321700  -10.41591700    9.83847900 L
 H-H_            -1   15.18508700  -10.88491600   10.62933800 L
 S-S_R           -1   37.69448100   -8.83445400    6.86331100 L
 O-O_R           -1   37.77759900  -10.42367900    9.45783900 L
 C-C_R           -1   38.67783300  -10.81947200    8.48243000 L
 C-C_R           -1   39.74842100  -10.57253700    6.34854000 L
 H-H_            -1   39.79743600  -10.17179000    5.51043800 L
 C-C_R           -1   36.31591700   -9.31972800    7.85779300 L
 C-C_R           -1   40.55675300  -12.20261500    7.91820400 L
 H-H_            -1   41.16370300  -12.87064800    8.14457000 L
 C-C_R           -1   38.76514500  -10.17345400    7.24354200 L
 C-C_R           -1   40.66046500  -11.56061900    6.68973300 L
 H-H_            -1   41.33874100  -11.79332000    6.09736600 L
 C-C_R           -1   33.94414900   -9.31402100    8.29358300 L
 H-H_            -1   33.07893100   -9.07440100    8.04782700 L
 C-C_R           -1   35.01141800   -8.99244400    7.47781300 L
 H-H_            -1   34.86192800   -8.55448700    6.67128300 L
 C-C_R           -1   39.55938500  -11.85096300    8.80443100 L
 H-H_            -1   39.47330000  -12.30129400    9.61348300 L
 C-C_R           -1   34.16705600   -9.99492800    9.47733300 L
 H-H_            -1   33.44835700  -10.20304300   10.02866300 L
 C-C_R           -1   36.51231200  -10.03988000    9.03646000 L
 C-C_R           -1   35.45126400  -10.37221100    9.85487200 L
 H-H_            -1   35.59313300  -10.84121000   10.64573200 L
 S-S_R           -1  -38.29372200   12.69237900   -7.32567600 L
 O-O_R           -1  -38.38079400   14.15268100   -4.65658400 L
 C-C_R           -1  -39.27957700   14.59578500   -5.61279500 L
 C-C_R           -1  -40.34695200   14.45365600   -7.75782100 L
 H-H_            -1  -40.39469500   14.09442200   -8.61461000 L
 C-C_R           -1  -36.91667100   13.12833300   -6.30656200 L
 C-C_R           -1  -41.15769900   16.00496200   -6.11145000 L
 H-H_            -1  -41.76501300   16.66113400   -5.85356100 L
 C-C_R           -1  -39.36500600   14.01119800   -6.88195500 L
 C-C_R           -1  -41.25954400   15.42388200   -7.37003200 L
 H-H_            -1  -41.93703900   15.68533000   -7.95131300 L
 C-C_R           -1  -34.54555900   13.10121100   -5.86801500 L
 H-H_            -1  -33.67996400   12.87387800   -6.12390900 L
 C-C_R           -1  -35.61159100   12.81999700   -6.70015100 L
 H-H_            -1  -35.46097400   12.42204500   -7.52693000 L
 C-C_R           -1  -40.16165000   15.61030700   -5.24200500 L
 H-H_            -1  -40.07679500   16.02048600   -4.41174800 L
 C-C_R           -1  -34.77026800   13.72335700   -4.65268500 L
 H-H_            -1  -34.05240500   13.90420400   -4.09074900 L
 C-C_R           -1  -37.11496200   13.78992500   -5.09434700 L
 C-C_R           -1  -36.05505500   14.08175100   -4.25905600 L
 H-H_            -1  -36.19812800   14.51147400   -3.44639700 L
 S-S_R           -1  -17.88567500   12.73608400   -7.30928300 L
 O-O_R           -1  -17.97274700   14.19638600   -4.64019000 L
 C-C_R           -1  -18.87153000   14.63949100   -5.59640200 L
 C-C_R           -1  -19.93900500   14.49736100   -7.74142700 L
 H-H_            -1  -19.98664800   14.13812700   -8.59821600 L
 C-C_R           -1  -16.50862400   13.17203900   -6.29016900 L
 C-C_R           -1  -20.74965200   16.04866800   -6.09505600 L
 H-H_            -1  -21.35696600   16.70484000   -5.83716800 L
 C-C_R           -1  -18.95695900   14.05490400   -6.86556100 L
 C-C_R           -1  -20.85149700   15.46758800   -7.35363900 L
 H-H_            -1  -21.52899200   15.72903500   -7.93492000 L
 C-C_R           -1  -14.13751200   13.14491600   -5.85162200 L
 H-H_            -1  -13.27191700   12.91758300   -6.10751500 L
 C-C_R           -1  -15.20354400   12.86370200   -6.68375700 L
 H-H_            -1  -15.05292700   12.46575100   -7.51053700 L
 C-C_R           -1  -19.75360300   15.65401300   -5.22561100 L
 H-H_            -1  -19.66874800   16.06419200   -4.39535500 L
 C-C_R           -1  -14.36222100   13.76706200   -4.63629200 L
 H-H_            -1  -13.64435800   13.94790900   -4.07435600 L
 C-C_R           -1  -16.70691500   13.83363000   -5.07795400 L
 C-C_R           -1  -15.64700800   14.12545700   -4.24266200 L
 H-H_            -1  -15.79008200   14.55518000   -3.43000400 L
 S-S_R           -1    2.52237100   12.77979000   -7.29289000 L
 O-O_R           -1    2.43530000   14.24009200   -4.62379700 L
 C-C_R           -1    1.53651600   14.68319600   -5.58000900 L
 C-C_R           -1    0.46904100   14.54106700   -7.72503400 L
 H-H_            -1    0.42139900   14.18183300   -8.58182300 L
 C-C_R           -1    3.89942300   13.21574500   -6.27377600 L
 C-C_R           -1   -0.34160600   16.09237300   -6.07866300 L
 H-H_            -1   -0.94892000   16.74854500   -5.82077400 L
 C-C_R           -1    1.45108800   14.09861000   -6.84916800 L
 C-C_R           -1   -0.44345100   15.51129300   -7.33724600 L
 H-H_            -1   -1.12094500   15.77274100   -7.91852700 L
 C-C_R           -1    6.27043500   13.18862100   -5.83522800 L
 H-H_            -1    7.13612900   12.96128800   -6.09112200 L
 C-C_R           -1    5.20450300   12.90740700   -6.66736400 L
 H-H_            -1    5.35511900   12.50945500   -7.49414300 L
 C-C_R           -1    0.65444400   15.69771800   -5.20921800 L
 H-H_            -1    0.73929900   16.10789700   -4.37896100 L
 C-C_R           -1    6.04582500   13.81076700   -4.61989800 L
 H-H_            -1    6.76368900   13.99161400   -4.05796300 L
 C-C_R           -1    3.70113200   13.87733600   -5.06156100 L
 C-C_R           -1    4.76103800   14.16916200   -4.22626900 L
 H-H_            -1    4.61796500   14.59888600   -3.41361000 L
 S-S_R           -1   22.93041800   12.82349500   -7.27649600 L
 O-O_R           -1   22.84334600   14.28379700   -4.60740400 L
 C-C_R           -1   21.94446300   14.72690100   -5.56361600 L
 C-C_R           -1   20.87718800   14.58477100   -7.70864100 L
 H-H_            -1   20.82944500   14.22553800   -8.56543000 L
 C-C_R           -1   24.30746900   13.25944900   -6.25738200 L
 C-C_R           -1   20.06644100   16.13607800   -6.06227000 L
 H-H_            -1   19.45912700   16.79225000   -5.80438100 L
 C-C_R           -1   21.85913400   14.14231400   -6.83277500 L
 C-C_R           -1   19.96459600   15.55499800   -7.32085200 L
 H-H_            -1   19.28710100   15.81644600   -7.90213300 L
 C-C_R           -1   26.67848100   13.23232600   -5.81883500 L
 H-H_            -1   27.54417600   13.00499400   -6.07472900 L
 C-C_R           -1   25.61254900   12.95111300   -6.65097100 L
 H-H_            -1   25.76316600   12.55316100   -7.47775000 L
 C-C_R           -1   21.06249000   15.74142300   -5.19282500 L
 H-H_            -1   21.14734500   16.15160200   -4.36256800 L
 C-C_R           -1   26.45387200   13.85447300   -4.60350500 L
 H-H_            -1   27.17163500   14.03531900   -4.04156900 L
 C-C_R           -1   24.10917800   13.92104000   -5.04516700 L
 C-C_R           -1   25.16908500   14.21286700   -4.20987600 L
 H-H_            -1   25.02591200   14.64259000   -3.39721700 L
 S-S_R           -1  -38.27710400    5.00330300   -7.51399600 L
 O-O_R           -1  -38.36417500    6.46360500   -4.84490300 L
 C-C_R           -1  -39.26295900    6.90670900   -5.80111500 L
 C-C_R           -1  -40.33033400    6.76457900   -7.94614000 L
 H-H_            -1  -40.37807700    6.40534600   -8.80292900 L
 C-C_R           -1  -36.90005300    5.43925700   -6.49488100 L
 C-C_R           -1  -41.14108100    8.31588600   -6.29976900 L
 H-H_            -1  -41.74839500    8.97205800   -6.04188000 L
 C-C_R           -1  -39.34838700    6.32212200   -7.07027400 L
 C-C_R           -1  -41.24292600    7.73480600   -7.55835100 L
 H-H_            -1  -41.92042000    7.99625300   -8.13963200 L
 C-C_R           -1  -34.52894000    5.41213400   -6.05633400 L
 H-H_            -1  -33.66334600    5.18480100   -6.31222800 L
 C-C_R           -1  -35.59497300    5.13092100   -6.88847000 L
 H-H_            -1  -35.44435600    4.73296900   -7.71524900 L
 C-C_R           -1  -40.14503100    7.92123100   -5.43032400 L
 H-H_            -1  -40.06017700    8.33141000   -4.60006700 L
 C-C_R           -1  -34.75365000    6.03428000   -4.84100400 L
 H-H_            -1  -34.03578700    6.21512700   -4.27906800 L
 C-C_R           -1  -37.09834400    6.10084800   -5.28266700 L
 C-C_R           -1  -36.03843700    6.39267500   -4.44737500 L
 H-H_            -1  -36.18151000    6.82239800   -3.63471600 L
 S-S_R           -1  -17.86905700    5.04700800   -7.49760200 L
 O-O_R           -1  -17.95612900    6.50731000   -4.82851000 L
 C-C_R           -1  -18.85491200    6.95041400   -5.78472100 L
 C-C_R           -1  -19.92238700    6.80828500   -7.92974600 L
 H-H_            -1  -19.97003000    6.44905100   -8.78653600 L
 C-C_R           -1  -16.49200600    5.48296300   -6.47848800 L
 C-C_R           -1  -20.73303400    8.35959200   -6.28337500 L
 H-H_            -1  -21.34034800    9.01576300   -6.02548700 L
 C-C_R           -1  -18.94034100    6.36582800   -7.05388000 L
 C-C_R           -1  -20.83487900    7.77851200   -7.54195800 L
 H-H_            -1  -21.51237400    8.03995900   -8.12323900 L
 C-C_R           -1  -14.12089400    5.45584000   -6.03994100 L
 H-H_            -1  -13.25529900    5.22850700   -6.29583400 L
 C-C_R           -1  -15.18692600    5.17462600   -6.87207600 L
 H-H_            -1  -15.03630900    4.77667500   -7.69885600 L
 C-C_R           -1  -19.73698500    7.96493700   -5.41393000 L
 H-H_            -1  -19.65213000    8.37511500   -4.58367400 L
 C-C_R           -1  -14.34560300    6.07798600   -4.82461100 L
 H-H_            -1  -13.62774000    6.25883300   -4.26267500 L
 C-C_R           -1  -16.69029700    6.14455400   -5.26627300 L
 C-C_R           -1  -15.63039000    6.43638100   -4.43098100 L
 H-H_            -1  -15.77346400    6.86610400   -3.61832300 L
 S-S_R           -1    2.53898900    5.09071400   -7.48120900 L
 O-O_R           -1    2.45191800    6.55101600   -4.81211600 L
 C-C_R           -1    1.55313500    6.99412000   -5.76832800 L
 C-C_R           -1    0.48565900    6.85199000   -7.91335300 L
 H-H_            -1    0.43801700    6.49275700   -8.77014200 L
 C-C_R           -1    3.91604100    5.52666800   -6.46209500 L
 C-C_R           -1   -0.32498800    8.40329700   -6.26698200 L
 H-H_            -1   -0.93230200    9.05946900   -6.00909400 L
 C-C_R           -1    1.46770600    6.40953300   -7.03748700 L
 C-C_R           -1   -0.42683200    7.82221700   -7.52556500 L
 H-H_            -1   -1.10432700    8.08366500   -8.10684600 L
 C-C_R           -1    6.28705300    5.49954500   -6.02354700 L
 H-H_            -1    7.15274700    5.27221200   -6.27944100 L
 C-C_R           -1    5.22112100    5.21833100   -6.85568300 L
 H-H_            -1    5.37173700    4.82037900   -7.68246200 L
 C-C_R           -1    0.67106200    8.00864200   -5.39753700 L
 H-H_            -1    0.75591700    8.41882100   -4.56728100 L
 C-C_R           -1    6.06244400    6.12169100   -4.80821700 L
 H-H_            -1    6.78030700    6.30253800   -4.24628200 L
 C-C_R           -1    3.71775000    6.18826000   -5.24988000 L
 C-C_R           -1    4.77765600    6.48008600   -4.41458800 L
 H-H_            -1    4.63458300    6.90980900   -3.60192900 L
 S-S_R           -1   22.94703600    5.13441800   -7.46481600 L
 O-O_R           -1   22.85996400    6.59472000   -4.79572300 L
 C-C_R           -1   21.96108100    7.03782400   -5.75193500 L
 C-C_R           -1   20.89380600    6.89569500   -7.89696000 L
 H-H_            -1   20.84606300    6.53646100   -8.75374900 L
 C-C_R           -1   24.32408700    5.57037300   -6.44570100 L
 C-C_R           -1   20.08305900    8.44700200   -6.25058900 L
 H-H_            -1   19.47574500    9.10317400   -5.99270000 L
 C-C_R           -1   21.87575200    6.45323800   -7.02109400 L
 C-C_R           -1   19.98121400    7.86592200   -7.50917100 L
 H-H_            -1   19.30371900    8.12736900   -8.09045200 L
 C-C_R           -1   26.69509900    5.54325000   -6.00715400 L
 H-H_            -1   27.56079400    5.31591700   -6.26304800 L
 C-C_R           -1   25.62916700    5.26203600   -6.83929000 L
 H-H_            -1   25.77978400    4.86408500   -7.66606900 L
 C-C_R           -1   21.07910800    8.05234700   -5.38114400 L
 H-H_            -1   21.16396300    8.46252600   -4.55088700 L
 C-C_R           -1   26.47049000    6.16539600   -4.79182400 L
 H-H_            -1   27.18825300    6.34624300   -4.22988800 L
 C-C_R           -1   24.12579600    6.23196400   -5.23348700 L
 C-C_R           -1   25.18570300    6.52379100   -4.39819500 L
 H-H_            -1   25.04253000    6.95351400   -3.58553600 L
 S-S_R           -1  -38.26048600   -2.68577400   -7.70231500 L
 O-O_R           -1  -38.34755700   -1.22547200   -5.03322200 L
 C-C_R           -1  -39.24634100   -0.78236700   -5.98943400 L
 C-C_R           -1  -40.31371600   -0.92449700   -8.13445900 L
 H-H_            -1  -40.36145800   -1.28373100   -8.99124800 L
 C-C_R           -1  -36.88343400   -2.24981900   -6.68320000 L
 C-C_R           -1  -41.12446300    0.62681000   -6.48808800 L
 H-H_            -1  -41.73177700    1.28298100   -6.23019900 L
 C-C_R           -1  -39.33176900   -1.36695400   -7.25859300 L
 C-C_R           -1  -41.22630800    0.04573000   -7.74667000 L
 H-H_            -1  -41.90380200    0.30717700   -8.32795200 L
 C-C_R           -1  -34.51232200   -2.27694200   -6.24465300 L
 H-H_            -1  -33.64672800   -2.50427500   -6.50054700 L
 C-C_R           -1  -35.57835400   -2.55815600   -7.07678900 L
 H-H_            -1  -35.42773800   -2.95610700   -7.90356800 L
 C-C_R           -1  -40.12841300    0.23215500   -5.61864300 L
 H-H_            -1  -40.04355900    0.64233400   -4.78838600 L
 C-C_R           -1  -34.73703200   -1.65479600   -5.02932300 L
 H-H_            -1  -34.01916800   -1.47394900   -4.46738700 L
 C-C_R           -1  -37.08172600   -1.58822800   -5.47098600 L
 C-C_R           -1  -36.02181900   -1.29640100   -4.63569400 L
 H-H_            -1  -36.16489200   -0.86667800   -3.82303500 L
 S-S_R           -1  -17.85243900   -2.64206800   -7.68592100 L
 O-O_R           -1  -17.93951100   -1.18176600   -5.01682900 L
 C-C_R           -1  -18.83829400   -0.73866200   -5.97304000 L
 C-C_R           -1  -19.90576900   -0.88079200   -8.11806600 L
 H-H_            -1  -19.95341200   -1.24002500   -8.97485500 L
 C-C_R           -1  -16.47538800   -2.20611300   -6.66680700 L
 C-C_R           -1  -20.71641600    0.67051500   -6.47169500 L
 H-H_            -1  -21.32373000    1.32668700   -6.21380600 L
 C-C_R           -1  -18.92372300   -1.32324800   -7.24220000 L
 C-C_R           -1  -20.81826100    0.08943500   -7.73027700 L
 H-H_            -1  -21.49575600    0.35088300   -8.31155800 L
 C-C_R           -1  -14.10427600   -2.23323600   -6.22826000 L
 H-H_            -1  -13.23868100   -2.46056900   -6.48415300 L
 C-C_R           -1  -15.17030800   -2.51445000   -7.06039600 L
 H-H_            -1  -15.01969100   -2.91240200   -7.88717500 L
 C-C_R           -1  -19.72036700    0.27586000   -5.60225000 L
 H-H_            -1  -19.63551200    0.68603900   -4.77199300 L
 C-C_R           -1  -14.32898500   -1.61109000   -5.01293000 L
 H-H_            -1  -13.61112200   -1.43024300   -4.45099400 L
 C-C_R           -1  -16.67367900   -1.54452200   -5.45459200 L
 C-C_R           -1  -15.61377200   -1.25269600   -4.61930000 L
 H-H_            -1  -15.75684600   -0.82297200   -3.80664200 L
 S-S_R           -1    2.55560700   -2.59836200   -7.66952800 L
 O-O_R           -1    2.46853600   -1.13806000   -5.00043500 L
 C-C_R           -1    1.56975300   -0.69495600   -5.95664700 L
 C-C_R           -1    0.50227700   -0.83708600   -8.10167200 L
 H-H_            -1    0.45463500   -1.19631900   -8.95846100 L
 C-C_R           -1    3.93265900   -2.16240800   -6.65041400 L
 C-C_R           -1   -0.30837000    0.71422100   -6.45530100 L
 H-H_            -1   -0.91568400    1.37039300   -6.19741300 L
 C-C_R           -1    1.48432400   -1.27954300   -7.22580600 L
 C-C_R           -1   -0.41021400    0.13314100   -7.71388400 L
 H-H_            -1   -1.08770900    0.39458800   -8.29516500 L
 C-C_R           -1    6.30367100   -2.18953200   -6.21186700 L
 H-H_            -1    7.16936600   -2.41686500   -6.46776000 L
 C-C_R           -1    5.23773900   -2.47074500   -7.04400200 L
 H-H_            -1    5.38835600   -2.86869700   -7.87078200 L
 C-C_R           -1    0.68768000    0.31956600   -5.58585600 L
 H-H_            -1    0.77253500    0.72974500   -4.75560000 L
 C-C_R           -1    6.07906200   -1.56738600   -4.99653700 L
 H-H_            -1    6.79692500   -1.38653900   -4.43460100 L
 C-C_R           -1    3.73436800   -1.50081700   -5.43819900 L
 C-C_R           -1    4.79427500   -1.20899000   -4.60290700 L
 H-H_            -1    4.65120100   -0.77926700   -3.79024800 L
 S-S_R           -1   22.96365400   -2.55465800   -7.65313500 L
 O-O_R           -1   22.87658300   -1.09435600   -4.98404200 L
 C-C_R           -1   21.97769900   -0.65125200   -5.94025400 L
 C-C_R           -1   20.91042400   -0.79338100   -8.08527900 L
 H-H_            -1   20.86268100   -1.15261500   -8.94206800 L
 C-C_R           -1   24.34070500   -2.11870300   -6.63402000 L
 C-C_R           -1   20.09967700    0.75792600   -6.43890800 L
 H-H_            -1   19.49236300    1.41409700   -6.18101900 L
 C-C_R           -1   21.89237100   -1.23583800   -7.20941300 L
 C-C_R           -1   19.99783200    0.17684600   -7.69749000 L
 H-H_            -1   19.32033700    0.43829300   -8.27877200 L
 C-C_R           -1   26.71171700   -2.14582600   -6.19547300 L
 H-H_            -1   27.57741200   -2.37315900   -6.45136700 L
 C-C_R           -1   25.64578500   -2.42704000   -7.02760900 L
 H-H_            -1   25.79640200   -2.82499100   -7.85438800 L
 C-C_R           -1   21.09572600    0.36327100   -5.56946300 L
 H-H_            -1   21.18058100    0.77345000   -4.73920600 L
 C-C_R           -1   26.48710800   -1.52368000   -4.98014300 L
 H-H_            -1   27.20487100   -1.34283300   -4.41820800 L
 C-C_R           -1   24.14241400   -1.45711200   -5.42180600 L
 C-C_R           -1   25.20232100   -1.16528500   -4.58651400 L
 H-H_            -1   25.05914800   -0.73556200   -3.77385500 L
 S-S_R           -1  -38.24386900  -10.37485000   -7.89063400 L
 O-O_R           -1  -38.33093900   -8.91454800   -5.22154100 L
 C-C_R           -1  -39.22972200   -8.47144400   -6.17775300 L
 C-C_R           -1  -40.29709800   -8.61357300   -8.32277800 L
 H-H_            -1  -40.34484000   -8.97280700   -9.17956700 L
 C-C_R           -1  -36.86681700   -9.93889500   -6.87151900 L
 C-C_R           -1  -41.10784500   -7.06226700   -6.67640700 L
 H-H_            -1  -41.71515900   -6.40609500   -6.41851800 L
 C-C_R           -1  -39.31515100   -9.05603000   -7.44691200 L
 C-C_R           -1  -41.20968900   -7.64334700   -7.93498900 L
 H-H_            -1  -41.88718400   -7.38189900   -8.51627100 L
 C-C_R           -1  -34.49570500   -9.96601800   -6.43297200 L
 H-H_            -1  -33.63011100  -10.19335100   -6.68886600 L
 C-C_R           -1  -35.56173700  -10.24723200   -7.26510800 L
 H-H_            -1  -35.41112100  -10.64518400   -8.09188700 L
 C-C_R           -1  -40.11179500   -7.45692200   -5.80696200 L
 H-H_            -1  -40.02694000   -7.04674300   -4.97670500 L
 C-C_R           -1  -34.72041300   -9.34387200   -5.21764200 L
 H-H_            -1  -34.00255000   -9.16302500   -4.65570700 L
 C-C_R           -1  -37.06510700   -9.27730400   -5.65930500 L
 C-C_R           -1  -36.00520100   -8.98547800   -4.82401300 L
 H-H_            -1  -36.14827400   -8.55575400   -4.01135400 L
 S-S_R           -1  -17.83582200  -10.33114400   -7.87424000 L
 O-O_R           -1  -17.92289300   -8.87084200   -5.20514800 L
 C-C_R           -1  -18.82167600   -8.42773800   -6.16135900 L
 C-C_R           -1  -19.88915100   -8.56986800   -8.30638500 L
 H-H_            -1  -19.93679400   -8.92910100   -9.16317400 L
 C-C_R           -1  -16.45877100   -9.89519000   -6.85512600 L
 C-C_R           -1  -20.69979800   -7.01856100   -6.66001400 L
 H-H_            -1  -21.30711200   -6.36238900   -6.40212500 L
 C-C_R           -1  -18.90710500   -9.01232500   -7.43051900 L
 C-C_R           -1  -20.80164300   -7.59964100   -7.91859600 L
 H-H_            -1  -21.47913800   -7.33819400   -8.49987700 L
 C-C_R           -1  -14.08765900   -9.92231200   -6.41657900 L
 H-H_            -1  -13.22206400  -10.14964500   -6.67247200 L
 C-C_R           -1  -15.15369100  -10.20352600   -7.24871500 L
 H-H_            -1  -15.00307400  -10.60147800   -8.07549400 L
 C-C_R           -1  -19.70374900   -7.41321600   -5.79056900 L
 H-H_            -1  -19.61889400   -7.00303700   -4.96031200 L
 C-C_R           -1  -14.31236700   -9.30016700   -5.20124900 L
 H-H_            -1  -13.59450400   -9.11932000   -4.63931300 L
 C-C_R           -1  -16.65706100   -9.23359900   -5.64291100 L
 C-C_R           -1  -15.59715400   -8.94177200   -4.80761900 L
 H-H_            -1  -15.74022700   -8.51204900   -3.99496100 L
 S-S_R           -1    2.57222500  -10.28743900   -7.85784700 L
 O-O_R           -1    2.48515400   -8.82713700   -5.18875400 L
 C-C_R           -1    1.58637100   -8.38403200   -6.14496600 L
 C-C_R           -1    0.51889500   -8.52616200   -8.28999100 L
 H-H_            -1    0.47125300   -8.88539600   -9.14678000 L
 C-C_R           -1    3.94927600   -9.85148400   -6.83873300 L
 C-C_R           -1   -0.29175100   -6.97485500   -6.64362000 L
 H-H_            -1   -0.89906500   -6.31868400   -6.38573200 L
 C-C_R           -1    1.50094200   -8.96861900   -7.41412500 L
 C-C_R           -1   -0.39359600   -7.55593500   -7.90220300 L
 H-H_            -1   -1.07109100   -7.29448800   -8.48348400 L
 C-C_R           -1    6.32028800   -9.87860800   -6.40018600 L
 H-H_            -1    7.18598300  -10.10594100   -6.65607900 L
 C-C_R           -1    5.25435600  -10.15982200   -7.23232100 L
 H-H_            -1    5.40497300  -10.55777300   -8.05910100 L
 C-C_R           -1    0.70429800   -7.36951000   -5.77417500 L
 H-H_            -1    0.78915300   -6.95933100   -4.94391900 L
 C-C_R           -1    6.09568000   -9.25646200   -5.18485600 L
 H-H_            -1    6.81354300   -9.07561500   -4.62292000 L
 C-C_R           -1    3.75098600   -9.18989300   -5.62651800 L
 C-C_R           -1    4.81089300   -8.89806600   -4.79122600 L
 H-H_            -1    4.66781900   -8.46834300   -3.97856700 L
 S-S_R           -1   22.98027100  -10.24373400   -7.84145400 L
 O-O_R           -1   22.89320100   -8.78343200   -5.17236100 L
 C-C_R           -1   21.99431700   -8.34032800   -6.12857300 L
 C-C_R           -1   20.92704200   -8.48245700   -8.27359800 L
 H-H_            -1   20.87930000   -8.84169100   -9.13038700 L
 C-C_R           -1   24.35732300   -9.80777900   -6.82233900 L
 C-C_R           -1   20.11629500   -6.93115100   -6.62722700 L
 H-H_            -1   19.50898100   -6.27497900   -6.36933800 L
 C-C_R           -1   21.90898900   -8.92491400   -7.39773200 L
 C-C_R           -1   20.01445000   -7.51223100   -7.88580900 L
 H-H_            -1   19.33695600   -7.25078300   -8.46709100 L
 C-C_R           -1   26.72833500   -9.83490200   -6.38379200 L
 H-H_            -1   27.59402900  -10.06223500   -6.63968600 L
 C-C_R           -1   25.66240200  -10.11611600   -7.21592800 L
 H-H_            -1   25.81301900  -10.51406800   -8.04270700 L
 C-C_R           -1   21.11234500   -7.32580600   -5.75778200 L
 H-H_            -1   21.19719900   -6.91562700   -4.92752500 L
 C-C_R           -1   26.50372600   -9.21275600   -5.16846200 L
 H-H_            -1   27.22149000   -9.03190900   -4.60652700 L
 C-C_R           -1   24.15903200   -9.14618800   -5.61012500 L
 C-C_R           -1   25.21893900   -8.85436200   -4.77483300 L
 H-H_            -1   25.07576600   -8.42463900   -3.96217400 L
 S-S_R           -1  -38.29812200   12.54884400   -1.46553600 L
 O-O_R           -1  -38.38519300   14.00914600    1.20355700 L
 C-C_R           -1  -39.28397700   14.45225000    0.24734500 L
 C-C_R           -1  -40.35135200   14.31012100   -1.89768000 L
 H-H_            -1  -40.39909500   13.95088700   -2.75446900 L
 C-C_R           -1  -36.92107100   12.98479900   -0.44642100 L
 C-C_R           -1  -41.16209900   15.86142700   -0.25130900 L
 H-H_            -1  -41.76941300   16.51759900    0.00658000 L
 C-C_R           -1  -39.36940500   13.86766400   -1.02181400 L
 C-C_R           -1  -41.26394400   15.28034700   -1.50989100 L
 H-H_            -1  -41.94143900   15.54179500   -2.09117300 L
 C-C_R           -1  -34.54995900   12.95767600   -0.00787400 L
 H-H_            -1  -33.68436400   12.73034300   -0.26376800 L
 C-C_R           -1  -35.61599100   12.67646200   -0.84001000 L
 H-H_            -1  -35.46537400   12.27851000   -1.66678900 L
 C-C_R           -1  -40.16605000   15.46677200    0.61813600 L
 H-H_            -1  -40.08119500   15.87695100    1.44839300 L
 C-C_R           -1  -34.77466800   13.57982200    1.20745600 L
 H-H_            -1  -34.05680500   13.76066900    1.76939100 L
 C-C_R           -1  -37.11936200   13.64639000    0.76579300 L
 C-C_R           -1  -36.05945500   13.93821600    1.60108500 L
 H-H_            -1  -36.20252800   14.36794000    2.41374400 L
 S-S_R           -1  -17.89007500   12.59255000   -1.44914200 L
 O-O_R           -1  -17.97714700   14.05285200    1.21995000 L
 C-C_R           -1  -18.87593000   14.49595600    0.26373900 L
 C-C_R           -1  -19.94340500   14.35382600   -1.88128700 L
 H-H_            -1  -19.99104800   13.99459300   -2.73807600 L
 C-C_R           -1  -16.51302400   13.02850400   -0.43002800 L
 C-C_R           -1  -20.75405200   15.90513300   -0.23491600 L
 H-H_            -1  -21.36136600   16.56130500    0.02297300 L
 C-C_R           -1  -18.96135900   13.91136900   -1.00542100 L
 C-C_R           -1  -20.85589700   15.32405300   -1.49349800 L
 H-H_            -1  -21.53339200   15.58550100   -2.07477900 L
 C-C_R           -1  -14.14191200   13.00138200    0.00851900 L
 H-H_            -1  -13.27631700   12.77404900   -0.24737400 L
 C-C_R           -1  -15.20794400   12.72016800   -0.82361700 L
 H-H_            -1  -15.05732700   12.32221600   -1.65039600 L
 C-C_R           -1  -19.75800300   15.51047800    0.63452900 L
 H-H_            -1  -19.67314800   15.92065700    1.46478600 L
 C-C_R           -1  -14.36662100   13.62352800    1.22384900 L
 H-H_            -1  -13.64875800   13.80437500    1.78578500 L
 C-C_R           -1  -16.71131500   13.69009500    0.78218700 L
 C-C_R           -1  -15.65140800   13.98192200    1.61747900 L
 H-H_            -1  -15.79448200   14.41164500    2.43013700 L
 S-S_R           -1    2.51797100   12.63625500   -1.43274900 L
 O-O_R           -1    2.43090000   14.09655700    1.23634400 L
 C-C_R           -1    1.53211700   14.53966200    0.28013200 L
 C-C_R           -1    0.46464100   14.39753200   -1.86489300 L
 H-H_            -1    0.41699900   14.03829800   -2.72168200 L
 C-C_R           -1    3.89502300   13.07221000   -0.41363500 L
 C-C_R           -1   -0.34600600   15.94883900   -0.21852200 L
 H-H_            -1   -0.95332000   16.60501100    0.03936600 L
 C-C_R           -1    1.44668800   13.95507500   -0.98902700 L
 C-C_R           -1   -0.44785100   15.36775900   -1.47710500 L
 H-H_            -1   -1.12534500   15.62920600   -2.05838600 L
 C-C_R           -1    6.26603500   13.04508600    0.02491200 L
 H-H_            -1    7.13172900   12.81775300   -0.23098100 L
 C-C_R           -1    5.20010300   12.76387200   -0.80722300 L
 H-H_            -1    5.35071900   12.36592100   -1.63400300 L
 C-C_R           -1    0.65004400   15.55418400    0.65092300 L
 H-H_            -1    0.73489900   15.96436300    1.48117900 L
 C-C_R           -1    6.04142500   13.66723200    1.24024200 L
 H-H_            -1    6.75928900   13.84807900    1.80217800 L
 C-C_R           -1    3.69673200   13.73380100    0.79858000 L
 C-C_R           -1    4.75663800   14.02562800    1.63387200 L
 H-H_            -1    4.61356500   14.45535100    2.44653100 L
 S-S_R           -1   22.92601800   12.67996000   -1.41635600 L
 O-O_R           -1   22.83894600   14.14026200    1.25273700 L
 C-C_R           -1   21.94006300   14.58336600    0.29652500 L
 C-C_R           -1   20.87278800   14.44123700   -1.84850000 L
 H-H_            -1   20.82504500   14.08200300   -2.70528900 L
 C-C_R           -1   24.30306900   13.11591500   -0.39724100 L
 C-C_R           -1   20.06204100   15.99254300   -0.20212900 L
 H-H_            -1   19.45472700   16.64871500    0.05576000 L
 C-C_R           -1   21.85473400   13.99878000   -0.97263400 L
 C-C_R           -1   19.96019600   15.41146300   -1.46071100 L
 H-H_            -1   19.28270100   15.67291100   -2.04199300 L
 C-C_R           -1   26.67408100   13.08879200    0.04130600 L
 H-H_            -1   27.53977600   12.86145900   -0.21458800 L
 C-C_R           -1   25.60814900   12.80757800   -0.79083000 L
 H-H_            -1   25.75876600   12.40962600   -1.61760900 L
 C-C_R           -1   21.05809000   15.59788800    0.66731600 L
 H-H_            -1   21.14294500   16.00806700    1.49757300 L
 C-C_R           -1   26.44947200   13.71093800    1.25663600 L
 H-H_            -1   27.16723500   13.89178500    1.81857100 L
 C-C_R           -1   24.10477800   13.77750600    0.81497300 L
 C-C_R           -1   25.16468500   14.06933200    1.65026500 L
 H-H_            -1   25.02151200   14.49905500    2.46292400 L
 S-S_R           -1  -38.28150400    4.85976800   -1.65385500 L
 O-O_R           -1  -38.36857500    6.32007000    1.01523800 L
 C-C_R           -1  -39.26735900    6.76317400    0.05902600 L
 C-C_R           -1  -40.33473400    6.62104500   -2.08599900 L
 H-H_            -1  -40.38247600    6.26181100   -2.94278800 L
 C-C_R           -1  -36.90445200    5.29572200   -0.63474000 L
 C-C_R           -1  -41.14548100    8.17235100   -0.43962800 L
 H-H_            -1  -41.75279500    8.82852300   -0.18173900 L
 C-C_R           -1  -39.35278700    6.17858700   -1.21013300 L
 C-C_R           -1  -41.24732600    7.59127100   -1.69821000 L
 H-H_            -1  -41.92482000    7.85271900   -2.27949200 L
 C-C_R           -1  -34.53334000    5.26860000   -0.19619300 L
 H-H_            -1  -33.66774600    5.04126700   -0.45208700 L
 C-C_R           -1  -35.59937300    4.98738600   -1.02832900 L
 H-H_            -1  -35.44875600    4.58943400   -1.85510800 L
 C-C_R           -1  -40.14943100    7.77769600    0.42981700 L
 H-H_            -1  -40.06457700    8.18787500    1.26007400 L
 C-C_R           -1  -34.75805000    5.89074600    1.01913700 L
 H-H_            -1  -34.04018600    6.07159300    1.58107200 L
 C-C_R           -1  -37.10274400    5.95731400    0.57747400 L
 C-C_R           -1  -36.04283700    6.24914000    1.41276600 L
 H-H_            -1  -36.18591000    6.67886300    2.22542500 L
 S-S_R           -1  -17.87345700    4.90347300   -1.63746100 L
 O-O_R           -1  -17.96052900    6.36377500    1.03163100 L
 C-C_R           -1  -18.85931200    6.80688000    0.07542000 L
 C-C_R           -1  -19.92678700    6.66475000   -2.06960600 L
 H-H_            -1  -19.97443000    6.30551600   -2.92639500 L
 C-C_R           -1  -16.49640600    5.33942800   -0.61834700 L
 C-C_R           -1  -20.73743400    8.21605700   -0.42323500 L
 H-H_            -1  -21.34474800    8.87222900   -0.16534600 L
 C-C_R           -1  -18.94474100    6.22229300   -1.19374000 L
 C-C_R           -1  -20.83927900    7.63497700   -1.68181700 L
 H-H_            -1  -21.51677400    7.89642400   -2.26309800 L
 C-C_R           -1  -14.12529400    5.31230500   -0.17980000 L
 H-H_            -1  -13.25969900    5.08497200   -0.43569300 L
 C-C_R           -1  -15.19132600    5.03109100   -1.01193600 L
 H-H_            -1  -15.04070900    4.63314000   -1.83871500 L
 C-C_R           -1  -19.74138500    7.82140200    0.44621000 L
 H-H_            -1  -19.65653000    8.23158100    1.27646700 L
 C-C_R           -1  -14.35000300    5.93445100    1.03553000 L
 H-H_            -1  -13.63214000    6.11529800    1.59746600 L
 C-C_R           -1  -16.69469700    6.00101900    0.59386800 L
 C-C_R           -1  -15.63479000    6.29284600    1.42915900 L
 H-H_            -1  -15.77786400    6.72256900    2.24181800 L
 S-S_R           -1    2.53458900    4.94717900   -1.62106800 L
 O-O_R           -1    2.44751800    6.40748100    1.04802500 L
 C-C_R           -1    1.54873500    6.85058500    0.09181300 L
 C-C_R           -1    0.48125900    6.70845600   -2.05321200 L
 H-H_            -1    0.43361700    6.34922200   -2.91000100 L
 C-C_R           -1    3.91164100    5.38313400   -0.60195400 L
 C-C_R           -1   -0.32938800    8.25976200   -0.40684100 L
 H-H_            -1   -0.93670200    8.91593400   -0.14895300 L
 C-C_R           -1    1.46330600    6.26599900   -1.17734600 L
 C-C_R           -1   -0.43123200    7.67868200   -1.66542400 L
 H-H_            -1   -1.10872700    7.94013000   -2.24670500 L
 C-C_R           -1    6.28265300    5.35601000   -0.16340700 L
 H-H_            -1    7.14834700    5.12867700   -0.41930000 L
 C-C_R           -1    5.21672100    5.07479600   -0.99554200 L
 H-H_            -1    5.36733700    4.67684400   -1.82232200 L
 C-C_R           -1    0.66666200    7.86510700    0.46260400 L
 H-H_            -1    0.75151700    8.27528600    1.29286000 L
 C-C_R           -1    6.05804400    5.97815600    1.05192300 L
 H-H_            -1    6.77590700    6.15900300    1.61385900 L
 C-C_R           -1    3.71335000    6.04472500    0.61026100 L
 C-C_R           -1    4.77325700    6.33655100    1.44555300 L
 H-H_            -1    4.63018300    6.76627500    2.25821200 L
 S-S_R           -1   22.94263600    4.99088400   -1.60467500 L
 O-O_R           -1   22.85556400    6.45118600    1.06441800 L
 C-C_R           -1   21.95668100    6.89429000    0.10820600 L
 C-C_R           -1   20.88940600    6.75216000   -2.03681900 L
 H-H_            -1   20.84166300    6.39292700   -2.89360800 L
 C-C_R           -1   24.31968700    5.42683800   -0.58556000 L
 C-C_R           -1   20.07865900    8.30346700   -0.39044800 L
 H-H_            -1   19.47134500    8.95963900   -0.13255900 L
 C-C_R           -1   21.87135200    6.30970300   -1.16095300 L
 C-C_R           -1   19.97681400    7.72238700   -1.64903100 L
 H-H_            -1   19.29931900    7.98383500   -2.23031200 L
 C-C_R           -1   26.69069900    5.39971500   -0.14701300 L
 H-H_            -1   27.55639400    5.17238300   -0.40290700 L
 C-C_R           -1   25.62476700    5.11850200   -0.97914900 L
 H-H_            -1   25.77538400    4.72055000   -1.80592800 L
 C-C_R           -1   21.07470800    7.90881200    0.47899700 L
 H-H_            -1   21.15956300    8.31899100    1.30925400 L
 C-C_R           -1   26.46609000    6.02186200    1.06831700 L
 H-H_            -1   27.18385300    6.20270800    1.63025200 L
 C-C_R           -1   24.12139600    6.08843000    0.62665400 L
 C-C_R           -1   25.18130300    6.38025600    1.46194600 L
 H-H_            -1   25.03813000    6.80997900    2.27460500 L
 S-S_R           -1  -38.26488600   -2.82930800   -1.84217400 L
 O-O_R           -1  -38.35195700   -1.36900600    0.82691900 L
 C-C_R           -1  -39.25074000   -0.92590200   -0.12929300 L
 C-C_R           -1  -40.31811600   -1.06803200   -2.27431800 L
 H-H_            -1  -40.36585800   -1.42726500   -3.13110700 L
 C-C_R           -1  -36.88783400   -2.39335400   -0.82306000 L
 C-C_R           -1  -41.12886300    0.48327500   -0.62794700 L
 H-H_            -1  -41.73617700    1.13944700   -0.37005800 L
 C-C_R           -1  -39.33616900   -1.51048900   -1.39845200 L
 C-C_R           -1  -41.23070800   -0.09780500   -1.88653000 L
 H-H_            -1  -41.90820200    0.16364200   -2.46781100 L
 C-C_R           -1  -34.51672200   -2.42047700   -0.38451200 L
 H-H_            -1  -33.65112800   -2.64781000   -0.64040600 L
 C-C_R           -1  -35.58275400   -2.70169000   -1.21664800 L
 H-H_            -1  -35.43213800   -3.09964200   -2.04342700 L
 C-C_R           -1  -40.13281300    0.08862000    0.24149800 L
 H-H_            -1  -40.04795800    0.49879900    1.07175400 L
 C-C_R           -1  -34.74143200   -1.79833100    0.83081800 L
 H-H_            -1  -34.02356800   -1.61748400    1.39275300 L
 C-C_R           -1  -37.08612500   -1.73176300    0.38915500 L
 C-C_R           -1  -36.02621900   -1.43993600    1.22444700 L
 H-H_            -1  -36.16929200   -1.01021300    2.03710600 L
 S-S_R           -1  -17.85683900   -2.78560300   -1.82578100 L
 O-O_R           -1  -17.94391100   -1.32530100    0.84331200 L
 C-C_R           -1  -18.84269400   -0.88219700   -0.11290000 L
 C-C_R           -1  -19.91016900   -1.02432600   -2.25792500 L
 H-H_            -1  -19.95781200   -1.38356000   -3.11471400 L
 C-C_R           -1  -16.47978800   -2.34964800   -0.80666600 L
 C-C_R           -1  -20.72081600    0.52698100   -0.61155400 L
 H-H_            -1  -21.32813000    1.18315200   -0.35366500 L
 C-C_R           -1  -18.92812300   -1.46678300   -1.38205900 L
 C-C_R           -1  -20.82266100   -0.05409900   -1.87013600 L
 H-H_            -1  -21.50015600    0.20734800   -2.45141700 L
 C-C_R           -1  -14.10867600   -2.37677100   -0.36811900 L
 H-H_            -1  -13.24308100   -2.60410400   -0.62401300 L
 C-C_R           -1  -15.17470800   -2.65798500   -1.20025500 L
 H-H_            -1  -15.02409100   -3.05593600   -2.02703400 L
 C-C_R           -1  -19.72476700    0.13232600    0.25789100 L
 H-H_            -1  -19.63991200    0.54250400    1.08814800 L
 C-C_R           -1  -14.33338500   -1.75462500    0.84721100 L
 H-H_            -1  -13.61552200   -1.57377800    1.40914700 L
 C-C_R           -1  -16.67807900   -1.68805700    0.40554800 L
 C-C_R           -1  -15.61817200   -1.39623000    1.24084000 L
 H-H_            -1  -15.76124500   -0.96650700    2.05349900 L
 S-S_R            0    2.62349000   -2.67335200   -1.89516800 H
 O-O_R            0    2.49930700   -1.24806000    0.80903700 H
 C-C_R            0    1.57779800   -0.83057300   -0.12183200 H
 C-C_R            0    0.47538500   -0.97800700   -2.26961300 H
 H-H_             0    0.39707900   -1.43515900   -3.25454400 H
 C-C_R            0    3.98693500   -2.23264300   -0.84144600 H
 C-C_R            0   -0.34310000    0.56068500   -0.59522100 H
 H-H_             0   -1.06207300    1.31022600   -0.26444400 H
 C-C_R            0    1.49312000   -1.39265500   -1.40410700 H
 C-C_R            0   -0.45087300   -0.01544300   -1.86344800 H
 H-H_             0   -1.25291700    0.27425900   -2.54564500 H
 C-C_R            0    6.35901400   -2.30748300   -0.32809100 H
 H-H_             0    7.37797500   -2.54754700   -0.63158300 H
 C-C_R            0    5.30173400   -2.53716300   -1.21133400 H
 H-H_             0    5.49003100   -2.95700800   -2.19990600 H
 C-C_R            0    0.67992000    0.16334200    0.26788300 H
 H-H_             0    0.78923100    0.59280800    1.26318400 H
 C-C_R            0    6.10779200   -1.76176400    0.93294600 H
 H-H_             0    6.92348700   -1.58313700    1.63588000 H
 C-C_R            0    3.75135400   -1.63790000    0.40716900 H
 C-C_R            0    4.80514300   -1.41560700    1.29221300 H
 H-H_             0    4.57715200   -0.97689200    2.26186600 H
 S-S_R           -1   22.95925400   -2.69819300   -1.79299400 L
 O-O_R           -1   22.87218300   -1.23789000    0.87609900 L
 C-C_R           -1   21.97329900   -0.79478700   -0.08011300 L
 C-C_R           -1   20.90602400   -0.93691600   -2.22513800 L
 H-H_            -1   20.85828100   -1.29615000   -3.08192700 L
 C-C_R           -1   24.33630600   -2.26223800   -0.77388000 L
 C-C_R           -1   20.09527700    0.61439100   -0.57876700 L
 H-H_            -1   19.48796300    1.27056300   -0.32087800 L
 C-C_R           -1   21.88797100   -1.37937300   -1.34927200 L
 C-C_R           -1   19.99343200    0.03331100   -1.83735000 L
 H-H_            -1   19.31593800    0.29475800   -2.41863100 L
 C-C_R           -1   26.70731800   -2.28936100   -0.33533200 L
 H-H_            -1   27.57301200   -2.51669400   -0.59122600 L
 C-C_R           -1   25.64138500   -2.57057500   -1.16746800 L
 H-H_            -1   25.79200200   -2.96852600   -1.99424700 L
 C-C_R           -1   21.09132700    0.21973600    0.29067800 L
 H-H_            -1   21.17618100    0.62991500    1.12093400 L
 C-C_R           -1   26.48270800   -1.66721500    0.87999800 L
 H-H_            -1   27.20047200   -1.48636800    1.44193300 L
 C-C_R           -1   24.13801400   -1.60064700    0.43833500 L
 C-C_R           -1   25.19792100   -1.30882000    1.27362700 L
 H-H_            -1   25.05474800   -0.87909700    2.08628600 L
 S-S_R           -1  -38.24826900  -10.51838500   -2.03049300 L
 O-O_R           -1  -38.33533900   -9.05808300    0.63860000 L
 C-C_R           -1  -39.23412200   -8.61497800   -0.31761200 L
 C-C_R           -1  -40.30149800   -8.75710800   -2.46263700 L
 H-H_            -1  -40.34924000   -9.11634200   -3.31942600 L
 C-C_R           -1  -36.87121700  -10.08243000   -1.01137900 L
 C-C_R           -1  -41.11224500   -7.20580100   -0.81626600 L
 H-H_            -1  -41.71955900   -6.54963000   -0.55837800 L
 C-C_R           -1  -39.31955100   -9.19956500   -1.58677100 L
 C-C_R           -1  -41.21408900   -7.78688100   -2.07484900 L
 H-H_            -1  -41.89158400   -7.52543400   -2.65613000 L
 C-C_R           -1  -34.50010500  -10.10955300   -0.57283100 L
 H-H_            -1  -33.63451100  -10.33688600   -0.82872500 L
 C-C_R           -1  -35.56613700  -10.39076700   -1.40496700 L
 H-H_            -1  -35.41552100  -10.78871800   -2.23174600 L
 C-C_R           -1  -40.11619500   -7.60045600    0.05317900 L
 H-H_            -1  -40.03134000   -7.19027700    0.88343500 L
 C-C_R           -1  -34.72481400   -9.48740700    0.64249900 L
 H-H_            -1  -34.00695000   -9.30656000    1.20443400 L
 C-C_R           -1  -37.06950800   -9.42083900    0.20083600 L
 C-C_R           -1  -36.00960000   -9.12901200    1.03612800 L
 H-H_            -1  -36.15267400   -8.69928900    1.84878700 L
 S-S_R           -1  -17.84022200  -10.47467900   -2.01410000 L
 O-O_R           -1  -17.92729300   -9.01437700    0.65499300 L
 C-C_R           -1  -18.82607600   -8.57127300   -0.30121900 L
 C-C_R           -1  -19.89355100   -8.71340300   -2.44624400 L
 H-H_            -1  -19.94119400   -9.07263600   -3.30303300 L
 C-C_R           -1  -16.46317100  -10.03872400   -0.99498500 L
 C-C_R           -1  -20.70419800   -7.16209600   -0.79987300 L
 H-H_            -1  -21.31151200   -6.50592400   -0.54198400 L
 C-C_R           -1  -18.91150500   -9.15585900   -1.57037800 L
 C-C_R           -1  -20.80604300   -7.74317600   -2.05845500 L
 H-H_            -1  -21.48353800   -7.48172800   -2.63973700 L
 C-C_R           -1  -14.09205900  -10.06584700   -0.55643800 L
 H-H_            -1  -13.22646400  -10.29318000   -0.81233200 L
 C-C_R           -1  -15.15809100  -10.34706100   -1.38857400 L
 H-H_            -1  -15.00747400  -10.74501300   -2.21535300 L
 C-C_R           -1  -19.70814900   -7.55675100    0.06957200 L
 H-H_            -1  -19.62329400   -7.14657200    0.89982900 L
 C-C_R           -1  -14.31676800   -9.44370100    0.65889200 L
 H-H_            -1  -13.59890400   -9.26285400    1.22082800 L
 C-C_R           -1  -16.66146200   -9.37713300    0.21722900 L
 C-C_R           -1  -15.60155400   -9.08530700    1.05252100 L
 H-H_            -1  -15.74462700   -8.65558300    1.86518000 L
 S-S_R           -1    2.56782500  -10.43097300   -1.99770600 L
 O-O_R           -1    2.48075400   -8.97067100    0.67138600 L
 C-C_R           -1    1.58197100   -8.52756700   -0.28482500 L
 C-C_R           -1    0.51449600   -8.66969700   -2.42985000 L
 H-H_            -1    0.46685300   -9.02893000   -3.28664000 L
 C-C_R           -1    3.94487600   -9.99501900   -0.97859200 L
 C-C_R           -1   -0.29615100   -7.11839000   -0.78348000 L
 H-H_            -1   -0.90346500   -6.46221800   -0.52559100 L
 C-C_R           -1    1.49654200   -9.11215400   -1.55398500 L
 C-C_R           -1   -0.39799600   -7.69947000   -2.04206200 L
 H-H_            -1   -1.07549100   -7.43802300   -2.62334300 L
 C-C_R           -1    6.31588800  -10.02214300   -0.54004500 L
 H-H_            -1    7.18158300  -10.24947600   -0.79593800 L
 C-C_R           -1    5.24995600  -10.30335600   -1.37218000 L
 H-H_            -1    5.40057300  -10.70130800   -2.19896000 L
 C-C_R           -1    0.69989800   -7.51304500    0.08596600 L
 H-H_            -1    0.78475300   -7.10286600    0.91622200 L
 C-C_R           -1    6.09127900   -9.39999700    0.67528500 L
 H-H_            -1    6.80914300   -9.21915000    1.23722100 L
 C-C_R           -1    3.74658600   -9.33342800    0.23362300 L
 C-C_R           -1    4.80649300   -9.04160100    1.06891500 L
 H-H_            -1    4.66341900   -8.61187800    1.88157300 L
 S-S_R           -1   22.97587100  -10.38726900   -1.98131300 L
 O-O_R           -1   22.88880100   -8.92696700    0.68778000 L
 C-C_R           -1   21.98991700   -8.48386300   -0.26843200 L
 C-C_R           -1   20.92264200   -8.62599200   -2.41345700 L
 H-H_            -1   20.87490000   -8.98522600   -3.27024600 L
 C-C_R           -1   24.35292300   -9.95131400   -0.96219900 L
 C-C_R           -1   20.11189500   -7.07468500   -0.76708600 L
 H-H_            -1   19.50458100   -6.41851400   -0.50919800 L
 C-C_R           -1   21.90458900   -9.06844900   -1.53759100 L
 C-C_R           -1   20.01005000   -7.65576500   -2.02566900 L
 H-H_            -1   19.33255600   -7.39431800   -2.60695000 L
 C-C_R           -1   26.72393500   -9.97843700   -0.52365200 L
 H-H_            -1   27.58962900  -10.20577000   -0.77954500 L
 C-C_R           -1   25.65800300  -10.25965100   -1.35578700 L
 H-H_            -1   25.80861900  -10.65760200   -2.18256600 L
 C-C_R           -1   21.10794500   -7.46934000    0.10235900 L
 H-H_            -1   21.19280000   -7.05916100    0.93261500 L
 C-C_R           -1   26.49932600   -9.35629100    0.69167900 L
 H-H_            -1   27.21709000   -9.17544400    1.25361400 L
 C-C_R           -1   24.15463300   -9.28972300    0.25001600 L
 C-C_R           -1   25.21453900   -8.99789600    1.08530800 L
 H-H_            -1   25.07136600   -8.56817300    1.89796700 L
 S-S_R           -1  -38.30252200   12.40530900    4.39460500 L
 O-O_R           -1  -38.38959300   13.86561100    7.06369800 L
 C-C_R           -1  -39.28837700   14.30871600    6.10748600 L
 C-C_R           -1  -40.35575200   14.16658600    3.96246100 L
 H-H_            -1  -40.40349500   13.80735200    3.10567200 L
 C-C_R           -1  -36.92547000   12.84126400    5.41371900 L
 C-C_R           -1  -41.16649900   15.71789300    5.60883200 L
 H-H_            -1  -41.77381300   16.37406400    5.86672000 L
 C-C_R           -1  -39.37380500   13.72412900    4.83832700 L
 C-C_R           -1  -41.26834400   15.13681300    4.35024900 L
 H-H_            -1  -41.94583800   15.39826000    3.76896800 L
 C-C_R           -1  -34.55435800   12.81414100    5.85226700 L
 H-H_            -1  -33.68876400   12.58680800    5.59637300 L
 C-C_R           -1  -35.62039100   12.53292700    5.02013100 L
 H-H_            -1  -35.46977400   12.13497600    4.19335200 L
 C-C_R           -1  -40.17044900   15.32323800    6.47827700 L
 H-H_            -1  -40.08559500   15.73341700    7.30853300 L
 C-C_R           -1  -34.77906800   13.43628700    7.06759700 L
 H-H_            -1  -34.06120400   13.61713400    7.62953200 L
 C-C_R           -1  -37.12376200   13.50285500    6.62593400 L
 C-C_R           -1  -36.06385500   13.79468200    7.46122600 L
 H-H_            -1  -36.20692800   14.22440500    8.27388500 L
 S-S_R           -1  -17.89447500   12.44901500    4.41099800 L
 O-O_R           -1  -17.98154700   13.90931700    7.08009100 L
 C-C_R           -1  -18.88033000   14.35242100    6.12387900 L
 C-C_R           -1  -19.94780500   14.21029100    3.97885400 L
 H-H_            -1  -19.99544800   13.85105800    3.12206500 L
 C-C_R           -1  -16.51742400   12.88497000    5.43011300 L
 C-C_R           -1  -20.75845200   15.76159800    5.62522500 L
 H-H_            -1  -21.36576600   16.41777000    5.88311400 L
 C-C_R           -1  -18.96575900   13.76783500    4.85472000 L
 C-C_R           -1  -20.86029700   15.18051800    4.36664300 L
 H-H_            -1  -21.53779200   15.44196600    3.78536200 L
 C-C_R           -1  -14.14631200   12.85784700    5.86866000 L
 H-H_            -1  -13.28071700   12.63051400    5.61276600 L
 C-C_R           -1  -15.21234400   12.57663300    5.03652400 L
 H-H_            -1  -15.06172700   12.17868100    4.20974500 L
 C-C_R           -1  -19.76240300   15.36694300    6.49467000 L
 H-H_            -1  -19.67754800   15.77712200    7.32492700 L
 C-C_R           -1  -14.37102100   13.47999300    7.08399000 L
 H-H_            -1  -13.65315800   13.66084000    7.64592600 L
 C-C_R           -1  -16.71571500   13.54656100    6.64232700 L
 C-C_R           -1  -15.65580800   13.83838700    7.47761900 L
 H-H_            -1  -15.79888200   14.26811100    8.29027800 L
 S-S_R           -1    2.51357100   12.49272100    4.42739200 L
 O-O_R           -1    2.42650000   13.95302300    7.09648400 L
 C-C_R           -1    1.52771700   14.39612700    6.14027300 L
 C-C_R           -1    0.46024100   14.25399700    3.99524800 L
 H-H_            -1    0.41259900   13.89476400    3.13845800 L
 C-C_R           -1    3.89062300   12.92867500    5.44650600 L
 C-C_R           -1   -0.35040600   15.80530400    5.64161900 L
 H-H_            -1   -0.95772000   16.46147600    5.89950700 L
 C-C_R           -1    1.44228800   13.81154000    4.87111400 L
 C-C_R           -1   -0.45225000   15.22422400    4.38303600 L
 H-H_            -1   -1.12974500   15.48567100    3.80175500 L
 C-C_R           -1    6.26163500   12.90155100    5.88505300 L
 H-H_            -1    7.12732900   12.67421800    5.62916000 L
 C-C_R           -1    5.19570300   12.62033800    5.05291800 L
 H-H_            -1    5.34631900   12.22238600    4.22613800 L
 C-C_R           -1    0.64564400   15.41064900    6.51106400 L
 H-H_            -1    0.73049900   15.82082800    7.34132000 L
 C-C_R           -1    6.03702600   13.52369700    7.10038300 L
 H-H_            -1    6.75488900   13.70454400    7.66231900 L
 C-C_R           -1    3.69233200   13.59026600    6.65872100 L
 C-C_R           -1    4.75223800   13.88209300    7.49401300 L
 H-H_            -1    4.60916500   14.31181600    8.30667100 L
 S-S_R           -1   22.92161800   12.53642500    4.44378500 L
 O-O_R           -1   22.83454600   13.99672700    7.11287800 L
 C-C_R           -1   21.93566300   14.43983100    6.15666600 L
 C-C_R           -1   20.86838800   14.29770200    4.01164100 L
 H-H_            -1   20.82064500   13.93846800    3.15485200 L
 C-C_R           -1   24.29866900   12.97238000    5.46289900 L
 C-C_R           -1   20.05764100   15.84900900    5.65801200 L
 H-H_            -1   19.45032700   16.50518000    5.91590000 L
 C-C_R           -1   21.85033400   13.85524500    4.88750700 L
 C-C_R           -1   19.95579600   15.26792900    4.39942900 L
 H-H_            -1   19.27830100   15.52937600    3.81814800 L
 C-C_R           -1   26.66968100   12.94525700    5.90144700 L
 H-H_            -1   27.53537600   12.71792400    5.64555300 L
 C-C_R           -1   25.60374900   12.66404300    5.06931100 L
 H-H_            -1   25.75436600   12.26609200    4.24253200 L
 C-C_R           -1   21.05369000   15.45435400    6.52745700 L
 H-H_            -1   21.13854500   15.86453300    7.35771300 L
 C-C_R           -1   26.44507200   13.56740300    7.11677700 L
 H-H_            -1   27.16283500   13.74825000    7.67871200 L
 C-C_R           -1   24.10037800   13.63397100    6.67511400 L
 C-C_R           -1   25.16028500   13.92579800    7.51040600 L
 H-H_            -1   25.01711200   14.35552100    8.32306500 L
 S-S_R           -1  -38.28590400    4.71623300    4.20628600 L
 O-O_R           -1  -38.37297500    6.17653500    6.87537900 L
 C-C_R           -1  -39.27175800    6.61963900    5.91916700 L
 C-C_R           -1  -40.33913400    6.47751000    3.77414200 L
 H-H_            -1  -40.38687600    6.11827600    2.91735300 L
 C-C_R           -1  -36.90885200    5.15218800    5.22540000 L
 C-C_R           -1  -41.14988100    8.02881600    5.42051300 L
 H-H_            -1  -41.75719500    8.68498800    5.67840100 L
 C-C_R           -1  -39.35718700    6.03505300    4.65000800 L
 C-C_R           -1  -41.25172600    7.44773600    4.16193000 L
 H-H_            -1  -41.92922000    7.70918400    3.58064900 L
 C-C_R           -1  -34.53774000    5.12506500    5.66394800 L
 H-H_            -1  -33.67214600    4.89773200    5.40805400 L
 C-C_R           -1  -35.60377200    4.84385100    4.83181200 L
 H-H_            -1  -35.45315600    4.44589900    4.00503200 L
 C-C_R           -1  -40.15383100    7.63416100    6.28995800 L
 H-H_            -1  -40.06897600    8.04434000    7.12021400 L
 C-C_R           -1  -34.76245000    5.74721100    6.87927700 L
 H-H_            -1  -34.04458600    5.92805800    7.44121300 L
 C-C_R           -1  -37.10714300    5.81377900    6.43761500 L
 C-C_R           -1  -36.04723700    6.10560500    7.27290700 L
 H-H_            -1  -36.19031000    6.53532900    8.08556600 L
 S-S_R           -1  -17.87785700    4.75993900    4.22267900 L
 O-O_R           -1  -17.96492900    6.22024100    6.89177200 L
 C-C_R           -1  -18.86371200    6.66334500    5.93556000 L
 C-C_R           -1  -19.93118700    6.52121500    3.79053500 L
 H-H_            -1  -19.97883000    6.16198200    2.93374600 L
 C-C_R           -1  -16.50080600    5.19589300    5.24179400 L
 C-C_R           -1  -20.74183400    8.07252200    5.43690600 L
 H-H_            -1  -21.34914800    8.72869400    5.69479500 L
 C-C_R           -1  -18.94914100    6.07875800    4.66640100 L
 C-C_R           -1  -20.84367900    7.49144200    4.17832400 L
 H-H_            -1  -21.52117400    7.75289000    3.59704200 L
 C-C_R           -1  -14.12969400    5.16877100    5.68034100 L
 H-H_            -1  -13.26409900    4.94143800    5.42444700 L
 C-C_R           -1  -15.19572600    4.88755700    4.84820500 L
 H-H_            -1  -15.04510900    4.48960500    4.02142600 L
 C-C_R           -1  -19.74578500    7.67786700    6.30635100 L
 H-H_            -1  -19.66093000    8.08804600    7.13660800 L
 C-C_R           -1  -14.35440300    5.79091700    6.89567100 L
 H-H_            -1  -13.63654000    5.97176400    7.45760700 L
 C-C_R           -1  -16.69909700    5.85748400    6.45400800 L
 C-C_R           -1  -15.63919000    6.14931100    7.28930000 L
 H-H_            -1  -15.78226300    6.57903400    8.10195900 L
 S-S_R           -1    2.53019000    4.80364400    4.23907300 L
 O-O_R           -1    2.44311800    6.26394600    6.90816500 L
 C-C_R           -1    1.54433500    6.70705100    5.95195400 L
 C-C_R           -1    0.47685900    6.56492100    3.80692800 L
 H-H_            -1    0.42921700    6.20568700    2.95013900 L
 C-C_R           -1    3.90724100    5.23959900    5.25818700 L
 C-C_R           -1   -0.33378700    8.11622800    5.45329900 L
 H-H_            -1   -0.94110100    8.77240000    5.71118800 L
 C-C_R           -1    1.45890600    6.12246400    4.68279400 L
 C-C_R           -1   -0.43563200    7.53514800    4.19471700 L
 H-H_            -1   -1.11312700    7.79659500    3.61343600 L
 C-C_R           -1    6.27825300    5.21247500    5.69673400 L
 H-H_            -1    7.14394800    4.98514200    5.44084100 L
 C-C_R           -1    5.21232100    4.93126100    4.86459800 L
 H-H_            -1    5.36293800    4.53331000    4.03781900 L
 C-C_R           -1    0.66226200    7.72157300    6.32274400 L
 H-H_            -1    0.74711700    8.13175200    7.15300100 L
 C-C_R           -1    6.05364400    5.83462100    6.91206400 L
 H-H_            -1    6.77150700    6.01546800    7.47400000 L
 C-C_R           -1    3.70895000    5.90119000    6.47040200 L
 C-C_R           -1    4.76885700    6.19301700    7.30569400 L
 H-H_            -1    4.62578300    6.62274000    8.11835200 L
 S-S_R           -1   22.93823600    4.84734900    4.25546600 L
 O-O_R           -1   22.85116500    6.30765100    6.92455900 L
 C-C_R           -1   21.95228100    6.75075500    5.96834700 L
 C-C_R           -1   20.88500600    6.60862600    3.82332200 L
 H-H_            -1   20.83726300    6.24939200    2.96653300 L
 C-C_R           -1   24.31528700    5.28330400    5.27458000 L
 C-C_R           -1   20.07425900    8.15993200    5.46969300 L
 H-H_            -1   19.46694500    8.81610400    5.72758100 L
 C-C_R           -1   21.86695300    6.16616900    4.69918800 L
 C-C_R           -1   19.97241400    7.57885200    4.21111000 L
 H-H_            -1   19.29492000    7.84030000    3.62982900 L
 C-C_R           -1   26.68629900    5.25618100    5.71312700 L
 H-H_            -1   27.55199400    5.02884800    5.45723400 L
 C-C_R           -1   25.62036700    4.97496700    4.88099200 L
 H-H_            -1   25.77098400    4.57701500    4.05421200 L
 C-C_R           -1   21.07030900    7.76527700    6.33913800 L
 H-H_            -1   21.15516300    8.17545600    7.16939400 L
 C-C_R           -1   26.46169000    5.87832700    6.92845700 L
 H-H_            -1   27.17945300    6.05917400    7.49039300 L
 C-C_R           -1   24.11699600    5.94489500    6.48679500 L
 C-C_R           -1   25.17690300    6.23672100    7.32208700 L
 H-H_            -1   25.03373000    6.66644400    8.13474600 L
 S-S_R           -1  -38.26928600   -2.97284300    4.01796700 L
 O-O_R           -1  -38.35635700   -1.51254100    6.68706000 L
 C-C_R           -1  -39.25514000   -1.06943700    5.73084800 L
 C-C_R           -1  -40.32251600   -1.21156600    3.58582300 L
 H-H_            -1  -40.37025800   -1.57080000    2.72903400 L
 C-C_R           -1  -36.89223400   -2.53688900    5.03708100 L
 C-C_R           -1  -41.13326300    0.33974000    5.23219400 L
 H-H_            -1  -41.74057700    0.99591200    5.49008200 L
 C-C_R           -1  -39.34056900   -1.65402400    4.46168900 L
 C-C_R           -1  -41.23510700   -0.24134000    3.97361100 L
 H-H_            -1  -41.91260200    0.02010800    3.39233000 L
 C-C_R           -1  -34.52112200   -2.56401100    5.47562800 L
 H-H_            -1  -33.65552800   -2.79134400    5.21973500 L
 C-C_R           -1  -35.58715400   -2.84522500    4.64349300 L
 H-H_            -1  -35.43653800   -3.24317700    3.81671300 L
 C-C_R           -1  -40.13721300   -0.05491500    6.10163900 L
 H-H_            -1  -40.05235800    0.35526400    6.93189500 L
 C-C_R           -1  -34.74583100   -1.94186500    6.69095800 L
 H-H_            -1  -34.02796800   -1.76101800    7.25289400 L
 C-C_R           -1  -37.09052500   -1.87529700    6.24929600 L
 C-C_R           -1  -36.03061900   -1.58347100    7.08458800 L
 H-H_            -1  -36.17369200   -1.15374800    7.89724700 L
 S-S_R           -1  -17.86123900   -2.92913800    4.03436000 L
 O-O_R           -1  -17.94831100   -1.46883600    6.70345300 L
 C-C_R           -1  -18.84709400   -1.02573100    5.74724100 L
 C-C_R           -1  -19.91456900   -1.16786100    3.60221600 L
 H-H_            -1  -19.96221200   -1.52709500    2.74542700 L
 C-C_R           -1  -16.48418800   -2.49318300    5.05347500 L
 C-C_R           -1  -20.72521600    0.38344600    5.24858700 L
 H-H_            -1  -21.33253000    1.03961800    5.50647600 L
 C-C_R           -1  -18.93252300   -1.61031800    4.47808200 L
 C-C_R           -1  -20.82706100   -0.19763400    3.99000500 L
 H-H_            -1  -21.50455600    0.06381300    3.40872300 L
 C-C_R           -1  -14.11307600   -2.52030600    5.49202200 L
 H-H_            -1  -13.24748100   -2.74763900    5.23612800 L
 C-C_R           -1  -15.17910800   -2.80152000    4.65988600 L
 H-H_            -1  -15.02849100   -3.19947100    3.83310700 L
 C-C_R           -1  -19.72916700   -0.01120900    6.11803200 L
 H-H_            -1  -19.64431200    0.39897000    6.94828900 L
 C-C_R           -1  -14.33778500   -1.89816000    6.70735200 L
 H-H_            -1  -13.61992200   -1.71731300    7.26928700 L
 C-C_R           -1  -16.68247900   -1.83159200    6.26568900 L
 C-C_R           -1  -15.62257200   -1.53976500    7.10098100 L
 H-H_            -1  -15.76564500   -1.11004200    7.91364000 L
 S-S_R           -1    2.54680800   -2.88543200    4.05075400 L
 O-O_R           -1    2.45973600   -1.42513000    6.71984600 L
 C-C_R           -1    1.56095300   -0.98202600    5.76363500 L
 C-C_R           -1    0.49347700   -1.12415500    3.61860900 L
 H-H_            -1    0.44583500   -1.48338900    2.76182000 L
 C-C_R           -1    3.92385900   -2.44947700    5.06986800 L
 C-C_R           -1   -0.31716900    0.42715100    5.26498000 L
 H-H_            -1   -0.92448300    1.08332300    5.52286900 L
 C-C_R           -1    1.47552400   -1.56661200    4.49447500 L
 C-C_R           -1   -0.41901400   -0.15392900    4.00639800 L
 H-H_            -1   -1.09650900    0.10751900    3.42511700 L
 C-C_R           -1    6.29487100   -2.47660100    5.50841500 L
 H-H_            -1    7.16056600   -2.70393400    5.25252200 L
 C-C_R           -1    5.22893900   -2.75781500    4.67627900 L
 H-H_            -1    5.37955600   -3.15576700    3.84950000 L
 C-C_R           -1    0.67888000    0.03249600    6.13442500 L
 H-H_            -1    0.76373500    0.44267500    6.96468200 L
 C-C_R           -1    6.07026200   -1.85445500    6.72374500 L
 H-H_            -1    6.78812500   -1.67360800    7.28568100 L
 C-C_R           -1    3.72556800   -1.78788600    6.28208300 L
 C-C_R           -1    4.78547500   -1.49606000    7.11737400 L
 H-H_            -1    4.64240100   -1.06633600    7.93003300 L
 S-S_R           -1   22.95485400   -2.84172700    4.06714700 L
 O-O_R           -1   22.86778300   -1.38142500    6.73624000 L
 C-C_R           -1   21.96889900   -0.93832100    5.78002800 L
 C-C_R           -1   20.90162400   -1.08045100    3.63500300 L
 H-H_            -1   20.85388200   -1.43968400    2.77821400 L
 C-C_R           -1   24.33190600   -2.40577300    5.08626100 L
 C-C_R           -1   20.09087700    0.47085600    5.28137400 L
 H-H_            -1   19.48356300    1.12702800    5.53926200 L
 C-C_R           -1   21.88357100   -1.52290800    4.51086900 L
 C-C_R           -1   19.98903200   -0.11022400    4.02279100 L
 H-H_            -1   19.31153800    0.15122400    3.44151000 L
 C-C_R           -1   26.70291800   -2.43289600    5.52480800 L
 H-H_            -1   27.56861200   -2.66022800    5.26891500 L
 C-C_R           -1   25.63698500   -2.71410900    4.69267300 L
 H-H_            -1   25.78760200   -3.11206100    3.86589300 L
 C-C_R           -1   21.08692700    0.07620100    6.15081900 L
 H-H_            -1   21.17178100    0.48638000    6.98107500 L
 C-C_R           -1   26.47830800   -1.81074900    6.74013800 L
 H-H_            -1   27.19607200   -1.62990300    7.30207400 L
 C-C_R           -1   24.13361400   -1.74418100    6.29847600 L
 C-C_R           -1   25.19352100   -1.45235500    7.13376800 L
 H-H_            -1   25.05034800   -1.02263200    7.94642600 L
 S-S_R           -1  -38.25266800  -10.66191900    3.82964800 L
 O-O_R           -1  -38.33973900   -9.20161700    6.49874100 L
 C-C_R           -1  -39.23852200   -8.75851300    5.54252900 L
 C-C_R           -1  -40.30589800   -8.90064300    3.39750400 L
 H-H_            -1  -40.35364000   -9.25987600    2.54071500 L
 C-C_R           -1  -36.87561700  -10.22596500    4.84876200 L
 C-C_R           -1  -41.11664500   -7.34933600    5.04387500 L
 H-H_            -1  -41.72395800   -6.69316400    5.30176300 L
 C-C_R           -1  -39.32395100   -9.34310000    4.27337000 L
 C-C_R           -1  -41.21848900   -7.93041600    3.78529200 L
 H-H_            -1  -41.89598400   -7.66896900    3.20401100 L
 C-C_R           -1  -34.50450500  -10.25308700    5.28730900 L
 H-H_            -1  -33.63891000  -10.48042100    5.03141600 L
 C-C_R           -1  -35.57053700  -10.53430100    4.45517400 L
 H-H_            -1  -35.41992000  -10.93225300    3.62839400 L
 C-C_R           -1  -40.12059500   -7.74399100    5.91332000 L
 H-H_            -1  -40.03574000   -7.33381200    6.74357600 L
 C-C_R           -1  -34.72921400   -9.63094200    6.50263900 L
 H-H_            -1  -34.01135100   -9.45009500    7.06457500 L
 C-C_R           -1  -37.07390800   -9.56437400    6.06097700 L
 C-C_R           -1  -36.01400000   -9.27254700    6.89626900 L
 H-H_            -1  -36.15707400   -8.84282400    7.70892700 L
 S-S_R           -1  -17.84462200  -10.61821400    3.84604100 L
 O-O_R           -1  -17.93169200   -9.15791200    6.51513400 L
 C-C_R           -1  -18.83047600   -8.71480800    5.55892200 L
 C-C_R           -1  -19.89795100   -8.85693700    3.41389700 L
 H-H_            -1  -19.94559400   -9.21617100    2.55710800 L
 C-C_R           -1  -16.46757100  -10.18225900    4.86515500 L
 C-C_R           -1  -20.70859800   -7.30563000    5.06026800 L
 H-H_            -1  -21.31591200   -6.64945900    5.31815700 L
 C-C_R           -1  -18.91590400   -9.29939400    4.28976300 L
 C-C_R           -1  -20.81044300   -7.88671000    3.80168500 L
 H-H_            -1  -21.48793700   -7.62526300    3.22040400 L
 C-C_R           -1  -14.09645900  -10.20938200    5.30370300 L
 H-H_            -1  -13.23086400  -10.43671500    5.04780900 L
 C-C_R           -1  -15.16249100  -10.49059600    4.47156700 L
 H-H_            -1  -15.01187400  -10.88854700    3.64478800 L
 C-C_R           -1  -19.71254900   -7.70028500    5.92971300 L
 H-H_            -1  -19.62769400   -7.29010600    6.75996900 L
 C-C_R           -1  -14.32116800   -9.58723600    6.51903300 L
 H-H_            -1  -13.60330500   -9.40638900    7.08096800 L
 C-C_R           -1  -16.66586200   -9.52066800    6.07737000 L
 C-C_R           -1  -15.60595400   -9.22884100    6.91266200 L
 H-H_            -1  -15.74902700   -8.79911800    7.72532100 L
 S-S_R           -1    2.56342500  -10.57450800    3.86243500 L
 O-O_R           -1    2.47635400   -9.11420600    6.53152700 L
 C-C_R           -1    1.57757100   -8.67110200    5.57531500 L
 C-C_R           -1    0.51009600   -8.81323200    3.43029000 L
 H-H_            -1    0.46245300   -9.17246500    2.57350100 L
 C-C_R           -1    3.94047600  -10.13855400    4.88154900 L
 C-C_R           -1   -0.30055100   -7.26192500    5.07666100 L
 H-H_            -1   -0.90786500   -6.60575300    5.33455000 L
 C-C_R           -1    1.49214200   -9.25568900    4.30615600 L
 C-C_R           -1   -0.40239600   -7.84300500    3.81807900 L
 H-H_            -1   -1.07989100   -7.58155700    3.23679800 L
 C-C_R           -1    6.31148800  -10.16567700    5.32009600 L
 H-H_            -1    7.17718300  -10.39301000    5.06420200 L
 C-C_R           -1    5.24555600  -10.44689100    4.48796000 L
 H-H_            -1    5.39617300  -10.84484300    3.66118100 L
 C-C_R           -1    0.69549800   -7.65658000    5.94610600 L
 H-H_            -1    0.78035300   -7.24640100    6.77636300 L
 C-C_R           -1    6.08687900   -9.54353100    6.53542600 L
 H-H_            -1    6.80474300   -9.36268400    7.09736200 L
 C-C_R           -1    3.74218500   -9.47696200    6.09376300 L
 C-C_R           -1    4.80209300   -9.18513600    6.92905500 L
 H-H_            -1    4.65901900   -8.75541300    7.74171400 L
 S-S_R           -1   22.97147100  -10.53080300    3.87882800 L
 O-O_R           -1   22.88440100   -9.07050100    6.54792100 L
 C-C_R           -1   21.98551800   -8.62739800    5.59170900 L
 C-C_R           -1   20.91824200   -8.76952700    3.44668400 L
 H-H_            -1   20.87050000   -9.12876100    2.58989500 L
 C-C_R           -1   24.34852300  -10.09484900    4.89794200 L
 C-C_R           -1   20.10749500   -7.21822000    5.09305500 L
 H-H_            -1   19.50018100   -6.56204800    5.35094300 L
 C-C_R           -1   21.90018900   -9.21198400    4.32255000 L
 C-C_R           -1   20.00565000   -7.79930000    3.83447200 L
 H-H_            -1   19.32815600   -7.53785300    3.25319100 L
 C-C_R           -1   26.71953500  -10.12197200    5.33648900 L
 H-H_            -1   27.58522900  -10.34930500    5.08059600 L
 C-C_R           -1   25.65360300  -10.40318600    4.50435400 L
 H-H_            -1   25.80421900  -10.80113700    3.67757400 L
 C-C_R           -1   21.10354500   -7.61287500    5.96250000 L
 H-H_            -1   21.18840000   -7.20269600    6.79275600 L
 C-C_R           -1   26.49492600   -9.49982600    6.55181900 L
 H-H_            -1   27.21269000   -9.31897900    7.11375500 L
 C-C_R           -1   24.15023200   -9.43325800    6.11015700 L
 C-C_R           -1   25.21013900   -9.14143100    6.94544900 L
 H-H_            -1   25.06696600   -8.71170800    7.75810700 L
 S-S_R           -1  -28.08781100   10.52086600   -3.88235400 L
 O-O_R           -1  -28.16433900    9.06021100   -6.55147800 L
 C-C_R           -1  -29.06275100    8.61326100   -5.59681000 L
 C-C_R           -1  -30.13417000    8.75080700   -3.45340300 L
 H-H_            -1  -30.18482700    9.10983000   -2.59669300 L
 C-C_R           -1  -26.70726900   10.09081500   -4.89915300 L
 C-C_R           -1  -30.93561900    7.19604800   -5.10106900 L
 H-H_            -1  -31.53970200    6.53728200   -5.35993100 L
 C-C_R           -1  -29.15272200    9.19746900   -4.32769200 L
 C-C_R           -1  -31.04197300    7.77668500   -3.84275400 L
 H-H_            -1  -31.71927500    7.51233300   -3.26246100 L
 C-C_R           -1  -24.33559400   10.12809500   -5.33389100 L
 H-H_            -1  -23.47139300   10.35913500   -5.07670800 L
 C-C_R           -1  -25.40415600   10.40473700   -4.50347000 L
 H-H_            -1  -25.25657400   10.80333000   -3.67655100 L
 C-C_R           -1  -29.93987300    7.59496900   -5.96891400 L
 H-H_            -1  -29.85192900    7.18516000   -6.79903200 L
 C-C_R           -1  -24.55568300    9.50499600   -6.54957800 L
 H-H_            -1  -23.83615000    9.32722700   -7.11035900 L
 C-C_R           -1  -26.90077700    9.42838500   -6.11168300 L
 C-C_R           -1  -25.83829000    9.14110300   -6.94527000 L
 H-H_            -1  -25.97821500    8.71077400   -7.75815600 L
 S-S_R           -1   -7.67976400   10.56457200   -3.86596100 L
 O-O_R           -1   -7.75629200    9.10391700   -6.53508500 L
 C-C_R           -1   -8.65470400    8.65696400   -5.58031700 L
 C-C_R           -1   -9.72612300    8.79451300   -3.43701000 L
 H-H_            -1   -9.77678000    9.15353600   -2.58030000 L
 C-C_R           -1   -6.29922300   10.13452000   -4.88276000 L
 C-C_R           -1  -10.52757200    7.23975400   -5.08467600 L
 H-H_            -1  -11.13165500    6.58098800   -5.34353800 L
 C-C_R           -1   -8.74467500    9.24117500   -4.31129900 L
 C-C_R           -1  -10.63392700    7.82038800   -3.82626100 L
 H-H_            -1  -11.31122900    7.55603900   -3.24606800 L
 C-C_R           -1   -3.92754700   10.17180000   -5.31749800 L
 H-H_            -1   -3.06334600   10.40283800   -5.06021500 L
 C-C_R           -1   -4.99610900   10.44844300   -4.48707700 L
 H-H_            -1   -4.84852700   10.84703300   -3.66005800 L
 C-C_R           -1   -9.53182700    7.63867400   -5.95252100 L
 H-H_            -1   -9.44388200    7.22886500   -6.78263900 L
 C-C_R           -1   -4.14763700    9.54870200   -6.53318500 L
 H-H_            -1   -3.42810400    9.37093300   -7.09396600 L
 C-C_R           -1   -6.49273100    9.47209000   -6.09529000 L
 C-C_R           -1   -5.43024300    9.18480900   -6.92887700 L
 H-H_            -1   -5.57016900    8.75448000   -7.74176300 L
 S-S_R           -1   12.72828200   10.60827400   -3.84946800 L
 O-O_R           -1   12.65175400    9.14762200   -6.51869200 L
 C-C_R           -1   11.75334200    8.70066900   -5.56392400 L
 C-C_R           -1   10.68192300    8.83821800   -3.42061700 L
 H-H_            -1   10.63126600    9.19724100   -2.56390600 L
 C-C_R           -1   14.10882400   10.17822500   -4.86636700 L
 C-C_R           -1    9.88047400    7.28345800   -5.06828300 L
 H-H_            -1    9.27639200    6.62469200   -5.32714400 L
 C-C_R           -1   11.66337200    9.28488000   -4.29490500 L
 C-C_R           -1    9.77412000    7.86409300   -3.80986700 L
 H-H_            -1    9.09681800    7.59974400   -3.22967400 L
 C-C_R           -1   16.48049900   10.21550500   -5.30110400 L
 H-H_            -1   17.34470000   10.44654200   -5.04382100 L
 C-C_R           -1   15.41193700   10.49214700   -4.47068300 L
 H-H_            -1   15.55952000   10.89073800   -3.64366400 L
 C-C_R           -1   10.87622000    7.68237900   -5.93612800 L
 H-H_            -1   10.96416400    7.27257000   -6.76624500 L
 C-C_R           -1   16.26041000    9.59240600   -6.51679200 L
 H-H_            -1   16.97994300    9.41463800   -7.07757300 L
 C-C_R           -1   13.91531600    9.51579500   -6.07889600 L
 C-C_R           -1   14.97780400    9.22851400   -6.91248300 L
 H-H_            -1   14.83787800    8.79818400   -7.72536900 L
 S-S_R           -1   33.13632900   10.65198000   -3.83307400 L
 O-O_R           -1   33.05980100    9.19132700   -6.50229800 L
 C-C_R           -1   32.16138900    8.74437400   -5.54753000 L
 C-C_R           -1   31.08997000    8.88192300   -3.40422300 L
 H-H_            -1   31.03931300    9.24094600   -2.54751300 L
 C-C_R           -1   34.51687000   10.22193100   -4.84997300 L
 C-C_R           -1   30.28852100    7.32716400   -5.05188900 L
 H-H_            -1   29.68443800    6.66839800   -5.31075100 L
 C-C_R           -1   32.07141800    9.32858500   -4.27851200 L
 C-C_R           -1   30.18216600    7.90779800   -3.79347400 L
 H-H_            -1   29.50486500    7.64344900   -3.21328100 L
 C-C_R           -1   36.88854600   10.25921000   -5.28471100 L
 H-H_            -1   37.75274700   10.49024800   -5.02742800 L
 C-C_R           -1   35.81998400   10.53585300   -4.45429000 L
 H-H_            -1   35.96756600   10.93444300   -3.62727100 L
 C-C_R           -1   31.28426600    7.72608500   -5.91973400 L
 H-H_            -1   31.37221100    7.31627600   -6.74985200 L
 C-C_R           -1   36.66845600    9.63611200   -6.50039800 L
 H-H_            -1   37.38799000    9.45834300   -7.06117900 L
 C-C_R           -1   34.32336300    9.55950000   -6.06250300 L
 C-C_R           -1   35.38585000    9.27221900   -6.89609000 L
 H-H_            -1   35.24592400    8.84189000   -7.70897600 L
 S-S_R           -1  -28.07119300    2.83179000   -4.07067300 L
 O-O_R           -1  -28.14772100    1.37113500   -6.73979800 L
 C-C_R           -1  -29.04613300    0.92418200   -5.78502900 L
 C-C_R           -1  -30.11755200    1.06173100   -3.64172200 L
 H-H_            -1  -30.16820900    1.42075400   -2.78501200 L
 C-C_R           -1  -26.69065100    2.40173800   -5.08747300 L
 C-C_R           -1  -30.91900100   -0.49302800   -5.28938800 L
 H-H_            -1  -31.52308400   -1.15179400   -5.54825000 L
 C-C_R           -1  -29.13610400    1.50839300   -4.51601100 L
 C-C_R           -1  -31.02535500    0.08760800   -4.03107300 L
 H-H_            -1  -31.70265700   -0.17674300   -3.45078000 L
 C-C_R           -1  -24.31897600    2.43901800   -5.52221000 L
 H-H_            -1  -23.45477500    2.67005600   -5.26492700 L
 C-C_R           -1  -25.38753800    2.71566100   -4.69178900 L
 H-H_            -1  -25.23995600    3.11425100   -3.86477000 L
 C-C_R           -1  -29.92325500   -0.09410800   -6.15723300 L
 H-H_            -1  -29.83531100   -0.50391600   -6.98735100 L
 C-C_R           -1  -24.53906500    1.81592000   -6.73789700 L
 H-H_            -1  -23.81953200    1.63815100   -7.29867800 L
 C-C_R           -1  -26.88415900    1.73930800   -6.30000200 L
 C-C_R           -1  -25.82167100    1.45202700   -7.13358900 L
 H-H_            -1  -25.96159700    1.02169800   -7.94647500 L
 S-S_R           -1   -7.66314600    2.87549300   -4.05418000 L
 O-O_R           -1   -7.73967400    1.41484100   -6.72340400 L
 C-C_R           -1   -8.63808600    0.96788800   -5.76863600 L
 C-C_R           -1   -9.70950500    1.10543700   -3.62532900 L
 H-H_            -1   -9.76016200    1.46446000   -2.76861900 L
 C-C_R           -1   -6.28260500    2.44544400   -5.07107900 L
 C-C_R           -1  -10.51095400   -0.44932200   -5.27299500 L
 H-H_            -1  -11.11503700   -1.10808900   -5.53185700 L
 C-C_R           -1   -8.72805700    1.55209900   -4.49961800 L
 C-C_R           -1  -10.61730900    0.13131200   -4.01458000 L
 H-H_            -1  -11.29461000   -0.13303700   -3.43438700 L
 C-C_R           -1   -3.91092900    2.48272400   -5.50581700 L
 H-H_            -1   -3.04672800    2.71376200   -5.24853400 L
 C-C_R           -1   -4.97949100    2.75936600   -4.67539600 L
 H-H_            -1   -4.83190900    3.15795700   -3.84837700 L
 C-C_R           -1   -9.51520900   -0.05040200   -6.14084000 L
 H-H_            -1   -9.42726400   -0.46021100   -6.97095800 L
 C-C_R           -1   -4.13101900    1.85962500   -6.72150400 L
 H-H_            -1   -3.41148600    1.68185700   -7.28228500 L
 C-C_R           -1   -6.47611200    1.78301400   -6.28360900 L
 C-C_R           -1   -5.41362500    1.49573300   -7.11719600 L
 H-H_            -1   -5.55355100    1.06540300   -7.93008200 L
 S-S_R           -1   12.74490100    2.91919800   -4.03778700 L
 O-O_R           -1   12.66837300    1.45854500   -6.70701100 L
 C-C_R           -1   11.76996000    1.01159200   -5.75224300 L
 C-C_R           -1   10.69854100    1.14914100   -3.60893600 L
 H-H_            -1   10.64788400    1.50816400   -2.75222600 L
 C-C_R           -1   14.12544200    2.48914900   -5.05468600 L
 C-C_R           -1    9.89709300   -0.40561800   -5.25660200 L
 H-H_            -1    9.29301000   -1.06438400   -5.51546300 L
 C-C_R           -1   11.67999000    1.59580300   -4.48322400 L
 C-C_R           -1    9.79073800    0.17501600   -3.99818600 L
 H-H_            -1    9.11343600   -0.08933300   -3.41799400 L
 C-C_R           -1   16.49711800    2.52642900   -5.48942300 L
 H-H_            -1   17.36131800    2.75746600   -5.23214000 L
 C-C_R           -1   15.42855500    2.80307100   -4.65900200 L
 H-H_            -1   15.57613800    3.20166100   -3.83198300 L
 C-C_R           -1   10.89283800   -0.00669700   -6.12444700 L
 H-H_            -1   10.98078300   -0.41650600   -6.95456400 L
 C-C_R           -1   16.27702800    1.90333000   -6.70511100 L
 H-H_            -1   16.99656100    1.72556100   -7.26589200 L
 C-C_R           -1   13.93193400    1.82671900   -6.26721500 L
 C-C_R           -1   14.99442200    1.53943700   -7.10080200 L
 H-H_            -1   14.85449600    1.10910800   -7.91368800 L
 S-S_R           -1   33.15294700    2.96290300   -4.02139300 L
 O-O_R           -1   33.07641900    1.50225100   -6.69061800 L
 C-C_R           -1   32.17800700    1.05529800   -5.73584900 L
 C-C_R           -1   31.10658800    1.19284700   -3.59254200 L
 H-H_            -1   31.05593100    1.55187000   -2.73583200 L
 C-C_R           -1   34.53348900    2.53285400   -5.03829300 L
 C-C_R           -1   30.30513900   -0.36191200   -5.24020800 L
 H-H_            -1   29.70105600   -1.02067800   -5.49907000 L
 C-C_R           -1   32.08803600    1.63950900   -4.46683100 L
 C-C_R           -1   30.19878500    0.21872200   -3.98179300 L
 H-H_            -1   29.52148300   -0.04562700   -3.40160000 L
 C-C_R           -1   36.90516400    2.57013400   -5.47303000 L
 H-H_            -1   37.76936500    2.80117200   -5.21574700 L
 C-C_R           -1   35.83660200    2.84677700   -4.64260900 L
 H-H_            -1   35.98418400    3.24536700   -3.81559000 L
 C-C_R           -1   31.30088500    0.03700800   -6.10805300 L
 H-H_            -1   31.38882900   -0.37280100   -6.93817100 L
 C-C_R           -1   36.68507500    1.94703600   -6.68871700 L
 H-H_            -1   37.40460800    1.76926700   -7.24949800 L
 C-C_R           -1   34.33998100    1.87042400   -6.25082200 L
 C-C_R           -1   35.40246800    1.58314300   -7.08440900 L
 H-H_            -1   35.26254300    1.15281400   -7.89729500 L
 S-S_R           -1  -28.05457500   -4.85728600   -4.25899200 L
 O-O_R           -1  -28.13110300   -6.31794100   -6.92811700 L
 C-C_R           -1  -29.02951500   -6.76489400   -5.97334900 L
 C-C_R           -1  -30.10093400   -6.62734500   -3.83004100 L
 H-H_            -1  -30.15159100   -6.26832200   -2.97333100 L
 C-C_R           -1  -26.67403300   -5.28733800   -5.27579200 L
 C-C_R           -1  -30.90238300   -8.18210400   -5.47770700 L
 H-H_            -1  -31.50646500   -8.84087100   -5.73656900 L
 C-C_R           -1  -29.11948500   -6.18068300   -4.70433000 L
 C-C_R           -1  -31.00873700   -7.60147000   -4.21929200 L
 H-H_            -1  -31.68603900   -7.86581900   -3.63909900 L
 C-C_R           -1  -24.30235800   -5.25005800   -5.71052900 L
 H-H_            -1  -23.43815700   -5.01902000   -5.45324600 L
 C-C_R           -1  -25.37092000   -4.97341500   -4.88010800 L
 H-H_            -1  -25.22333700   -4.57482500   -4.05308900 L
 C-C_R           -1  -29.90663700   -7.78318400   -6.34555200 L
 H-H_            -1  -29.81869300   -8.19299300   -7.17567000 L
 C-C_R           -1  -24.52244700   -5.87315600   -6.92621600 L
 H-H_            -1  -23.80291400   -6.05092500   -7.48699700 L
 C-C_R           -1  -26.86754100   -5.94976800   -6.48832100 L
 C-C_R           -1  -25.80505300   -6.23704900   -7.32190800 L
 H-H_            -1  -25.94497900   -6.66737900   -8.13479400 L
 S-S_R           -1   -7.64652800   -4.81358300   -4.24249900 L
 O-O_R           -1   -7.72305600   -6.27423600   -6.91172300 L
 C-C_R           -1   -8.62146800   -6.72118900   -5.95695500 L
 C-C_R           -1   -9.69288700   -6.58363900   -3.81364800 L
 H-H_            -1   -9.74354400   -6.22461600   -2.95693800 L
 C-C_R           -1   -6.26598700   -5.24363200   -5.25939800 L
 C-C_R           -1  -10.49433600   -8.13839900   -5.46131400 L
 H-H_            -1  -11.09841900   -8.79716500   -5.72017600 L
 C-C_R           -1   -8.71143900   -6.13697800   -4.68793700 L
 C-C_R           -1  -10.60069100   -7.55776500   -4.20289900 L
 H-H_            -1  -11.27799200   -7.82211400   -3.62270600 L
 C-C_R           -1   -3.89431100   -5.20635200   -5.69413600 L
 H-H_            -1   -3.03011000   -4.97531500   -5.43685300 L
 C-C_R           -1   -4.96287300   -4.92971000   -4.86371500 L
 H-H_            -1   -4.81529100   -4.53112000   -4.03669600 L
 C-C_R           -1   -9.49859100   -7.73947800   -6.32915900 L
 H-H_            -1   -9.41064600   -8.14928700   -7.15927700 L
 C-C_R           -1   -4.11440100   -5.82945100   -6.90982300 L
 H-H_            -1   -3.39486800   -6.00721900   -7.47060400 L
 C-C_R           -1   -6.45949400   -5.90606200   -6.47192800 L
 C-C_R           -1   -5.39700700   -6.19334400   -7.30551500 L
 H-H_            -1   -5.53693300   -6.62367300   -8.11840100 L
 S-S_R           -1   12.76151900   -4.76987900   -4.22610600 L
 O-O_R           -1   12.68499100   -6.23053100   -6.89533000 L
 C-C_R           -1   11.78657900   -6.67748400   -5.94056200 L
 C-C_R           -1   10.71516000   -6.53993500   -3.79725500 L
 H-H_            -1   10.66450200   -6.18091200   -2.94054500 L
 C-C_R           -1   14.14206000   -5.19992700   -5.24300500 L
 C-C_R           -1    9.91371100   -8.09469400   -5.44492100 L
 H-H_            -1    9.30962800   -8.75346000   -5.70378200 L
 C-C_R           -1   11.69660800   -6.09327300   -4.67154400 L
 C-C_R           -1    9.80735600   -7.51406000   -4.18650500 L
 H-H_            -1    9.13005400   -7.77840900   -3.60631300 L
 C-C_R           -1   16.51373600   -5.16264800   -5.67774200 L
 H-H_            -1   17.37793600   -4.93161000   -5.42045900 L
 C-C_R           -1   15.44517300   -4.88600500   -4.84732100 L
 H-H_            -1   15.59275600   -4.48741500   -4.02030300 L
 C-C_R           -1   10.90945600   -7.69577400   -6.31276600 L
 H-H_            -1   10.99740100   -8.10558200   -7.14288400 L
 C-C_R           -1   16.29364600   -5.78574600   -6.89343000 L
 H-H_            -1   17.01317900   -5.96351500   -7.45421100 L
 C-C_R           -1   13.94855200   -5.86235800   -6.45553400 L
 C-C_R           -1   15.01104000   -6.14963900   -7.28912100 L
 H-H_            -1   14.87111400   -6.57996800   -8.10200800 L
 S-S_R           -1   33.16956500   -4.72617300   -4.20971300 L
 O-O_R           -1   33.09303700   -6.18682500   -6.87893700 L
 C-C_R           -1   32.19462500   -6.63377800   -5.92416900 L
 C-C_R           -1   31.12320600   -6.49622900   -3.78086100 L
 H-H_            -1   31.07254900   -6.13720600   -2.92415100 L
 C-C_R           -1   34.55010700   -5.15622200   -5.22661200 L
 C-C_R           -1   30.32175700   -8.05098800   -5.42852700 L
 H-H_            -1   29.71767400   -8.70975500   -5.68738900 L
 C-C_R           -1   32.10465400   -6.04956700   -4.65515000 L
 C-C_R           -1   30.21540300   -7.47035400   -4.17011200 L
 H-H_            -1   29.53810100   -7.73470300   -3.58991900 L
 C-C_R           -1   36.92178200   -5.11894200   -5.66134900 L
 H-H_            -1   37.78598300   -4.88790400   -5.40406600 L
 C-C_R           -1   35.85322000   -4.84230000   -4.83092800 L
 H-H_            -1   36.00080200   -4.44370900   -4.00390900 L
 C-C_R           -1   31.31750300   -7.65206800   -6.29637200 L
 H-H_            -1   31.40544700   -8.06187700   -7.12649000 L
 C-C_R           -1   36.70169300   -5.74204000   -6.87703600 L
 H-H_            -1   37.42122600   -5.91980900   -7.43781700 L
 C-C_R           -1   34.35659900   -5.81865200   -6.43914100 L
 C-C_R           -1   35.41908600   -6.10593300   -7.27272800 L
 H-H_            -1   35.27916100   -6.53626300   -8.08561400 L
 S-S_R           -1  -28.03795700  -12.54636500   -4.44721200 L
 O-O_R           -1  -28.11448500  -14.00701700   -7.11643600 L
 C-C_R           -1  -29.01289800  -14.45397000   -6.16166800 L
 C-C_R           -1  -30.08431700  -14.31642100   -4.01836100 L
 H-H_            -1  -30.13497400  -13.95739800   -3.16165000 L
 C-C_R           -1  -26.65741600  -12.97641400   -5.46411100 L
 C-C_R           -1  -30.88576600  -15.87118100   -5.66602600 L
 H-H_            -1  -31.48984800  -16.52994700   -5.92488800 L
 C-C_R           -1  -29.10286800  -13.86975900   -4.89264900 L
 C-C_R           -1  -30.99212000  -15.29054700   -4.40761100 L
 H-H_            -1  -31.66942200  -15.55489500   -3.82741800 L
 C-C_R           -1  -24.28574000  -12.93913400   -5.89884800 L
 H-H_            -1  -23.42154000  -12.70809700   -5.64156500 L
 C-C_R           -1  -25.35430300  -12.66249200   -5.06842700 L
 H-H_            -1  -25.20672000  -12.26390100   -4.24140800 L
 C-C_R           -1  -29.89002000  -15.47226000   -6.53387200 L
 H-H_            -1  -29.80207500  -15.88206900   -7.36398900 L
 C-C_R           -1  -24.50583000  -13.56223300   -7.11453500 L
 H-H_            -1  -23.78629700  -13.74000100   -7.67531700 L
 C-C_R           -1  -26.85092400  -13.63884400   -6.67664000 L
 C-C_R           -1  -25.78843600  -13.92612600   -7.51022700 L
 H-H_            -1  -25.92836200  -14.35645500   -8.32311300 L
 S-S_R           -1   -7.62991100  -12.50265900   -4.43081800 L
 O-O_R           -1   -7.70643900  -13.96331200   -7.10004200 L
 C-C_R           -1   -8.60485100  -14.41026500   -6.14527400 L
 C-C_R           -1   -9.67627000  -14.27271600   -4.00196700 L
 H-H_            -1   -9.72692700  -13.91369300   -3.14525700 L
 C-C_R           -1   -6.24936900  -12.93270800   -5.44771700 L
 C-C_R           -1  -10.47771900  -15.82747500   -5.64963300 L
 H-H_            -1  -11.08180200  -16.48624100   -5.90849500 L
 C-C_R           -1   -8.69482200  -13.82605400   -4.87625600 L
 C-C_R           -1  -10.58407300  -15.24684100   -4.39121800 L
 H-H_            -1  -11.26137500  -15.51119000   -3.81102500 L
 C-C_R           -1   -3.87769400  -12.89542900   -5.88245500 L
 H-H_            -1   -3.01349300  -12.66439100   -5.62517200 L
 C-C_R           -1   -4.94625600  -12.61878600   -5.05203400 L
 H-H_            -1   -4.79867400  -12.22019600   -4.22501500 L
 C-C_R           -1   -9.48197300  -15.42855400   -6.51747800 L
 H-H_            -1   -9.39402900  -15.83836300   -7.34759600 L
 C-C_R           -1   -4.09778300  -13.51852700   -7.09814200 L
 H-H_            -1   -3.37825000  -13.69629600   -7.65892300 L
 C-C_R           -1   -6.44287700  -13.59513900   -6.66024700 L
 C-C_R           -1   -5.38039000  -13.88242000   -7.49383400 L
 H-H_            -1   -5.52031500  -14.31274900   -8.30672000 L
 S-S_R           -1   12.77813600  -12.45895500   -4.41442500 L
 O-O_R           -1   12.70160800  -13.91960700   -7.08364900 L
 C-C_R           -1   11.80319600  -14.36656000   -6.12888100 L
 C-C_R           -1   10.73177700  -14.22901100   -3.98557400 L
 H-H_            -1   10.68111900  -13.86998800   -3.12886400 L
 C-C_R           -1   14.15867700  -12.88900400   -5.43132400 L
 C-C_R           -1    9.93032800  -15.78377000   -5.63324000 L
 H-H_            -1    9.32624500  -16.44253600   -5.89210200 L
 C-C_R           -1   11.71322500  -13.78234900   -4.85986300 L
 C-C_R           -1    9.82397300  -15.20313600   -4.37482500 L
 H-H_            -1    9.14667100  -15.46748500   -3.79463200 L
 C-C_R           -1   16.53035300  -12.85172400   -5.86606200 L
 H-H_            -1   17.39455400  -12.62068600   -5.60877800 L
 C-C_R           -1   15.46179000  -12.57508100   -5.03564100 L
 H-H_            -1   15.60937300  -12.17649100   -4.20862200 L
 C-C_R           -1   10.92607300  -15.38485000   -6.50108500 L
 H-H_            -1   11.01401800  -15.79465900   -7.33120300 L
 C-C_R           -1   16.31026300  -13.47482200   -7.08174900 L
 H-H_            -1   17.02979600  -13.65259100   -7.64253000 L
 C-C_R           -1   13.96516900  -13.55143400   -6.64385400 L
 C-C_R           -1   15.02765700  -13.83871500   -7.47744100 L
 H-H_            -1   14.88773100  -14.26904500   -8.29032700 L
 S-S_R           -1   33.18618200  -12.41524900   -4.39803200 L
 O-O_R           -1   33.10965400  -13.87590100   -7.06725600 L
 C-C_R           -1   32.21124200  -14.32285500   -6.11248800 L
 C-C_R           -1   31.13982300  -14.18530500   -3.96918100 L
 H-H_            -1   31.08916600  -13.82628200   -3.11247000 L
 C-C_R           -1   34.56672400  -12.84529800   -5.41493100 L
 C-C_R           -1   30.33837400  -15.74006500   -5.61684700 L
 H-H_            -1   29.73429200  -16.39883100   -5.87570800 L
 C-C_R           -1   32.12127200  -13.73864400   -4.84346900 L
 C-C_R           -1   30.23202000  -15.15943100   -4.35843100 L
 H-H_            -1   29.55471800  -15.42377900   -3.77823800 L
 C-C_R           -1   36.93839900  -12.80801800   -5.84966800 L
 H-H_            -1   37.80260000  -12.57698100   -5.59238500 L
 C-C_R           -1   35.86983700  -12.53137600   -5.01924700 L
 H-H_            -1   36.01742000  -12.13278600   -4.19222800 L
 C-C_R           -1   31.33412000  -15.34114400   -6.48469200 L
 H-H_            -1   31.42206400  -15.75095300   -7.31480900 L
 C-C_R           -1   36.71831000  -13.43111700   -7.06535500 L
 H-H_            -1   37.43784300  -13.60888500   -7.62613700 L
 C-C_R           -1   34.37321600  -13.50772800   -6.62746000 L
 C-C_R           -1   35.43570400  -13.79501000   -7.46104700 L
 H-H_            -1   35.29577800  -14.22533900   -8.27393300 L
 S-S_R           -1  -28.09221100   10.37733100    1.97778700 L
 O-O_R           -1  -28.16873900    8.91667700   -0.69133800 L
 C-C_R           -1  -29.06715100    8.46972600    0.26333000 L
 C-C_R           -1  -30.13857000    8.60727500    2.40663800 L
 H-H_            -1  -30.18922700    8.96629800    3.26334800 L
 C-C_R           -1  -26.71166900    9.94728000    0.96098700 L
 C-C_R           -1  -30.94001900    7.05251300    0.75907200 L
 H-H_            -1  -31.54410200    6.39375000    0.50011000 L
 C-C_R           -1  -29.15712100    9.05393700    1.53234900 L
 C-C_R           -1  -31.04637300    7.63315000    2.01738700 L
 H-H_            -1  -31.72367500    7.36880100    2.59758000 L
 C-C_R           -1  -24.33999400    9.98456000    0.52625000 L
 H-H_            -1  -23.47579300   10.21559700    0.78353300 L
 C-C_R           -1  -25.40855600   10.26120200    1.35667100 L
 H-H_            -1  -25.26097400   10.65979300    2.18369000 L
 C-C_R           -1  -29.94427300    7.45143400   -0.10877300 L
 H-H_            -1  -29.85632900    7.04162800   -0.93899100 L
 C-C_R           -1  -24.56008300    9.36146100   -0.68943700 L
 H-H_            -1  -23.84055000    9.18369300   -1.25021800 L
 C-C_R           -1  -26.90517700    9.28485000   -0.25154200 L
 C-C_R           -1  -25.84269000    8.99756800   -1.08512900 L
 H-H_            -1  -25.98261500    8.56723900   -1.89801500 L
 S-S_R           -1   -7.68416400   10.42103500    1.99428000 L
 O-O_R           -1   -7.76069200    8.96038200   -0.67494400 L
 C-C_R           -1   -8.65910400    8.51342900    0.27982400 L
 C-C_R           -1   -9.73052300    8.65097800    2.42313100 L
 H-H_            -1   -9.78118000    9.01000100    3.27984100 L
 C-C_R           -1   -6.30362300    9.99098600    0.97738100 L
 C-C_R           -1  -10.53197200    7.09621900    0.77546500 L
 H-H_            -1  -11.13605500    6.43745300    0.51660300 L
 C-C_R           -1   -8.74907500    9.09764000    1.54884200 L
 C-C_R           -1  -10.63832700    7.67685300    2.03388000 L
 H-H_            -1  -11.31562800    7.41250400    2.61407300 L
 C-C_R           -1   -3.93194700   10.02826500    0.54264300 L
 H-H_            -1   -3.06774600   10.25930300    0.79992600 L
 C-C_R           -1   -5.00050900   10.30490800    1.37306400 L
 H-H_            -1   -4.85292700   10.70349800    2.20008300 L
 C-C_R           -1   -9.53622700    7.49514000   -0.09238000 L
 H-H_            -1   -9.44828200    7.08533100   -0.92249800 L
 C-C_R           -1   -4.15203700    9.40516700   -0.67304400 L
 H-H_            -1   -3.43250400    9.22739800   -1.23382500 L
 C-C_R           -1   -6.49713100    9.32855500   -0.23514900 L
 C-C_R           -1   -5.43464300    9.04127400   -1.06873600 L
 H-H_            -1   -5.57456900    8.61094500   -1.88162200 L
 S-S_R           -1   12.72388300   10.46473900    2.01067300 L
 O-O_R           -1   12.64735500    9.00408700   -0.65855100 L
 C-C_R           -1   11.74894200    8.55713400    0.29621700 L
 C-C_R           -1   10.67752300    8.69468300    2.43952400 L
 H-H_            -1   10.62686600    9.05370600    3.29623400 L
 C-C_R           -1   14.10442400   10.03469000    0.99377400 L
 C-C_R           -1    9.87607400    7.13992400    0.79185800 L
 H-H_            -1    9.27199200    6.48115800    0.53299700 L
 C-C_R           -1   11.65897200    9.14134500    1.56523500 L
 C-C_R           -1    9.76972000    7.72055800    2.05027300 L
 H-H_            -1    9.09241800    7.45620900    2.63046600 L
 C-C_R           -1   16.47610000   10.07197000    0.55903700 L
 H-H_            -1   17.34030000   10.30300800    0.81632000 L
 C-C_R           -1   15.40753700   10.34861300    1.38945800 L
 H-H_            -1   15.55512000   10.74720300    2.21647600 L
 C-C_R           -1   10.87182000    7.53884400   -0.07598700 L
 H-H_            -1   10.95976500    7.12903500   -0.90610500 L
 C-C_R           -1   16.25601000    9.44887200   -0.65665100 L
 H-H_            -1   16.97554300    9.27110300   -1.21743200 L
 C-C_R           -1   13.91091600    9.37226000   -0.21875500 L
 C-C_R           -1   14.97340400    9.08497900   -1.05234300 L
 H-H_            -1   14.83347800    8.65464900   -1.86522900 L
 S-S_R           -1   33.13192900   10.50844500    2.02706600 L
 O-O_R           -1   33.05540100    9.04779300   -0.64215800 L
 C-C_R           -1   32.15698900    8.60083900    0.31261000 L
 C-C_R           -1   31.08557000    8.73838900    2.45591700 L
 H-H_            -1   31.03491300    9.09741200    3.31262800 L
 C-C_R           -1   34.51247100   10.07839600    1.01016700 L
 C-C_R           -1   30.28412100    7.18362900    0.80825200 L
 H-H_            -1   29.68003800    6.52486300    0.54939000 L
 C-C_R           -1   32.06701800    9.18505000    1.58162900 L
 C-C_R           -1   30.17776600    7.76426300    2.06666700 L
 H-H_            -1   29.50046500    7.49991500    2.64686000 L
 C-C_R           -1   36.88414600   10.11567600    0.57543000 L
 H-H_            -1   37.74834700   10.34671300    0.83271300 L
 C-C_R           -1   35.81558400   10.39231800    1.40585100 L
 H-H_            -1   35.96316600   10.79090800    2.23287000 L
 C-C_R           -1   31.27986600    7.58255000   -0.05959400 L
 H-H_            -1   31.36781100    7.17274100   -0.88971100 L
 C-C_R           -1   36.66405700    9.49257700   -0.64025700 L
 H-H_            -1   37.38359000    9.31480900   -1.20103800 L
 C-C_R           -1   34.31896300    9.41596600   -0.20236200 L
 C-C_R           -1   35.38145000    9.12868400   -1.03594900 L
 H-H_            -1   35.24152500    8.69835500   -1.84883500 L
 S-S_R           -1  -28.07559300    2.68825500    1.78946700 L
 O-O_R           -1  -28.15212100    1.22760000   -0.87965700 L
 C-C_R           -1  -29.05053300    0.78064700    0.07511100 L
 C-C_R           -1  -30.12195200    0.91819900    2.21831800 L
 H-H_            -1  -30.17260900    1.27722200    3.07502900 L
 C-C_R           -1  -26.69505100    2.25820400    0.77266800 L
 C-C_R           -1  -30.92340100   -0.63656300    0.57075200 L
 H-H_            -1  -31.52748300   -1.29532900    0.31189100 L
 C-C_R           -1  -29.14050300    1.36486100    1.34403000 L
 C-C_R           -1  -31.02975500   -0.05592900    1.82916800 L
 H-H_            -1  -31.70705700   -0.32027800    2.40936100 L
 C-C_R           -1  -24.32337600    2.29548400    0.33793100 L
 H-H_            -1  -23.45917500    2.52652100    0.59521400 L
 C-C_R           -1  -25.39193800    2.57212600    1.16835200 L
 H-H_            -1  -25.24435500    2.97071600    1.99537100 L
 C-C_R           -1  -29.92765500   -0.23764200   -0.29709300 L
 H-H_            -1  -29.83971100   -0.64745100   -1.12721000 L
 C-C_R           -1  -24.54346500    1.67238500   -0.87775600 L
 H-H_            -1  -23.82393200    1.49461600   -1.43853800 L
 C-C_R           -1  -26.88855900    1.59577400   -0.43986100 L
 C-C_R           -1  -25.82607100    1.30849200   -1.27344800 L
 H-H_            -1  -25.96599700    0.87816300   -2.08633400 L
 S-S_R            0   -7.51877100    2.62829000    1.78989400 H
 O-O_R            0   -7.67608700    1.18966600   -0.90500100 H
 C-C_R            0   -8.59111500    0.78544300    0.03257800 H
 C-C_R            0   -9.63883400    0.90870600    2.20555700 H
 H-H_             0   -9.67571800    1.34615100    3.20185300 H
 C-C_R            0   -6.16887800    2.19469500    0.71697300 H
 C-C_R            0  -10.50858100   -0.60447600    0.53964200 H
 H-H_             0  -11.23237200   -1.35471100    0.21978000 H
 C-C_R            0   -8.64720000    1.34033600    1.31906100 H
 C-C_R            0  -10.57588400   -0.05146000    1.81982000 H
 H-H_             0  -11.35174800   -0.36573700    2.52067000 H
 C-C_R            0   -3.80779600    2.28227100    0.17456100 H
 H-H_             0   -2.79002800    2.55501300    0.45474100 H
 C-C_R            0   -4.85429300    2.52246100    1.06718900 H
 H-H_             0   -4.65986500    2.97302500    2.04162400 H
 C-C_R            0   -9.51009200   -0.19444500   -0.34463600 H
 H-H_             0   -9.43666500   -0.60682300   -1.34842000 H
 C-C_R            0   -4.06648800    1.68638700   -1.06270000 H
 H-H_             0   -3.25557100    1.48695800   -1.76516300 H
 C-C_R            0   -6.41482300    1.57324800   -0.51659700 H
 C-C_R            0   -5.36809700    1.31358700   -1.40057900 H
 H-H_             0   -5.59638900    0.81638400   -2.34251500 H
 S-S_R           -1   12.74050100    2.77566300    1.82235400 L
 O-O_R           -1   12.66397300    1.31501100   -0.84687000 L
 C-C_R           -1   11.76556100    0.86805800    0.10789800 L
 C-C_R           -1   10.69414200    1.00560700    2.25120500 L
 H-H_            -1   10.64348400    1.36463000    3.10791500 L
 C-C_R           -1   14.12104200    2.34561400    0.80545500 L
 C-C_R           -1    9.89269300   -0.54915300    0.60353900 L
 H-H_            -1    9.28861000   -1.20791900    0.34467700 L
 C-C_R           -1   11.67559000    1.45226900    1.37691600 L
 C-C_R           -1    9.78633800    0.03148200    1.86195400 L
 H-H_            -1    9.10903600   -0.23286700    2.44214700 L
 C-C_R           -1   16.49271800    2.38289400    0.37071700 L
 H-H_            -1   17.35691800    2.61393100    0.62800100 L
 C-C_R           -1   15.42415500    2.65953600    1.20113800 L
 H-H_            -1   15.57173800    3.05812700    2.02815700 L
 C-C_R           -1   10.88843800   -0.15023200   -0.26430600 L
 H-H_            -1   10.97638300   -0.56004100   -1.09442400 L
 C-C_R           -1   16.27262800    1.75979500   -0.84497000 L
 H-H_            -1   16.99216100    1.58202700   -1.40575100 L
 C-C_R           -1   13.92753400    1.68318400   -0.40707500 L
 C-C_R           -1   14.99002200    1.39590300   -1.24066200 L
 H-H_            -1   14.85009600    0.96557300   -2.05354800 L
 S-S_R           -1   33.14854700    2.81936900    1.83874700 L
 O-O_R           -1   33.07201900    1.35871600   -0.83047700 L
 C-C_R           -1   32.17360700    0.91176300    0.12429100 L
 C-C_R           -1   31.10218800    1.04931200    2.26759800 L
 H-H_            -1   31.05153100    1.40833500    3.12430900 L
 C-C_R           -1   34.52908900    2.38932000    0.82184800 L
 C-C_R           -1   30.30073900   -0.50544700    0.61993200 L
 H-H_            -1   29.69665600   -1.16421300    0.36107100 L
 C-C_R           -1   32.08363600    1.49597400    1.39331000 L
 C-C_R           -1   30.19438500    0.07518700    1.87834800 L
 H-H_            -1   29.51708300   -0.18916200    2.45854100 L
 C-C_R           -1   36.90076400    2.42659900    0.38711100 L
 H-H_            -1   37.76496500    2.65763700    0.64439400 L
 C-C_R           -1   35.83220200    2.70324200    1.21753200 L
 H-H_            -1   35.97978400    3.10183200    2.04455100 L
 C-C_R           -1   31.29648500   -0.10652600   -0.24791300 L
 H-H_            -1   31.38442900   -0.51633500   -1.07803000 L
 C-C_R           -1   36.68067500    1.80350100   -0.82857600 L
 H-H_            -1   37.40020800    1.62573200   -1.38935800 L
 C-C_R           -1   34.33558100    1.72688900   -0.39068100 L
 C-C_R           -1   35.39806800    1.43960800   -1.22426800 L
 H-H_            -1   35.25814300    1.00927900   -2.03715400 L
 S-S_R           -1  -28.05897500   -5.00082400    1.60124800 L
 O-O_R           -1  -28.13550200   -6.46147600   -1.06797600 L
 C-C_R           -1  -29.03391500   -6.90842900   -0.11320800 L
 C-C_R           -1  -30.10533400   -6.77088000    2.03009900 L
 H-H_            -1  -30.15599100   -6.41185700    2.88680900 L
 C-C_R           -1  -26.67843300   -5.43087200    0.58434900 L
 C-C_R           -1  -30.90678300   -8.32563900    0.38243300 L
 H-H_            -1  -31.51086500   -8.98440500    0.12357200 L
 C-C_R           -1  -29.12388500   -6.32421800    1.15581100 L
 C-C_R           -1  -31.01313700   -7.74500500    1.64084900 L
 H-H_            -1  -31.69043900   -8.00935400    2.22104200 L
 C-C_R           -1  -24.30675700   -5.39359300    0.14961200 L
 H-H_            -1  -23.44255700   -5.16255500    0.40689500 L
 C-C_R           -1  -25.37532000   -5.11695000    0.98003300 L
 H-H_            -1  -25.22773700   -4.71836000    1.80705200 L
 C-C_R           -1  -29.91103700   -7.92671900   -0.48541200 L
 H-H_            -1  -29.82309200   -8.33652700   -1.31552900 L
 C-C_R           -1  -24.52684700   -6.01669100   -1.06607600 L
 H-H_            -1  -23.80731400   -6.19446000   -1.62685700 L
 C-C_R           -1  -26.87194100   -6.09330300   -0.62818000 L
 C-C_R           -1  -25.80945300   -6.38058400   -1.46176700 L
 H-H_            -1  -25.94937900   -6.81091300   -2.27465300 L
 S-S_R           -1   -7.65092800   -4.95711800    1.61764200 L
 O-O_R           -1   -7.72745600   -6.41777000   -1.05158200 L
 C-C_R           -1   -8.62586800   -6.86472300   -0.09681400 L
 C-C_R           -1   -9.69728700   -6.72717400    2.04649300 L
 H-H_            -1   -9.74794400   -6.36815100    2.90320300 L
 C-C_R           -1   -6.27038600   -5.38716700    0.60074200 L
 C-C_R           -1  -10.49873600   -8.28193300    0.39882700 L
 H-H_            -1  -11.10281900   -8.94070000    0.13996500 L
 C-C_R           -1   -8.71583900   -6.28051200    1.17220400 L
 C-C_R           -1  -10.60509100   -7.70129900    1.65724200 L
 H-H_            -1  -11.28239200   -7.96564800    2.23743500 L
 C-C_R           -1   -3.89871100   -5.34988700    0.16600500 L
 H-H_            -1   -3.03451000   -5.11884900    0.42328800 L
 C-C_R           -1   -4.96727300   -5.07324500    0.99642600 L
 H-H_            -1   -4.81969100   -4.67465400    1.82344500 L
 C-C_R           -1   -9.50299100   -7.88301300   -0.46901800 L
 H-H_            -1   -9.41504600   -8.29282200   -1.29913600 L
 C-C_R           -1   -4.11880000   -5.97298500   -1.04968200 L
 H-H_            -1   -3.39926700   -6.15075400   -1.61046300 L
 C-C_R           -1   -6.46389400   -6.04959700   -0.61178700 L
 C-C_R           -1   -5.40140700   -6.33687800   -1.44537400 L
 H-H_            -1   -5.54133200   -6.76720800   -2.25826000 L
 S-S_R           -1   12.75711900   -4.91341300    1.63403500 L
 O-O_R           -1   12.68059100   -6.37406600   -1.03518900 L
 C-C_R           -1   11.78217900   -6.82101900   -0.08042100 L
 C-C_R           -1   10.71076000   -6.68347000    2.06288600 L
 H-H_            -1   10.66010200   -6.32444700    2.91959600 L
 C-C_R           -1   14.13766000   -5.34346200    0.61713600 L
 C-C_R           -1    9.90931100   -8.23822900    0.41522000 L
 H-H_            -1    9.30522800   -8.89699500    0.15635800 L
 C-C_R           -1   11.69220800   -6.23680800    1.18859700 L
 C-C_R           -1    9.80295600   -7.65759500    1.67363500 L
 H-H_            -1    9.12565400   -7.92194400    2.25382800 L
 C-C_R           -1   16.50933600   -5.30618200    0.18239800 L
 H-H_            -1   17.37353700   -5.07514500    0.43968100 L
 C-C_R           -1   15.44077300   -5.02954000    1.01281900 L
 H-H_            -1   15.58835600   -4.63095000    1.83983800 L
 C-C_R           -1   10.90505600   -7.83930800   -0.45262500 L
 H-H_            -1   10.99300100   -8.24911700   -1.28274300 L
 C-C_R           -1   16.28924600   -5.92928100   -1.03328900 L
 H-H_            -1   17.00877900   -6.10705000   -1.59407000 L
 C-C_R           -1   13.94415200   -6.00589200   -0.59539400 L
 C-C_R           -1   15.00664000   -6.29317400   -1.42898100 L
 H-H_            -1   14.86671400   -6.72350300   -2.24186700 L
 S-S_R           -1   33.16516500   -4.86970800    1.65042800 L
 O-O_R           -1   33.08863700   -6.33036000   -1.01879600 L
 C-C_R           -1   32.19022500   -6.77731300   -0.06402800 L
 C-C_R           -1   31.11880600   -6.63976400    2.07927900 L
 H-H_            -1   31.06814900   -6.28074100    2.93598900 L
 C-C_R           -1   34.54570700   -5.29975700    0.63352900 L
 C-C_R           -1   30.31735700   -8.19452300    0.43161300 L
 H-H_            -1   29.71327400   -8.85328900    0.17275200 L
 C-C_R           -1   32.10025500   -6.19310200    1.20499100 L
 C-C_R           -1   30.21100300   -7.61388900    1.69002900 L
 H-H_            -1   29.53370100   -7.87823800    2.27022200 L
 C-C_R           -1   36.91738200   -5.26247700    0.19879200 L
 H-H_            -1   37.78158300   -5.03143900    0.45607500 L
 C-C_R           -1   35.84882000   -4.98583400    1.02921300 L
 H-H_            -1   35.99640300   -4.58724400    1.85623200 L
 C-C_R           -1   31.31310300   -7.79560300   -0.43623200 L
 H-H_            -1   31.40104700   -8.20541100   -1.26634900 L
 C-C_R           -1   36.69729300   -5.88557500   -1.01689600 L
 H-H_            -1   37.41682600   -6.06334400   -1.57767700 L
 C-C_R           -1   34.35219900   -5.96218700   -0.57900000 L
 C-C_R           -1   35.41468700   -6.24946800   -1.41258700 L
 H-H_            -1   35.27476100   -6.67979700   -2.22547300 L
 S-S_R           -1  -28.04235700  -12.68990000    1.41292900 L
 O-O_R           -1  -28.11888500  -14.15055200   -1.25629500 L
 C-C_R           -1  -29.01729700  -14.59750500   -0.30152700 L
 C-C_R           -1  -30.08871700  -14.45995600    1.84178000 L
 H-H_            -1  -30.13937400  -14.10093300    2.69849000 L
 C-C_R           -1  -26.66181600  -13.11994900    0.39603000 L
 C-C_R           -1  -30.89016500  -16.01471500    0.19411400 L
 H-H_            -1  -31.49424800  -16.67348200   -0.06474700 L
 C-C_R           -1  -29.10726800  -14.01329400    0.96749200 L
 C-C_R           -1  -30.99652000  -15.43408100    1.45253000 L
 H-H_            -1  -31.67382200  -15.69843000    2.03272200 L
 C-C_R           -1  -24.29014000  -13.08266900   -0.03870700 L
 H-H_            -1  -23.42594000  -12.85163100    0.21857600 L
 C-C_R           -1  -25.35870300  -12.80602600    0.79171400 L
 H-H_            -1  -25.21112000  -12.40743600    1.61873200 L
 C-C_R           -1  -29.89442000  -15.61579500   -0.67373100 L
 H-H_            -1  -29.80647500  -16.02560400   -1.50384800 L
 C-C_R           -1  -24.51023000  -13.70576700   -1.25439500 L
 H-H_            -1  -23.79069700  -13.88353600   -1.81517600 L
 C-C_R           -1  -26.85532400  -13.78237900   -0.81649900 L
 C-C_R           -1  -25.79283600  -14.06966000   -1.65008600 L
 H-H_            -1  -25.93276200  -14.49999000   -2.46297200 L
 S-S_R           -1   -7.63431100  -12.64619400    1.42932300 L
 O-O_R           -1   -7.71083900  -14.10684700   -1.23990200 L
 C-C_R           -1   -8.60925100  -14.55380000   -0.28513300 L
 C-C_R           -1   -9.68067000  -14.41625000    1.85817400 L
 H-H_            -1   -9.73132700  -14.05722700    2.71488400 L
 C-C_R           -1   -6.25376900  -13.07624300    0.41242300 L
 C-C_R           -1  -10.48211900  -15.97101000    0.21050800 L
 H-H_            -1  -11.08620200  -16.62977600   -0.04835400 L
 C-C_R           -1   -8.69922200  -13.96958900    0.98388500 L
 C-C_R           -1  -10.58847300  -15.39037600    1.46892300 L
 H-H_            -1  -11.26577500  -15.65472500    2.04911600 L
 C-C_R           -1   -3.88209400  -13.03896300   -0.02231400 L
 H-H_            -1   -3.01789300  -12.80792600    0.23496900 L
 C-C_R           -1   -4.95065600  -12.76232100    0.80810700 L
 H-H_            -1   -4.80307400  -12.36373100    1.63512600 L
 C-C_R           -1   -9.48637300  -15.57208900   -0.65733700 L
 H-H_            -1   -9.39842900  -15.98189800   -1.48745500 L
 C-C_R           -1   -4.10218300  -13.66206200   -1.23800100 L
 H-H_            -1   -3.38265000  -13.83983000   -1.79878200 L
 C-C_R           -1   -6.44727700  -13.73867300   -0.80010600 L
 C-C_R           -1   -5.38479000  -14.02595500   -1.63369300 L
 H-H_            -1   -5.52471500  -14.45628400   -2.44657900 L
 S-S_R           -1   12.77373600  -12.60248900    1.44571600 L
 O-O_R           -1   12.69720800  -14.06314200   -1.22350800 L
 C-C_R           -1   11.79879600  -14.51009500   -0.26874000 L
 C-C_R           -1   10.72737700  -14.37254600    1.87456700 L
 H-H_            -1   10.67672000  -14.01352300    2.73127700 L
 C-C_R           -1   14.15427700  -13.03253800    0.42881700 L
 C-C_R           -1    9.92592800  -15.92730500    0.22690100 L
 H-H_            -1    9.32184500  -16.58607100   -0.03196100 L
 C-C_R           -1   11.70882500  -13.92588400    1.00027800 L
 C-C_R           -1    9.81957300  -15.34667100    1.48531600 L
 H-H_            -1    9.14227100  -15.61102000    2.06550900 L
 C-C_R           -1   16.52595300  -12.99525900   -0.00592100 L
 H-H_            -1   17.39015400  -12.76422100    0.25136200 L
 C-C_R           -1   15.45739100  -12.71861600    0.82450000 L
 H-H_            -1   15.60497300  -12.32002600    1.65151900 L
 C-C_R           -1   10.92167300  -15.52838500   -0.64094400 L
 H-H_            -1   11.00961800  -15.93819300   -1.47106200 L
 C-C_R           -1   16.30586300  -13.61835700   -1.22160800 L
 H-H_            -1   17.02539600  -13.79612600   -1.78238900 L
 C-C_R           -1   13.96076900  -13.69496900   -0.78371300 L
 C-C_R           -1   15.02325700  -13.98225000   -1.61730000 L
 H-H_            -1   14.88333100  -14.41257900   -2.43018600 L
 S-S_R           -1   33.18178200  -12.55878400    1.46210900 L
 O-O_R           -1   33.10525400  -14.01943600   -1.20711500 L
 C-C_R           -1   32.20684200  -14.46638900   -0.25234700 L
 C-C_R           -1   31.13542300  -14.32884000    1.89096000 L
 H-H_            -1   31.08476600  -13.96981700    2.74767000 L
 C-C_R           -1   34.56232400  -12.98883300    0.44521000 L
 C-C_R           -1   30.33397400  -15.88359900    0.24329400 L
 H-H_            -1   29.72989200  -16.54236600   -0.01556700 L
 C-C_R           -1   32.11687200  -13.88217800    1.01667100 L
 C-C_R           -1   30.22762000  -15.30296500    1.50171000 L
 H-H_            -1   29.55031800  -15.56731400    2.08190200 L
 C-C_R           -1   36.93399900  -12.95155300    0.01047300 L
 H-H_            -1   37.79820000  -12.72051500    0.26775600 L
 C-C_R           -1   35.86543700  -12.67491100    0.84089400 L
 H-H_            -1   36.01302000  -12.27632000    1.66791200 L
 C-C_R           -1   31.32972000  -15.48467900   -0.62455100 L
 H-H_            -1   31.41766500  -15.89448800   -1.45466800 L
 C-C_R           -1   36.71391000  -13.57465100   -1.20521500 L
 H-H_            -1   37.43344300  -13.75242000   -1.76599600 L
 C-C_R           -1   34.36881600  -13.65126300   -0.76731900 L
 C-C_R           -1   35.43130400  -13.93854400   -1.60090600 L
 H-H_            -1   35.29137800  -14.36887400   -2.41379200 L
 S-S_R           -1  -28.09661100   10.23379700    7.83792700 L
 O-O_R           -1  -28.17313900    8.77314200    5.16880300 L
 C-C_R           -1  -29.07155100    8.32619100    6.12347100 L
 C-C_R           -1  -30.14297000    8.46374000    8.26677800 L
 H-H_            -1  -30.19362700    8.82276300    9.12348800 L
 C-C_R           -1  -26.71606900    9.80374500    6.82112800 L
 C-C_R           -1  -30.94441900    6.90897900    6.61921200 L
 H-H_            -1  -31.54850100    6.25021500    6.36025100 L
 C-C_R           -1  -29.16152100    8.91040200    7.39249000 L
 C-C_R           -1  -31.05077300    7.48961300    7.87762800 L
 H-H_            -1  -31.72807500    7.22526400    8.45782000 L
 C-C_R           -1  -24.34439400    9.84102500    6.38639100 L
 H-H_            -1  -23.48019300   10.07206500    6.64357400 L
 C-C_R           -1  -25.41295600   10.11767000    7.21671200 L
 H-H_            -1  -25.26537300   10.51626000    8.04373100 L
 C-C_R           -1  -29.94867300    7.30789900    5.75136700 L
 H-H_            -1  -29.86072900    6.89809000    4.92125000 L
 C-C_R           -1  -24.56448300    9.21792700    5.17070300 L
 H-H_            -1  -23.84495000    9.04015800    4.60992200 L
 C-C_R           -1  -26.90957700    9.14131800    5.60849900 L
 C-C_R           -1  -25.84708900    8.85403400    4.77501200 L
 H-H_            -1  -25.98701500    8.42370400    3.96212600 L
 S-S_R           -1   -7.68856400   10.27750000    7.85442100 L
 O-O_R           -1   -7.76509200    8.81684800    5.18519600 L
 C-C_R           -1   -8.66350400    8.36989400    6.13996500 L
 C-C_R           -1   -9.73492300    8.50744400    8.28327200 L
 H-H_            -1   -9.78558000    8.86646700    9.13998200 L
 C-C_R           -1   -6.30802300    9.84745100    6.83752100 L
 C-C_R           -1  -10.53637200    6.95268400    6.63560600 L
 H-H_            -1  -11.14045500    6.29391800    6.37674400 L
 C-C_R           -1   -8.75347500    8.95410500    7.40898300 L
 C-C_R           -1  -10.64272700    7.53331800    7.89402100 L
 H-H_            -1  -11.32002800    7.26897000    8.47421400 L
 C-C_R           -1   -3.93634700    9.88473100    6.40278400 L
 H-H_            -1   -3.07214600   10.11576800    6.66006700 L
 C-C_R           -1   -5.00490900   10.16137300    7.23320500 L
 H-H_            -1   -4.85732700   10.55996300    8.06022400 L
 C-C_R           -1   -9.54062700    7.35160500    5.76776100 L
 H-H_            -1   -9.45268200    6.94179600    4.93764300 L
 C-C_R           -1   -4.15643700    9.26163200    5.18709700 L
 H-H_            -1   -3.43690400    9.08386400    4.62631600 L
 C-C_R           -1   -6.50153000    9.18502100    5.62499200 L
 C-C_R           -1   -5.43904300    8.89773900    4.79140500 L
 H-H_            -1   -5.57896900    8.46741000    3.97851900 L
 S-S_R           -1   12.71948300   10.32120500    7.87081400 L
 O-O_R           -1   12.64295500    8.86055200    5.20159000 L
 C-C_R           -1   11.74454300    8.41359900    6.15635800 L
 C-C_R           -1   10.67312300    8.55114800    8.29966500 L
 H-H_            -1   10.62246600    8.91017100    9.15637500 L
 C-C_R           -1   14.10002400    9.89115600    6.85391500 L
 C-C_R           -1    9.87167500    6.99638900    6.65199900 L
 H-H_            -1    9.26759200    6.33762300    6.39313700 L
 C-C_R           -1   11.65457200    8.99781000    7.42537600 L
 C-C_R           -1    9.76532000    7.57702300    7.91041400 L
 H-H_            -1    9.08801800    7.31267400    8.49060700 L
 C-C_R           -1   16.47170000    9.92843500    6.41917700 L
 H-H_            -1   17.33590000   10.15947300    6.67646000 L
 C-C_R           -1   15.40313700   10.20507800    7.24959800 L
 H-H_            -1   15.55072000   10.60366800    8.07661700 L
 C-C_R           -1   10.86742000    7.39531000    5.78415400 L
 H-H_            -1   10.95536500    6.98550100    4.95403600 L
 C-C_R           -1   16.25161000    9.30533700    5.20349000 L
 H-H_            -1   16.97114300    9.12756800    4.64270900 L
 C-C_R           -1   13.90651600    9.22872500    5.64138500 L
 C-C_R           -1   14.96900400    8.94144400    4.80779800 L
 H-H_            -1   14.82907800    8.51111500    3.99491200 L
 S-S_R           -1   33.12752900   10.36491000    7.88720700 L
 O-O_R           -1   33.05100100    8.90425800    5.21798300 L
 C-C_R           -1   32.15258900    8.45730500    6.17275100 L
 C-C_R           -1   31.08117000    8.59485400    8.31605800 L
 H-H_            -1   31.03051300    8.95387700    9.17276800 L
 C-C_R           -1   34.50807100    9.93486100    6.87030800 L
 C-C_R           -1   30.27972100    7.04009500    6.66839200 L
 H-H_            -1   29.67563800    6.38132800    6.40953100 L
 C-C_R           -1   32.06261800    9.04151600    7.44177000 L
 C-C_R           -1   30.17336700    7.62072900    7.92680800 L
 H-H_            -1   29.49606500    7.35638000    8.50700000 L
 C-C_R           -1   36.87974600    9.97214100    6.43557100 L
 H-H_            -1   37.74394700   10.20317900    6.69285400 L
 C-C_R           -1   35.81118400   10.24878400    7.26599200 L
 H-H_            -1   35.95876600   10.64737400    8.09301100 L
 C-C_R           -1   31.27546700    7.43901500    5.80054700 L
 H-H_            -1   31.36341100    7.02920600    4.97043000 L
 C-C_R           -1   36.65965700    9.34904300    5.21988300 L
 H-H_            -1   37.37919000    9.17127400    4.65910200 L
 C-C_R           -1   34.31456300    9.27243100    5.65777900 L
 C-C_R           -1   35.37705000    8.98515000    4.82419200 L
 H-H_            -1   35.23712500    8.55482000    4.01130600 L
 S-S_R           -1  -28.07999200    2.54472000    7.64960800 L
 O-O_R           -1  -28.15652100    1.08406600    4.98048400 L
 C-C_R           -1  -29.05493300    0.63711500    5.93515200 L
 C-C_R           -1  -30.12635200    0.77466400    8.07845900 L
 H-H_            -1  -30.17700900    1.13368700    8.93516900 L
 C-C_R           -1  -26.69945100    2.11466900    6.63280900 L
 C-C_R           -1  -30.92780100   -0.78009800    6.43089300 L
 H-H_            -1  -31.53188300   -1.43886100    6.17193200 L
 C-C_R           -1  -29.14490300    1.22132600    7.20417100 L
 C-C_R           -1  -31.03415500   -0.19946300    7.68930900 L
 H-H_            -1  -31.71145700   -0.46381200    8.26950100 L
 C-C_R           -1  -24.32777600    2.15194900    6.19807200 L
 H-H_            -1  -23.46357500    2.38298900    6.45525500 L
 C-C_R           -1  -25.39633800    2.42859400    7.02839300 L
 H-H_            -1  -25.24875500    2.82718400    7.85541100 L
 C-C_R           -1  -29.93205500   -0.38117700    5.56304800 L
 H-H_            -1  -29.84411000   -0.79098600    4.73293000 L
 C-C_R           -1  -24.54786500    1.52885000    4.98238400 L
 H-H_            -1  -23.82833200    1.35108200    4.42160300 L
 C-C_R           -1  -26.89295900    1.45224100    5.42018000 L
 C-C_R           -1  -25.83047100    1.16495800    4.58669300 L
 H-H_            -1  -25.97039700    0.73462800    3.77380600 L
 S-S_R           -1   -7.67194600    2.58842400    7.66610100 L
 O-O_R           -1   -7.74847400    1.12777100    4.99687700 L
 C-C_R           -1   -8.64688600    0.68081800    5.95164500 L
 C-C_R           -1   -9.71830500    0.81836700    8.09495300 L
 H-H_            -1   -9.76896200    1.17739000    8.95166300 L
 C-C_R           -1   -6.29140400    2.15837500    6.64920200 L
 C-C_R           -1  -10.51975400   -0.73639200    6.44728700 L
 H-H_            -1  -11.12383700   -1.39515800    6.18842500 L
 C-C_R           -1   -8.73685700    1.26502900    7.22066400 L
 C-C_R           -1  -10.62610900   -0.15575800    7.70570200 L
 H-H_            -1  -11.30341000   -0.42010700    8.28589500 L
 C-C_R           -1   -3.91972900    2.19565400    6.21446500 L
 H-H_            -1   -3.05552800    2.42669200    6.47174800 L
 C-C_R           -1   -4.98829100    2.47229700    7.04488600 L
 H-H_            -1   -4.84070900    2.87088700    7.87190500 L
 C-C_R           -1   -9.52400900   -0.33747100    5.57944200 L
 H-H_            -1   -9.43606400   -0.74728000    4.74932400 L
 C-C_R           -1   -4.13981900    1.57255600    4.99877800 L
 H-H_            -1   -3.42028500    1.39478700    4.43799700 L
 C-C_R           -1   -6.48491200    1.49594400    5.43667300 L
 C-C_R           -1   -5.42242500    1.20866300    4.60308600 L
 H-H_            -1   -5.56235100    0.77833400    3.79020000 L
 S-S_R           -1   12.73610100    2.63212800    7.68249500 L
 O-O_R           -1   12.65957300    1.17147600    5.01327100 L
 C-C_R           -1   11.76116100    0.72452300    5.96803900 L
 C-C_R           -1   10.68974200    0.86207200    8.11134600 L
 H-H_            -1   10.63908400    1.22109500    8.96805600 L
 C-C_R           -1   14.11664200    2.20207900    6.66559600 L
 C-C_R           -1    9.88829300   -0.69268700    6.46368000 L
 H-H_            -1    9.28421000   -1.35145300    6.20481800 L
 C-C_R           -1   11.67119000    1.30873400    7.23705700 L
 C-C_R           -1    9.78193800   -0.11205300    7.72209500 L
 H-H_            -1    9.10463600   -0.37640200    8.30228800 L
 C-C_R           -1   16.48831800    2.23935900    6.23085800 L
 H-H_            -1   17.35251900    2.47039700    6.48814100 L
 C-C_R           -1   15.41975500    2.51600200    7.06127900 L
 H-H_            -1   15.56733800    2.91459200    7.88829800 L
 C-C_R           -1   10.88403800   -0.29376700    5.59583500 L
 H-H_            -1   10.97198300   -0.70357600    4.76571700 L
 C-C_R           -1   16.26822800    1.61626100    5.01517100 L
 H-H_            -1   16.98776100    1.43849200    4.45439000 L
 C-C_R           -1   13.92313400    1.53964900    5.45306600 L
 C-C_R           -1   14.98562200    1.25236800    4.61947900 L
 H-H_            -1   14.84569600    0.82203800    3.80659300 L
 S-S_R           -1   33.14414700    2.67583400    7.69888800 L
 O-O_R           -1   33.06761900    1.21518200    5.02966400 L
 C-C_R           -1   32.16920700    0.76822900    5.98443200 L
 C-C_R           -1   31.09778800    0.90577800    8.12773900 L
 H-H_            -1   31.04713100    1.26480100    8.98444900 L
 C-C_R           -1   34.52468900    2.24578500    6.68198900 L
 C-C_R           -1   30.29633900   -0.64898200    6.48007300 L
 H-H_            -1   29.69225600   -1.30774800    6.22121200 L
 C-C_R           -1   32.07923600    1.35244000    7.25345000 L
 C-C_R           -1   30.18998500   -0.06834800    7.73848900 L
 H-H_            -1   29.51268300   -0.33269600    8.31868100 L
 C-C_R           -1   36.89636400    2.28306500    6.24725200 L
 H-H_            -1   37.76056500    2.51410200    6.50453500 L
 C-C_R           -1   35.82780200    2.55970700    7.07767300 L
 H-H_            -1   35.97538400    2.95829700    7.90469100 L
 C-C_R           -1   31.29208500   -0.25006100    5.61222800 L
 H-H_            -1   31.38002900   -0.65987000    4.78211000 L
 C-C_R           -1   36.67627500    1.65996600    5.03156400 L
 H-H_            -1   37.39580800    1.48219800    4.47078300 L
 C-C_R           -1   34.33118100    1.58335500    5.46946000 L
 C-C_R           -1   35.39366900    1.29607300    4.63587300 L
 H-H_            -1   35.25374300    0.86574400    3.82298600 L
 S-S_R           -1  -28.06337400   -5.14435600    7.46128900 L
 O-O_R           -1  -28.13990200   -6.60501100    4.79216500 L
 C-C_R           -1  -29.03831400   -7.05196100    5.74683300 L
 C-C_R           -1  -30.10973300   -6.91441200    7.89014000 L
 H-H_            -1  -30.16039100   -6.55538900    8.74685000 L
 C-C_R           -1  -26.68283300   -5.57440700    6.44449000 L
 C-C_R           -1  -30.91118200   -8.46917400    6.24257400 L
 H-H_            -1  -31.51526500   -9.12793800    5.98361300 L
 C-C_R           -1  -29.12828500   -6.46775000    7.01585100 L
 C-C_R           -1  -31.01753700   -7.88854000    7.50098900 L
 H-H_            -1  -31.69483900   -8.15288900    8.08118200 L
 C-C_R           -1  -24.31115700   -5.53712700    6.00975200 L
 H-H_            -1  -23.44695700   -5.30608700    6.26693600 L
 C-C_R           -1  -25.37972000   -5.26048200    6.84007400 L
 H-H_            -1  -25.23213700   -4.86189200    7.66709200 L
 C-C_R           -1  -29.91543700   -8.07025300    5.37472900 L
 H-H_            -1  -29.82749200   -8.48006200    4.54461100 L
 C-C_R           -1  -24.53124700   -6.16022600    4.79406500 L
 H-H_            -1  -23.81171400   -6.33799500    4.23328400 L
 C-C_R           -1  -26.87634100   -6.23683700    5.23196000 L
 C-C_R           -1  -25.81385300   -6.52411900    4.39837300 L
 H-H_            -1  -25.95377900   -6.95444800    3.58548700 L
 S-S_R           -1   -7.65532800   -5.10065300    7.47778200 L
 O-O_R           -1   -7.73185600   -6.56130500    4.80855800 L
 C-C_R           -1   -8.63026800   -7.00825800    5.76332600 L
 C-C_R           -1   -9.70168700   -6.87070900    7.90663300 L
 H-H_            -1   -9.75234400   -6.51168600    8.76334400 L
 C-C_R           -1   -6.27478600   -5.53070200    6.46088300 L
 C-C_R           -1  -10.50313600   -8.42546800    6.25896700 L
 H-H_            -1  -11.10721900   -9.08423400    6.00010600 L
 C-C_R           -1   -8.72023900   -6.42404700    7.03234500 L
 C-C_R           -1  -10.60949000   -7.84483400    7.51738300 L
 H-H_            -1  -11.28679200   -8.10918300    8.09757600 L
 C-C_R           -1   -3.90311100   -5.49342200    6.02614600 L
 H-H_            -1   -3.03891000   -5.26238400    6.28342900 L
 C-C_R           -1   -4.97167300   -5.21677900    6.85656700 L
 H-H_            -1   -4.82409100   -4.81818900    7.68358600 L
 C-C_R           -1   -9.50739000   -8.02654800    5.39112200 L
 H-H_            -1   -9.41944600   -8.43635700    4.56100500 L
 C-C_R           -1   -4.12320000   -6.11652000    4.81045900 L
 H-H_            -1   -3.40366700   -6.29428900    4.24967700 L
 C-C_R           -1   -6.46829400   -6.19313200    5.24835400 L
 C-C_R           -1   -5.40580700   -6.48041300    4.41476700 L
 H-H_            -1   -5.54573200   -6.91074200    3.60188100 L
 S-S_R           -1   12.75271900   -5.05694800    7.49417600 L
 O-O_R           -1   12.67619100   -6.51760000    4.82495200 L
 C-C_R           -1   11.77777900   -6.96455300    5.77972000 L
 C-C_R           -1   10.70636000   -6.82700400    7.92302700 L
 H-H_            -1   10.65570200   -6.46798100    8.77973700 L
 C-C_R           -1   14.13326000   -5.48699700    6.47727700 L
 C-C_R           -1    9.90491100   -8.38176400    6.27536100 L
 H-H_            -1    9.30082800   -9.04053000    6.01649900 L
 C-C_R           -1   11.68780800   -6.38034200    7.04873800 L
 C-C_R           -1    9.79855600   -7.80112900    7.53377600 L
 H-H_            -1    9.12125400   -8.06547800    8.11396900 L
 C-C_R           -1   16.50493600   -5.44971700    6.04253900 L
 H-H_            -1   17.36913700   -5.21868000    6.29982200 L
 C-C_R           -1   15.43637400   -5.17307500    6.87296000 L
 H-H_            -1   15.58395600   -4.77448400    7.69997900 L
 C-C_R           -1   10.90065600   -7.98284300    5.40751600 L
 H-H_            -1   10.98860100   -8.39265200    4.57739800 L
 C-C_R           -1   16.28484600   -6.07281600    4.82685200 L
 H-H_            -1   17.00437900   -6.25058400    4.26607100 L
 C-C_R           -1   13.93975200   -6.14942700    5.26474700 L
 C-C_R           -1   15.00224000   -6.43670800    4.43116000 L
 H-H_            -1   14.86231400   -6.86703800    3.61827400 L
 S-S_R           -1   33.16076500   -5.01324200    7.51056900 L
 O-O_R           -1   33.08423700   -6.47389500    4.84134500 L
 C-C_R           -1   32.18582500   -6.92084800    5.79611300 L
 C-C_R           -1   31.11440600   -6.78329900    7.93942000 L
 H-H_            -1   31.06374900   -6.42427600    8.79613000 L
 C-C_R           -1   34.54130700   -5.44329100    6.49367000 L
 C-C_R           -1   30.31295700   -8.33805800    6.29175400 L
 H-H_            -1   29.70887500   -8.99682400    6.03289200 L
 C-C_R           -1   32.09585500   -6.33663700    7.06513100 L
 C-C_R           -1   30.20660300   -7.75742400    7.55016900 L
 H-H_            -1   29.52930100   -8.02177300    8.13036200 L
 C-C_R           -1   36.91298200   -5.40601200    6.05893200 L
 H-H_            -1   37.77718300   -5.17497400    6.31621600 L
 C-C_R           -1   35.84442000   -5.12936900    6.88935300 L
 H-H_            -1   35.99200300   -4.73077900    7.71637200 L
 C-C_R           -1   31.30870300   -7.93913700    5.42390900 L
 H-H_            -1   31.39664700   -8.34894600    4.59379100 L
 C-C_R           -1   36.69289300   -6.02911000    4.84324500 L
 H-H_            -1   37.41242600   -6.20687900    4.28246400 L
 C-C_R           -1   34.34779900   -6.10572200    5.28114000 L
 C-C_R           -1   35.41028700   -6.39300300    4.44755300 L
 H-H_            -1   35.27036100   -6.82333200    3.63466700 L
 S-S_R           -1  -28.04675700  -12.83343200    7.27297000 L
 O-O_R           -1  -28.12328500  -14.29408700    4.60384600 L
 C-C_R           -1  -29.02169700  -14.74104000    5.55861400 L
 C-C_R           -1  -30.09311600  -14.60349100    7.70192100 L
 H-H_            -1  -30.14377400  -14.24446800    8.55863100 L
 C-C_R           -1  -26.66621600  -13.26348300    6.25617100 L
 C-C_R           -1  -30.89456500  -16.15825000    6.05425500 L
 H-H_            -1  -31.49864800  -16.81701600    5.79539300 L
 C-C_R           -1  -29.11166800  -14.15682900    6.82763200 L
 C-C_R           -1  -31.00092000  -15.57761600    7.31267000 L
 H-H_            -1  -31.67822200  -15.84196500    7.89286300 L
 C-C_R           -1  -24.29454000  -13.22620400    5.82143300 L
 H-H_            -1  -23.43033900  -12.99516400    6.07861600 L
 C-C_R           -1  -25.36310300  -12.94955900    6.65175400 L
 H-H_            -1  -25.21552000  -12.55096800    7.47877300 L
 C-C_R           -1  -29.89882000  -15.75933000    5.18641000 L
 H-H_            -1  -29.81087500  -16.16913800    4.35629200 L
 C-C_R           -1  -24.51463000  -13.84930200    4.60574600 L
 H-H_            -1  -23.79509700  -14.02707100    4.04496500 L
 C-C_R           -1  -26.85972400  -13.92591400    5.04364100 L
 C-C_R           -1  -25.79723600  -14.21319500    4.21005400 L
 H-H_            -1  -25.93716200  -14.64352400    3.39716800 L
 S-S_R           -1   -7.63871100  -12.78972900    7.28946300 L
 O-O_R           -1   -7.71523900  -14.25038100    4.62023900 L
 C-C_R           -1   -8.61365100  -14.69733400    5.57500700 L
 C-C_R           -1   -9.68507000  -14.55978500    7.71831400 L
 H-H_            -1   -9.73572700  -14.20076200    8.57502400 L
 C-C_R           -1   -6.25816900  -13.21977800    6.27256400 L
 C-C_R           -1  -10.48651900  -16.11454400    6.07064800 L
 H-H_            -1  -11.09060200  -16.77331100    5.81178700 L
 C-C_R           -1   -8.70362200  -14.11312300    6.84402600 L
 C-C_R           -1  -10.59287300  -15.53391000    7.32906400 L
 H-H_            -1  -11.27017500  -15.79825900    7.90925700 L
 C-C_R           -1   -3.88649400  -13.18249800    5.83782700 L
 H-H_            -1   -3.02229300  -12.95146000    6.09511000 L
 C-C_R           -1   -4.95505600  -12.90585600    6.66824800 L
 H-H_            -1   -4.80747400  -12.50726500    7.49526700 L
 C-C_R           -1   -9.49077300  -15.71562400    5.20280300 L
 H-H_            -1   -9.40282900  -16.12543300    4.37268600 L
 C-C_R           -1   -4.10658300  -13.80559600    4.62213900 L
 H-H_            -1   -3.38705000  -13.98336500    4.06135800 L
 C-C_R           -1   -6.45167700  -13.88220800    5.06003500 L
 C-C_R           -1   -5.38919000  -14.16948900    4.22644800 L
 H-H_            -1   -5.52911500  -14.59981900    3.41356200 L
 S-S_R           -1   12.76933600  -12.74602400    7.30585700 L
 O-O_R           -1   12.69280800  -14.20667700    4.63663300 L
 C-C_R           -1   11.79439600  -14.65363000    5.59140100 L
 C-C_R           -1   10.72297700  -14.51608100    7.73470800 L
 H-H_            -1   10.67232000  -14.15705800    8.59141800 L
 C-C_R           -1   14.14987700  -13.17607300    6.28895700 L
 C-C_R           -1    9.92152800  -16.07084000    6.08704200 L
 H-H_            -1    9.31744500  -16.72960600    5.82818000 L
 C-C_R           -1   11.70442500  -14.06941900    6.86041900 L
 C-C_R           -1    9.81517300  -15.49020600    7.34545700 L
 H-H_            -1    9.13787200  -15.75455500    7.92565000 L
 C-C_R           -1   16.52155300  -13.13879300    5.85422000 L
 H-H_            -1   17.38575400  -12.90775600    6.11150300 L
 C-C_R           -1   15.45299100  -12.86215100    6.68464100 L
 H-H_            -1   15.60057300  -12.46356100    7.51166000 L
 C-C_R           -1   10.91727300  -15.67191900    5.21919700 L
 H-H_            -1   11.00521800  -16.08172800    4.38907900 L
 C-C_R           -1   16.30146300  -13.76189200    4.63853300 L
 H-H_            -1   17.02099600  -13.93966100    4.07775200 L
 C-C_R           -1   13.95636900  -13.83850300    5.07642800 L
 C-C_R           -1   15.01885700  -14.12578500    4.24284100 L
 H-H_            -1   14.87893100  -14.55611400    3.42995500 L
 S-S_R           -1   33.17738300  -12.70231900    7.32225000 L
 O-O_R           -1   33.10085500  -14.16297100    4.65302600 L
 C-C_R           -1   32.20244200  -14.60992400    5.60779400 L
 C-C_R           -1   31.13102300  -14.47237500    7.75110100 L
 H-H_            -1   31.08036600  -14.11335200    8.60781100 L
 C-C_R           -1   34.55792400  -13.13236800    6.30535100 L
 C-C_R           -1   30.32957400  -16.02713400    6.10343500 L
 H-H_            -1   29.72549200  -16.68590000    5.84457300 L
 C-C_R           -1   32.11247200  -14.02571300    6.87681200 L
 C-C_R           -1   30.22322000  -15.44650000    7.36185000 L
 H-H_            -1   29.54591800  -15.71084900    7.94204300 L
 C-C_R           -1   36.92960000  -13.09508800    5.87061300 L
 H-H_            -1   37.79380000  -12.86405000    6.12789600 L
 C-C_R           -1   35.86103700  -12.81844500    6.70103400 L
 H-H_            -1   36.00862000  -12.41985500    7.52805300 L
 C-C_R           -1   31.32532000  -15.62821400    5.23559000 L
 H-H_            -1   31.41326500  -16.03802200    4.40547200 L
 C-C_R           -1   36.70951000  -13.71818600    4.65492600 L
 H-H_            -1   37.42904300  -13.89595500    4.09414500 L
 C-C_R           -1   34.36441600  -13.79479800    5.09282100 L
 C-C_R           -1   35.42690400  -14.08207900    4.25923400 L
 H-H_            -1   35.28697800  -14.51240800    3.44634800 L
 N-N_R            0   -3.23433700   -2.83503300   -2.21033000 H
 H-H_             0   -3.14862100   -3.23725600   -1.28622000 H
