# Supplementary material for: Boosting organic phosphorescence in adaptive host-guest materials by hyperconjugation
Source: Nat Commun. 2024 Apr 30;15:3660. doi: 10.1038/s41467-024-47992-0 (PMC11061117; doi:10.1038/s41467-024-47992-0)
Supplement: Supplementary file 4 — Source Data [file 41467_2024_47992_MOESM4_ESM.zip › 1_TA-S0.gjf]

%nprocshared=14
%mem=30GB
# opt
oniom(td=(triplets,nstates=5,
root=1)/b3lyp/def2svp/em=gd3bj:uff)=embedcharge

1023900

0 1 0 1 0 1
 S-S_R           -1   16.77871400   21.48460000  -11.26616200 L
 C-C_R           -1   17.53632900   22.62162300  -10.13596800 L
 C-C_R           -1   17.59973200   23.97234400  -10.44707100 L
 C-C_R           -1   18.19507700   24.86090600   -9.59175500 L
 C-C_R           -1   18.72866700   24.41648700   -8.39390800 L
 C-C_R           -1   18.67137100   23.07652500   -8.05869500 L
 C-C_R           -1   18.08416800   22.16789200   -8.93626000 L
 S-S_R           -1   18.05103700   20.44606000   -8.52266500 L
 C-C_R           -1   16.37268300   20.06279500   -8.94032400 L
 C-C_R           -1   15.61663600   19.28610400   -8.07527500 L
 C-C_R           -1   14.33612200   18.90511000   -8.43537500 L
 C-C_R           -1   13.78854000   19.33112200   -9.62953200 L
 C-C_R           -1   14.51483300   20.14586700  -10.46916500 L
 C-C_R           -1   15.82628600   20.50193700  -10.14556000 L
 H-H_            -1   17.23052600   24.25612700  -11.22497000 L
 H-H_            -1   18.26766900   25.78059100   -9.83223900 L
 H-H_            -1   19.08557000   25.05747600   -7.79044600 L
 H-H_            -1   19.01078700   22.76362000   -7.24020000 L
 H-H_            -1   15.95353000   18.97941400   -7.24816400 L
 H-H_            -1   13.82718100   18.41962500   -7.87381000 L
 H-H_            -1   12.90206900   19.08250200   -9.86623600 L
 H-H_            -1   14.15246100   20.47878800  -11.30058800 L
 S-S_R           -1    2.67286200   18.14463300  -11.24920600 L
 C-C_R           -1    3.43047600   19.28165600  -10.11901200 L
 C-C_R           -1    3.49387900   20.63237700  -10.43011500 L
 C-C_R           -1    4.08922500   21.52093900   -9.57479900 L
 C-C_R           -1    4.62281500   21.07652000   -8.37695200 L
 C-C_R           -1    4.56551800   19.73655800   -8.04173900 L
 C-C_R           -1    3.97831500   18.82792400   -8.91930400 L
 S-S_R           -1    3.94518500   17.10609200   -8.50570900 L
 C-C_R           -1    2.26683100   16.72282800   -8.92336800 L
 C-C_R           -1    1.51078300   15.94613600   -8.05831900 L
 C-C_R           -1    0.23027000   15.56514300   -8.41841900 L
 C-C_R           -1   -0.31731200   15.99115500   -9.61257700 L
 C-C_R           -1    0.40898100   16.80590000  -10.45221000 L
 C-C_R           -1    1.72043300   17.16197000  -10.12860400 L
 H-H_            -1    3.12467400   20.91616000  -11.20801400 L
 H-H_            -1    4.16181600   22.44062300   -9.81528300 L
 H-H_            -1    4.97971700   21.71750900   -7.77349000 L
 H-H_            -1    4.90493500   19.42365300   -7.22324400 L
 H-H_            -1    1.84767800   15.63944600   -7.23120800 L
 H-H_            -1   -0.27867100   15.07965700   -7.85685400 L
 H-H_            -1   -1.20378300   15.74253500   -9.84928000 L
 H-H_            -1    0.04660900   17.13882100  -11.28363200 L
 S-S_R           -1  -11.43304600   14.80475000  -11.23225000 L
 C-C_R           -1  -10.67543100   15.94177200  -10.10205600 L
 C-C_R           -1  -10.61202800   17.29249300  -10.41315900 L
 C-C_R           -1  -10.01668300   18.18105600   -9.55784300 L
 C-C_R           -1   -9.48309300   17.73663700   -8.35999500 L
 C-C_R           -1   -9.54038900   16.39667500   -8.02478300 L
 C-C_R           -1  -10.12759200   15.48804100   -8.90234800 L
 S-S_R           -1  -10.16072300   13.76620900   -8.48875300 L
 C-C_R           -1  -11.83907700   13.38294500   -8.90641200 L
 C-C_R           -1  -12.59512500   12.60625300   -8.04136300 L
 C-C_R           -1  -13.87563800   12.22526000   -8.40146300 L
 C-C_R           -1  -14.42322000   12.65127100   -9.59562000 L
 C-C_R           -1  -13.69692700   13.46601600  -10.43525300 L
 C-C_R           -1  -12.38547500   13.82208700  -10.11164800 L
 H-H_            -1  -10.98123400   17.57627600  -11.19105700 L
 H-H_            -1   -9.94409100   19.10074000   -9.79832700 L
 H-H_            -1   -9.12619000   18.37762500   -7.75653400 L
 H-H_            -1   -9.20097300   16.08376900   -7.20628800 L
 H-H_            -1  -12.25823000   12.29956300   -7.21425200 L
 H-H_            -1  -14.38457900   11.73977400   -7.83989800 L
 H-H_            -1  -15.30969100   12.40265200   -9.83232400 L
 H-H_            -1  -14.05929900   13.79893800  -11.26667600 L
 S-S_R           -1  -25.53889800   11.46478200  -11.21529400 L
 C-C_R           -1  -24.78128400   12.60180500  -10.08510000 L
 C-C_R           -1  -24.71788100   13.95252600  -10.39620300 L
 C-C_R           -1  -24.12253500   14.84108800   -9.54088700 L
 C-C_R           -1  -23.58894500   14.39666900   -8.34304000 L
 C-C_R           -1  -23.64624200   13.05670700   -8.00782700 L
 C-C_R           -1  -24.23344500   12.14807400   -8.88539200 L
 S-S_R           -1  -24.26657500   10.42624200   -8.47179700 L
 C-C_R           -1  -25.94492900   10.04297700   -8.88945600 L
 C-C_R           -1  -26.70097700    9.26628600   -8.02440700 L
 C-C_R           -1  -27.98149000    8.88529200   -8.38450700 L
 C-C_R           -1  -28.52907200    9.31130400   -9.57866400 L
 C-C_R           -1  -27.80278000   10.12604900  -10.41829700 L
 C-C_R           -1  -26.49132700   10.48211900  -10.09469200 L
 H-H_            -1  -25.08708600   14.23630900  -11.17410100 L
 H-H_            -1  -24.04994400   15.76077300   -9.78137100 L
 H-H_            -1  -23.23204300   15.03765800   -7.73957800 L
 H-H_            -1  -23.30682500   12.74380200   -7.18933200 L
 H-H_            -1  -26.36408200    8.95959600   -7.19729600 L
 H-H_            -1  -28.49043100    8.39980700   -7.82294200 L
 H-H_            -1  -29.41554300    9.06268400   -9.81536800 L
 H-H_            -1  -28.16515100   10.45897000  -11.24972000 L
 S-S_R           -1   16.78870800   21.47365600   -5.10838000 L
 C-C_R           -1   17.54632300   22.61067800   -3.97818600 L
 C-C_R           -1   17.60972500   23.96139900   -4.28928900 L
 C-C_R           -1   18.20507100   24.84996200   -3.43397300 L
 C-C_R           -1   18.73866100   24.40554300   -2.23612500 L
 C-C_R           -1   18.68136400   23.06558100   -1.90091300 L
 C-C_R           -1   18.09416100   22.15694700   -2.77847800 L
 S-S_R           -1   18.06103100   20.43511500   -2.36488300 L
 C-C_R           -1   16.38267700   20.05185100   -2.78254200 L
 C-C_R           -1   15.62662900   19.27515900   -1.91749300 L
 C-C_R           -1   14.34611600   18.89416600   -2.27759300 L
 C-C_R           -1   13.79853400   19.32017800   -3.47175000 L
 C-C_R           -1   14.52482700   20.13492200   -4.31138300 L
 C-C_R           -1   15.83627900   20.49099300   -3.98777800 L
 H-H_            -1   17.24052000   24.24518200   -5.06718700 L
 H-H_            -1   18.27766200   25.76964600   -3.67445700 L
 H-H_            -1   19.09556300   25.04653200   -1.63266400 L
 H-H_            -1   19.02078100   22.75267500   -1.08241800 L
 H-H_            -1   15.96352400   18.96846900   -1.09038200 L
 H-H_            -1   13.83717500   18.40868000   -1.71602800 L
 H-H_            -1   12.91206300   19.07155800   -3.70845400 L
 H-H_            -1   14.16245500   20.46784400   -5.14280600 L
 S-S_R           -1    2.68285500   18.13368900   -5.09142400 L
 C-C_R           -1    3.44047000   19.27071100   -3.96123000 L
 C-C_R           -1    3.50387300   20.62143200   -4.27233300 L
 C-C_R           -1    4.09921800   21.50999500   -3.41701700 L
 C-C_R           -1    4.63280800   21.06557600   -2.21917000 L
 C-C_R           -1    4.57551200   19.72561400   -1.88395700 L
 C-C_R           -1    3.98830900   18.81698000   -2.76152200 L
 S-S_R           -1    3.95517800   17.09514800   -2.34792700 L
 C-C_R           -1    2.27682400   16.71188400   -2.76558600 L
 C-C_R           -1    1.52077600   15.93519200   -1.90053700 L
 C-C_R           -1    0.24026300   15.55419900   -2.26063700 L
 C-C_R           -1   -0.30731900   15.98021000   -3.45479400 L
 C-C_R           -1    0.41897400   16.79495500   -4.29442700 L
 C-C_R           -1    1.73042600   17.15102600   -3.97082200 L
 H-H_            -1    3.13466700   20.90521500   -5.05023100 L
 H-H_            -1    4.17181000   22.42967900   -3.65750100 L
 H-H_            -1    4.98971100   21.70656400   -1.61570800 L
 H-H_            -1    4.91492800   19.41270800   -1.06546200 L
 H-H_            -1    1.85767100   15.62850200   -1.07342600 L
 H-H_            -1   -0.26867800   15.06871300   -1.69907200 L
 H-H_            -1   -1.19379000   15.73159100   -3.69149800 L
 H-H_            -1    0.05660200   17.12787700   -5.12585000 L
 S-S_R           -1  -11.42305200   14.79380500   -5.07446800 L
 C-C_R           -1  -10.66543800   15.93082800   -3.94427300 L
 C-C_R           -1  -10.60203500   17.28154800   -4.25537700 L
 C-C_R           -1  -10.00668900   18.17011100   -3.40006100 L
 C-C_R           -1   -9.47309900   17.72569200   -2.20221300 L
 C-C_R           -1   -9.53039600   16.38573000   -1.86700100 L
 C-C_R           -1  -10.11759900   15.47709600   -2.74456600 L
 S-S_R           -1  -10.15072900   13.75526400   -2.33097100 L
 C-C_R           -1  -11.82908300   13.37200000   -2.74862900 L
 C-C_R           -1  -12.58513100   12.59530800   -1.88358000 L
 C-C_R           -1  -13.86564400   12.21431500   -2.24368100 L
 C-C_R           -1  -14.41322600   12.64032700   -3.43783800 L
 C-C_R           -1  -13.68693300   13.45507100   -4.27747100 L
 C-C_R           -1  -12.37548100   13.81114200   -3.95386600 L
 H-H_            -1  -10.97124000   17.56533200   -5.03327500 L
 H-H_            -1   -9.93409800   19.08979500   -3.64054500 L
 H-H_            -1   -9.11619700   18.36668100   -1.59875200 L
 H-H_            -1   -9.19097900   16.07282500   -1.04850600 L
 H-H_            -1  -12.24823600   12.28861800   -1.05647000 L
 H-H_            -1  -14.37458500   11.72882900   -1.68211600 L
 H-H_            -1  -15.29969700   12.39170700   -3.67454200 L
 H-H_            -1  -14.04930500   13.78799300   -5.10889400 L
 S-S_R           -1  -25.52890500   11.45383800   -5.05751200 L
 C-C_R           -1  -24.77129000   12.59086000   -3.92731700 L
 C-C_R           -1  -24.70788800   13.94158100   -4.23842100 L
 C-C_R           -1  -24.11254200   14.83014400   -3.38310500 L
 C-C_R           -1  -23.57895200   14.38572500   -2.18525700 L
 C-C_R           -1  -23.63624800   13.04576300   -1.85004500 L
 C-C_R           -1  -24.22345100   12.13712900   -2.72761000 L
 S-S_R           -1  -24.25658200   10.41529700   -2.31401500 L
 C-C_R           -1  -25.93493600   10.03203300   -2.73167400 L
 C-C_R           -1  -26.69098400    9.25534100   -1.86662400 L
 C-C_R           -1  -27.97149700    8.87434800   -2.22672500 L
 C-C_R           -1  -28.51907900    9.30036000   -3.42088200 L
 C-C_R           -1  -27.79278600   10.11510400   -4.26051500 L
 C-C_R           -1  -26.48133400   10.47117500   -3.93691000 L
 H-H_            -1  -25.07709300   14.22536400   -5.01631900 L
 H-H_            -1  -24.03995100   15.74982800   -3.62358900 L
 H-H_            -1  -23.22204900   15.02671400   -1.58179600 L
 H-H_            -1  -23.29683200   12.73285700   -1.03155000 L
 H-H_            -1  -26.35408900    8.94865100   -1.03951400 L
 H-H_            -1  -28.48043800    8.38886200   -1.66516000 L
 H-H_            -1  -29.40555000    9.05174000   -3.65758600 L
 H-H_            -1  -28.15515800   10.44802600   -5.09193800 L
 S-S_R           -1   16.79870100   21.46271100    1.04940200 L
 C-C_R           -1   17.55631600   22.59973400    2.17959700 L
 C-C_R           -1   17.61971900   23.95045500    1.86849300 L
 C-C_R           -1   18.21506400   24.83901700    2.72380900 L
 C-C_R           -1   18.74865400   24.39459800    3.92165700 L
 C-C_R           -1   18.69135800   23.05463600    4.25686900 L
 C-C_R           -1   18.10415500   22.14600200    3.37930500 L
 S-S_R           -1   18.07102400   20.42417000    3.79289900 L
 C-C_R           -1   16.39267000   20.04090600    3.37524100 L
 C-C_R           -1   15.63662200   19.26421400    4.24029000 L
 C-C_R           -1   14.35610900   18.88322100    3.88018900 L
 C-C_R           -1   13.80852700   19.30923300    2.68603200 L
 C-C_R           -1   14.53482000   20.12397700    1.84639900 L
 C-C_R           -1   15.84627200   20.48004800    2.17000400 L
 H-H_            -1   17.25051300   24.23423800    1.09059500 L
 H-H_            -1   18.28765600   25.75870100    2.48332500 L
 H-H_            -1   19.10555700   25.03558700    4.52511800 L
 H-H_            -1   19.03077400   22.74173100    5.07536400 L
 H-H_            -1   15.97351700   18.95752400    5.06740000 L
 H-H_            -1   13.84716800   18.39773500    4.44175400 L
 H-H_            -1   12.92205600   19.06061300    2.44932800 L
 H-H_            -1   14.17244800   20.45689900    1.01497600 L
 S-S_R           -1    2.69284900   18.12274400    1.06635800 L
 C-C_R           -1    3.45046300   19.25976700    2.19655300 L
 C-C_R           -1    3.51386600   20.61048700    1.88544900 L
 C-C_R           -1    4.10921200   21.49905000    2.74076500 L
 C-C_R           -1    4.64280200   21.05463100    3.93861300 L
 C-C_R           -1    4.58550500   19.71466900    4.27382500 L
 C-C_R           -1    3.99830200   18.80603500    3.39626000 L
 S-S_R           -1    3.96517200   17.08420300    3.80985500 L
 C-C_R           -1    2.28681700   16.70093900    3.39219600 L
 C-C_R           -1    1.53077000   15.92424700    4.25724600 L
 C-C_R           -1    0.25025600   15.54325400    3.89714500 L
 C-C_R           -1   -0.29732500   15.96926600    2.70298800 L
 C-C_R           -1    0.42896700   16.78401000    1.86335500 L
 C-C_R           -1    1.74042000   17.14008100    2.18696000 L
 H-H_            -1    3.14466100   20.89427100    1.10755100 L
 H-H_            -1    4.18180300   22.41873400    2.50028100 L
 H-H_            -1    4.99970400   21.69562000    4.54207400 L
 H-H_            -1    4.92492200   19.40176400    5.09232000 L
 H-H_            -1    1.86766500   15.61755700    5.08435600 L
 H-H_            -1   -0.25868400   15.05776800    4.45871000 L
 H-H_            -1   -1.18379700   15.72064600    2.46628400 L
 H-H_            -1    0.06659500   17.11693200    1.03193200 L
 S-S_R           -1  -11.41305900   14.78286000    1.08331400 L
 C-C_R           -1  -10.65544400   15.91988300    2.21350900 L
 C-C_R           -1  -10.59204100   17.27060400    1.90240600 L
 C-C_R           -1   -9.99669600   18.15916600    2.75772100 L
 C-C_R           -1   -9.46310600   17.71474700    3.95556900 L
 C-C_R           -1   -9.52040200   16.37478500    4.29078100 L
 C-C_R           -1  -10.10760500   15.46615200    3.41321700 L
 S-S_R           -1  -10.14073600   13.74432000    3.82681100 L
 C-C_R           -1  -11.81909000   13.36105500    3.40915300 L
 C-C_R           -1  -12.57513800   12.58436400    4.27420200 L
 C-C_R           -1  -13.85565100   12.20337000    3.91410200 L
 C-C_R           -1  -14.40323300   12.62938200    2.71994400 L
 C-C_R           -1  -13.67694000   13.44412700    1.88031100 L
 C-C_R           -1  -12.36548800   13.80019700    2.20391600 L
 H-H_            -1  -10.96124700   17.55438700    1.12450700 L
 H-H_            -1   -9.92410500   19.07885100    2.51723700 L
 H-H_            -1   -9.10620300   18.35573600    4.55903100 L
 H-H_            -1   -9.18098600   16.06188000    5.10927700 L
 H-H_            -1  -12.23824300   12.27767400    5.10131200 L
 H-H_            -1  -14.36459200   11.71788500    4.47566600 L
 H-H_            -1  -15.28970400   12.38076200    2.48324000 L
 H-H_            -1  -14.03931200   13.77704800    1.04888800 L
 S-S_R           -1  -25.51891100   11.44289300    1.10027000 L
 C-C_R           -1  -24.76129700   12.57991600    2.23046500 L
 C-C_R           -1  -24.69789400   13.93063700    1.91936200 L
 C-C_R           -1  -24.10254800   14.81919900    2.77467700 L
 C-C_R           -1  -23.56895900   14.37478000    3.97252500 L
 C-C_R           -1  -23.62625500   13.03481800    4.30773700 L
 C-C_R           -1  -24.21345800   12.12618400    3.43017300 L
 S-S_R           -1  -24.24658900   10.40435200    3.84376700 L
 C-C_R           -1  -25.92494300   10.02108800    3.42610900 L
 C-C_R           -1  -26.68099000    9.24439600    4.29115800 L
 C-C_R           -1  -27.96150400    8.86340300    3.93105800 L
 C-C_R           -1  -28.50908500    9.28941500    2.73690000 L
 C-C_R           -1  -27.78279300   10.10415900    1.89726700 L
 C-C_R           -1  -26.47134000   10.46023000    2.22087200 L
 H-H_            -1  -25.06709900   14.21442000    1.14146300 L
 H-H_            -1  -24.02995700   15.73888300    2.53419300 L
 H-H_            -1  -23.21205600   15.01576900    4.57598700 L
 H-H_            -1  -23.28683900   12.72191300    5.12623300 L
 H-H_            -1  -26.34409500    8.93770600    5.11826800 L
 H-H_            -1  -28.47044400    8.37791700    4.49262200 L
 H-H_            -1  -29.39555700    9.04079500    2.50019600 L
 H-H_            -1  -28.14516500   10.43708100    1.06584400 L
 S-S_R           -1   16.80869500   21.45176600    7.20718400 L
 C-C_R           -1   17.56630900   22.58878900    8.33737900 L
 C-C_R           -1   17.62971200   23.93951000    8.02627600 L
 C-C_R           -1   18.22505800   24.82807300    8.88159100 L
 C-C_R           -1   18.75864800   24.38365400   10.07943900 L
 C-C_R           -1   18.70135100   23.04369200   10.41465100 L
 C-C_R           -1   18.11414800   22.13505800    9.53708700 L
 S-S_R           -1   18.08101800   20.41322600    9.95068100 L
 C-C_R           -1   16.40266400   20.02996200    9.53302300 L
 C-C_R           -1   15.64661600   19.25327000   10.39807200 L
 C-C_R           -1   14.36610200   18.87227700   10.03797200 L
 C-C_R           -1   13.81852100   19.29828800    8.84381400 L
 C-C_R           -1   14.54481300   20.11303300    8.00418100 L
 C-C_R           -1   15.85626600   20.46910400    8.32778600 L
 H-H_            -1   17.26050700   24.22329300    7.24837700 L
 H-H_            -1   18.29764900   25.74775700    8.64110700 L
 H-H_            -1   19.11555000   25.02464200   10.68290100 L
 H-H_            -1   19.04076800   22.73078600   11.23314700 L
 H-H_            -1   15.98351100   18.94658000   11.22518200 L
 H-H_            -1   13.85716200   18.38679100   10.59953600 L
 H-H_            -1   12.93204900   19.04966900    8.60711000 L
 H-H_            -1   14.18244100   20.44595400    7.17275800 L
 S-S_R           -1    2.70284200   18.11179900    7.22414000 L
 C-C_R           -1    3.46045700   19.24882200    8.35433500 L
 C-C_R           -1    3.52385900   20.59954300    8.04323200 L
 C-C_R           -1    4.11920500   21.48810500    8.89854700 L
 C-C_R           -1    4.65279500   21.04368600   10.09639500 L
 C-C_R           -1    4.59549900   19.70372400   10.43160700 L
 C-C_R           -1    4.00829500   18.79509100    9.55404300 L
 S-S_R           -1    3.97516500   17.07325900    9.96763700 L
 C-C_R           -1    2.29681100   16.68999400    9.54997900 L
 C-C_R           -1    1.54076300   15.91330200   10.41502800 L
 C-C_R           -1    0.26025000   15.53230900   10.05492800 L
 C-C_R           -1   -0.28733200   15.95832100    8.86077000 L
 C-C_R           -1    0.43896100   16.77306600    8.02113700 L
 C-C_R           -1    1.75041300   17.12913600    8.34474200 L
 H-H_            -1    3.15465400   20.88332600    7.26533300 L
 H-H_            -1    4.19179600   22.40779000    8.65806300 L
 H-H_            -1    5.00969800   21.68467500   10.69985700 L
 H-H_            -1    4.93491500   19.39081900   11.25010300 L
 H-H_            -1    1.87765800   15.60661300   11.24213800 L
 H-H_            -1   -0.24869100   15.04682400   10.61649200 L
 H-H_            -1   -1.17380300   15.70970100    8.62406600 L
 H-H_            -1    0.07658900   17.10598700    7.18971400 L
 S-S_R           -1  -11.40306500   14.77191600    7.24109600 L
 C-C_R           -1  -10.64545100   15.90893800    8.37129100 L
 C-C_R           -1  -10.58204800   17.25965900    8.06018800 L
 C-C_R           -1   -9.98670200   18.14822200    8.91550300 L
 C-C_R           -1   -9.45311300   17.70380300   10.11335100 L
 C-C_R           -1   -9.51040900   16.36384100   10.44856300 L
 C-C_R           -1  -10.09761200   15.45520700    9.57099900 L
 S-S_R           -1  -10.13074300   13.73337500    9.98459300 L
 C-C_R           -1  -11.80909700   13.35011100    9.56693500 L
 C-C_R           -1  -12.56514400   12.57341900   10.43198400 L
 C-C_R           -1  -13.84565800   12.19242600   10.07188400 L
 C-C_R           -1  -14.39323900   12.61843800    8.87772600 L
 C-C_R           -1  -13.66694700   13.43318200    8.03809300 L
 C-C_R           -1  -12.35549400   13.78925300    8.36169900 L
 H-H_            -1  -10.95125300   17.54344200    7.28228900 L
 H-H_            -1   -9.91411100   19.06790600    8.67501900 L
 H-H_            -1   -9.09621000   18.34479200   10.71681300 L
 H-H_            -1   -9.17099300   16.05093500   11.26705900 L
 H-H_            -1  -12.22824900   12.26672900   11.25909400 L
 H-H_            -1  -14.35459800   11.70694000   10.63344900 L
 H-H_            -1  -15.27971100   12.36981800    8.64102200 L
 H-H_            -1  -14.02931900   13.76610400    7.20667100 L
 S-S_R           -1  -25.50891800   11.43194800    7.25805200 L
 C-C_R           -1  -24.75130300   12.56897100    8.38824700 L
 C-C_R           -1  -24.68790100   13.91969200    8.07714400 L
 C-C_R           -1  -24.09255500   14.80825500    8.93245900 L
 C-C_R           -1  -23.55896500   14.36383600   10.13030700 L
 C-C_R           -1  -23.61626100   13.02387400   10.46551900 L
 C-C_R           -1  -24.20346500   12.11524000    9.58795500 L
 S-S_R           -1  -24.23659500   10.39340800   10.00154900 L
 C-C_R           -1  -25.91494900   10.01014400    9.58389100 L
 C-C_R           -1  -26.67099700    9.23345200   10.44894000 L
 C-C_R           -1  -27.95151000    8.85245900   10.08884000 L
 C-C_R           -1  -28.49909200    9.27847000    8.89468200 L
 C-C_R           -1  -27.77279900   10.09321500    8.05504900 L
 C-C_R           -1  -26.46134700   10.44928600    8.37865500 L
 H-H_            -1  -25.05710600   14.20347500    7.29924500 L
 H-H_            -1  -24.01996400   15.72793900    8.69197500 L
 H-H_            -1  -23.20206200   15.00482400   10.73376900 L
 H-H_            -1  -23.27684500   12.71096800   11.28401500 L
 H-H_            -1  -26.33410200    8.92676200   11.27605000 L
 H-H_            -1  -28.46045100    8.36697300   10.65040400 L
 H-H_            -1  -29.38556300    9.02985100    8.65797800 L
 H-H_            -1  -28.13517100   10.42613700    7.22362700 L
 S-S_R           -1   23.34012300   11.49006900  -11.29457500 L
 C-C_R           -1   24.09773800   12.62709200  -10.16438000 L
 C-C_R           -1   24.16114000   13.97781300  -10.47548300 L
 C-C_R           -1   24.75648600   14.86637500   -9.62016800 L
 C-C_R           -1   25.29007600   14.42195600   -8.42232000 L
 C-C_R           -1   25.23278000   13.08199400   -8.08710800 L
 C-C_R           -1   24.64557600   12.17336000   -8.96467200 L
 S-S_R           -1   24.61244600   10.45152800   -8.55107800 L
 C-C_R           -1   22.93409200   10.06826400   -8.96873600 L
 C-C_R           -1   22.17804400    9.29157200   -8.10368700 L
 C-C_R           -1   20.89753100    8.91057900   -8.46378700 L
 C-C_R           -1   20.34994900    9.33659100   -9.65794500 L
 C-C_R           -1   21.07624200   10.15133500  -10.49757800 L
 C-C_R           -1   22.38769400   10.50740600  -10.17397200 L
 H-H_            -1   23.79193500   14.26159600  -11.25338200 L
 H-H_            -1   24.82907700   15.78605900   -9.86065200 L
 H-H_            -1   25.64697800   15.06294500   -7.81885800 L
 H-H_            -1   25.57219600   12.76908900   -7.26861200 L
 H-H_            -1   22.51493900    8.98488200   -7.27657700 L
 H-H_            -1   20.38859000    8.42509300   -7.90222300 L
 H-H_            -1   19.46347800    9.08797100   -9.89464900 L
 H-H_            -1   20.71387000   10.48425700  -11.32900000 L
 S-S_R           -1    9.23427000    8.15010200  -11.27761900 L
 C-C_R           -1    9.99188500    9.28712500  -10.14742400 L
 C-C_R           -1   10.05528800   10.63784500  -10.45852700 L
 C-C_R           -1   10.65063300   11.52640800   -9.60321200 L
 C-C_R           -1   11.18422300   11.08198900   -8.40536400 L
 C-C_R           -1   11.12692700    9.74202700   -8.07015200 L
 C-C_R           -1   10.53972400    8.83339300   -8.94771600 L
 S-S_R           -1   10.50659300    7.11156100   -8.53412200 L
 C-C_R           -1    8.82823900    6.72829700   -8.95178000 L
 C-C_R           -1    8.07219100    5.95160500   -8.08673100 L
 C-C_R           -1    6.79167800    5.57061200   -8.44683100 L
 C-C_R           -1    6.24409600    5.99662400   -9.64098900 L
 C-C_R           -1    6.97038900    6.81136800  -10.48062200 L
 C-C_R           -1    8.28184100    7.16743900  -10.15701600 L
 H-H_            -1    9.68608200   10.92162900  -11.23642600 L
 H-H_            -1   10.72322500   12.44609200   -9.84369600 L
 H-H_            -1   11.54112600   11.72297800   -7.80190200 L
 H-H_            -1   11.46634300    9.42912200   -7.25165600 L
 H-H_            -1    8.40908600    5.64491500   -7.25962100 L
 H-H_            -1    6.28273700    5.08512600   -7.88526700 L
 H-H_            -1    5.35762500    5.74800400   -9.87769300 L
 H-H_            -1    6.60801700    7.14429000  -11.31204500 L
 S-S_R           -1   -4.87163700    4.81021800  -11.26066300 L
 C-C_R           -1   -4.11402200    5.94724100  -10.13046800 L
 C-C_R           -1   -4.05062000    7.29796200  -10.44157100 L
 C-C_R           -1   -3.45527400    8.18652400   -9.58625500 L
 C-C_R           -1   -2.92168400    7.74210500   -8.38840800 L
 C-C_R           -1   -2.97898100    6.40214300   -8.05319600 L
 C-C_R           -1   -3.56618400    5.49351000   -8.93076000 L
 S-S_R           -1   -3.59931400    3.77167800   -8.51716500 L
 C-C_R           -1   -5.27766800    3.38841300   -8.93482400 L
 C-C_R           -1   -6.03371600    2.61172100   -8.06977500 L
 C-C_R           -1   -7.31422900    2.23072800   -8.42987500 L
 C-C_R           -1   -7.86181100    2.65674000   -9.62403300 L
 C-C_R           -1   -7.13551800    3.47148500  -10.46366600 L
 C-C_R           -1   -5.82406600    3.82755500  -10.14006000 L
 H-H_            -1   -4.41982500    7.58174500  -11.21947000 L
 H-H_            -1   -3.38268300    9.10620800   -9.82673900 L
 H-H_            -1   -2.56478200    8.38309400   -7.78494600 L
 H-H_            -1   -2.63956400    6.08923800   -7.23470000 L
 H-H_            -1   -5.69682100    2.30503100   -7.24266400 L
 H-H_            -1   -7.82317000    1.74524300   -7.86831000 L
 H-H_            -1   -8.74828200    2.40812000   -9.86073700 L
 H-H_            -1   -7.49789000    3.80440600  -11.29508800 L
 S-S_R           -1  -18.97749000    1.47025100  -11.24370700 L
 C-C_R           -1  -18.21987500    2.60727400  -10.11351200 L
 C-C_R           -1  -18.15647200    3.95799500  -10.42461500 L
 C-C_R           -1  -17.56112700    4.84655700   -9.56930000 L
 C-C_R           -1  -17.02753700    4.40213800   -8.37145200 L
 C-C_R           -1  -17.08483300    3.06217600   -8.03624000 L
 C-C_R           -1  -17.67203600    2.15354200   -8.91380400 L
 S-S_R           -1  -17.70516700    0.43171000   -8.50020900 L
 C-C_R           -1  -19.38352100    0.04844600   -8.91786800 L
 C-C_R           -1  -20.13956900   -0.72824600   -8.05281900 L
 C-C_R           -1  -21.42008200   -1.10923900   -8.41291900 L
 C-C_R           -1  -21.96766400   -0.68322700   -9.60707700 L
 C-C_R           -1  -21.24137100    0.13151700  -10.44671000 L
 C-C_R           -1  -19.92991900    0.48758800  -10.12310400 L
 H-H_            -1  -18.52567800    4.24177800  -11.20251400 L
 H-H_            -1  -17.48853500    5.76624100   -9.80978300 L
 H-H_            -1  -16.67063400    5.04312700   -7.76799000 L
 H-H_            -1  -16.74541700    2.74927100   -7.21774400 L
 H-H_            -1  -19.80267400   -1.03493600   -7.22570800 L
 H-H_            -1  -21.92902300   -1.59472500   -7.85135400 L
 H-H_            -1  -22.85413500   -0.93184700   -9.84378100 L
 H-H_            -1  -21.60374300    0.46443900  -11.27813200 L
 S-S_R           -1   23.35011600   11.47912400   -5.13679300 L
 C-C_R           -1   24.10773100   12.61614700   -4.00659800 L
 C-C_R           -1   24.17113400   13.96686800   -4.31770100 L
 C-C_R           -1   24.76647900   14.85543100   -3.46238500 L
 C-C_R           -1   25.30006900   14.41101100   -2.26453800 L
 C-C_R           -1   25.24277300   13.07104900   -1.92932500 L
 C-C_R           -1   24.65557000   12.16241600   -2.80689000 L
 S-S_R           -1   24.62243900   10.44058400   -2.39329500 L
 C-C_R           -1   22.94408500   10.05731900   -2.81095400 L
 C-C_R           -1   22.18803700    9.28062800   -1.94590500 L
 C-C_R           -1   20.90752400    8.89963400   -2.30600500 L
 C-C_R           -1   20.35994200    9.32564600   -3.50016300 L
 C-C_R           -1   21.08623500   10.14039100   -4.33979600 L
 C-C_R           -1   22.39768700   10.49646100   -4.01619000 L
 H-H_            -1   23.80192800   14.25065100   -5.09560000 L
 H-H_            -1   24.83907100   15.77511500   -3.70286900 L
 H-H_            -1   25.65697200   15.05200000   -1.66107600 L
 H-H_            -1   25.58218900   12.75814400   -1.11083000 L
 H-H_            -1   22.52493200    8.97393800   -1.11879400 L
 H-H_            -1   20.39858300    8.41414900   -1.74444000 L
 H-H_            -1   19.47347100    9.07702600   -3.73686700 L
 H-H_            -1   20.72386300   10.47331200   -5.17121800 L
 S-S_R           -1    9.24426400    8.13915700   -5.11983700 L
 C-C_R           -1   10.00187800    9.27618000   -3.98964200 L
 C-C_R           -1   10.06528100   10.62690100   -4.30074500 L
 C-C_R           -1   10.66062700   11.51546300   -3.44543000 L
 C-C_R           -1   11.19421700   11.07104400   -2.24758200 L
 C-C_R           -1   11.13692000    9.73108200   -1.91237000 L
 C-C_R           -1   10.54971700    8.82244800   -2.78993400 L
 S-S_R           -1   10.51658700    7.10061700   -2.37633900 L
 C-C_R           -1    8.83823300    6.71735200   -2.79399800 L
 C-C_R           -1    8.08218500    5.94066000   -1.92894900 L
 C-C_R           -1    6.80167200    5.55966700   -2.28904900 L
 C-C_R           -1    6.25409000    5.98567900   -3.48320700 L
 C-C_R           -1    6.98038200    6.80042400   -4.32284000 L
 C-C_R           -1    8.29183500    7.15649400   -3.99923400 L
 H-H_            -1    9.69607600   10.91068400   -5.07864400 L
 H-H_            -1   10.73321800   12.43514700   -3.68591300 L
 H-H_            -1   11.55111900   11.71203300   -1.64412000 L
 H-H_            -1   11.47633700    9.41817700   -1.09387400 L
 H-H_            -1    8.41908000    5.63397000   -1.10183800 L
 H-H_            -1    6.29273100    5.07418200   -1.72748400 L
 H-H_            -1    5.36761900    5.73705900   -3.71991100 L
 H-H_            -1    6.61801000    7.13334500   -5.15426200 L
 S-S_R           -1   -4.86164400    4.79927400   -5.10288000 L
 C-C_R           -1   -4.10402900    5.93629600   -3.97268600 L
 C-C_R           -1   -4.04062600    7.28701700   -4.28378900 L
 C-C_R           -1   -3.44528100    8.17558000   -3.42847300 L
 C-C_R           -1   -2.91169100    7.73116100   -2.23062600 L
 C-C_R           -1   -2.96898700    6.39119900   -1.89541300 L
 C-C_R           -1   -3.55619000    5.48256500   -2.77297800 L
 S-S_R           -1   -3.58932100    3.76073300   -2.35938300 L
 C-C_R           -1   -5.26767500    3.37746900   -2.77704200 L
 C-C_R           -1   -6.02372300    2.60077700   -1.91199300 L
 C-C_R           -1   -7.30423600    2.21978400   -2.27209300 L
 C-C_R           -1   -7.85181800    2.64579500   -3.46625100 L
 C-C_R           -1   -7.12552500    3.46054000   -4.30588400 L
 C-C_R           -1   -5.81407300    3.81661100   -3.98227800 L
 H-H_            -1   -4.40983200    7.57080000   -5.06168800 L
 H-H_            -1   -3.37268900    9.09526400   -3.66895700 L
 H-H_            -1   -2.55478800    8.37214900   -1.62716400 L
 H-H_            -1   -2.62957100    6.07829300   -1.07691800 L
 H-H_            -1   -5.68682800    2.29408700   -1.08488200 L
 H-H_            -1   -7.81317700    1.73429800   -1.71052800 L
 H-H_            -1   -8.73828900    2.39717600   -3.70295400 L
 H-H_            -1   -7.48789700    3.79346200   -5.13730600 L
 S-S_R           -1  -18.96749600    1.45930600   -5.08592500 L
 C-C_R           -1  -18.20988200    2.59632900   -3.95573000 L
 C-C_R           -1  -18.14647900    3.94705000   -4.26683300 L
 C-C_R           -1  -17.55113300    4.83561300   -3.41151700 L
 C-C_R           -1  -17.01754300    4.39119300   -2.21367000 L
 C-C_R           -1  -17.07484000    3.05123200   -1.87845700 L
 C-C_R           -1  -17.66204300    2.14259800   -2.75602200 L
 S-S_R           -1  -17.69517300    0.42076600   -2.34242700 L
 C-C_R           -1  -19.37352800    0.03750200   -2.76008600 L
 C-C_R           -1  -20.12957500   -0.73919000   -1.89503700 L
 C-C_R           -1  -21.41008900   -1.12018400   -2.25513700 L
 C-C_R           -1  -21.95767000   -0.69417200   -3.44929500 L
 C-C_R           -1  -21.23137800    0.12057300   -4.28892800 L
 C-C_R           -1  -19.91992500    0.47664400   -3.96532200 L
 H-H_            -1  -18.51568400    4.23083300   -5.04473200 L
 H-H_            -1  -17.47854200    5.75529700   -3.65200100 L
 H-H_            -1  -16.66064100    5.03218200   -1.61020800 L
 H-H_            -1  -16.73542300    2.73832600   -1.05996200 L
 H-H_            -1  -19.79268000   -1.04588000   -1.06792600 L
 H-H_            -1  -21.91902900   -1.60566900   -1.69357200 L
 H-H_            -1  -22.84414200   -0.94279100   -3.68599800 L
 H-H_            -1  -21.59375000    0.45349400   -5.12035000 L
 S-S_R           -1   23.36011000   11.46818000    1.02099000 L
 C-C_R           -1   24.11772400   12.60520200    2.15118400 L
 C-C_R           -1   24.18112700   13.95592300    1.84008100 L
 C-C_R           -1   24.77647300   14.84448600    2.69539700 L
 C-C_R           -1   25.31006300   14.40006700    3.89324400 L
 C-C_R           -1   25.25276600   13.06010500    4.22845700 L
 C-C_R           -1   24.66556300   12.15147100    3.35089200 L
 S-S_R           -1   24.63243300   10.42963900    3.76448700 L
 C-C_R           -1   22.95407900   10.04637500    3.34682800 L
 C-C_R           -1   22.19803100    9.26968300    4.21187700 L
 C-C_R           -1   20.91751800    8.88869000    3.85177700 L
 C-C_R           -1   20.36993600    9.31470200    2.65761900 L
 C-C_R           -1   21.09622800   10.12944600    1.81798600 L
 C-C_R           -1   22.40768100   10.48551700    2.14159200 L
 H-H_            -1   23.81192200   14.23970700    1.06218200 L
 H-H_            -1   24.84906400   15.76417000    2.45491300 L
 H-H_            -1   25.66696500   15.04105600    4.49670600 L
 H-H_            -1   25.59218300   12.74719900    5.04695200 L
 H-H_            -1   22.53492600    8.96299300    5.03898800 L
 H-H_            -1   20.40857700    8.40320400    4.41334200 L
 H-H_            -1   19.48346500    9.06608200    2.42091600 L
 H-H_            -1   20.73385600   10.46236800    0.98656400 L
 S-S_R           -1    9.25425700    8.12821300    1.03794500 L
 C-C_R           -1   10.01187200    9.26523500    2.16814000 L
 C-C_R           -1   10.07527400   10.61595600    1.85703700 L
 C-C_R           -1   10.67062000   11.50451900    2.71235300 L
 C-C_R           -1   11.20421000   11.06010000    3.91020000 L
 C-C_R           -1   11.14691400    9.72013800    4.24541300 L
 C-C_R           -1   10.55971100    8.81150400    3.36784800 L
 S-S_R           -1   10.52658000    7.08967200    3.78144300 L
 C-C_R           -1    8.84822600    6.70640800    3.36378400 L
 C-C_R           -1    8.09217800    5.92971600    4.22883300 L
 C-C_R           -1    6.81166500    5.54872300    3.86873300 L
 C-C_R           -1    6.26408300    5.97473400    2.67457500 L
 C-C_R           -1    6.99037600    6.78947900    1.83494200 L
 C-C_R           -1    8.30182800    7.14555000    2.15854800 L
 H-H_            -1    9.70606900   10.89973900    1.07913800 L
 H-H_            -1   10.74321100   12.42420300    2.47186900 L
 H-H_            -1   11.56111300   11.70108800    4.51366200 L
 H-H_            -1   11.48633000    9.40723200    5.06390800 L
 H-H_            -1    8.42907300    5.62302600    5.05594400 L
 H-H_            -1    6.30272400    5.06323700    4.43029800 L
 H-H_            -1    5.37761200    5.72611500    2.43787200 L
 H-H_            -1    6.62800400    7.12240100    1.00352000 L
 S-S_R           -1   -4.85165000    4.78832900    1.05490200 L
 C-C_R           -1   -4.09403600    5.92535200    2.18509600 L
 C-C_R           -1   -4.03063300    7.27607300    1.87399300 L
 C-C_R           -1   -3.43528700    8.16463500    2.72930900 L
 C-C_R           -1   -2.90169700    7.72021600    3.92715600 L
 C-C_R           -1   -2.95899400    6.38025400    4.26236900 L
 C-C_R           -1   -3.54619700    5.47162000    3.38480400 L
 S-S_R           -1   -3.57932700    3.74978800    3.79839900 L
 C-C_R           -1   -5.25768100    3.36652400    3.38074000 L
 C-C_R           -1   -6.01372900    2.58983200    4.24578900 L
 C-C_R           -1   -7.29424300    2.20883900    3.88568900 L
 C-C_R           -1   -7.84182400    2.63485100    2.69153200 L
 C-C_R           -1   -7.11553200    3.44959500    1.85189900 L
 C-C_R           -1   -5.80407900    3.80566600    2.17550400 L
 H-H_            -1   -4.39983800    7.55985600    1.09609500 L
 H-H_            -1   -3.36269600    9.08431900    2.48882500 L
 H-H_            -1   -2.54479500    8.36120500    4.53061800 L
 H-H_            -1   -2.61957700    6.06734900    5.08086400 L
 H-H_            -1   -5.67683400    2.28314200    5.07290000 L
 H-H_            -1   -7.80318300    1.72335300    4.44725400 L
 H-H_            -1   -8.72829600    2.38623100    2.45482800 L
 H-H_            -1   -7.47790400    3.78251700    1.02047600 L
 S-S_R           -1  -18.95750300    1.44836200    1.07185800 L
 C-C_R           -1  -18.19988800    2.58538500    2.20205200 L
 C-C_R           -1  -18.13648600    3.93610500    1.89094900 L
 C-C_R           -1  -17.54114000    4.82466800    2.74626500 L
 C-C_R           -1  -17.00755000    4.38024900    3.94411200 L
 C-C_R           -1  -17.06484600    3.04028700    4.27932500 L
 C-C_R           -1  -17.65205000    2.13165300    3.40176000 L
 S-S_R           -1  -17.68518000    0.40982100    3.81535500 L
 C-C_R           -1  -19.36353400    0.02655700    3.39769600 L
 C-C_R           -1  -20.11958200   -0.75013500    4.26274500 L
 C-C_R           -1  -21.40009500   -1.13112800    3.90264500 L
 C-C_R           -1  -21.94767700   -0.70511600    2.70848800 L
 C-C_R           -1  -21.22138400    0.10962800    1.86885500 L
 C-C_R           -1  -19.90993200    0.46569900    2.19246000 L
 H-H_            -1  -18.50569100    4.21988900    1.11305100 L
 H-H_            -1  -17.46854900    5.74435200    2.50578100 L
 H-H_            -1  -16.65064700    5.02123800    4.54757400 L
 H-H_            -1  -16.72543000    2.72738200    5.09782000 L
 H-H_            -1  -19.78268700   -1.05682500    5.08985600 L
 H-H_            -1  -21.90903600   -1.61661400    4.46421000 L
 H-H_            -1  -22.83414800   -0.95373600    2.47178400 L
 H-H_            -1  -21.58375600    0.44255000    1.03743200 L
 S-S_R           -1   23.37010300   11.45723500    7.17877200 L
 C-C_R           -1   24.12771800   12.59425800    8.30896600 L
 C-C_R           -1   24.19112000   13.94497900    7.99786300 L
 C-C_R           -1   24.78646600   14.83354100    8.85317900 L
 C-C_R           -1   25.32005600   14.38912200   10.05102600 L
 C-C_R           -1   25.26276000   13.04916000   10.38623900 L
 C-C_R           -1   24.67555700   12.14052600    9.50867400 L
 S-S_R           -1   24.64242600   10.41869400    9.92226900 L
 C-C_R           -1   22.96407200   10.03543000    9.50461000 L
 C-C_R           -1   22.20802400    9.25873800   10.36965900 L
 C-C_R           -1   20.92751100    8.87774500   10.00955900 L
 C-C_R           -1   20.37992900    9.30375700    8.81540200 L
 C-C_R           -1   21.10622200   10.11850200    7.97576900 L
 C-C_R           -1   22.41767400   10.47457200    8.29937400 L
 H-H_            -1   23.82191500   14.22876200    7.21996500 L
 H-H_            -1   24.85905700   15.75322500    8.61269500 L
 H-H_            -1   25.67695900   15.03011100   10.65448800 L
 H-H_            -1   25.60217600   12.73625500   11.20473400 L
 H-H_            -1   22.54491900    8.95204800   11.19677000 L
 H-H_            -1   20.41857000    8.39226000   10.57112400 L
 H-H_            -1   19.49345800    9.05513700    8.57869800 L
 H-H_            -1   20.74385000   10.45142300    7.14434600 L
 S-S_R           -1    9.26425000    8.11726800    7.19572800 L
 C-C_R           -1   10.02186500    9.25429100    8.32592200 L
 C-C_R           -1   10.08526800   10.60501200    8.01481900 L
 C-C_R           -1   10.68061400   11.49357400    8.87013500 L
 C-C_R           -1   11.21420300   11.04915500   10.06798200 L
 C-C_R           -1   11.15690700    9.70919300   10.40319500 L
 C-C_R           -1   10.56970400    8.80055900    9.52563000 L
 S-S_R           -1   10.53657300    7.07872700    9.93922500 L
 C-C_R           -1    8.85821900    6.69546300    9.52156600 L
 C-C_R           -1    8.10217200    5.91877100   10.38661500 L
 C-C_R           -1    6.82165800    5.53777800   10.02651500 L
 C-C_R           -1    6.27407700    5.96379000    8.83235800 L
 C-C_R           -1    7.00036900    6.77853400    7.99272500 L
 C-C_R           -1    8.31182200    7.13460500    8.31633000 L
 H-H_            -1    9.71606300   10.88879500    7.23692100 L
 H-H_            -1   10.75320500   12.41325800    8.62965100 L
 H-H_            -1   11.57110600   11.69014400   10.67144400 L
 H-H_            -1   11.49632300    9.39628800   11.22169000 L
 H-H_            -1    8.43906700    5.61208100   11.21372600 L
 H-H_            -1    6.31271800    5.05229200   10.58808000 L
 H-H_            -1    5.38760500    5.71517000    8.59565400 L
 H-H_            -1    6.63799700    7.11145600    7.16130200 L
 S-S_R           -1   -4.84165700    4.77738400    7.21268400 L
 C-C_R           -1   -4.08404200    5.91440700    8.34287800 L
 C-C_R           -1   -4.02064000    7.26512800    8.03177500 L
 C-C_R           -1   -3.42529400    8.15369100    8.88709100 L
 C-C_R           -1   -2.89170400    7.70927100   10.08493900 L
 C-C_R           -1   -2.94900000    6.36930900   10.42015100 L
 C-C_R           -1   -3.53620400    5.46067600    9.54258600 L
 S-S_R           -1   -3.56933400    3.73884400    9.95618100 L
 C-C_R           -1   -5.24768800    3.35557900    9.53852200 L
 C-C_R           -1   -6.00373600    2.57888800   10.40357100 L
 C-C_R           -1   -7.28424900    2.19789400   10.04347100 L
 C-C_R           -1   -7.83183100    2.62390600    8.84931400 L
 C-C_R           -1   -7.10553800    3.43865100    8.00968100 L
 C-C_R           -1   -5.79408600    3.79472100    8.33328600 L
 H-H_            -1   -4.38984500    7.54891100    7.25387700 L
 H-H_            -1   -3.35270300    9.07337500    8.64660700 L
 H-H_            -1   -2.53480100    8.35026000   10.68840000 L
 H-H_            -1   -2.60958400    6.05640400   11.23864600 L
 H-H_            -1   -5.66684100    2.27219800   11.23068200 L
 H-H_            -1   -7.79319000    1.71240900   10.60503600 L
 H-H_            -1   -8.71830200    2.37528600    8.61261000 L
 H-H_            -1   -7.46791000    3.77157200    7.17825800 L
 S-S_R           -1  -18.94751000    1.43741700    7.22964000 L
 C-C_R           -1  -18.18989500    2.57444000    8.35983400 L
 C-C_R           -1  -18.12649200    3.92516100    8.04873100 L
 C-C_R           -1  -17.53114600    4.81372300    8.90404700 L
 C-C_R           -1  -16.99755700    4.36930400   10.10189500 L
 C-C_R           -1  -17.05485300    3.02934200   10.43710700 L
 C-C_R           -1  -17.64205600    2.12070800    9.55954200 L
 S-S_R           -1  -17.67518700    0.39887700    9.97313700 L
 C-C_R           -1  -19.35354100    0.01561200    9.55547800 L
 C-C_R           -1  -20.10958800   -0.76108000   10.42052700 L
 C-C_R           -1  -21.39010200   -1.14207300   10.06042700 L
 C-C_R           -1  -21.93768400   -0.71606100    8.86627000 L
 C-C_R           -1  -21.21139100    0.09868400    8.02663700 L
 C-C_R           -1  -19.89993800    0.45475400    8.35024200 L
 H-H_            -1  -18.49569700    4.20894400    7.27083300 L
 H-H_            -1  -17.45855500    5.73340700    8.66356300 L
 H-H_            -1  -16.64065400    5.01029300   10.70535600 L
 H-H_            -1  -16.71543700    2.71643700   11.25560200 L
 H-H_            -1  -19.77269400   -1.06777000   11.24763800 L
 H-H_            -1  -21.89904200   -1.62755800   10.62199200 L
 H-H_            -1  -22.82415500   -0.96468100    8.62956600 L
 H-H_            -1  -21.57376300    0.43160500    7.19521400 L
 S-S_R           -1   29.90153100    1.49553800  -11.32298700 L
 C-C_R           -1   30.65914600    2.63256000  -10.19279300 L
 C-C_R           -1   30.72254900    3.98328100  -10.50389600 L
 C-C_R           -1   31.31789400    4.87184400   -9.64858000 L
 C-C_R           -1   31.85148400    4.42742500   -8.45073200 L
 C-C_R           -1   31.79418800    3.08746300   -8.11552000 L
 C-C_R           -1   31.20698500    2.17882900   -8.99308500 L
 S-S_R           -1   31.17385400    0.45699700   -8.57949000 L
 C-C_R           -1   29.49550000    0.07373300   -8.99714900 L
 C-C_R           -1   28.73945200   -0.70295900   -8.13210000 L
 C-C_R           -1   27.45893900   -1.08395200   -8.49220000 L
 C-C_R           -1   26.91135700   -0.65794000   -9.68635700 L
 C-C_R           -1   27.63765000    0.15680400  -10.52599000 L
 C-C_R           -1   28.94910300    0.51287500  -10.20238500 L
 H-H_            -1   30.35334300    4.26706400  -11.28179400 L
 H-H_            -1   31.39048600    5.79152800   -9.88906400 L
 H-H_            -1   32.20838700    5.06841400   -7.84727100 L
 H-H_            -1   32.13360400    2.77455700   -7.29702500 L
 H-H_            -1   29.07634700   -1.00964900   -7.30498900 L
 H-H_            -1   26.94999800   -1.56943800   -7.93063500 L
 H-H_            -1   26.02488600   -0.90656000   -9.92306100 L
 H-H_            -1   27.27527800    0.48972600  -11.35741300 L
 S-S_R           -1   15.79567900   -1.84443000  -11.30603100 L
 C-C_R           -1   16.55329300   -0.70740700  -10.17583700 L
 C-C_R           -1   16.61669600    0.64331400  -10.48694000 L
 C-C_R           -1   17.21204200    1.53187700   -9.63162400 L
 C-C_R           -1   17.74563200    1.08745800   -8.43377600 L
 C-C_R           -1   17.68833500   -0.25250400   -8.09856400 L
 C-C_R           -1   17.10113200   -1.16113800   -8.97612900 L
 S-S_R           -1   17.06800200   -2.88297000   -8.56253400 L
 C-C_R           -1   15.38964800   -3.26623400   -8.98019300 L
 C-C_R           -1   14.63360000   -4.04292600   -8.11514400 L
 C-C_R           -1   13.35308700   -4.42391900   -8.47524400 L
 C-C_R           -1   12.80550500   -3.99790800   -9.66940100 L
 C-C_R           -1   13.53179800   -3.18316300  -10.50903400 L
 C-C_R           -1   14.84325000   -2.82709200  -10.18542900 L
 H-H_            -1   16.24749100    0.92709700  -11.26483800 L
 H-H_            -1   17.28463300    2.45156100   -9.87210800 L
 H-H_            -1   18.10253400    1.72844600   -7.83031500 L
 H-H_            -1   18.02775200   -0.56541000   -7.28006900 L
 H-H_            -1   14.97049500   -4.34961600   -7.28803300 L
 H-H_            -1   12.84414600   -4.90940500   -7.91367900 L
 H-H_            -1   11.91903400   -4.24652700   -9.90610500 L
 H-H_            -1   13.16942600   -2.85024100  -11.34045700 L
 S-S_R           -1    1.68977100   -5.18431300  -11.28907500 L
 C-C_R           -1    2.44738600   -4.04729000  -10.15888000 L
 C-C_R           -1    2.51078900   -2.69657000  -10.46998300 L
 C-C_R           -1    3.10613400   -1.80800700   -9.61466800 L
 C-C_R           -1    3.63972400   -2.25242600   -8.41682000 L
 C-C_R           -1    3.58242800   -3.59238800   -8.08160800 L
 C-C_R           -1    2.99522500   -4.50102200   -8.95917200 L
 S-S_R           -1    2.96209400   -6.22285400   -8.54557800 L
 C-C_R           -1    1.28374000   -6.60611800   -8.96323600 L
 C-C_R           -1    0.52769200   -7.38281000   -8.09818700 L
 C-C_R           -1   -0.75282100   -7.76380300   -8.45828700 L
 C-C_R           -1   -1.30040300   -7.33779100   -9.65244500 L
 C-C_R           -1   -0.57411000   -6.52304700  -10.49207800 L
 C-C_R           -1    0.73734200   -6.16697600  -10.16847300 L
 H-H_            -1    2.14158300   -2.41278600  -11.24788200 L
 H-H_            -1    3.17872600   -0.88832300   -9.85515200 L
 H-H_            -1    3.99662700   -1.61143700   -7.81335800 L
 H-H_            -1    3.92184400   -3.90529300   -7.26311200 L
 H-H_            -1    0.86458700   -7.68950000   -7.27107700 L
 H-H_            -1   -1.26176200   -8.24928900   -7.89672300 L
 H-H_            -1   -2.18687400   -7.58641100   -9.88914900 L
 H-H_            -1   -0.93648200   -6.19012500  -11.32350100 L
 S-S_R           -1  -12.41608100   -8.52428000  -11.27211900 L
 C-C_R           -1  -11.65846700   -7.38725800  -10.14192400 L
 C-C_R           -1  -11.59506400   -6.03653700  -10.45302800 L
 C-C_R           -1  -10.99971800   -5.14797400   -9.59771200 L
 C-C_R           -1  -10.46612800   -5.59239300   -8.39986400 L
 C-C_R           -1  -10.52342500   -6.93235500   -8.06465200 L
 C-C_R           -1  -11.11062800   -7.84098900   -8.94221600 L
 S-S_R           -1  -11.14375800   -9.56282100   -8.52862200 L
 C-C_R           -1  -12.82211200   -9.94608500   -8.94628000 L
 C-C_R           -1  -13.57816000  -10.72277700   -8.08123100 L
 C-C_R           -1  -14.85867300  -11.10377000   -8.44133100 L
 C-C_R           -1  -15.40625500  -10.67775800   -9.63548900 L
 C-C_R           -1  -14.67996300   -9.86301400  -10.47512200 L
 C-C_R           -1  -13.36851000   -9.50694300  -10.15151700 L
 H-H_            -1  -11.96426900   -5.75275400  -11.23092600 L
 H-H_            -1  -10.92712700   -4.22829000   -9.83819600 L
 H-H_            -1  -10.10922600   -4.95140400   -7.79640200 L
 H-H_            -1  -10.18400800   -7.24526100   -7.24615700 L
 H-H_            -1  -13.24126500  -11.02946700   -7.25412100 L
 H-H_            -1  -15.36761400  -11.58925600   -7.87976700 L
 H-H_            -1  -16.29272600  -10.92637800   -9.87219300 L
 H-H_            -1  -15.04233500   -9.53009200  -11.30654500 L
 S-S_R           -1   29.91152500    1.48459300   -5.16520500 L
 C-C_R           -1   30.66913900    2.62161600   -4.03501000 L
 C-C_R           -1   30.73254200    3.97233700   -4.34611300 L
 C-C_R           -1   31.32788800    4.86089900   -3.49079800 L
 C-C_R           -1   31.86147800    4.41648000   -2.29295000 L
 C-C_R           -1   31.80418100    3.07651800   -1.95773800 L
 C-C_R           -1   31.21697800    2.16788400   -2.83530200 L
 S-S_R           -1   31.18384800    0.44605200   -2.42170800 L
 C-C_R           -1   29.50549400    0.06278800   -2.83936600 L
 C-C_R           -1   28.74944600   -0.71390400   -1.97431700 L
 C-C_R           -1   27.46893300   -1.09489700   -2.33441700 L
 C-C_R           -1   26.92135100   -0.66888500   -3.52857500 L
 C-C_R           -1   27.64764400    0.14585900   -4.36820800 L
 C-C_R           -1   28.95909600    0.50193000   -4.04460300 L
 H-H_            -1   30.36333700    4.25612000   -5.12401200 L
 H-H_            -1   31.40047900    5.78058300   -3.73128200 L
 H-H_            -1   32.21838000    5.05746900   -1.68948800 L
 H-H_            -1   32.14359800    2.76361300   -1.13924200 L
 H-H_            -1   29.08634100   -1.02059400   -1.14720700 L
 H-H_            -1   26.95999200   -1.58038300   -1.77285300 L
 H-H_            -1   26.03488000   -0.91750500   -3.76527900 L
 H-H_            -1   27.28527200    0.47878100   -5.19963100 L
 S-S_R           -1   15.80567200   -1.85537400   -5.14824900 L
 C-C_R           -1   16.56328700   -0.71835100   -4.01805400 L
 C-C_R           -1   16.62669000    0.63236900   -4.32915700 L
 C-C_R           -1   17.22203500    1.52093200   -3.47384200 L
 C-C_R           -1   17.75562500    1.07651300   -2.27599400 L
 C-C_R           -1   17.69832900   -0.26344900   -1.94078200 L
 C-C_R           -1   17.11112600   -1.17208300   -2.81834600 L
 S-S_R           -1   17.07799500   -2.89391500   -2.40475200 L
 C-C_R           -1   15.39964100   -3.27717900   -2.82241000 L
 C-C_R           -1   14.64359300   -4.05387100   -1.95736100 L
 C-C_R           -1   13.36308000   -4.43486400   -2.31746100 L
 C-C_R           -1   12.81549800   -4.00885200   -3.51161900 L
 C-C_R           -1   13.54179100   -3.19410800   -4.35125200 L
 C-C_R           -1   14.85324300   -2.83803700   -4.02764700 L
 H-H_            -1   16.25748400    0.91615300   -5.10705600 L
 H-H_            -1   17.29462600    2.44061600   -3.71432600 L
 H-H_            -1   18.11252800    1.71750200   -1.67253200 L
 H-H_            -1   18.03774500   -0.57635400   -1.12228700 L
 H-H_            -1   14.98048800   -4.36056100   -1.13025100 L
 H-H_            -1   12.85413900   -4.92035000   -1.75589700 L
 H-H_            -1   11.92902700   -4.25747200   -3.74832300 L
 H-H_            -1   13.17941900   -2.86118600   -5.18267500 L
 S-S_R           -1    1.69976500   -5.19525800   -5.13129300 L
 C-C_R           -1    2.45737900   -4.05823500   -4.00109800 L
 C-C_R           -1    2.52078200   -2.70751400   -4.31220100 L
 C-C_R           -1    3.11612800   -1.81895200   -3.45688600 L
 C-C_R           -1    3.64971800   -2.26337100   -2.25903800 L
 C-C_R           -1    3.59242100   -3.60333300   -1.92382600 L
 C-C_R           -1    3.00521800   -4.51196600   -2.80139000 L
 S-S_R           -1    2.97208800   -6.23379800   -2.38779600 L
 C-C_R           -1    1.29373400   -6.61706300   -2.80545400 L
 C-C_R           -1    0.53768600   -7.39375500   -1.94040500 L
 C-C_R           -1   -0.74282700   -7.77474800   -2.30050500 L
 C-C_R           -1   -1.29040900   -7.34873600   -3.49466300 L
 C-C_R           -1   -0.56411700   -6.53399100   -4.33429600 L
 C-C_R           -1    0.74733600   -6.17792100   -4.01069000 L
 H-H_            -1    2.15157700   -2.42373100   -5.09010000 L
 H-H_            -1    3.18871900   -0.89926700   -3.69737000 L
 H-H_            -1    4.00662000   -1.62238200   -1.65557600 L
 H-H_            -1    3.93183800   -3.91623800   -1.10533000 L
 H-H_            -1    0.87458100   -7.70044400   -1.11329500 L
 H-H_            -1   -1.25176800   -8.26023300   -1.73894100 L
 H-H_            -1   -2.17688000   -7.59735600   -3.73136700 L
 H-H_            -1   -0.92648900   -6.20107000   -5.16571900 L
 S-S_R           -1  -12.40608800   -8.53522500   -5.11433700 L
 C-C_R           -1  -11.64847300   -7.39820200   -3.98414200 L
 C-C_R           -1  -11.58507100   -6.04748100   -4.29524500 L
 C-C_R           -1  -10.98972500   -5.15891900   -3.43993000 L
 C-C_R           -1  -10.45613500   -5.60333800   -2.24208200 L
 C-C_R           -1  -10.51343100   -6.94330000   -1.90687000 L
 C-C_R           -1  -11.10063400   -7.85193400   -2.78443400 L
 S-S_R           -1  -11.13376500   -9.57376600   -2.37084000 L
 C-C_R           -1  -12.81211900   -9.95703000   -2.78849800 L
 C-C_R           -1  -13.56816700  -10.73372200   -1.92344900 L
 C-C_R           -1  -14.84868000  -11.11471500   -2.28354900 L
 C-C_R           -1  -15.39626200  -10.68870300   -3.47770700 L
 C-C_R           -1  -14.66996900   -9.87395900   -4.31734000 L
 C-C_R           -1  -13.35851700   -9.51788800   -3.99373500 L
 H-H_            -1  -11.95427600   -5.76369800   -5.07314400 L
 H-H_            -1  -10.91713400   -4.23923500   -3.68041400 L
 H-H_            -1  -10.09923200   -4.96234900   -1.63862000 L
 H-H_            -1  -10.17401500   -7.25620500   -1.08837400 L
 H-H_            -1  -13.23127200  -11.04041200   -1.09633900 L
 H-H_            -1  -15.35762100  -11.60020100   -1.72198500 L
 H-H_            -1  -16.28273300  -10.93732300   -3.71441100 L
 H-H_            -1  -15.03234100   -9.54103700   -5.14876300 L
 S-S_R           -1   29.92151800    1.47364800    0.99257700 L
 C-C_R           -1   30.67913300    2.61067100    2.12277200 L
 C-C_R           -1   30.74253600    3.96139200    1.81166900 L
 C-C_R           -1   31.33788100    4.84995500    2.66698400 L
 C-C_R           -1   31.87147100    4.40553600    3.86483200 L
 C-C_R           -1   31.81417500    3.06557400    4.20004400 L
 C-C_R           -1   31.22697200    2.15694000    3.32248000 L
 S-S_R           -1   31.19384100    0.43510800    3.73607400 L
 C-C_R           -1   29.51548700    0.05184400    3.31841600 L
 C-C_R           -1   28.75943900   -0.72484800    4.18346500 L
 C-C_R           -1   27.47892600   -1.10584100    3.82336500 L
 C-C_R           -1   26.93134400   -0.67983000    2.62920700 L
 C-C_R           -1   27.65763700    0.13491500    1.78957400 L
 C-C_R           -1   28.96908900    0.49098600    2.11318000 L
 H-H_            -1   30.37333000    4.24517500    1.03377000 L
 H-H_            -1   31.41047200    5.76963900    2.42650000 L
 H-H_            -1   32.22837400    5.04652400    4.46829400 L
 H-H_            -1   32.15359100    2.75266800    5.01854000 L
 H-H_            -1   29.09633400   -1.03153800    5.01057500 L
 H-H_            -1   26.96998500   -1.59132700    4.38492900 L
 H-H_            -1   26.04487300   -0.92844900    2.39250300 L
 H-H_            -1   27.29526500    0.46783600    0.95815100 L
 S-S_R           -1   15.81566600   -1.86631900    1.00953300 L
 C-C_R           -1   16.57328000   -0.72929600    2.13972800 L
 C-C_R           -1   16.63668300    0.62142500    1.82862500 L
 C-C_R           -1   17.23202900    1.50998700    2.68394000 L
 C-C_R           -1   17.76561800    1.06556800    3.88178800 L
 C-C_R           -1   17.70832200   -0.27439400    4.21700000 L
 C-C_R           -1   17.12111900   -1.18302700    3.33943600 L
 S-S_R           -1   17.08798800   -2.90485900    3.75303000 L
 C-C_R           -1   15.40963400   -3.28812400    3.33537200 L
 C-C_R           -1   14.65358700   -4.06481600    4.20042100 L
 C-C_R           -1   13.37307300   -4.44580900    3.84032100 L
 C-C_R           -1   12.82549200   -4.01979700    2.64616300 L
 C-C_R           -1   13.55178400   -3.20505200    1.80653000 L
 C-C_R           -1   14.86323700   -2.84898200    2.13013500 L
 H-H_            -1   16.26747800    0.90520800    1.05072600 L
 H-H_            -1   17.30462000    2.42967100    2.44345600 L
 H-H_            -1   18.12252100    1.70655700    4.48525000 L
 H-H_            -1   18.04773800   -0.58729900    5.03549600 L
 H-H_            -1   14.99048200   -4.37150600    5.02753100 L
 H-H_            -1   12.86413300   -4.93129400    4.40188500 L
 H-H_            -1   11.93902000   -4.26841700    2.40945900 L
 H-H_            -1   13.18941200   -2.87213100    0.97510700 L
 S-S_R           -1    1.70975800   -5.20620200    1.02648900 L
 C-C_R           -1    2.46737300   -4.06918000    2.15668400 L
 C-C_R           -1    2.53077500   -2.71845900    1.84558100 L
 C-C_R           -1    3.12612100   -1.82989600    2.70089600 L
 C-C_R           -1    3.65971100   -2.27431500    3.89874400 L
 C-C_R           -1    3.60241500   -3.61427700    4.23395600 L
 C-C_R           -1    3.01521200   -4.52291100    3.35639200 L
 S-S_R           -1    2.98208100   -6.24474300    3.76998700 L
 C-C_R           -1    1.30372700   -6.62800700    3.35232800 L
 C-C_R           -1    0.54767900   -7.40469900    4.21737700 L
 C-C_R           -1   -0.73283400   -7.78569200    3.85727700 L
 C-C_R           -1   -1.28041600   -7.35968000    2.66311900 L
 C-C_R           -1   -0.55412300   -6.54493600    1.82348600 L
 C-C_R           -1    0.75732900   -6.18886500    2.14709200 L
 H-H_            -1    2.16157000   -2.43467600    1.06768200 L
 H-H_            -1    3.19871200   -0.91021200    2.46041300 L
 H-H_            -1    4.01661400   -1.63332600    4.50220600 L
 H-H_            -1    3.94183100   -3.92718300    5.05245200 L
 H-H_            -1    0.88457400   -7.71138900    5.04448800 L
 H-H_            -1   -1.24177500   -8.27117800    4.41884200 L
 H-H_            -1   -2.16688700   -7.60830000    2.42641500 L
 H-H_            -1   -0.91649500   -6.21201400    0.99206400 L
 S-S_R           -1  -12.39609500   -8.54617000    1.04344500 L
 C-C_R           -1  -11.63848000   -7.40914700    2.17364000 L
 C-C_R           -1  -11.57507700   -6.05842600    1.86253700 L
 C-C_R           -1  -10.97973100   -5.16986300    2.71785200 L
 C-C_R           -1  -10.44614200   -5.61428200    3.91570000 L
 C-C_R           -1  -10.50343800   -6.95424400    4.25091200 L
 C-C_R           -1  -11.09064100   -7.86287800    3.37334800 L
 S-S_R           -1  -11.12377200   -9.58471000    3.78694300 L
 C-C_R           -1  -12.80212600   -9.96797400    3.36928400 L
 C-C_R           -1  -13.55817300  -10.74466600    4.23433300 L
 C-C_R           -1  -14.83868700  -11.12565900    3.87423300 L
 C-C_R           -1  -15.38626800  -10.69964800    2.68007500 L
 C-C_R           -1  -14.65997600   -9.88490300    1.84044200 L
 C-C_R           -1  -13.34852300   -9.52883200    2.16404800 L
 H-H_            -1  -11.94428200   -5.77464300    1.08463800 L
 H-H_            -1  -10.90714000   -4.25017900    2.47736900 L
 H-H_            -1  -10.08923900   -4.97329400    4.51916200 L
 H-H_            -1  -10.16402200   -7.26715000    5.06940800 L
 H-H_            -1  -13.22127800  -11.05135600    5.06144300 L
 H-H_            -1  -15.34762700  -11.61114500    4.43579800 L
 H-H_            -1  -16.27274000  -10.94826700    2.44337100 L
 H-H_            -1  -15.02234800   -9.55198200    1.00902000 L
 S-S_R           -1   29.93151200    1.46270400    7.15035900 L
 C-C_R           -1   30.68912600    2.59972700    8.28055400 L
 C-C_R           -1   30.75252900    3.95044700    7.96945100 L
 C-C_R           -1   31.34787500    4.83901000    8.82476600 L
 C-C_R           -1   31.88146400    4.39459100   10.02261400 L
 C-C_R           -1   31.82416800    3.05462900   10.35782600 L
 C-C_R           -1   31.23696500    2.14599500    9.48026200 L
 S-S_R           -1   31.20383400    0.42416300    9.89385700 L
 C-C_R           -1   29.52548000    0.04089900    9.47619800 L
 C-C_R           -1   28.76943300   -0.73579300   10.34124700 L
 C-C_R           -1   27.48891900   -1.11678600    9.98114700 L
 C-C_R           -1   26.94133800   -0.69077400    8.78698900 L
 C-C_R           -1   27.66763000    0.12397000    7.94735600 L
 C-C_R           -1   28.97908300    0.48004100    8.27096200 L
 H-H_            -1   30.38332400    4.23423100    7.19155200 L
 H-H_            -1   31.42046600    5.75869400    8.58428300 L
 H-H_            -1   32.23836700    5.03558000   10.62607600 L
 H-H_            -1   32.16358400    2.74172400   11.17632200 L
 H-H_            -1   29.10632800   -1.04248300   11.16835800 L
 H-H_            -1   26.97997900   -1.60227200   10.54271200 L
 H-H_            -1   26.05486600   -0.93939400    8.55028500 L
 H-H_            -1   27.30525800    0.45689200    7.11593400 L
 S-S_R           -1   15.82565900   -1.87726300    7.16731500 L
 C-C_R           -1   16.58327400   -0.74024100    8.29751000 L
 C-C_R           -1   16.64667600    0.61048000    7.98640700 L
 C-C_R           -1   17.24202200    1.49904300    8.84172200 L
 C-C_R           -1   17.77561200    1.05462400   10.03957000 L
 C-C_R           -1   17.71831600   -0.28533800   10.37478200 L
 C-C_R           -1   17.13111200   -1.19397200    9.49721800 L
 S-S_R           -1   17.09798200   -2.91580400    9.91081300 L
 C-C_R           -1   15.41962800   -3.29906800    9.49315400 L
 C-C_R           -1   14.66358000   -4.07576000   10.35820300 L
 C-C_R           -1   13.38306700   -4.45675300    9.99810300 L
 C-C_R           -1   12.83548500   -4.03074100    8.80394500 L
 C-C_R           -1   13.56177800   -3.21599700    7.96431200 L
 C-C_R           -1   14.87323000   -2.85992600    8.28791800 L
 H-H_            -1   16.27747100    0.89426300    7.20850800 L
 H-H_            -1   17.31461300    2.41872700    8.60123900 L
 H-H_            -1   18.13251500    1.69561300   10.64303200 L
 H-H_            -1   18.05773200   -0.59824400   11.19327800 L
 H-H_            -1   15.00047500   -4.38245000   11.18531300 L
 H-H_            -1   12.87412600   -4.94223900   10.55966800 L
 H-H_            -1   11.94901400   -4.27936100    8.56724100 L
 H-H_            -1   13.19940600   -2.88307500    7.13289000 L
 S-S_R           -1    1.71975100   -5.21714700    7.18427100 L
 C-C_R           -1    2.47736600   -4.08012400    8.31446600 L
 C-C_R           -1    2.54076900   -2.72940300    8.00336300 L
 C-C_R           -1    3.13611500   -1.84084100    8.85867900 L
 C-C_R           -1    3.66970400   -2.28526000   10.05652600 L
 C-C_R           -1    3.61240800   -3.62522200   10.39173900 L
 C-C_R           -1    3.02520500   -4.53385600    9.51417400 L
 S-S_R           -1    2.99207400   -6.25568800    9.92776900 L
 C-C_R           -1    1.31372000   -6.63895200    9.51011000 L
 C-C_R           -1    0.55767300   -7.41564400   10.37515900 L
 C-C_R           -1   -0.72284100   -7.79663700   10.01505900 L
 C-C_R           -1   -1.27042200   -7.37062500    8.82090100 L
 C-C_R           -1   -0.54413000   -6.55588100    7.98126800 L
 C-C_R           -1    0.76732300   -6.19981000    8.30487400 L
 H-H_            -1    2.17156400   -2.44562000    7.22546400 L
 H-H_            -1    3.20870600   -0.92115700    8.61819500 L
 H-H_            -1    4.02660700   -1.64427100   10.65998800 L
 H-H_            -1    3.95182400   -3.93812700   11.21023400 L
 H-H_            -1    0.89456800   -7.72233400   11.20227000 L
 H-H_            -1   -1.23178100   -8.28212300   10.57662400 L
 H-H_            -1   -2.15689400   -7.61924500    8.58419700 L
 H-H_            -1   -0.90650200   -6.22295900    7.14984600 L
 S-S_R           -1  -12.38610100   -8.55711400    7.20122700 L
 C-C_R           -1  -11.62848600   -7.42009100    8.33142200 L
 C-C_R           -1  -11.56508400   -6.06937100    8.02031900 L
 C-C_R           -1  -10.96973800   -5.18080800    8.87563500 L
 C-C_R           -1  -10.43614800   -5.62522700   10.07348200 L
 C-C_R           -1  -10.49344400   -6.96518900   10.40869500 L
 C-C_R           -1  -11.08064800   -7.87382300    9.53113000 L
 S-S_R           -1  -11.11377800   -9.59565500    9.94472500 L
 C-C_R           -1  -12.79213200   -9.97891900    9.52706600 L
 C-C_R           -1  -13.54818000  -10.75561100   10.39211500 L
 C-C_R           -1  -14.82869300  -11.13660400   10.03201500 L
 C-C_R           -1  -15.37627500  -10.71059200    8.83785700 L
 C-C_R           -1  -14.64998200   -9.89584800    7.99822400 L
 C-C_R           -1  -13.33853000   -9.53977700    8.32183000 L
 H-H_            -1  -11.93428900   -5.78558700    7.24242000 L
 H-H_            -1  -10.89714700   -4.26112400    8.63515100 L
 H-H_            -1  -10.07924500   -4.98423800   10.67694400 L
 H-H_            -1  -10.15402800   -7.27809400   11.22719000 L
 H-H_            -1  -13.21128500  -11.06230100   11.21922600 L
 H-H_            -1  -15.33763400  -11.62209000   10.59358000 L
 H-H_            -1  -16.26274600  -10.95921200    8.60115300 L
 H-H_            -1  -15.01235400   -9.56292600    7.16680200 L
 S-S_R           -1   36.46294000   -8.49899400  -11.35140000 L
 C-C_R           -1   37.22055500   -7.36197100  -10.22120500 L
 C-C_R           -1   37.28395700   -6.01125000  -10.53230800 L
 C-C_R           -1   37.87930300   -5.12268700   -9.67699200 L
 C-C_R           -1   38.41289300   -5.56710700   -8.47914500 L
 C-C_R           -1   38.35559600   -6.90706900   -8.14393200 L
 C-C_R           -1   37.76839300   -7.81570200   -9.02149700 L
 S-S_R           -1   37.73526300   -9.53753400   -8.60790200 L
 C-C_R           -1   36.05690900   -9.92079900   -9.02556100 L
 C-C_R           -1   35.30086100  -10.69749000   -8.16051200 L
 C-C_R           -1   34.02034800  -11.07848400   -8.52061200 L
 C-C_R           -1   33.47276600  -10.65247200   -9.71477000 L
 C-C_R           -1   34.19905900   -9.83772700  -10.55440300 L
 C-C_R           -1   35.51051100   -9.48165700  -10.23079700 L
 H-H_            -1   36.91475200   -5.72746700  -11.31020700 L
 H-H_            -1   37.95189400   -4.20300300   -9.91747600 L
 H-H_            -1   38.76979500   -4.92611800   -7.87568300 L
 H-H_            -1   38.69501300   -7.21997400   -7.32543700 L
 H-H_            -1   35.63775600  -11.00418000   -7.33340100 L
 H-H_            -1   33.51140700  -11.56396900   -7.95904700 L
 H-H_            -1   32.58629500  -10.90109200   -9.95147400 L
 H-H_            -1   33.83668700   -9.50480600  -11.38582500 L
 S-S_R           -1   22.35708700  -11.83896100  -11.33444400 L
 C-C_R           -1   23.11470200  -10.70193800  -10.20424900 L
 C-C_R           -1   23.17810500   -9.35121700  -10.51535200 L
 C-C_R           -1   23.77345000   -8.46265500   -9.66003600 L
 C-C_R           -1   24.30704000   -8.90707400   -8.46218900 L
 C-C_R           -1   24.24974400  -10.24703600   -8.12697600 L
 C-C_R           -1   23.66254100  -11.15567000   -9.00454100 L
 S-S_R           -1   23.62941000  -12.87750100   -8.59094600 L
 C-C_R           -1   21.95105600  -13.26076600   -9.00860500 L
 C-C_R           -1   21.19500800  -14.03745800   -8.14355600 L
 C-C_R           -1   19.91449500  -14.41845100   -8.50365600 L
 C-C_R           -1   19.36691300  -13.99243900   -9.69781400 L
 C-C_R           -1   20.09320600  -13.17769400  -10.53744700 L
 C-C_R           -1   21.40465800  -12.82162400  -10.21384100 L
 H-H_            -1   22.80889900   -9.06743400  -11.29325100 L
 H-H_            -1   23.84604200   -7.54297100   -9.90052000 L
 H-H_            -1   24.66394300   -8.26608500   -7.85872700 L
 H-H_            -1   24.58916000  -10.55994100   -7.30848100 L
 H-H_            -1   21.53190300  -14.34414800   -7.31644500 L
 H-H_            -1   19.40555400  -14.90393600   -7.94209100 L
 H-H_            -1   18.48044200  -14.24105900   -9.93451800 L
 H-H_            -1   19.73083400  -12.84477300  -11.36886900 L
 S-S_R           -1    8.25118000  -15.17884400  -11.31748700 L
 C-C_R           -1    9.00879400  -14.04182200  -10.18729300 L
 C-C_R           -1    9.07219700  -12.69110100  -10.49839600 L
 C-C_R           -1    9.66754300  -11.80253800   -9.64308000 L
 C-C_R           -1   10.20113300  -12.24695700   -8.44523300 L
 C-C_R           -1   10.14383600  -13.58691900   -8.11002000 L
 C-C_R           -1    9.55663300  -14.49555300   -8.98758500 L
 S-S_R           -1    9.52350300  -16.21738500   -8.57399000 L
 C-C_R           -1    7.84514900  -16.60064900   -8.99164900 L
 C-C_R           -1    7.08910100  -17.37734100   -8.12660000 L
 C-C_R           -1    5.80858800  -17.75833400   -8.48670000 L
 C-C_R           -1    5.26100600  -17.33232300   -9.68085700 L
 C-C_R           -1    5.98729900  -16.51757800  -10.52049000 L
 C-C_R           -1    7.29875100  -16.16150700  -10.19688500 L
 H-H_            -1    8.70299200  -12.40731800  -11.27629500 L
 H-H_            -1    9.74013400  -10.88285400   -9.88356400 L
 H-H_            -1   10.55803500  -11.60596900   -7.84177100 L
 H-H_            -1   10.48325300  -13.89982500   -7.29152500 L
 H-H_            -1    7.42599600  -17.68403100   -7.29948900 L
 H-H_            -1    5.29964700  -18.24382000   -7.92513500 L
 H-H_            -1    4.37453500  -17.58094200   -9.91756100 L
 H-H_            -1    5.62492700  -16.18465600  -11.35191300 L
 S-S_R           -1   -5.85467300  -18.51881200  -11.30053100 L
 C-C_R           -1   -5.09705800  -17.38178900  -10.17033700 L
 C-C_R           -1   -5.03365500  -16.03106800  -10.48144000 L
 C-C_R           -1   -4.43831000  -15.14250500   -9.62612400 L
 C-C_R           -1   -3.90472000  -15.58692500   -8.42827700 L
 C-C_R           -1   -3.96201600  -16.92688600   -8.09306400 L
 C-C_R           -1   -4.54921900  -17.83552000   -8.97062900 L
 S-S_R           -1   -4.58235000  -19.55735200   -8.55703400 L
 C-C_R           -1   -6.26070400  -19.94061700   -8.97469300 L
 C-C_R           -1   -7.01675200  -20.71730800   -8.10964400 L
 C-C_R           -1   -8.29726500  -21.09830200   -8.46974400 L
 C-C_R           -1   -8.84484700  -20.67229000   -9.66390100 L
 C-C_R           -1   -8.11855400  -19.85754500  -10.50353500 L
 C-C_R           -1   -6.80710200  -19.50147500  -10.17992900 L
 H-H_            -1   -5.40286100  -15.74728500  -11.25933900 L
 H-H_            -1   -4.36571900  -14.22282100   -9.86660800 L
 H-H_            -1   -3.54781700  -14.94593600   -7.82481500 L
 H-H_            -1   -3.62260000  -17.23979200   -7.27456900 L
 H-H_            -1   -6.67985700  -21.02399800   -7.28253300 L
 H-H_            -1   -8.80620600  -21.58378700   -7.90817900 L
 H-H_            -1   -9.73131800  -20.92091000   -9.90060500 L
 H-H_            -1   -8.48092600  -19.52462400  -11.33495700 L
 S-S_R           -1   36.47293300   -8.50993800   -5.19361700 L
 C-C_R           -1   37.23054800   -7.37291600   -4.06342300 L
 C-C_R           -1   37.29395100   -6.02219500   -4.37452600 L
 C-C_R           -1   37.88929600   -5.13363200   -3.51921000 L
 C-C_R           -1   38.42288600   -5.57805100   -2.32136300 L
 C-C_R           -1   38.36559000   -6.91801300   -1.98615000 L
 C-C_R           -1   37.77838700   -7.82664700   -2.86371500 L
 S-S_R           -1   37.74525600   -9.54847900   -2.45012000 L
 C-C_R           -1   36.06690200   -9.93174300   -2.86777900 L
 C-C_R           -1   35.31085400  -10.70843500   -2.00273000 L
 C-C_R           -1   34.03034100  -11.08942800   -2.36283000 L
 C-C_R           -1   33.48275900  -10.66341600   -3.55698700 L
 C-C_R           -1   34.20905200   -9.84867200   -4.39662000 L
 C-C_R           -1   35.52050400   -9.49260100   -4.07301500 L
 H-H_            -1   36.92474500   -5.73841100   -5.15242500 L
 H-H_            -1   37.96188800   -4.21394800   -3.75969400 L
 H-H_            -1   38.77978900   -4.93706200   -1.71790100 L
 H-H_            -1   38.70500600   -7.23091900   -1.16765500 L
 H-H_            -1   35.64774900  -11.01512500   -1.17561900 L
 H-H_            -1   33.52140000  -11.57491400   -1.80126500 L
 H-H_            -1   32.59628800  -10.91203600   -3.79369100 L
 H-H_            -1   33.84668000   -9.51575000   -5.22804300 L
 S-S_R           -1   22.36708100  -11.84990500   -5.17666100 L
 C-C_R           -1   23.12469500  -10.71288300   -4.04646700 L
 C-C_R           -1   23.18809800   -9.36216200   -4.35757000 L
 C-C_R           -1   23.78344400   -8.47359900   -3.50225400 L
 C-C_R           -1   24.31703400   -8.91801800   -2.30440700 L
 C-C_R           -1   24.25973700  -10.25798000   -1.96919400 L
 C-C_R           -1   23.67253400  -11.16661400   -2.84675900 L
 S-S_R           -1   23.63940400  -12.88844600   -2.43316400 L
 C-C_R           -1   21.96105000  -13.27171000   -2.85082300 L
 C-C_R           -1   21.20500200  -14.04840200   -1.98577400 L
 C-C_R           -1   19.92448800  -14.42939500   -2.34587400 L
 C-C_R           -1   19.37690700  -14.00338400   -3.54003100 L
 C-C_R           -1   20.10319900  -13.18863900   -4.37966500 L
 C-C_R           -1   21.41465200  -12.83256800   -4.05605900 L
 H-H_            -1   22.81889300   -9.07837900   -5.13546900 L
 H-H_            -1   23.85603500   -7.55391500   -3.74273800 L
 H-H_            -1   24.67393600   -8.27703000   -1.70094500 L
 H-H_            -1   24.59915400  -10.57088600   -1.15069900 L
 H-H_            -1   21.54189700  -14.35509200   -1.15866300 L
 H-H_            -1   19.41554800  -14.91488100   -1.78430900 L
 H-H_            -1   18.49043500  -14.25200300   -3.77673500 L
 H-H_            -1   19.74082700  -12.85571700   -5.21108700 L
 S-S_R           -1    8.26117300  -15.18978900   -5.15970500 L
 C-C_R           -1    9.01878800  -14.05276600   -4.02951100 L
 C-C_R           -1    9.08219100  -12.70204500   -4.34061400 L
 C-C_R           -1    9.67753600  -11.81348300   -3.48529800 L
 C-C_R           -1   10.21112600  -12.25790200   -2.28745000 L
 C-C_R           -1   10.15383000  -13.59786400   -1.95223800 L
 C-C_R           -1    9.56662700  -14.50649800   -2.82980300 L
 S-S_R           -1    9.53349600  -16.22833000   -2.41620800 L
 C-C_R           -1    7.85514200  -16.61159400   -2.83386700 L
 C-C_R           -1    7.09909400  -17.38828600   -1.96881800 L
 C-C_R           -1    5.81858100  -17.76927900   -2.32891800 L
 C-C_R           -1    5.27099900  -17.34326700   -3.52307500 L
 C-C_R           -1    5.99729200  -16.52852300   -4.36270800 L
 C-C_R           -1    7.30874400  -16.17245200   -4.03910300 L
 H-H_            -1    8.71298500  -12.41826200   -5.11851200 L
 H-H_            -1    9.75012800  -10.89379900   -3.72578200 L
 H-H_            -1   10.56802900  -11.61691300   -1.68398900 L
 H-H_            -1   10.49324600  -13.91076900   -1.13374300 L
 H-H_            -1    7.43598900  -17.69497600   -1.14170700 L
 H-H_            -1    5.30964000  -18.25476500   -1.76735300 L
 H-H_            -1    4.38452800  -17.59188700   -3.75977900 L
 H-H_            -1    5.63492000  -16.19560100   -5.19413100 L
 S-S_R           -1   -5.84467900  -18.52975600   -5.14274900 L
 C-C_R           -1   -5.08706500  -17.39273400   -4.01255500 L
 C-C_R           -1   -5.02366200  -16.04201300   -4.32365800 L
 C-C_R           -1   -4.42831600  -15.15345000   -3.46834200 L
 C-C_R           -1   -3.89472700  -15.59786900   -2.27049500 L
 C-C_R           -1   -3.95202300  -16.93783100   -1.93528200 L
 C-C_R           -1   -4.53922600  -17.84646500   -2.81284700 L
 S-S_R           -1   -4.57235700  -19.56829700   -2.39925200 L
 C-C_R           -1   -6.25071100  -19.95156100   -2.81691100 L
 C-C_R           -1   -7.00675800  -20.72825300   -1.95186200 L
 C-C_R           -1   -8.28727200  -21.10924600   -2.31196200 L
 C-C_R           -1   -8.83485300  -20.68323400   -3.50611900 L
 C-C_R           -1   -8.10856100  -19.86849000   -4.34575200 L
 C-C_R           -1   -6.79710800  -19.51241900   -4.02214700 L
 H-H_            -1   -5.39286700  -15.75822900   -5.10155600 L
 H-H_            -1   -4.35572500  -14.23376600   -3.70882600 L
 H-H_            -1   -3.53782400  -14.95688000   -1.66703300 L
 H-H_            -1   -3.61260700  -17.25073700   -1.11678700 L
 H-H_            -1   -6.66986300  -21.03494300   -1.12475100 L
 H-H_            -1   -8.79621200  -21.59473200   -1.75039700 L
 H-H_            -1   -9.72132500  -20.93185400   -3.74282300 L
 H-H_            -1   -8.47093300  -19.53556800   -5.17717500 L
 S-S_R           -1   36.48292700   -8.52088300    0.96416500 L
 C-C_R           -1   37.24054100   -7.38386000    2.09435900 L
 C-C_R           -1   37.30394400   -6.03313900    1.78325600 L
 C-C_R           -1   37.89929000   -5.14457700    2.63857200 L
 C-C_R           -1   38.43288000   -5.58899600    3.83642000 L
 C-C_R           -1   38.37558300   -6.92895800    4.17163200 L
 C-C_R           -1   37.78838000   -7.83759200    3.29406700 L
 S-S_R           -1   37.75525000   -9.55942400    3.70766200 L
 C-C_R           -1   36.07689600   -9.94268800    3.29000300 L
 C-C_R           -1   35.32084800  -10.71938000    4.15505200 L
 C-C_R           -1   34.04033400  -11.10037300    3.79495200 L
 C-C_R           -1   33.49275300  -10.67436100    2.60079500 L
 C-C_R           -1   34.21904500   -9.85961600    1.76116200 L
 C-C_R           -1   35.53049800   -9.50354600    2.08476700 L
 H-H_            -1   36.93473900   -5.74935600    1.00535800 L
 H-H_            -1   37.97188100   -4.22489300    2.39808800 L
 H-H_            -1   38.78978200   -4.94800700    4.43988100 L
 H-H_            -1   38.71500000   -7.24186300    4.99012700 L
 H-H_            -1   35.65774300  -11.02607000    4.98216300 L
 H-H_            -1   33.53139400  -11.58585900    4.35651700 L
 H-H_            -1   32.60628100  -10.92298100    2.36409100 L
 H-H_            -1   33.85667300   -9.52669500    0.92973900 L
 S-S_R           -1   22.37707400  -11.86085000    0.98112100 L
 C-C_R           -1   23.13468900  -10.72382700    2.11131500 L
 C-C_R           -1   23.19809100   -9.37310600    1.80021200 L
 C-C_R           -1   23.79343700   -8.48454400    2.65552800 L
 C-C_R           -1   24.32702700   -8.92896300    3.85337600 L
 C-C_R           -1   24.26973100  -10.26892500    4.18858800 L
 C-C_R           -1   23.68252700  -11.17755900    3.31102300 L
 S-S_R           -1   23.64939700  -12.89939100    3.72461800 L
 C-C_R           -1   21.97104300  -13.28265500    3.30695900 L
 C-C_R           -1   21.21499500  -14.05934700    4.17200800 L
 C-C_R           -1   19.93448200  -14.44034000    3.81190800 L
 C-C_R           -1   19.38690000  -14.01432800    2.61775100 L
 C-C_R           -1   20.11319300  -13.19958400    1.77811800 L
 C-C_R           -1   21.42464500  -12.84351300    2.10172300 L
 H-H_            -1   22.82888600   -9.08932300    1.02231400 L
 H-H_            -1   23.86602800   -7.56486000    2.41504400 L
 H-H_            -1   24.68393000   -8.28797400    4.45683700 L
 H-H_            -1   24.60914700  -10.58183000    5.00708300 L
 H-H_            -1   21.55189000  -14.36603700    4.99911900 L
 H-H_            -1   19.42554100  -14.92582600    4.37347300 L
 H-H_            -1   18.50042900  -14.26294800    2.38104700 L
 H-H_            -1   19.75082100  -12.86666200    0.94669500 L
 S-S_R           -1    8.27116700  -15.20073400    0.99807700 L
 C-C_R           -1    9.02878100  -14.06371100    2.12827200 L
 C-C_R           -1    9.09218400  -12.71299000    1.81716800 L
 C-C_R           -1    9.68753000  -11.82442700    2.67248400 L
 C-C_R           -1   10.22112000  -12.26884700    3.87033200 L
 C-C_R           -1   10.16382300  -13.60880900    4.20554400 L
 C-C_R           -1    9.57662000  -14.51744200    3.32798000 L
 S-S_R           -1    9.54348900  -16.23927400    3.74157400 L
 C-C_R           -1    7.86513500  -16.62253900    3.32391600 L
 C-C_R           -1    7.10908800  -17.39923000    4.18896500 L
 C-C_R           -1    5.82857400  -17.78022400    3.82886500 L
 C-C_R           -1    5.28099300  -17.35421200    2.63470700 L
 C-C_R           -1    6.00728500  -16.53946700    1.79507400 L
 C-C_R           -1    7.31873800  -16.18339700    2.11867900 L
 H-H_            -1    8.72297900  -12.42920700    1.03927000 L
 H-H_            -1    9.76012100  -10.90474300    2.43200000 L
 H-H_            -1   10.57802200  -11.62785800    4.47379400 L
 H-H_            -1   10.50324000  -13.92171400    5.02403900 L
 H-H_            -1    7.44598300  -17.70592000    5.01607500 L
 H-H_            -1    5.31963400  -18.26570900    4.39042900 L
 H-H_            -1    4.39452100  -17.60283200    2.39800300 L
 H-H_            -1    5.64491300  -16.20654600    0.96365100 L
 S-S_R           -1   -5.83468600  -18.54070100    1.01503300 L
 C-C_R           -1   -5.07707100  -17.40367800    2.14522800 L
 C-C_R           -1   -5.01366900  -16.05295700    1.83412400 L
 C-C_R           -1   -4.41832300  -15.16439500    2.68944000 L
 C-C_R           -1   -3.88473300  -15.60881400    3.88728800 L
 C-C_R           -1   -3.94202900  -16.94877600    4.22250000 L
 C-C_R           -1   -4.52923300  -17.85741000    3.34493500 L
 S-S_R           -1   -4.56236300  -19.57924200    3.75853000 L
 C-C_R           -1   -6.24071700  -19.96250600    3.34087200 L
 C-C_R           -1   -6.99676500  -20.73919800    4.20592100 L
 C-C_R           -1   -8.27727800  -21.12019100    3.84582000 L
 C-C_R           -1   -8.82486000  -20.69417900    2.65166300 L
 C-C_R           -1   -8.09856700  -19.87943400    1.81203000 L
 C-C_R           -1   -6.78711500  -19.52336400    2.13563500 L
 H-H_            -1   -5.38287400  -15.76917400    1.05622600 L
 H-H_            -1   -4.34573200  -14.24471100    2.44895600 L
 H-H_            -1   -3.52783000  -14.96782500    4.49074900 L
 H-H_            -1   -3.60261300  -17.26168100    5.04099500 L
 H-H_            -1   -6.65987000  -21.04588800    5.03303100 L
 H-H_            -1   -8.78621900  -21.60567600    4.40738500 L
 H-H_            -1   -9.71133100  -20.94279900    2.41495900 L
 H-H_            -1   -8.46093900  -19.54651300    0.98060700 L
 S-S_R           -1   36.49292000   -8.53182700    7.12194700 L
 C-C_R           -1   37.25053500   -7.39480500    8.25214200 L
 C-C_R           -1   37.31393700   -6.04408400    7.94103900 L
 C-C_R           -1   37.90928300   -5.15552100    8.79635400 L
 C-C_R           -1   38.44287300   -5.59994000    9.99420200 L
 C-C_R           -1   38.38557700   -6.93990200   10.32941400 L
 C-C_R           -1   37.79837400   -7.84853600    9.45185000 L
 S-S_R           -1   37.76524300   -9.57036800    9.86544400 L
 C-C_R           -1   36.08688900   -9.95363200    9.44778600 L
 C-C_R           -1   35.33084100  -10.73032400   10.31283500 L
 C-C_R           -1   34.05032800  -11.11131700    9.95273500 L
 C-C_R           -1   33.50274600  -10.68530600    8.75857700 L
 C-C_R           -1   34.22903900   -9.87056100    7.91894400 L
 C-C_R           -1   35.54049100   -9.51449000    8.24254900 L
 H-H_            -1   36.94473200   -5.76030100    7.16314000 L
 H-H_            -1   37.98187400   -4.23583700    8.55587000 L
 H-H_            -1   38.79977600   -4.95895200   10.59766400 L
 H-H_            -1   38.72499300   -7.25280800   11.14790900 L
 H-H_            -1   35.66773600  -11.03701400   11.13994500 L
 H-H_            -1   33.54138700  -11.59680300   10.51429900 L
 H-H_            -1   32.61627500  -10.93392500    8.52187300 L
 H-H_            -1   33.86666700   -9.53763900    7.08752100 L
 S-S_R           -1   22.38706700  -11.87179500    7.13890300 L
 C-C_R           -1   23.14468200  -10.73477200    8.26909800 L
 C-C_R           -1   23.20808500   -9.38405100    7.95799400 L
 C-C_R           -1   23.80343100   -8.49548900    8.81331000 L
 C-C_R           -1   24.33702000   -8.93990800   10.01115800 L
 C-C_R           -1   24.27972400  -10.27987000   10.34637000 L
 C-C_R           -1   23.69252100  -11.18850300    9.46880500 L
 S-S_R           -1   23.65939000  -12.91033500    9.88240000 L
 C-C_R           -1   21.98103600  -13.29360000    9.46474200 L
 C-C_R           -1   21.22498900  -14.07029100   10.32979100 L
 C-C_R           -1   19.94447500  -14.45128500    9.96969000 L
 C-C_R           -1   19.39689300  -14.02527300    8.77553300 L
 C-C_R           -1   20.12318600  -13.21052800    7.93590000 L
 C-C_R           -1   21.43463900  -12.85445800    8.25950500 L
 H-H_            -1   22.83888000   -9.10026800    7.18009600 L
 H-H_            -1   23.87602200   -7.57580400    8.57282600 L
 H-H_            -1   24.69392300   -8.29891900   10.61461900 L
 H-H_            -1   24.61914000  -10.59277500   11.16486500 L
 H-H_            -1   21.56188300  -14.37698100   11.15690100 L
 H-H_            -1   19.43553500  -14.93677000   10.53125500 L
 H-H_            -1   18.51042200  -14.27389300    8.53882900 L
 H-H_            -1   19.76081400  -12.87760700    7.10447700 L
 S-S_R           -1    8.28116000  -15.21167800    7.15585900 L
 C-C_R           -1    9.03877500  -14.07465600    8.28605400 L
 C-C_R           -1    9.10217700  -12.72393500    7.97495100 L
 C-C_R           -1    9.69752300  -11.83537200    8.83026600 L
 C-C_R           -1   10.23111300  -12.27979100   10.02811400 L
 C-C_R           -1   10.17381700  -13.61975300   10.36332600 L
 C-C_R           -1    9.58661300  -14.52838700    9.48576200 L
 S-S_R           -1    9.55348300  -16.25021900    9.89935600 L
 C-C_R           -1    7.87512900  -16.63348300    9.48169800 L
 C-C_R           -1    7.11908100  -17.41017500   10.34674700 L
 C-C_R           -1    5.83856800  -17.79116800    9.98664700 L
 C-C_R           -1    5.29098600  -17.36515600    8.79248900 L
 C-C_R           -1    6.01727900  -16.55041200    7.95285600 L
 C-C_R           -1    7.32873100  -16.19434100    8.27646100 L
 H-H_            -1    8.73297200  -12.44015200    7.19705200 L
 H-H_            -1    9.77011400  -10.91568800    8.58978200 L
 H-H_            -1   10.58801600  -11.63880200   10.63157600 L
 H-H_            -1   10.51323300  -13.93265900   11.18182200 L
 H-H_            -1    7.45597600  -17.71686500   11.17385700 L
 H-H_            -1    5.32962700  -18.27665400   10.54821100 L
 H-H_            -1    4.40451500  -17.61377600    8.55578500 L
 H-H_            -1    5.65490700  -16.21749000    7.12143300 L
 S-S_R           -1   -5.82469300  -18.55164500    7.17281500 L
 C-C_R           -1   -5.06707800  -17.41462300    8.30301000 L
 C-C_R           -1   -5.00367500  -16.06390200    7.99190700 L
 C-C_R           -1   -4.40833000  -15.17533900    8.84722200 L
 C-C_R           -1   -3.87474000  -15.61975800   10.04507000 L
 C-C_R           -1   -3.93203600  -16.95972000   10.38028200 L
 C-C_R           -1   -4.51923900  -17.86835400    9.50271800 L
 S-S_R           -1   -4.55237000  -19.59018600    9.91631200 L
 C-C_R           -1   -6.23072400  -19.97345000    9.49865400 L
 C-C_R           -1   -6.98677100  -20.75014200   10.36370300 L
 C-C_R           -1   -8.26728500  -21.13113500   10.00360300 L
 C-C_R           -1   -8.81486700  -20.70512400    8.80944500 L
 C-C_R           -1   -8.08857400  -19.89037900    7.96981200 L
 C-C_R           -1   -6.77712100  -19.53430800    8.29341700 L
 H-H_            -1   -5.37288000  -15.78011900    7.21400800 L
 H-H_            -1   -4.33573800  -14.25565500    8.60673800 L
 H-H_            -1   -3.51783700  -14.97877000   10.64853200 L
 H-H_            -1   -3.59262000  -17.27262600   11.19877800 L
 H-H_            -1   -6.64987700  -21.05683200   11.19081300 L
 H-H_            -1   -8.77622500  -21.61662100   10.56516700 L
 H-H_            -1   -9.70133800  -20.95374300    8.57274100 L
 H-H_            -1   -8.45094600  -19.55745700    7.13838900 L
 S-S_R           -1   15.49172400   15.02369000   -8.19664800 L
 C-C_R           -1   14.73777500   13.88265300   -7.06804900 L
 C-C_R           -1   14.67335500   12.53304600   -7.38374500 L
 C-C_R           -1   14.08078300   11.64144500   -6.52966500 L
 C-C_R           -1   13.55108700   12.08160000   -5.32852000 L
 C-C_R           -1   13.60947800   13.42036200   -4.98873400 L
 C-C_R           -1   14.19383500   14.33211300   -5.86496400 L
 S-S_R           -1   14.22831800   16.05246400   -5.44536100 L
 C-C_R           -1   15.90531000   16.43722100   -5.86710000 L
 C-C_R           -1   16.66416600   17.21083700   -5.00175400 L
 C-C_R           -1   17.94350600   17.59311500   -5.36465200 L
 C-C_R           -1   18.48720600   17.17135400   -6.56208800 L
 C-C_R           -1   17.75818700   16.35959500   -7.40225000 L
 C-C_R           -1   16.44779000   16.00236900   -7.07565700 L
 H-H_            -1   15.04003100   12.25203200   -8.16384100 L
 H-H_            -1   14.00740600   10.72262100   -6.77318000 L
 H-H_            -1   13.19614100   11.43846800   -4.72618500 L
 H-H_            -1   13.27272200   13.73035400   -4.16803400 L
 H-H_            -1   16.32995900   17.51458300   -4.17247000 L
 H-H_            -1   18.45426900   18.07660500   -4.80302000 L
 H-H_            -1   19.37290600   17.42081900   -6.80078200 L
 H-H_            -1   18.11785700   16.02963300   -8.23602200 L
 S-S_R           -1    1.38587100   11.68372300   -8.17969200 L
 C-C_R           -1    0.63192200   10.54268500   -7.05109300 L
 C-C_R           -1    0.56750200    9.19307900   -7.36678900 L
 C-C_R           -1   -0.02506900    8.30147800   -6.51270900 L
 C-C_R           -1   -0.55476600    8.74163300   -5.31156400 L
 C-C_R           -1   -0.49637400   10.08039500   -4.97177800 L
 C-C_R           -1    0.08798300   10.99214600   -5.84800800 L
 S-S_R           -1    0.12246500   12.71249700   -5.42840500 L
 C-C_R           -1    1.79945700   13.09725300   -5.85014400 L
 C-C_R           -1    2.55831300   13.87087000   -4.98479800 L
 C-C_R           -1    3.83765300   14.25314800   -5.34769600 L
 C-C_R           -1    4.38135400   13.83138700   -6.54513200 L
 C-C_R           -1    3.65233500   13.01962800   -7.38529400 L
 C-C_R           -1    2.34193800   12.66240200   -7.05870100 L
 H-H_            -1    0.93417900    8.91206500   -8.14688500 L
 H-H_            -1   -0.09844600    7.38265400   -6.75622400 L
 H-H_            -1   -0.90971200    8.09850100   -4.70922900 L
 H-H_            -1   -0.83313000   10.39038700   -4.15107800 L
 H-H_            -1    2.22410700   14.17461600   -4.15551400 L
 H-H_            -1    4.34841700   14.73663700   -4.78606400 L
 H-H_            -1    5.26705300   14.08085200   -6.78382600 L
 H-H_            -1    4.01200400   12.68966600   -8.21906600 L
 S-S_R           -1  -12.71998200    8.34375600   -8.16273600 L
 C-C_R           -1  -13.47393100    7.20271800   -7.03413800 L
 C-C_R           -1  -13.53835000    5.85311100   -7.34983300 L
 C-C_R           -1  -14.13092200    4.96151100   -6.49575300 L
 C-C_R           -1  -14.66061900    5.40166600   -5.29460800 L
 C-C_R           -1  -14.60222700    6.74042800   -4.95482200 L
 C-C_R           -1  -14.01787000    7.65217900   -5.83105200 L
 S-S_R           -1  -13.98338700    9.37253000   -5.41144900 L
 C-C_R           -1  -12.30639500    9.75728600   -5.83318800 L
 C-C_R           -1  -11.54753900   10.53090300   -4.96784200 L
 C-C_R           -1  -10.26819900   10.91318100   -5.33074000 L
 C-C_R           -1   -9.72449900   10.49142000   -6.52817600 L
 C-C_R           -1  -10.45351800    9.67966100   -7.36833800 L
 C-C_R           -1  -11.76391500    9.32243400   -7.04174500 L
 H-H_            -1  -13.17167400    5.57209700   -8.12992900 L
 H-H_            -1  -14.20429900    4.04268700   -6.73926800 L
 H-H_            -1  -15.01556400    4.75853400   -4.69227300 L
 H-H_            -1  -14.93898300    7.05042000   -4.13412200 L
 H-H_            -1  -11.88174600   10.83464900   -4.13855800 L
 H-H_            -1   -9.75743600   11.39667000   -4.76910800 L
 H-H_            -1   -8.83879900   10.74088400   -6.76687000 L
 H-H_            -1  -10.09384800    9.34969900   -8.20211000 L
 S-S_R           -1  -26.82588900    5.00387200   -8.14578000 L
 C-C_R           -1  -27.57983800    3.86283500   -7.01718100 L
 C-C_R           -1  -27.64425800    2.51322800   -7.33287600 L
 C-C_R           -1  -28.23682900    1.62162700   -6.47879700 L
 C-C_R           -1  -28.76652600    2.06178200   -5.27765200 L
 C-C_R           -1  -28.70813400    3.40054500   -4.93786600 L
 C-C_R           -1  -28.12377700    4.31229500   -5.81409600 L
 S-S_R           -1  -28.08929500    6.03264700   -5.39449300 L
 C-C_R           -1  -26.41230300    6.41740300   -5.81623200 L
 C-C_R           -1  -25.65344700    7.19101900   -4.95088600 L
 C-C_R           -1  -24.37410700    7.57329700   -5.31378400 L
 C-C_R           -1  -23.83040600    7.15153600   -6.51122000 L
 C-C_R           -1  -24.55942500    6.33977700   -7.35138200 L
 C-C_R           -1  -25.86982200    5.98255100   -7.02478900 L
 H-H_            -1  -27.27758100    2.23221400   -8.11297300 L
 H-H_            -1  -28.31020600    0.70280300   -6.72231200 L
 H-H_            -1  -29.12147200    1.41865000   -4.67531700 L
 H-H_            -1  -29.04489000    3.71053600   -4.11716600 L
 H-H_            -1  -25.98765400    7.49476500   -4.12160200 L
 H-H_            -1  -23.86334300    8.05678700   -4.75215200 L
 H-H_            -1  -22.94470700    7.40100100   -6.74991400 L
 H-H_            -1  -24.19975600    6.00981500   -8.18515400 L
 S-S_R           -1   15.50171700   15.01274500   -2.03886600 L
 C-C_R           -1   14.74776800   13.87170800   -0.91026700 L
 C-C_R           -1   14.68334800   12.52210100   -1.22596200 L
 C-C_R           -1   14.09077700   11.63050000   -0.37188300 L
 C-C_R           -1   13.56108000   12.07065600    0.82926300 L
 C-C_R           -1   13.61947200   13.40941800    1.16904800 L
 C-C_R           -1   14.20382900   14.32116900    0.29281800 L
 S-S_R           -1   14.23831100   16.04152000    0.71242100 L
 C-C_R           -1   15.91530300   16.42627600    0.29068200 L
 C-C_R           -1   16.67415900   17.19989200    1.15602800 L
 C-C_R           -1   17.95349900   17.58217100    0.79313000 L
 C-C_R           -1   18.49720000   17.16040900   -0.40430600 L
 C-C_R           -1   17.76818100   16.34865100   -1.24446800 L
 C-C_R           -1   16.45778400   15.99142400   -0.91787500 L
 H-H_            -1   15.05002500   12.24108700   -2.00605900 L
 H-H_            -1   14.01740000   10.71167700   -0.61539800 L
 H-H_            -1   13.20613400   11.42752400    1.43159700 L
 H-H_            -1   13.28271600   13.71941000    1.98974800 L
 H-H_            -1   16.33995300   17.50363800    1.98531200 L
 H-H_            -1   18.46426300   18.06566000    1.35476200 L
 H-H_            -1   19.38289900   17.40987400   -0.64300000 L
 H-H_            -1   18.12785000   16.01868900   -2.07824000 L
 S-S_R           -1    1.39586400   11.67277800   -2.02191000 L
 C-C_R           -1    0.64191500   10.53174100   -0.89331100 L
 C-C_R           -1    0.57749600    9.18213400   -1.20900600 L
 C-C_R           -1   -0.01507600    8.29053300   -0.35492700 L
 C-C_R           -1   -0.54477300    8.73068800    0.84621800 L
 C-C_R           -1   -0.48638100   10.06945100    1.18600400 L
 C-C_R           -1    0.09797600   10.98120200    0.30977400 L
 S-S_R           -1    0.13245900   12.70155300    0.72937700 L
 C-C_R           -1    1.80945100   13.08630900    0.30763800 L
 C-C_R           -1    2.56830700   13.85992500    1.17298400 L
 C-C_R           -1    3.84764700   14.24220300    0.81008600 L
 C-C_R           -1    4.39134700   13.82044200   -0.38735000 L
 C-C_R           -1    3.66232800   13.00868300   -1.22751200 L
 C-C_R           -1    2.35193100   12.65145700   -0.90091900 L
 H-H_            -1    0.94417200    8.90112000   -1.98910300 L
 H-H_            -1   -0.08845300    7.37170900   -0.59844200 L
 H-H_            -1   -0.89971800    8.08755600    1.44855300 L
 H-H_            -1   -0.82313700   10.37944300    2.00670400 L
 H-H_            -1    2.23410000   14.16367100    2.00226800 L
 H-H_            -1    4.35841000   14.72569300    1.37171800 L
 H-H_            -1    5.27704700   14.06990700   -0.62604400 L
 H-H_            -1    4.02199800   12.67872100   -2.06128400 L
 S-S_R           -1  -12.70998800    8.33281100   -2.00495400 L
 C-C_R           -1  -13.46393700    7.19177400   -0.87635500 L
 C-C_R           -1  -13.52835700    5.84216700   -1.19205000 L
 C-C_R           -1  -14.12092900    4.95056600   -0.33797100 L
 C-C_R           -1  -14.65062500    5.39072100    0.86317400 L
 C-C_R           -1  -14.59223300    6.72948300    1.20296000 L
 C-C_R           -1  -14.00787600    7.64123400    0.32673000 L
 S-S_R           -1  -13.97339400    9.36158500    0.74633300 L
 C-C_R           -1  -12.29640200    9.74634200    0.32459400 L
 C-C_R           -1  -11.53754600   10.51995800    1.18994000 L
 C-C_R           -1  -10.25820600   10.90223600    0.82704200 L
 C-C_R           -1   -9.71450500   10.48047500   -0.37039400 L
 C-C_R           -1  -10.44352400    9.66871600   -1.21055600 L
 C-C_R           -1  -11.75392200    9.31149000   -0.88396300 L
 H-H_            -1  -13.16168000    5.56115300   -1.97214700 L
 H-H_            -1  -14.19430500    4.03174200   -0.58148600 L
 H-H_            -1  -15.00557100    4.74758900    1.46550900 L
 H-H_            -1  -14.92898900    7.03947500    2.02366000 L
 H-H_            -1  -11.87175300   10.82370400    2.01922400 L
 H-H_            -1   -9.74744200   11.38572600    1.38867400 L
 H-H_            -1   -8.82880600   10.72994000   -0.60908800 L
 H-H_            -1  -10.08385500    9.33875400   -2.04432800 L
 S-S_R           -1  -26.81589600    4.99292700   -1.98799800 L
 C-C_R           -1  -27.56984500    3.85189000   -0.85939900 L
 C-C_R           -1  -27.63426500    2.50228300   -1.17509400 L
 C-C_R           -1  -28.22683600    1.61068200   -0.32101500 L
 C-C_R           -1  -28.75653300    2.05083800    0.88013100 L
 C-C_R           -1  -28.69814100    3.38960000    1.21991600 L
 C-C_R           -1  -28.11378400    4.30135100    0.34368600 L
 S-S_R           -1  -28.07930100    6.02170200    0.76328900 L
 C-C_R           -1  -26.40230900    6.40645800    0.34155000 L
 C-C_R           -1  -25.64345300    7.18007400    1.20689600 L
 C-C_R           -1  -24.36411300    7.56235300    0.84399800 L
 C-C_R           -1  -23.82041300    7.14059100   -0.35343700 L
 C-C_R           -1  -24.54943200    6.32883300   -1.19359900 L
 C-C_R           -1  -25.85982900    5.97160600   -0.86700700 L
 H-H_            -1  -27.26758800    2.22126900   -1.95519100 L
 H-H_            -1  -28.30021300    0.69185900   -0.56452900 L
 H-H_            -1  -29.11147800    1.40770600    1.48246500 L
 H-H_            -1  -29.03489700    3.69959200    2.04061600 L
 H-H_            -1  -25.97766000    7.48382000    2.03618100 L
 H-H_            -1  -23.85335000    8.04584200    1.40563000 L
 H-H_            -1  -22.93471300    7.39005600   -0.59213200 L
 H-H_            -1  -24.18976200    5.99887100   -2.02737200 L
 S-S_R           -1   15.51171000   15.00180100    4.11891600 L
 C-C_R           -1   14.75776100   13.86076300    5.24751500 L
 C-C_R           -1   14.69334200   12.51115700    4.93182000 L
 C-C_R           -1   14.10077000   11.61955600    5.78589900 L
 C-C_R           -1   13.57107300   12.05971100    6.98704500 L
 C-C_R           -1   13.62946500   13.39847300    7.32683000 L
 C-C_R           -1   14.21382200   14.31022400    6.45060000 L
 S-S_R           -1   14.24830500   16.03057500    6.87020300 L
 C-C_R           -1   15.92529700   16.41533100    6.44846400 L
 C-C_R           -1   16.68415300   17.18894800    7.31381000 L
 C-C_R           -1   17.96349300   17.57122600    6.95091200 L
 C-C_R           -1   18.50719300   17.14946500    5.75347700 L
 C-C_R           -1   17.77817400   16.33770600    4.91331500 L
 C-C_R           -1   16.46777700   15.98048000    5.23990700 L
 H-H_            -1   15.06001800   12.23014300    4.15172300 L
 H-H_            -1   14.02739300   10.70073200    5.54238500 L
 H-H_            -1   13.21612800   11.41657900    7.58937900 L
 H-H_            -1   13.29270900   13.70846500    8.14753000 L
 H-H_            -1   16.34994600   17.49269400    8.14309500 L
 H-H_            -1   18.47425600   18.05471500    7.51254400 L
 H-H_            -1   19.39289300   17.39893000    5.51478200 L
 H-H_            -1   18.13784400   16.00774400    4.07954200 L
 S-S_R           -1    1.40585800   11.66183400    4.13587200 L
 C-C_R           -1    0.65190900   10.52079600    5.26447100 L
 C-C_R           -1    0.58748900    9.17118900    4.94877600 L
 C-C_R           -1   -0.00508300    8.27958900    5.80285500 L
 C-C_R           -1   -0.53477900    8.71974400    7.00400100 L
 C-C_R           -1   -0.47638700   10.05850600    7.34378600 L
 C-C_R           -1    0.10797000   10.97025700    6.46755600 L
 S-S_R           -1    0.14245200   12.69060800    6.88715900 L
 C-C_R           -1    1.81944400   13.07536400    6.46542000 L
 C-C_R           -1    2.57830000   13.84898100    7.33076600 L
 C-C_R           -1    3.85764000   14.23125900    6.96786800 L
 C-C_R           -1    4.40134100   13.80949800    5.77043300 L
 C-C_R           -1    3.67232200   12.99773900    4.93027100 L
 C-C_R           -1    2.36192400   12.64051200    5.25686300 L
 H-H_            -1    0.95416600    8.89017500    4.16867900 L
 H-H_            -1   -0.07845900    7.36076500    5.55934100 L
 H-H_            -1   -0.88972500    8.07661200    7.60633500 L
 H-H_            -1   -0.81314300   10.36849800    8.16448600 L
 H-H_            -1    2.24409300   14.15272700    8.16005100 L
 H-H_            -1    4.36840400   14.71474800    7.52950000 L
 H-H_            -1    5.28704000   14.05896200    5.53173800 L
 H-H_            -1    4.03199100   12.66777700    4.09649800 L
 S-S_R           -1  -12.69999500    8.32186600    4.15282800 L
 C-C_R           -1  -13.45394400    7.18082900    5.28142700 L
 C-C_R           -1  -13.51836400    5.83122200    4.96573200 L
 C-C_R           -1  -14.11093500    4.93962100    5.81981100 L
 C-C_R           -1  -14.64063200    5.37977700    7.02095700 L
 C-C_R           -1  -14.58224000    6.71853900    7.36074200 L
 C-C_R           -1  -13.99788300    7.63029000    6.48451200 L
 S-S_R           -1  -13.96340000    9.35064100    6.90411500 L
 C-C_R           -1  -12.28640800    9.73539700    6.48237600 L
 C-C_R           -1  -11.52755300   10.50901300    7.34772200 L
 C-C_R           -1  -10.24821300   10.89129200    6.98482400 L
 C-C_R           -1   -9.70451200   10.46953000    5.78738900 L
 C-C_R           -1  -10.43353100    9.65777200    4.94722600 L
 C-C_R           -1  -11.74392800    9.30054500    5.27381900 L
 H-H_            -1  -13.15168700    5.55020800    4.18563500 L
 H-H_            -1  -14.18431200    4.02079800    5.57629600 L
 H-H_            -1  -14.99557800    4.73664500    7.62329100 L
 H-H_            -1  -14.91899600    7.02853100    8.18144200 L
 H-H_            -1  -11.86175900   10.81275900    8.17700700 L
 H-H_            -1   -9.73744900   11.37478100    7.54645600 L
 H-H_            -1   -8.81881200   10.71899500    5.54869400 L
 H-H_            -1  -10.07386100    9.32781000    4.11345400 L
 S-S_R           -1  -26.80590200    4.98198300    4.16978400 L
 C-C_R           -1  -27.55985100    3.84094500    5.29838300 L
 C-C_R           -1  -27.62427100    2.49133900    4.98268800 L
 C-C_R           -1  -28.21684300    1.59973800    5.83676700 L
 C-C_R           -1  -28.74653900    2.03989300    7.03791300 L
 C-C_R           -1  -28.68814700    3.37865500    7.37769800 L
 C-C_R           -1  -28.10379000    4.29040600    6.50146800 L
 S-S_R           -1  -28.06930800    6.01075700    6.92107100 L
 C-C_R           -1  -26.39231600    6.39551300    6.49933200 L
 C-C_R           -1  -25.63346000    7.16913000    7.36467800 L
 C-C_R           -1  -24.35412000    7.55140800    7.00178000 L
 C-C_R           -1  -23.81041900    7.12964700    5.80434500 L
 C-C_R           -1  -24.53943800    6.31788800    4.96418300 L
 C-C_R           -1  -25.84983600    5.96066200    5.29077500 L
 H-H_            -1  -27.25759400    2.21032500    4.20259100 L
 H-H_            -1  -28.29021900    0.68091400    5.59325300 L
 H-H_            -1  -29.10148500    1.39676100    7.64024800 L
 H-H_            -1  -29.02490300    3.68864700    8.19839800 L
 H-H_            -1  -25.96766700    7.47287600    8.19396300 L
 H-H_            -1  -23.84335600    8.03489700    7.56341200 L
 H-H_            -1  -22.92472000    7.37911200    5.56565000 L
 H-H_            -1  -24.17976900    5.98792600    4.13041000 L
 S-S_R           -1   15.52170400   14.99085600   10.27669800 L
 C-C_R           -1   14.76775500   13.84981900   11.40529700 L
 C-C_R           -1   14.70333500   12.50021200   11.08960200 L
 C-C_R           -1   14.11076300   11.60861100   11.94368100 L
 C-C_R           -1   13.58106700   12.04876600   13.14482700 L
 C-C_R           -1   13.63945900   13.38752900   13.48461300 L
 C-C_R           -1   14.22381600   14.29928000   12.60838200 L
 S-S_R           -1   14.25829800   16.01963100   13.02798500 L
 C-C_R           -1   15.93529000   16.40438700   12.60624600 L
 C-C_R           -1   16.69414600   17.17800300   13.47159200 L
 C-C_R           -1   17.97348600   17.56028100   13.10869400 L
 C-C_R           -1   18.51718700   17.13852000   11.91125900 L
 C-C_R           -1   17.78816800   16.32676100   11.07109700 L
 C-C_R           -1   16.47777000   15.96953500   11.39768900 L
 H-H_            -1   15.07001200   12.21919800   10.30950500 L
 H-H_            -1   14.03738700   10.68978700   11.70016700 L
 H-H_            -1   13.22612100   11.40563400   13.74716200 L
 H-H_            -1   13.30270300   13.69752100   14.30531200 L
 H-H_            -1   16.35993900   17.48174900   14.30087700 L
 H-H_            -1   18.48425000   18.04377100   13.67032600 L
 H-H_            -1   19.40288600   17.38798500   11.67256400 L
 H-H_            -1   18.14783700   15.99679900   10.23732400 L
 S-S_R           -1    1.41585100   11.65088900   10.29365400 L
 C-C_R           -1    0.66190200   10.50985200   11.42225300 L
 C-C_R           -1    0.59748200    9.16024500   11.10655800 L
 C-C_R           -1    0.00491100    8.26864400   11.96063700 L
 C-C_R           -1   -0.52478600    8.70879900   13.16178300 L
 C-C_R           -1   -0.46639400   10.04756100   13.50156800 L
 C-C_R           -1    0.11796300   10.95931200   12.62533800 L
 S-S_R           -1    0.15244600   12.67966300   13.04494100 L
 C-C_R           -1    1.82943800   13.06442000   12.62320200 L
 C-C_R           -1    2.58829300   13.83803600   13.48854800 L
 C-C_R           -1    3.86763300   14.22031400   13.12565000 L
 C-C_R           -1    4.41133400   13.79855300   11.92821500 L
 C-C_R           -1    3.68231500   12.98679400   11.08805300 L
 C-C_R           -1    2.37191800   12.62956800   11.41464500 L
 H-H_            -1    0.96415900    8.87923100   10.32646100 L
 H-H_            -1   -0.06846600    7.34982000   11.71712300 L
 H-H_            -1   -0.87973200    8.06566700   13.76411800 L
 H-H_            -1   -0.80315000   10.35755300   14.32226800 L
 H-H_            -1    2.25408700   14.14178200   14.31783300 L
 H-H_            -1    4.37839700   14.70380400   13.68728200 L
 H-H_            -1    5.29703400   14.04801800   11.68952000 L
 H-H_            -1    4.04198500   12.65683200   10.25428000 L
 S-S_R           -1  -12.69000100    8.31092200   10.31061000 L
 C-C_R           -1  -13.44395000    7.16988400   11.43920900 L
 C-C_R           -1  -13.50837000    5.82027800   11.12351400 L
 C-C_R           -1  -14.10094200    4.92867700   11.97759300 L
 C-C_R           -1  -14.63063800    5.36883200   13.17873900 L
 C-C_R           -1  -14.57224700    6.70759400   13.51852400 L
 C-C_R           -1  -13.98789000    7.61934500   12.64229400 L
 S-S_R           -1  -13.95340700    9.33969600   13.06189700 L
 C-C_R           -1  -12.27641500    9.72445200   12.64015800 L
 C-C_R           -1  -11.51755900   10.49806900   13.50550400 L
 C-C_R           -1  -10.23821900   10.88034700   13.14260600 L
 C-C_R           -1   -9.69451900   10.45858600   11.94517100 L
 C-C_R           -1  -10.42353800    9.64682700   11.10500900 L
 C-C_R           -1  -11.73393500    9.28960100   11.43160100 L
 H-H_            -1  -13.14169300    5.53926400   10.34341700 L
 H-H_            -1  -14.17431800    4.00985300   11.73407900 L
 H-H_            -1  -14.98558400    4.72570000   13.78107300 L
 H-H_            -1  -14.90900300    7.01758600   14.33922400 L
 H-H_            -1  -11.85176600   10.80181500   14.33478900 L
 H-H_            -1   -9.72745600   11.36383600   13.70423800 L
 H-H_            -1   -8.80881900   10.70805100   11.70647600 L
 H-H_            -1  -10.06386800    9.31686500   10.27123600 L
 S-S_R           -1  -26.79590900    4.97103800   10.32756600 L
 C-C_R           -1  -27.54985800    3.83000100   11.45616500 L
 C-C_R           -1  -27.61427800    2.48039400   11.14047000 L
 C-C_R           -1  -28.20684900    1.58879300   11.99455000 L
 C-C_R           -1  -28.73654600    2.02894800   13.19569500 L
 C-C_R           -1  -28.67815400    3.36771100   13.53548100 L
 C-C_R           -1  -28.09379700    4.27946200   12.65925000 L
 S-S_R           -1  -28.05931400    5.99981300   13.07885300 L
 C-C_R           -1  -26.38232300    6.38456900   12.65711400 L
 C-C_R           -1  -25.62346700    7.15818500   13.52246000 L
 C-C_R           -1  -24.34412700    7.54046300   13.15956200 L
 C-C_R           -1  -23.80042600    7.11870200   11.96212700 L
 C-C_R           -1  -24.52944500    6.30694300   11.12196500 L
 C-C_R           -1  -25.83984200    5.94971700   11.44855700 L
 H-H_            -1  -27.24760100    2.19938000   10.36037300 L
 H-H_            -1  -28.28022600    0.66996900   11.75103500 L
 H-H_            -1  -29.09149200    1.38581600   13.79803000 L
 H-H_            -1  -29.01491000    3.67770300   14.35618100 L
 H-H_            -1  -25.95767300    7.46193100   14.35174500 L
 H-H_            -1  -23.83336300    8.02395300   13.72119400 L
 H-H_            -1  -22.91472600    7.36816700   11.72343200 L
 H-H_            -1  -24.16977500    5.97698100   10.28819200 L
 S-S_R           -1   22.05313200    5.02915900   -8.22506100 L
 C-C_R           -1   21.29918300    3.88812100   -7.09646200 L
 C-C_R           -1   21.23476300    2.53851500   -7.41215700 L
 C-C_R           -1   20.64219200    1.64691400   -6.55807700 L
 C-C_R           -1   20.11249500    2.08706900   -5.35693200 L
 C-C_R           -1   20.17088700    3.42583100   -5.01714600 L
 C-C_R           -1   20.75524400    4.33758200   -5.89337700 L
 S-S_R           -1   20.78972700    6.05793300   -5.47377400 L
 C-C_R           -1   22.46671800    6.44268900   -5.89551300 L
 C-C_R           -1   23.22557400    7.21630600   -5.03016700 L
 C-C_R           -1   24.50491400    7.59858400   -5.39306500 L
 C-C_R           -1   25.04861500    7.17682300   -6.59050000 L
 C-C_R           -1   24.31959600    6.36506400   -7.43066200 L
 C-C_R           -1   23.00919900    6.00783800   -7.10406900 L
 H-H_            -1   21.60144000    2.25750000   -8.19225400 L
 H-H_            -1   20.56881500    0.72809000   -6.80159200 L
 H-H_            -1   19.75754900    1.44393700   -4.75459700 L
 H-H_            -1   19.83413100    3.73582300   -4.19644600 L
 H-H_            -1   22.89136800    7.52005200   -4.20088200 L
 H-H_            -1   25.01567800    8.08207300   -4.83143300 L
 H-H_            -1   25.93431400    7.42628800   -6.82919500 L
 H-H_            -1   24.67926500    6.03510200   -8.26443500 L
 S-S_R           -1    7.94727900    1.68919200   -8.20810500 L
 C-C_R           -1    7.19333000    0.54815400   -7.07950600 L
 C-C_R           -1    7.12891100   -0.80145300   -7.39520100 L
 C-C_R           -1    6.53633900   -1.69305300   -6.54112100 L
 C-C_R           -1    6.00664300   -1.25289800   -5.33997600 L
 C-C_R           -1    6.06503400    0.08586400   -5.00019000 L
 C-C_R           -1    6.64939100    0.99761500   -5.87642100 L
 S-S_R           -1    6.68387400    2.71796600   -5.45681800 L
 C-C_R           -1    8.36086600    3.10272200   -5.87855700 L
 C-C_R           -1    9.11972200    3.87633900   -5.01321100 L
 C-C_R           -1   10.39906200    4.25861700   -5.37610900 L
 C-C_R           -1   10.94276200    3.83685600   -6.57354400 L
 C-C_R           -1   10.21374300    3.02509700   -7.41370600 L
 C-C_R           -1    8.90334600    2.66787000   -7.08711400 L
 H-H_            -1    7.49558700   -1.08246700   -8.17529800 L
 H-H_            -1    6.46296200   -2.61187700   -6.78463600 L
 H-H_            -1    5.65169700   -1.89603000   -4.73764100 L
 H-H_            -1    5.72827800    0.39585600   -4.17949100 L
 H-H_            -1    8.78551500    4.18008400   -4.18392600 L
 H-H_            -1   10.90982500    4.74210600   -4.81447700 L
 H-H_            -1   11.82846200    4.08632000   -6.81223900 L
 H-H_            -1   10.57341300    2.69513500   -8.24747900 L
 S-S_R           -1   -6.15857300   -1.65077600   -8.19114900 L
 C-C_R           -1   -6.91252200   -2.79181300   -7.06255000 L
 C-C_R           -1   -6.97694200   -4.14142000   -7.37824500 L
 C-C_R           -1   -7.56951400   -5.03302100   -6.52416600 L
 C-C_R           -1   -8.09921000   -4.59286500   -5.32302000 L
 C-C_R           -1   -8.04081800   -3.25410300   -4.98323400 L
 C-C_R           -1   -7.45646100   -2.34235200   -5.85946500 L
 S-S_R           -1   -7.42197900   -0.62200100   -5.43986200 L
 C-C_R           -1   -5.74498700   -0.23724500   -5.86160100 L
 C-C_R           -1   -4.98613100    0.53637100   -4.99625500 L
 C-C_R           -1   -3.70679100    0.91864900   -5.35915300 L
 C-C_R           -1   -3.16309000    0.49688800   -6.55658800 L
 C-C_R           -1   -3.89210900   -0.31487100   -7.39675000 L
 C-C_R           -1   -5.20250600   -0.67209700   -7.07015800 L
 H-H_            -1   -6.61026500   -4.42243400   -8.15834200 L
 H-H_            -1   -7.64289000   -5.95184400   -6.76768000 L
 H-H_            -1   -8.45415600   -5.23599700   -4.72068500 L
 H-H_            -1   -8.37757400   -2.94411100   -4.16253500 L
 H-H_            -1   -5.32033800    0.84011700   -4.16697000 L
 H-H_            -1   -3.19602700    1.40213900   -4.79752100 L
 H-H_            -1   -2.27739100    0.74635300   -6.79528300 L
 H-H_            -1   -3.53244000   -0.64483200   -8.23052300 L
 S-S_R           -1  -20.26448100   -4.99065900   -8.17419300 L
 C-C_R           -1  -21.01843000   -6.13169700   -7.04559400 L
 C-C_R           -1  -21.08284900   -7.48130300   -7.36128900 L
 C-C_R           -1  -21.67542100   -8.37290400   -6.50720900 L
 C-C_R           -1  -22.20511800   -7.93274900   -5.30606400 L
 C-C_R           -1  -22.14672600   -6.59398700   -4.96627800 L
 C-C_R           -1  -21.56236900   -5.68223600   -5.84250900 L
 S-S_R           -1  -21.52788600   -3.96188500   -5.42290600 L
 C-C_R           -1  -19.85089400   -3.57712900   -5.84464500 L
 C-C_R           -1  -19.09203800   -2.80351200   -4.97929900 L
 C-C_R           -1  -17.81269800   -2.42123400   -5.34219600 L
 C-C_R           -1  -17.26899800   -2.84299500   -6.53963200 L
 C-C_R           -1  -17.99801700   -3.65475400   -7.37979400 L
 C-C_R           -1  -19.30841400   -4.01198000   -7.05320100 L
 H-H_            -1  -20.71617300   -7.76231800   -8.14138600 L
 H-H_            -1  -21.74879800   -9.29172800   -6.75072400 L
 H-H_            -1  -22.56006300   -8.57588100   -4.70372900 L
 H-H_            -1  -22.48348200   -6.28399500   -4.14557800 L
 H-H_            -1  -19.42624500   -2.49976600   -4.15001400 L
 H-H_            -1  -17.30193500   -1.93774500   -4.78056400 L
 H-H_            -1  -16.38329800   -2.59353000   -6.77832700 L
 H-H_            -1  -17.63834700   -3.98471600   -8.21356700 L
 S-S_R           -1   22.06312500    5.01821400   -2.06727800 L
 C-C_R           -1   21.30917600    3.87717700   -0.93868000 L
 C-C_R           -1   21.24475700    2.52757000   -1.25437500 L
 C-C_R           -1   20.65218500    1.63596900   -0.40029500 L
 C-C_R           -1   20.12248900    2.07612400    0.80085000 L
 C-C_R           -1   20.18088000    3.41488700    1.14063600 L
 C-C_R           -1   20.76523700    4.32663800    0.26440500 L
 S-S_R           -1   20.79972000    6.04698900    0.68400800 L
 C-C_R           -1   22.47671200    6.43174500    0.26226900 L
 C-C_R           -1   23.23556800    7.20536100    1.12761500 L
 C-C_R           -1   24.51490800    7.58763900    0.76471800 L
 C-C_R           -1   25.05860800    7.16587800   -0.43271800 L
 C-C_R           -1   24.32958900    6.35411900   -1.27288000 L
 C-C_R           -1   23.01919200    5.99689300   -0.94628700 L
 H-H_            -1   21.61143300    2.24655600   -2.03447200 L
 H-H_            -1   20.57880800    0.71714500   -0.64381000 L
 H-H_            -1   19.76754300    1.43299200    1.40318500 L
 H-H_            -1   19.84412400    3.72487900    1.96133600 L
 H-H_            -1   22.90136100    7.50910700    1.95690000 L
 H-H_            -1   25.02567100    8.07112900    1.32635000 L
 H-H_            -1   25.94430800    7.41534300   -0.67141300 L
 H-H_            -1   24.68925900    6.02415700   -2.10665300 L
 S-S_R           -1    7.95727300    1.67824700   -2.05032200 L
 C-C_R           -1    7.20332400    0.53721000   -0.92172400 L
 C-C_R           -1    7.13890400   -0.81239700   -1.23741900 L
 C-C_R           -1    6.54633300   -1.70399800   -0.38333900 L
 C-C_R           -1    6.01663600   -1.26384300    0.81780600 L
 C-C_R           -1    6.07502800    0.07491900    1.15759200 L
 C-C_R           -1    6.65938500    0.98667000    0.28136100 L
 S-S_R           -1    6.69386700    2.70702100    0.70096400 L
 C-C_R           -1    8.37085900    3.09177800    0.27922500 L
 C-C_R           -1    9.12971500    3.86539400    1.14457100 L
 C-C_R           -1   10.40905500    4.24767200    0.78167400 L
 C-C_R           -1   10.95275600    3.82591100   -0.41576200 L
 C-C_R           -1   10.22373700    3.01415200   -1.25592400 L
 C-C_R           -1    8.91334000    2.65692600   -0.92933100 L
 H-H_            -1    7.50558100   -1.09341100   -2.01751600 L
 H-H_            -1    6.47295600   -2.62282200   -0.62685400 L
 H-H_            -1    5.66169000   -1.90697500    1.42014100 L
 H-H_            -1    5.73827200    0.38491100    1.97829200 L
 H-H_            -1    8.79550800    4.16914000    1.97385600 L
 H-H_            -1   10.91981900    4.73116100    1.34330600 L
 H-H_            -1   11.83845500    4.07537600   -0.65445700 L
 H-H_            -1   10.58340600    2.68419000   -2.08969700 L
 S-S_R            0   -6.20063200   -1.69594300   -2.01792900 H
 C-C_R            0   -6.93336700   -2.85559400   -0.87706400 H
 C-C_R            0   -7.02766100   -4.20489800   -1.23741100 H
 C-C_R            0   -7.59481700   -5.12942000   -0.36200500 H
 C-C_R            0   -8.05578800   -4.71541000    0.88946500 H
 C-C_R            0   -7.96930500   -3.37279600    1.25728200 H
 C-C_R            0   -7.42129400   -2.43552600    0.37139900 H
 S-S_R            0   -7.35511400   -0.71527900    0.83372300 H
 C-C_R            0   -5.68826200   -0.32596400    0.34163800 H
 C-C_R            0   -4.87362100    0.42160000    1.20155200 H
 C-C_R            0   -3.59898400    0.82145900    0.79732700 H
 C-C_R            0   -3.11861500    0.44418500   -0.46096600 H
 C-C_R            0   -3.90476200   -0.34471800   -1.30498300 H
 C-C_R            0   -5.19550500   -0.72753900   -0.91293700 H
 H-H_             0   -6.64776200   -4.52880000   -2.20548500 H
 H-H_             0   -7.65893000   -6.18019400   -0.64779200 H
 H-H_             0   -8.45108600   -5.45291000    1.58766600 H
 H-H_             0   -8.31569400   -3.04248900    2.23864900 H
 H-H_             0   -5.25061900    0.68618100    2.18969600 H
 H-H_             0   -2.97575600    1.41586500    1.46833600 H
 H-H_             0   -2.12164300    0.75730700   -0.77552800 H
 H-H_             0   -3.52549600   -0.66623200   -2.27766100 H
 S-S_R           -1  -20.25448700   -5.00160400   -2.01641000 L
 C-C_R           -1  -21.00843600   -6.14264100   -0.88781200 L
 C-C_R           -1  -21.07285600   -7.49224800   -1.20350700 L
 C-C_R           -1  -21.66542800   -8.38384900   -0.34942700 L
 C-C_R           -1  -22.19512400   -7.94369400    0.85171800 L
 C-C_R           -1  -22.13673200   -6.60493100    1.19150400 L
 C-C_R           -1  -21.55237500   -5.69318000    0.31527400 L
 S-S_R           -1  -21.51789300   -3.97282900    0.73487600 L
 C-C_R           -1  -19.84090100   -3.58807300    0.31313800 L
 C-C_R           -1  -19.08204500   -2.81445700    1.17848400 L
 C-C_R           -1  -17.80270500   -2.43217900    0.81558600 L
 C-C_R           -1  -17.25900400   -2.85394000   -0.38185000 L
 C-C_R           -1  -17.98802300   -3.66569900   -1.22201200 L
 C-C_R           -1  -19.29842100   -4.02292500   -0.89541900 L
 H-H_            -1  -20.70617900   -7.77326200   -1.98360300 L
 H-H_            -1  -21.73880400   -9.30267300   -0.59294200 L
 H-H_            -1  -22.55007000   -8.58682600    1.45405300 L
 H-H_            -1  -22.47348800   -6.29493900    2.01220400 L
 H-H_            -1  -19.41625200   -2.51071100    2.00776800 L
 H-H_            -1  -17.29194100   -1.94868900    1.37721800 L
 H-H_            -1  -16.37330500   -2.60447500   -0.62054400 L
 H-H_            -1  -17.62835400   -3.99566100   -2.05578400 L
 S-S_R           -1   22.07311900    5.00727000    4.09050400 L
 C-C_R           -1   21.31917000    3.86623200    5.21910300 L
 C-C_R           -1   21.25475000    2.51662500    4.90340700 L
 C-C_R           -1   20.66217900    1.62502400    5.75748700 L
 C-C_R           -1   20.13248200    2.06518000    6.95863200 L
 C-C_R           -1   20.19087400    3.40394200    7.29841800 L
 C-C_R           -1   20.77523100    4.31569300    6.42218800 L
 S-S_R           -1   20.80971300    6.03604400    6.84179100 L
 C-C_R           -1   22.48670500    6.42080000    6.42005200 L
 C-C_R           -1   23.24556100    7.19441600    7.28539800 L
 C-C_R           -1   24.52490100    7.57669500    6.92250000 L
 C-C_R           -1   25.06860200    7.15493400    5.72506400 L
 C-C_R           -1   24.33958300    6.34317500    4.88490200 L
 C-C_R           -1   23.02918600    5.98594800    5.21149500 L
 H-H_            -1   21.62142700    2.23561100    4.12331100 L
 H-H_            -1   20.58880200    0.70620100    5.51397200 L
 H-H_            -1   19.77753600    1.42204800    7.56096700 L
 H-H_            -1   19.85411800    3.71393400    8.11911800 L
 H-H_            -1   22.91135400    7.49816200    8.11468200 L
 H-H_            -1   25.03566500    8.06018400    7.48413200 L
 H-H_            -1   25.95430100    7.40439800    5.48637000 L
 H-H_            -1   24.69925200    6.01321300    4.05113000 L
 S-S_R           -1    7.96726600    1.66730200    4.10746000 L
 C-C_R           -1    7.21331700    0.52626500    5.23605800 L
 C-C_R           -1    7.14889700   -0.82334200    4.92036300 L
 C-C_R           -1    6.55632600   -1.71494300    5.77444300 L
 C-C_R           -1    6.02662900   -1.27478700    6.97558800 L
 C-C_R           -1    6.08502100    0.06397500    7.31537400 L
 C-C_R           -1    6.66937800    0.97572600    6.43914400 L
 S-S_R           -1    6.70386100    2.69607700    6.85874700 L
 C-C_R           -1    8.38085300    3.08083300    6.43700800 L
 C-C_R           -1    9.13970900    3.85444900    7.30235400 L
 C-C_R           -1   10.41904900    4.23672700    6.93945600 L
 C-C_R           -1   10.96274900    3.81496600    5.74202000 L
 C-C_R           -1   10.23373000    3.00320700    4.90185800 L
 C-C_R           -1    8.92333300    2.64598100    5.22845100 L
 H-H_            -1    7.51557400   -1.10435600    4.14026700 L
 H-H_            -1    6.48294900   -2.63376700    5.53092800 L
 H-H_            -1    5.67168400   -1.91791900    7.57792300 L
 H-H_            -1    5.74826500    0.37396700    8.13607400 L
 H-H_            -1    8.80550200    4.15819500    8.13163800 L
 H-H_            -1   10.92981200    4.72021700    7.50108800 L
 H-H_            -1   11.84844900    4.06443100    5.50332600 L
 H-H_            -1   10.59340000    2.67324500    4.06808600 L
 S-S_R           -1   -6.13858600   -1.67266500    4.12441600 L
 C-C_R           -1   -6.89253500   -2.81370200    5.25301400 L
 C-C_R           -1   -6.95695500   -4.16330900    4.93731900 L
 C-C_R           -1   -7.54952700   -5.05491000    5.79139900 L
 C-C_R           -1   -8.07922300   -4.61475500    6.99254400 L
 C-C_R           -1   -8.02083200   -3.27599200    7.33233000 L
 C-C_R           -1   -7.43647500   -2.36424100    6.45610000 L
 S-S_R           -1   -7.40199200   -0.64389000    6.87570200 L
 C-C_R           -1   -5.72500000   -0.25913400    6.45396400 L
 C-C_R           -1   -4.96614400    0.51448200    7.31930900 L
 C-C_R           -1   -3.68680400    0.89676000    6.95641200 L
 C-C_R           -1   -3.14310400    0.47499900    5.75897600 L
 C-C_R           -1   -3.87212200   -0.33676000    4.91881400 L
 C-C_R           -1   -5.18252000   -0.69398600    5.24540700 L
 H-H_            -1   -6.59027800   -4.44432300    4.15722300 L
 H-H_            -1   -7.62290300   -5.97373400    5.54788400 L
 H-H_            -1   -8.43416900   -5.25788700    7.59487900 L
 H-H_            -1   -8.35758800   -2.96600000    8.15303000 L
 H-H_            -1   -5.30035100    0.81822800    8.14859400 L
 H-H_            -1   -3.17604000    1.38025000    7.51804400 L
 H-H_            -1   -2.25740400    0.72446400    5.52028200 L
 H-H_            -1   -3.51245300   -0.66672200    4.08504200 L
 S-S_R           -1  -20.24449400   -5.01254800    4.14137200 L
 C-C_R           -1  -20.99844300   -6.15358600    5.26997100 L
 C-C_R           -1  -21.06286300   -7.50319300    4.95427600 L
 C-C_R           -1  -21.65543400   -8.39479300    5.80835500 L
 C-C_R           -1  -22.18513100   -7.95463800    7.00950000 L
 C-C_R           -1  -22.12673900   -6.61587600    7.34928600 L
 C-C_R           -1  -21.54238200   -5.70412500    6.47305600 L
 S-S_R           -1  -21.50789900   -3.98377400    6.89265900 L
 C-C_R           -1  -19.83090700   -3.59901800    6.47092000 L
 C-C_R           -1  -19.07205200   -2.82540200    7.33626600 L
 C-C_R           -1  -17.79271200   -2.44312300    6.97336800 L
 C-C_R           -1  -17.24901100   -2.86488400    5.77593200 L
 C-C_R           -1  -17.97803000   -3.67664300    4.93577000 L
 C-C_R           -1  -19.28842700   -4.03387000    5.26236300 L
 H-H_            -1  -20.69618600   -7.78420700    4.17417900 L
 H-H_            -1  -21.72881100   -9.31361700    5.56484000 L
 H-H_            -1  -22.54007700   -8.59777000    7.61183500 L
 H-H_            -1  -22.46349500   -6.30588400    8.16998600 L
 H-H_            -1  -19.40625800   -2.52165600    8.16555000 L
 H-H_            -1  -17.28194800   -1.95963400    7.53500000 L
 H-H_            -1  -16.36331100   -2.61542000    5.53723800 L
 H-H_            -1  -17.61836000   -4.00660500    4.10199800 L
 S-S_R           -1   22.08311200    4.99632500   10.24828600 L
 C-C_R           -1   21.32916300    3.85528700   11.37688500 L
 C-C_R           -1   21.26474300    2.50568100   11.06119000 L
 C-C_R           -1   20.67217200    1.61408000   11.91526900 L
 C-C_R           -1   20.14247500    2.05423500   13.11641400 L
 C-C_R           -1   20.20086700    3.39299700   13.45620000 L
 C-C_R           -1   20.78522400    4.30474800   12.57997000 L
 S-S_R           -1   20.81970700    6.02509900   12.99957300 L
 C-C_R           -1   22.49669900    6.40985500   12.57783400 L
 C-C_R           -1   23.25555500    7.18347200   13.44318000 L
 C-C_R           -1   24.53489500    7.56575000   13.08028200 L
 C-C_R           -1   25.07859500    7.14398900   11.88284600 L
 C-C_R           -1   24.34957600    6.33223000   11.04268400 L
 C-C_R           -1   23.03917900    5.97500400   11.36927700 L
 H-H_            -1   21.63142000    2.22466700   10.28109300 L
 H-H_            -1   20.59879500    0.69525600   11.67175400 L
 H-H_            -1   19.78753000    1.41110300   13.71874900 L
 H-H_            -1   19.86411100    3.70298900   14.27690000 L
 H-H_            -1   22.92134800    7.48721800   14.27246400 L
 H-H_            -1   25.04565800    8.04923900   13.64191400 L
 H-H_            -1   25.96429500    7.39345400   11.64415200 L
 H-H_            -1   24.70924600    6.00226800   10.20891200 L
 S-S_R           -1    7.97726000    1.65635800   10.26524200 L
 C-C_R           -1    7.22331100    0.51532000   11.39384100 L
 C-C_R           -1    7.15889100   -0.83428700   11.07814600 L
 C-C_R           -1    6.56631900   -1.72588700   11.93222500 L
 C-C_R           -1    6.03662300   -1.28573200   13.13337000 L
 C-C_R           -1    6.09501400    0.05303000   13.47315600 L
 C-C_R           -1    6.67937200    0.96478100   12.59692600 L
 S-S_R           -1    6.71385400    2.68513200   13.01652900 L
 C-C_R           -1    8.39084600    3.06988800   12.59479000 L
 C-C_R           -1    9.14970200    3.84350500   13.46013600 L
 C-C_R           -1   10.42904200    4.22578300   13.09723800 L
 C-C_R           -1   10.97274200    3.80402200   11.89980200 L
 C-C_R           -1   10.24372400    2.99226300   11.05964000 L
 C-C_R           -1    8.93332600    2.63503600   11.38623300 L
 H-H_            -1    7.52556800   -1.11530100   10.29804900 L
 H-H_            -1    6.49294300   -2.64471100   11.68871000 L
 H-H_            -1    5.68167700   -1.92886400   13.73570500 L
 H-H_            -1    5.75825800    0.36302200   14.29385600 L
 H-H_            -1    8.81549500    4.14725100   14.28942000 L
 H-H_            -1   10.93980600    4.70927200   13.65887000 L
 H-H_            -1   11.85844200    4.05348600   11.66110800 L
 H-H_            -1   10.60339300    2.66230100   10.22586800 L
 S-S_R           -1   -6.12859300   -1.68360900   10.28219800 L
 C-C_R           -1   -6.88254200   -2.82464700   11.41079700 L
 C-C_R           -1   -6.94696200   -4.17425400   11.09510200 L
 C-C_R           -1   -7.53953300   -5.06585500   11.94918100 L
 C-C_R           -1   -8.06923000   -4.62569900   13.15032600 L
 C-C_R           -1   -8.01083800   -3.28693700   13.49011200 L
 C-C_R           -1   -7.42648100   -2.37518600   12.61388200 L
 S-S_R           -1   -7.39199800   -0.65483500   13.03348500 L
 C-C_R           -1   -5.71500700   -0.27007900   12.61174600 L
 C-C_R           -1   -4.95615100    0.50353700   13.47709200 L
 C-C_R           -1   -3.67681100    0.88581600   13.11419400 L
 C-C_R           -1   -3.13311000    0.46405500   11.91675800 L
 C-C_R           -1   -3.86212900   -0.34770400   11.07659600 L
 C-C_R           -1   -5.17252600   -0.70493100   11.40318900 L
 H-H_            -1   -6.58028500   -4.45526800   10.31500500 L
 H-H_            -1   -7.61291000   -5.98467800   11.70566600 L
 H-H_            -1   -8.42417600   -5.26883100   13.75266100 L
 H-H_            -1   -8.34759400   -2.97694500   14.31081200 L
 H-H_            -1   -5.29035700    0.80728300   14.30637600 L
 H-H_            -1   -3.16604700    1.36930500   13.67582600 L
 H-H_            -1   -2.24741000    0.71351900   11.67806400 L
 H-H_            -1   -3.50245900   -0.67766600   10.24282400 L
 S-S_R           -1  -20.23450000   -5.02349300   10.29915400 L
 C-C_R           -1  -20.98844900   -6.16453000   11.42775300 L
 C-C_R           -1  -21.05286900   -7.51413700   11.11205800 L
 C-C_R           -1  -21.64544100   -8.40573800   11.96613700 L
 C-C_R           -1  -22.17513700   -7.96558300   13.16728300 L
 C-C_R           -1  -22.11674600   -6.62682100   13.50706800 L
 C-C_R           -1  -21.53238900   -5.71507000   12.63083800 L
 S-S_R           -1  -21.49790600   -3.99471900   13.05044100 L
 C-C_R           -1  -19.82091400   -3.60996200   12.62870200 L
 C-C_R           -1  -19.06205800   -2.83634600   13.49404800 L
 C-C_R           -1  -17.78271800   -2.45406800   13.13115000 L
 C-C_R           -1  -17.23901800   -2.87582900   11.93371500 L
 C-C_R           -1  -17.96803600   -3.68758800   11.09355200 L
 C-C_R           -1  -19.27843400   -4.04481400   11.42014500 L
 H-H_            -1  -20.68619200   -7.79515100   10.33196100 L
 H-H_            -1  -21.71881700   -9.32456200   11.72262200 L
 H-H_            -1  -22.53008300   -8.60871500   13.76961700 L
 H-H_            -1  -22.45350200   -6.31682900   14.32776800 L
 H-H_            -1  -19.39626500   -2.53260000   14.32333200 L
 H-H_            -1  -17.27195500   -1.97057900   13.69278200 L
 H-H_            -1  -16.35331800   -2.62636400   11.69502000 L
 H-H_            -1  -17.60836700   -4.01755000   10.25978000 L
 S-S_R           -1   28.61454100   -4.96537300   -8.25347300 L
 C-C_R           -1   27.86059200   -6.10641000   -7.12487400 L
 C-C_R           -1   27.79617200   -7.45601700   -7.44056900 L
 C-C_R           -1   27.20360000   -8.34761800   -6.58649000 L
 C-C_R           -1   26.67390400   -7.90746200   -5.38534400 L
 C-C_R           -1   26.73229500   -6.56870000   -5.04555900 L
 C-C_R           -1   27.31665200   -5.65694900   -5.92178900 L
 S-S_R           -1   27.35113500   -3.93659800   -5.50218600 L
 C-C_R           -1   29.02812700   -3.55184200   -5.92392500 L
 C-C_R           -1   29.78698300   -2.77822600   -5.05857900 L
 C-C_R           -1   31.06632300   -2.39594700   -5.42147700 L
 C-C_R           -1   31.61002300   -2.81770900   -6.61891200 L
 C-C_R           -1   30.88100400   -3.62946700   -7.45907500 L
 C-C_R           -1   29.57060700   -3.98669400   -7.13248200 L
 H-H_            -1   28.16284800   -7.73703100   -8.22066600 L
 H-H_            -1   27.13022300   -9.26644100   -6.83000500 L
 H-H_            -1   26.31895800   -8.55059400   -4.78301000 L
 H-H_            -1   26.39553900   -6.25870800   -4.22485900 L
 H-H_            -1   29.45277600   -2.47448000   -4.22929400 L
 H-H_            -1   31.57708600   -1.91245800   -4.85984500 L
 H-H_            -1   32.49572300   -2.56824400   -6.85760700 L
 H-H_            -1   31.24067400   -3.95942900   -8.29284700 L
 S-S_R           -1   14.50868800   -8.30534000   -8.23651700 L
 C-C_R           -1   13.75473900   -9.44637700   -7.10791800 L
 C-C_R           -1   13.69031900  -10.79598400   -7.42361300 L
 C-C_R           -1   13.09774800  -11.68758500   -6.56953400 L
 C-C_R           -1   12.56805100  -11.24743000   -5.36838800 L
 C-C_R           -1   12.62644300   -9.90866700   -5.02860300 L
 C-C_R           -1   13.21080000   -8.99691600   -5.90483300 L
 S-S_R           -1   13.24528200   -7.27656500   -5.48523000 L
 C-C_R           -1   14.92227400   -6.89180900   -5.90696900 L
 C-C_R           -1   15.68113000   -6.11819300   -5.04162300 L
 C-C_R           -1   16.96047000   -5.73591500   -5.40452100 L
 C-C_R           -1   17.50417100   -6.15767600   -6.60195600 L
 C-C_R           -1   16.77515200   -6.96943500   -7.44211900 L
 C-C_R           -1   15.46475500   -7.32666100   -7.11552600 L
 H-H_            -1   14.05699600  -11.07699800   -8.20371000 L
 H-H_            -1   13.02437100  -12.60640900   -6.81304900 L
 H-H_            -1   12.21310500  -11.89056200   -4.76605400 L
 H-H_            -1   12.28968700   -9.59867500   -4.20790300 L
 H-H_            -1   15.34692300   -5.81444700   -4.21233900 L
 H-H_            -1   17.47123400   -5.25242500   -4.84288900 L
 H-H_            -1   18.38987000   -5.90821100   -6.84065100 L
 H-H_            -1   17.13482100   -7.29939700   -8.27589100 L
 S-S_R           -1    0.40283500  -11.64530700   -8.21956100 L
 C-C_R           -1   -0.35111400  -12.78634400   -7.09096200 L
 C-C_R           -1   -0.41553400  -14.13595100   -7.40665700 L
 C-C_R           -1   -1.00810500  -15.02755200   -6.55257800 L
 C-C_R           -1   -1.53780200  -14.58739700   -5.35143200 L
 C-C_R           -1   -1.47941000  -13.24863500   -5.01164700 L
 C-C_R           -1   -0.89505300  -12.33688400   -5.88787700 L
 S-S_R           -1   -0.86057000  -10.61653300   -5.46827400 L
 C-C_R           -1    0.81642200  -10.23177600   -5.89001300 L
 C-C_R           -1    1.57527800   -9.45816000   -5.02466700 L
 C-C_R           -1    2.85461800   -9.07588200   -5.38756500 L
 C-C_R           -1    3.39831800   -9.49764300   -6.58500100 L
 C-C_R           -1    2.66929900  -10.30940200   -7.42516300 L
 C-C_R           -1    1.35890200  -10.66662800   -7.09857000 L
 H-H_            -1   -0.04885700  -14.41696500   -8.18675400 L
 H-H_            -1   -1.08148200  -15.94637600   -6.79609300 L
 H-H_            -1   -1.89274700  -15.23052900   -4.74909800 L
 H-H_            -1   -1.81616600  -12.93864300   -4.19094700 L
 H-H_            -1    1.24107100   -9.15441400   -4.19538300 L
 H-H_            -1    3.36538100   -8.59239200   -4.82593300 L
 H-H_            -1    4.28401800   -9.24817800   -6.82369500 L
 H-H_            -1    3.02896900  -10.63936400   -8.25893500 L
 S-S_R           -1  -13.70307200  -14.98519100   -8.20260500 L
 C-C_R           -1  -14.45702100  -16.12622800   -7.07400600 L
 C-C_R           -1  -14.52144100  -17.47583500   -7.38970100 L
 C-C_R           -1  -15.11401200  -18.36743600   -6.53562200 L
 C-C_R           -1  -15.64370900  -17.92728000   -5.33447600 L
 C-C_R           -1  -15.58531700  -16.58851800   -4.99469100 L
 C-C_R           -1  -15.00096000  -15.67676700   -5.87092100 L
 S-S_R           -1  -14.96647800  -13.95641600   -5.45131800 L
 C-C_R           -1  -13.28948600  -13.57166000   -5.87305700 L
 C-C_R           -1  -12.53063000  -12.79804400   -5.00771100 L
 C-C_R           -1  -11.25129000  -12.41576500   -5.37060900 L
 C-C_R           -1  -10.70758900  -12.83752700   -6.56804400 L
 C-C_R           -1  -11.43660800  -13.64928500   -7.40820600 L
 C-C_R           -1  -12.74700500  -14.00651200   -7.08161400 L
 H-H_            -1  -14.15476400  -17.75684900   -8.16979800 L
 H-H_            -1  -15.18738900  -19.28625900   -6.77913600 L
 H-H_            -1  -15.99865500  -18.57041200   -4.73214200 L
 H-H_            -1  -15.92207300  -16.27852600   -4.17399100 L
 H-H_            -1  -12.86483700  -12.49429800   -4.17842600 L
 H-H_            -1  -10.74052600  -11.93227600   -4.80897700 L
 H-H_            -1   -9.82189000  -12.58806200   -6.80673900 L
 H-H_            -1  -11.07693900  -13.97924700   -8.24197900 L
 S-S_R           -1   28.62453400   -4.97631700   -2.09569100 L
 C-C_R           -1   27.87058500   -6.11735500   -0.96709200 L
 C-C_R           -1   27.80616500   -7.46696100   -1.28278700 L
 C-C_R           -1   27.21359400   -8.35856200   -0.42870800 L
 C-C_R           -1   26.68389700   -7.91840700    0.77243800 L
 C-C_R           -1   26.74228900   -6.57964500    1.11222300 L
 C-C_R           -1   27.32664600   -5.66789400    0.23599300 L
 S-S_R           -1   27.36112800   -3.94754300    0.65559600 L
 C-C_R           -1   29.03812000   -3.56278700    0.23385700 L
 C-C_R           -1   29.79697600   -2.78917000    1.09920300 L
 C-C_R           -1   31.07631600   -2.40689200    0.73630500 L
 C-C_R           -1   31.62001700   -2.82865300   -0.46113000 L
 C-C_R           -1   30.89099800   -3.64041200   -1.30129200 L
 C-C_R           -1   29.58060100   -3.99763800   -0.97470000 L
 H-H_            -1   28.17284200   -7.74797500   -2.06288400 L
 H-H_            -1   27.14021700   -9.27738600   -0.67222200 L
 H-H_            -1   26.32895100   -8.56153900    1.37477200 L
 H-H_            -1   26.40553300   -6.26965300    1.93292300 L
 H-H_            -1   29.46277000   -2.48542400    1.92848800 L
 H-H_            -1   31.58708000   -1.92340300    1.29793700 L
 H-H_            -1   32.50571600   -2.57918800   -0.69982500 L
 H-H_            -1   31.25066700   -3.97037400   -2.13506500 L
 S-S_R           -1   14.51868100   -8.31628400   -2.07873500 L
 C-C_R           -1   13.76473200   -9.45732200   -0.95013600 L
 C-C_R           -1   13.70031300  -10.80692900   -1.26583100 L
 C-C_R           -1   13.10774100  -11.69852900   -0.41175200 L
 C-C_R           -1   12.57804400  -11.25837400    0.78939400 L
 C-C_R           -1   12.63643600   -9.91961200    1.12917900 L
 C-C_R           -1   13.22079300   -9.00786100    0.25294900 L
 S-S_R           -1   13.25527600   -7.28751000    0.67255200 L
 C-C_R           -1   14.93226800   -6.90275400    0.25081300 L
 C-C_R           -1   15.69112400   -6.12913700    1.11615900 L
 C-C_R           -1   16.97046400   -5.74685900    0.75326100 L
 C-C_R           -1   17.51416400   -6.16862000   -0.44417400 L
 C-C_R           -1   16.78514500   -6.98037900   -1.28433600 L
 C-C_R           -1   15.47474800   -7.33760600   -0.95774400 L
 H-H_            -1   14.06698900  -11.08794300   -2.04592800 L
 H-H_            -1   13.03436400  -12.61735300   -0.65526600 L
 H-H_            -1   12.22309900  -11.90150600    1.39172800 L
 H-H_            -1   12.29968000   -9.60962000    1.94987900 L
 H-H_            -1   15.35691700   -5.82539100    1.94544400 L
 H-H_            -1   17.48122700   -5.26337000    1.31489300 L
 H-H_            -1   18.39986400   -5.91915600   -0.68286900 L
 H-H_            -1   17.14481500   -7.31034100   -2.11810900 L
 S-S_R           -1    0.41282900  -11.65625200   -2.06177900 L
 C-C_R           -1   -0.34112000  -12.79728900   -0.93318000 L
 C-C_R           -1   -0.40554000  -14.14689600   -1.24887500 L
 C-C_R           -1   -0.99811200  -15.03849700   -0.39479600 L
 C-C_R           -1   -1.52780800  -14.59834100    0.80635000 L
 C-C_R           -1   -1.46941600  -13.25957900    1.14613500 L
 C-C_R           -1   -0.88505900  -12.34782800    0.26990500 L
 S-S_R           -1   -0.85057700  -10.62747700    0.68950800 L
 C-C_R           -1    0.82641500  -10.24272100    0.26776900 L
 C-C_R           -1    1.58527100   -9.46910500    1.13311500 L
 C-C_R           -1    2.86461100   -9.08682600    0.77021700 L
 C-C_R           -1    3.40831200   -9.50858800   -0.42721800 L
 C-C_R           -1    2.67929300  -10.32034600   -1.26738000 L
 C-C_R           -1    1.36889500  -10.67757300   -0.94078800 L
 H-H_            -1   -0.03886300  -14.42791000   -2.02897200 L
 H-H_            -1   -1.07148800  -15.95732000   -0.63831000 L
 H-H_            -1   -1.88275400  -15.24147300    1.40868400 L
 H-H_            -1   -1.80617200  -12.94958700    1.96683500 L
 H-H_            -1    1.25106400   -9.16535900    1.96240000 L
 H-H_            -1    3.37537500   -8.60333700    1.33184900 L
 H-H_            -1    4.29401100   -9.25912300   -0.66591300 L
 H-H_            -1    3.03896200  -10.65030800   -2.10115300 L
 S-S_R           -1  -13.69307900  -14.99613500   -2.04482300 L
 C-C_R           -1  -14.44702800  -16.13717300   -0.91622400 L
 C-C_R           -1  -14.51144800  -17.48677900   -1.23191900 L
 C-C_R           -1  -15.10401900  -18.37838000   -0.37784000 L
 C-C_R           -1  -15.63371600  -17.93822500    0.82330600 L
 C-C_R           -1  -15.57532400  -16.59946300    1.16309200 L
 C-C_R           -1  -14.99096700  -15.68771200    0.28686100 L
 S-S_R           -1  -14.95648400  -13.96736100    0.70646400 L
 C-C_R           -1  -13.27949200  -13.58260500    0.28472500 L
 C-C_R           -1  -12.52063600  -12.80898800    1.15007100 L
 C-C_R           -1  -11.24129600  -12.42671000    0.78717300 L
 C-C_R           -1  -10.69759600  -12.84847100   -0.41026200 L
 C-C_R           -1  -11.42661500  -13.66023000   -1.25042400 L
 C-C_R           -1  -12.73701200  -14.01745600   -0.92383200 L
 H-H_            -1  -14.14477100  -17.76779300   -2.01201600 L
 H-H_            -1  -15.17739600  -19.29720400   -0.62135400 L
 H-H_            -1  -15.98866100  -18.58135700    1.42564100 L
 H-H_            -1  -15.91208000  -16.28947100    1.98379100 L
 H-H_            -1  -12.85484300  -12.50524200    1.97935600 L
 H-H_            -1  -10.73053300  -11.94322100    1.34880500 L
 H-H_            -1   -9.81189600  -12.59900600   -0.64895700 L
 H-H_            -1  -11.06694500  -13.99019200   -2.08419700 L
 S-S_R           -1   28.63452700   -4.98726200    4.06209100 L
 C-C_R           -1   27.88057800   -6.12829900    5.19069000 L
 C-C_R           -1   27.81615900   -7.47790600    4.87499500 L
 C-C_R           -1   27.22358700   -8.36950700    5.72907500 L
 C-C_R           -1   26.69389000   -7.92935200    6.93022000 L
 C-C_R           -1   26.75228200   -6.59058900    7.27000600 L
 C-C_R           -1   27.33663900   -5.67883800    6.39377500 L
 S-S_R           -1   27.37112200   -3.95848700    6.81337800 L
 C-C_R           -1   29.04811400   -3.57373100    6.39163900 L
 C-C_R           -1   29.80697000   -2.80011500    7.25698500 L
 C-C_R           -1   31.08631000   -2.41783700    6.89408700 L
 C-C_R           -1   31.63001000   -2.83959800    5.69665200 L
 C-C_R           -1   30.90099100   -3.65135700    4.85649000 L
 C-C_R           -1   29.59059400   -4.00858300    5.18308200 L
 H-H_            -1   28.18283500   -7.75892000    4.09489800 L
 H-H_            -1   27.15021000   -9.28833100    5.48556000 L
 H-H_            -1   26.33894500   -8.57248400    7.53255500 L
 H-H_            -1   26.41552600   -6.28059700    8.09070500 L
 H-H_            -1   29.47276300   -2.49636900    8.08627000 L
 H-H_            -1   31.59707300   -1.93434700    7.45571900 L
 H-H_            -1   32.51571000   -2.59013300    5.45795700 L
 H-H_            -1   31.26066100   -3.98131900    4.02271700 L
 S-S_R           -1   14.52867500   -8.32722900    4.07904700 L
 C-C_R           -1   13.77472600   -9.46826600    5.20764600 L
 C-C_R           -1   13.71030600  -10.81787300    4.89195100 L
 C-C_R           -1   13.11773400  -11.70947400    5.74603000 L
 C-C_R           -1   12.58803800  -11.26931900    6.94717600 L
 C-C_R           -1   12.64643000   -9.93055700    7.28696200 L
 C-C_R           -1   13.23078700   -9.01880600    6.41073100 L
 S-S_R           -1   13.26526900   -7.29845500    6.83033400 L
 C-C_R           -1   14.94226100   -6.91369800    6.40859500 L
 C-C_R           -1   15.70111700   -6.14008200    7.27394100 L
 C-C_R           -1   16.98045700   -5.75780400    6.91104300 L
 C-C_R           -1   17.52415800   -6.17956500    5.71360800 L
 C-C_R           -1   16.79513900   -6.99132400    4.87344600 L
 C-C_R           -1   15.48474100   -7.34855000    5.20003800 L
 H-H_            -1   14.07698300  -11.09888700    4.11185400 L
 H-H_            -1   13.04435800  -12.62829800    5.50251600 L
 H-H_            -1   12.23309200  -11.91245100    7.54951100 L
 H-H_            -1   12.30967400   -9.62056500    8.10766100 L
 H-H_            -1   15.36691000   -5.83633600    8.10322600 L
 H-H_            -1   17.49122100   -5.27431500    7.47267500 L
 H-H_            -1   18.40985700   -5.93010000    5.47491300 L
 H-H_            -1   17.15480800   -7.32128600    4.03967300 L
 S-S_R           -1    0.42282200  -11.66719600    4.09600300 L
 C-C_R           -1   -0.33112700  -12.80823400    5.22460200 L
 C-C_R           -1   -0.39554700  -14.15784000    4.90890700 L
 C-C_R           -1   -0.98811800  -15.04944100    5.76298600 L
 C-C_R           -1   -1.51781500  -14.60928600    6.96413200 L
 C-C_R           -1   -1.45942300  -13.27052400    7.30391800 L
 C-C_R           -1   -0.87506600  -12.35877300    6.42768700 L
 S-S_R           -1   -0.84058300  -10.63842200    6.84729000 L
 C-C_R           -1    0.83640800  -10.25366600    6.42555100 L
 C-C_R           -1    1.59526400   -9.48004900    7.29089700 L
 C-C_R           -1    2.87460400   -9.09777100    6.92799900 L
 C-C_R           -1    3.41830500   -9.51953200    5.73056400 L
 C-C_R           -1    2.68928600  -10.33129100    4.89040200 L
 C-C_R           -1    1.37888900  -10.68851700    5.21699400 L
 H-H_            -1   -0.02887000  -14.43885400    4.12881000 L
 H-H_            -1   -1.06149500  -15.96826500    5.51947200 L
 H-H_            -1   -1.87276100  -15.25241800    7.56646700 L
 H-H_            -1   -1.79617900  -12.96053200    8.12461700 L
 H-H_            -1    1.26105800   -9.17630300    8.12018200 L
 H-H_            -1    3.38536800   -8.61428200    7.48963100 L
 H-H_            -1    4.30400500   -9.27006700    5.49186900 L
 H-H_            -1    3.04895600  -10.66125300    4.05662900 L
 S-S_R           -1  -13.68308500  -15.00708000    4.11295900 L
 C-C_R           -1  -14.43703400  -16.14811700    5.24155800 L
 C-C_R           -1  -14.50145400  -17.49772400    4.92586300 L
 C-C_R           -1  -15.09402600  -18.38932500    5.77994300 L
 C-C_R           -1  -15.62372200  -17.94917000    6.98108800 L
 C-C_R           -1  -15.56533100  -16.61040700    7.32087400 L
 C-C_R           -1  -14.98097300  -15.69865600    6.44464300 L
 S-S_R           -1  -14.94649100  -13.97830500    6.86424600 L
 C-C_R           -1  -13.26949900  -13.59354900    6.44250700 L
 C-C_R           -1  -12.51064300  -12.81993300    7.30785300 L
 C-C_R           -1  -11.23130300  -12.43765500    6.94495500 L
 C-C_R           -1  -10.68760300  -12.85941600    5.74752000 L
 C-C_R           -1  -11.41662100  -13.67117500    4.90735800 L
 C-C_R           -1  -12.72701900  -14.02840100    5.23395100 L
 H-H_            -1  -14.13477700  -17.77873800    4.14576600 L
 H-H_            -1  -15.16740200  -19.30814900    5.53642800 L
 H-H_            -1  -15.97866800  -18.59230200    7.58342300 L
 H-H_            -1  -15.90208700  -16.30041500    8.14157400 L
 H-H_            -1  -12.84485000  -12.51618700    8.13713800 L
 H-H_            -1  -10.72053900  -11.95416500    7.50658800 L
 H-H_            -1   -9.80190300  -12.60995100    5.50882500 L
 H-H_            -1  -11.05695200  -14.00113700    4.07358500 L
 S-S_R           -1   28.64452100   -4.99820600   10.21987300 L
 C-C_R           -1   27.89057200   -6.13924400   11.34847200 L
 C-C_R           -1   27.82615200   -7.48885100   11.03277700 L
 C-C_R           -1   27.23358000   -8.38045100   11.88685700 L
 C-C_R           -1   26.70388400   -7.94029600   13.08800200 L
 C-C_R           -1   26.76227600   -6.60153400   13.42778800 L
 C-C_R           -1   27.34663300   -5.68978300   12.55155700 L
 S-S_R           -1   27.38111500   -3.96943200   12.97116000 L
 C-C_R           -1   29.05810700   -3.58467600   12.54942100 L
 C-C_R           -1   29.81696300   -2.81105900   13.41476700 L
 C-C_R           -1   31.09630300   -2.42878100   13.05187000 L
 C-C_R           -1   31.64000400   -2.85054200   11.85443400 L
 C-C_R           -1   30.91098500   -3.66230100   11.01427200 L
 C-C_R           -1   29.60058700   -4.01952800   11.34086500 L
 H-H_            -1   28.19282900   -7.76986500   10.25268000 L
 H-H_            -1   27.16020400   -9.29927500   11.64334200 L
 H-H_            -1   26.34893800   -8.58342800   13.69033700 L
 H-H_            -1   26.42552000   -6.29154200   14.24848800 L
 H-H_            -1   29.48275600   -2.50731400   14.24405200 L
 H-H_            -1   31.60706700   -1.94529200   13.61350200 L
 H-H_            -1   32.52570300   -2.60107800   11.61573900 L
 H-H_            -1   31.27065400   -3.99226300   10.18049900 L
 S-S_R           -1   14.53866800   -8.33817400   10.23682900 L
 C-C_R           -1   13.78471900   -9.47921100   11.36542800 L
 C-C_R           -1   13.72029900  -10.82881800   11.04973300 L
 C-C_R           -1   13.12772800  -11.72041900   11.90381300 L
 C-C_R           -1   12.59803100  -11.28026300   13.10495800 L
 C-C_R           -1   12.65642300   -9.94150100   13.44474400 L
 C-C_R           -1   13.24078000   -9.02975000   12.56851300 L
 S-S_R           -1   13.27526300   -7.30939900   12.98811600 L
 C-C_R           -1   14.95225400   -6.92464300   12.56637700 L
 C-C_R           -1   15.71111000   -6.15102700   13.43172300 L
 C-C_R           -1   16.99045000   -5.76874900   13.06882500 L
 C-C_R           -1   17.53415100   -6.19051000   11.87139000 L
 C-C_R           -1   16.80513200   -7.00226800   11.03122800 L
 C-C_R           -1   15.49473500   -7.35949500   11.35782100 L
 H-H_            -1   14.08697600  -11.10983200   10.26963600 L
 H-H_            -1   13.05435100  -12.63924200   11.66029800 L
 H-H_            -1   12.24308500  -11.92339500   13.70729300 L
 H-H_            -1   12.31966700   -9.63150900   14.26544400 L
 H-H_            -1   15.37690400   -5.84728100   14.26100800 L
 H-H_            -1   17.50121400   -5.28525900   13.63045800 L
 H-H_            -1   18.41985100   -5.94104500   11.63269500 L
 H-H_            -1   17.16480200   -7.33223000   10.19745500 L
 S-S_R           -1    0.43281600  -11.67814100   10.25378500 L
 C-C_R           -1   -0.32113300  -12.81917800   11.38238400 L
 C-C_R           -1   -0.38555300  -14.16878500   11.06668900 L
 C-C_R           -1   -0.97812500  -15.06038600   11.92076900 L
 C-C_R           -1   -1.50782100  -14.62023100   13.12191400 L
 C-C_R           -1   -1.44943000  -13.28146800   13.46170000 L
 C-C_R           -1   -0.86507300  -12.36971700   12.58546900 L
 S-S_R           -1   -0.83059000  -10.64936600   13.00507200 L
 C-C_R           -1    0.84640200  -10.26461000   12.58333300 L
 C-C_R           -1    1.60525800   -9.49099400   13.44867900 L
 C-C_R           -1    2.88459800   -9.10871600   13.08578100 L
 C-C_R           -1    3.42829800   -9.53047700   11.88834600 L
 C-C_R           -1    2.69927900  -10.34223600   11.04818400 L
 C-C_R           -1    1.38888200  -10.69946200   11.37477700 L
 H-H_            -1   -0.01887600  -14.44979900   10.28659200 L
 H-H_            -1   -1.05150200  -15.97921000   11.67725400 L
 H-H_            -1   -1.86276700  -15.26336300   13.72424900 L
 H-H_            -1   -1.78618600  -12.97147600   14.28240000 L
 H-H_            -1    1.27105100   -9.18724800   14.27796400 L
 H-H_            -1    3.39536100   -8.62522600   13.64741300 L
 H-H_            -1    4.31399800   -9.28101200   11.64965100 L
 H-H_            -1    3.05894900  -10.67219800   10.21441100 L
 S-S_R           -1  -13.67309200  -15.01802400   10.27074200 L
 C-C_R           -1  -14.42704100  -16.15906200   11.39934000 L
 C-C_R           -1  -14.49146100  -17.50866900   11.08364500 L
 C-C_R           -1  -15.08403200  -18.40026900   11.93772500 L
 C-C_R           -1  -15.61372900  -17.96011400   13.13887000 L
 C-C_R           -1  -15.55533700  -16.62135200   13.47865600 L
 C-C_R           -1  -14.97098000  -15.70960100   12.60242600 L
 S-S_R           -1  -14.93649700  -13.98925000   13.02202800 L
 C-C_R           -1  -13.25950600  -13.60449400   12.60029000 L
 C-C_R           -1  -12.50065000  -12.83087700   13.46563500 L
 C-C_R           -1  -11.22131000  -12.44859900   13.10273800 L
 C-C_R           -1  -10.67760900  -12.87036000   11.90530200 L
 C-C_R           -1  -11.40662800  -13.68211900   11.06514000 L
 C-C_R           -1  -12.71702500  -14.03934600   11.39173300 L
 H-H_            -1  -14.12478400  -17.78968300   10.30354900 L
 H-H_            -1  -15.15740900  -19.31909300   11.69421000 L
 H-H_            -1  -15.96867500  -18.60324600   13.74120500 L
 H-H_            -1  -15.89209300  -16.31136000   14.29935600 L
 H-H_            -1  -12.83485600  -12.52713200   14.29492000 L
 H-H_            -1  -10.71054600  -11.96511000   13.66437000 L
 H-H_            -1   -9.79190900  -12.62089600   11.66660700 L
 H-H_            -1  -11.04695800  -14.01208100   10.23136700 L
 S-S_R           -1    8.44116300   13.35110300   -6.74707500 L
 C-C_R           -1    7.68354900   12.21408100   -7.87726900 L
 C-C_R           -1    7.62014600   10.86336000   -7.56616600 L
 C-C_R           -1    7.02480000    9.97479700   -8.42148200 L
 C-C_R           -1    6.49121000   10.41921600   -9.61932900 L
 C-C_R           -1    6.54850700   11.75917800   -9.95454200 L
 C-C_R           -1    7.13571000   12.66781200   -9.07697700 L
 S-S_R           -1    7.16884100   14.38964400   -9.49057200 L
 C-C_R           -1    8.84719500   14.77290800   -9.07291300 L
 C-C_R           -1    9.60324200   15.54960000   -9.93796200 L
 C-C_R           -1   10.88375600   15.93059300   -9.57786200 L
 C-C_R           -1   11.43133700   15.50458100   -8.38370500 L
 C-C_R           -1   10.70504500   14.68983700   -7.54407100 L
 C-C_R           -1    9.39359200   14.33376600   -7.86767700 L
 H-H_            -1    7.98935100   10.57957700   -6.78826700 L
 H-H_            -1    6.95220900    9.05511300   -8.18099800 L
 H-H_            -1    6.13430800    9.77822700  -10.22279100 L
 H-H_            -1    6.20909000   12.07208400  -10.77303700 L
 H-H_            -1    9.26634700   15.85629000  -10.76507300 L
 H-H_            -1   11.39269600   16.41607900  -10.13942700 L
 H-H_            -1   12.31780900   15.75320100   -8.14700100 L
 H-H_            -1   11.06741700   14.35691500   -6.71264900 L
 S-S_R           -1   -5.66474400   10.01122000   -6.73011800 L
 C-C_R           -1   -6.42235900    8.87419700   -7.86031300 L
 C-C_R           -1   -6.48576100    7.52347600   -7.54921000 L
 C-C_R           -1   -7.08110700    6.63491400   -8.40452600 L
 C-C_R           -1   -7.61469700    7.07933300   -9.60237300 L
 C-C_R           -1   -7.55740100    8.41929500   -9.93758500 L
 C-C_R           -1   -6.97019700    9.32792800   -9.06002100 L
 S-S_R           -1   -6.93706700   11.04976000   -9.47361600 L
 C-C_R           -1   -5.25871300   11.43302500   -9.05595700 L
 C-C_R           -1   -4.50266500   12.20971700   -9.92100600 L
 C-C_R           -1   -3.22215200   12.59071000   -9.56090600 L
 C-C_R           -1   -2.67457000   12.16469800   -8.36674800 L
 C-C_R           -1   -3.40086300   11.34995300   -7.52711500 L
 C-C_R           -1   -4.71231500   10.99388300   -7.85072100 L
 H-H_            -1   -6.11655600    7.23969300   -6.77131100 L
 H-H_            -1   -7.15369800    5.71522900   -8.16404200 L
 H-H_            -1   -7.97160000    6.43834400  -10.20583500 L
 H-H_            -1   -7.89681700    8.73220000  -10.75608100 L
 H-H_            -1   -4.83956000   12.51640600  -10.74811700 L
 H-H_            -1   -2.71321100   13.07619500  -10.12247100 L
 H-H_            -1   -1.78809900   12.41331800   -8.13004400 L
 H-H_            -1   -3.03849100   11.01703200   -6.69569300 L
 S-S_R           -1  -19.77059700    6.67125300   -6.71316200 L
 C-C_R           -1  -20.52821100    5.53423000   -7.84335700 L
 C-C_R           -1  -20.59161400    4.18350900   -7.53225400 L
 C-C_R           -1  -21.18696000    3.29494600   -8.38757000 L
 C-C_R           -1  -21.72055000    3.73936500   -9.58541700 L
 C-C_R           -1  -21.66325300    5.07932700   -9.92063000 L
 C-C_R           -1  -21.07605000    5.98796100   -9.04306500 L
 S-S_R           -1  -21.04292000    7.70979300   -9.45666000 L
 C-C_R           -1  -19.36456600    8.09305700   -9.03900100 L
 C-C_R           -1  -18.60851800    8.86974900   -9.90405000 L
 C-C_R           -1  -17.32800400    9.25074200   -9.54395000 L
 C-C_R           -1  -16.78042300    8.82473100   -8.34979200 L
 C-C_R           -1  -17.50671500    8.00998600   -7.51015900 L
 C-C_R           -1  -18.81816800    7.65391500   -7.83376500 L
 H-H_            -1  -20.22240900    3.89972600   -6.75435500 L
 H-H_            -1  -21.25955100    2.37526200   -8.14708600 L
 H-H_            -1  -22.07745200    3.09837700  -10.18887900 L
 H-H_            -1  -22.00267000    5.39223300  -10.73912500 L
 H-H_            -1  -18.94541300    9.17643900  -10.73116100 L
 H-H_            -1  -16.81906400    9.73622800  -10.10551500 L
 H-H_            -1  -15.89395100    9.07335000   -8.11308800 L
 H-H_            -1  -17.14434300    7.67706500   -6.67873700 L
 S-S_R           -1  -33.87644900    3.33128500   -6.69620600 L
 C-C_R           -1  -34.63406400    2.19426300   -7.82640100 L
 C-C_R           -1  -34.69746700    0.84354200   -7.51529800 L
 C-C_R           -1  -35.29281200   -0.04502100   -8.37061400 L
 C-C_R           -1  -35.82640200    0.39939800   -9.56846100 L
 C-C_R           -1  -35.76910600    1.73936000   -9.90367400 L
 C-C_R           -1  -35.18190300    2.64799400   -9.02610900 L
 S-S_R           -1  -35.14877200    4.36982600   -9.43970400 L
 C-C_R           -1  -33.47041800    4.75309000   -9.02204500 L
 C-C_R           -1  -32.71437000    5.52978200   -9.88709400 L
 C-C_R           -1  -31.43385700    5.91077500   -9.52699400 L
 C-C_R           -1  -30.88627500    5.48476300   -8.33283600 L
 C-C_R           -1  -31.61256800    4.67001900   -7.49320300 L
 C-C_R           -1  -32.92402000    4.31394800   -7.81680900 L
 H-H_            -1  -34.32826100    0.55975900   -6.73739900 L
 H-H_            -1  -35.36540400   -0.96470500   -8.13013000 L
 H-H_            -1  -36.18330500   -0.24159100  -10.17192300 L
 H-H_            -1  -36.10852200    2.05226600  -10.72216900 L
 H-H_            -1  -33.05126500    5.83647200  -10.71420500 L
 H-H_            -1  -30.92491600    6.39626100  -10.08855900 L
 H-H_            -1  -29.99980400    5.73338300   -8.09613200 L
 H-H_            -1  -31.25019600    4.33709700   -6.66178100 L
 S-S_R           -1    8.45115700   13.34015900   -0.58929200 L
 C-C_R           -1    7.69354200   12.20313600   -1.71948700 L
 C-C_R           -1    7.63013900   10.85241500   -1.40838400 L
 C-C_R           -1    7.03479400    9.96385300   -2.26370000 L
 C-C_R           -1    6.50120400   10.40827200   -3.46154700 L
 C-C_R           -1    6.55850000   11.74823400   -3.79676000 L
 C-C_R           -1    7.14570300   12.65686700   -2.91919500 L
 S-S_R           -1    7.17883400   14.37869900   -3.33279000 L
 C-C_R           -1    8.85718800   14.76196400   -2.91513100 L
 C-C_R           -1    9.61323600   15.53865600   -3.78018000 L
 C-C_R           -1   10.89374900   15.91964900   -3.42008000 L
 C-C_R           -1   11.44133100   15.49363700   -2.22592200 L
 C-C_R           -1   10.71503800   14.67889200   -1.38628900 L
 C-C_R           -1    9.40358600   14.32282200   -1.70989500 L
 H-H_            -1    7.99934500   10.56863200   -0.63048500 L
 H-H_            -1    6.96220200    9.04416800   -2.02321600 L
 H-H_            -1    6.14430100    9.76728300   -4.06500900 L
 H-H_            -1    6.21908400   12.06113900   -4.61525500 L
 H-H_            -1    9.27634100   15.84534500   -4.60729100 L
 H-H_            -1   11.40269000   16.40513400   -3.98164500 L
 H-H_            -1   12.32780200   15.74225700   -1.98921800 L
 H-H_            -1   11.07741000   14.34597100   -0.55486700 L
 S-S_R           -1   -5.65475100   10.00027500   -0.57233600 L
 C-C_R           -1   -6.41236500    8.86325200   -1.70253100 L
 C-C_R           -1   -6.47576800    7.51253200   -1.39142800 L
 C-C_R           -1   -7.07111400    6.62396900   -2.24674300 L
 C-C_R           -1   -7.60470400    7.06838800   -3.44459100 L
 C-C_R           -1   -7.54740700    8.40835000   -3.77980300 L
 C-C_R           -1   -6.96020400    9.31698400   -2.90223900 L
 S-S_R           -1   -6.92707400   11.03881600   -3.31583300 L
 C-C_R           -1   -5.24872000   11.42208000   -2.89817500 L
 C-C_R           -1   -4.49267200   12.19877200   -3.76322400 L
 C-C_R           -1   -3.21215800   12.57976500   -3.40312400 L
 C-C_R           -1   -2.66457700   12.15375300   -2.20896600 L
 C-C_R           -1   -3.39086900   11.33900900   -1.36933300 L
 C-C_R           -1   -4.70232200   10.98293800   -1.69293900 L
 H-H_            -1   -6.10656300    7.22874800   -0.61352900 L
 H-H_            -1   -7.14370500    5.70428500   -2.00625900 L
 H-H_            -1   -7.96160600    6.42739900   -4.04805300 L
 H-H_            -1   -7.88682400    8.72125500   -4.59829900 L
 H-H_            -1   -4.82956700   12.50546200   -4.59033400 L
 H-H_            -1   -2.70321800   13.06525100   -3.96468800 L
 H-H_            -1   -1.77810500   12.40237300   -1.97226200 L
 H-H_            -1   -3.02849700   11.00608700   -0.53791100 L
 S-S_R           -1  -19.76060300    6.66030800   -0.55538000 L
 C-C_R           -1  -20.51821800    5.52328500   -1.68557500 L
 C-C_R           -1  -20.58162100    4.17256400   -1.37447200 L
 C-C_R           -1  -21.17696600    3.28400200   -2.22978700 L
 C-C_R           -1  -21.71055600    3.72842100   -3.42763500 L
 C-C_R           -1  -21.65326000    5.06838300   -3.76284700 L
 C-C_R           -1  -21.06605700    5.97701700   -2.88528300 L
 S-S_R           -1  -21.03292600    7.69884900   -3.29887700 L
 C-C_R           -1  -19.35457200    8.08211300   -2.88121900 L
 C-C_R           -1  -18.59852400    8.85880500   -3.74626800 L
 C-C_R           -1  -17.31801100    9.23979800   -3.38616800 L
 C-C_R           -1  -16.77042900    8.81378600   -2.19201000 L
 C-C_R           -1  -17.49672200    7.99904200   -1.35237700 L
 C-C_R           -1  -18.80817400    7.64297100   -1.67598300 L
 H-H_            -1  -20.21241500    3.88878100   -0.59657300 L
 H-H_            -1  -21.24955800    2.36431800   -1.98930300 L
 H-H_            -1  -22.06745900    3.08743200   -4.03109700 L
 H-H_            -1  -21.99267600    5.38128800   -4.58134300 L
 H-H_            -1  -18.93541900    9.16549500   -4.57337800 L
 H-H_            -1  -16.80907000    9.72528400   -3.94773300 L
 H-H_            -1  -15.88395800    9.06240600   -1.95530600 L
 H-H_            -1  -17.13435000    7.66612000   -0.52095500 L
 S-S_R           -1  -33.86645600    3.32034100   -0.53842400 L
 C-C_R           -1  -34.62407100    2.18331800   -1.66861900 L
 C-C_R           -1  -34.68747300    0.83259700   -1.35751600 L
 C-C_R           -1  -35.28281900   -0.05596500   -2.21283100 L
 C-C_R           -1  -35.81640900    0.38845400   -3.41067900 L
 C-C_R           -1  -35.75911200    1.72841600   -3.74589100 L
 C-C_R           -1  -35.17190900    2.63704900   -2.86832700 L
 S-S_R           -1  -35.13877900    4.35888100   -3.28192200 L
 C-C_R           -1  -33.46042500    4.74214600   -2.86426300 L
 C-C_R           -1  -32.70437700    5.51883800   -3.72931200 L
 C-C_R           -1  -31.42386400    5.89983100   -3.36921200 L
 C-C_R           -1  -30.87628200    5.47381900   -2.17505400 L
 C-C_R           -1  -31.60257500    4.65907400   -1.33542100 L
 C-C_R           -1  -32.91402700    4.30300400   -1.65902700 L
 H-H_            -1  -34.31826800    0.54881400   -0.57961700 L
 H-H_            -1  -35.35541000   -0.97565000   -1.97234800 L
 H-H_            -1  -36.17331100   -0.25253500   -4.01414100 L
 H-H_            -1  -36.09852900    2.04132100   -4.56438700 L
 H-H_            -1  -33.04127200    5.82552700   -4.55642200 L
 H-H_            -1  -30.91492300    6.38531600   -3.93077700 L
 H-H_            -1  -29.98981100    5.72243900   -1.93835000 L
 H-H_            -1  -31.24020300    4.32615300   -0.50399900 L
 S-S_R           -1    8.46115000   13.32921400    5.56849000 L
 C-C_R           -1    7.70353600   12.19219100    4.43829500 L
 C-C_R           -1    7.64013300   10.84147100    4.74939800 L
 C-C_R           -1    7.04478700    9.95290800    3.89408300 L
 C-C_R           -1    6.51119700   10.39732700    2.69623500 L
 C-C_R           -1    6.56849400   11.73728900    2.36102300 L
 C-C_R           -1    7.15569700   12.64592300    3.23858700 L
 S-S_R           -1    7.18882700   14.36775500    2.82499300 L
 C-C_R           -1    8.86718100   14.75101900    3.24265100 L
 C-C_R           -1    9.62322900   15.52771100    2.37760200 L
 C-C_R           -1   10.90374200   15.90870400    2.73770200 L
 C-C_R           -1   11.45132400   15.48269200    3.93186000 L
 C-C_R           -1   10.72503100   14.66794800    4.77149300 L
 C-C_R           -1    9.41357900   14.31187700    4.44788700 L
 H-H_            -1    8.00933800   10.55768700    5.52729700 L
 H-H_            -1    6.97219600    9.03322400    4.13456700 L
 H-H_            -1    6.15429500    9.75633800    2.09277300 L
 H-H_            -1    6.22907700   12.05019400    1.54252700 L
 H-H_            -1    9.28633400   15.83440100    1.55049200 L
 H-H_            -1   11.41268300   16.39419000    2.17613800 L
 H-H_            -1   12.33779500   15.73131200    4.16856400 L
 H-H_            -1   11.08740300   14.33502600    5.60291500 L
 S-S_R           -1   -5.64475700    9.98933000    5.58544600 L
 C-C_R           -1   -6.40237200    8.85230800    4.45525100 L
 C-C_R           -1   -6.46577500    7.50158700    4.76635400 L
 C-C_R           -1   -7.06112000    6.61302400    3.91103900 L
 C-C_R           -1   -7.59471000    7.05744300    2.71319100 L
 C-C_R           -1   -7.53741400    8.39740500    2.37797900 L
 C-C_R           -1   -6.95021100    9.30603900    3.25554300 L
 S-S_R           -1   -6.91708000   11.02787100    2.84194900 L
 C-C_R           -1   -5.23872600   11.41113500    3.25960700 L
 C-C_R           -1   -4.48267800   12.18782700    2.39455800 L
 C-C_R           -1   -3.20216500   12.56882000    2.75465800 L
 C-C_R           -1   -2.65458300   12.14280900    3.94881600 L
 C-C_R           -1   -3.38087600   11.32806400    4.78844900 L
 C-C_R           -1   -4.69232800   10.97199300    4.46484400 L
 H-H_            -1   -6.09656900    7.21780400    5.54425300 L
 H-H_            -1   -7.13371200    5.69334000    4.15152300 L
 H-H_            -1   -7.95161300    6.41645500    2.10972900 L
 H-H_            -1   -7.87683000    8.71031100    1.55948300 L
 H-H_            -1   -4.81957300   12.49451700    1.56744800 L
 H-H_            -1   -2.69322400   13.05430600    2.19309400 L
 H-H_            -1   -1.76811200   12.39142800    4.18552000 L
 H-H_            -1   -3.01850400   10.99514200    5.61987200 L
 S-S_R           -1  -19.75061000    6.64936300    5.60240200 L
 C-C_R           -1  -20.50822500    5.51234100    4.47220700 L
 C-C_R           -1  -20.57162700    4.16162000    4.78331000 L
 C-C_R           -1  -21.16697300    3.27305700    3.92799500 L
 C-C_R           -1  -21.70056300    3.71747600    2.73014700 L
 C-C_R           -1  -21.64326600    5.05743800    2.39493500 L
 C-C_R           -1  -21.05606300    5.96607200    3.27249900 L
 S-S_R           -1  -21.02293300    7.68790400    2.85890500 L
 C-C_R           -1  -19.34457900    8.07116800    3.27656300 L
 C-C_R           -1  -18.58853100    8.84786000    2.41151400 L
 C-C_R           -1  -17.30801800    9.22885300    2.77161400 L
 C-C_R           -1  -16.76043600    8.80284100    3.96577200 L
 C-C_R           -1  -17.48672900    7.98809700    4.80540500 L
 C-C_R           -1  -18.79818100    7.63202600    4.48180000 L
 H-H_            -1  -20.20242200    3.87783700    5.56120900 L
 H-H_            -1  -21.23956400    2.35337300    4.16847900 L
 H-H_            -1  -22.05746500    3.07648700    2.12668500 L
 H-H_            -1  -21.98268300    5.37034400    1.57643900 L
 H-H_            -1  -18.92542600    9.15455000    1.58440400 L
 H-H_            -1  -16.79907700    9.71433900    2.21005000 L
 H-H_            -1  -15.87396500    9.05146100    4.20247600 L
 H-H_            -1  -17.12435700    7.65517500    5.63682800 L
 S-S_R           -1  -33.85646200    3.30939600    5.61935800 L
 C-C_R           -1  -34.61407700    2.17237300    4.48916300 L
 C-C_R           -1  -34.67748000    0.82165300    4.80026600 L
 C-C_R           -1  -35.27282500   -0.06691000    3.94495100 L
 C-C_R           -1  -35.80641500    0.37750900    2.74710300 L
 C-C_R           -1  -35.74911900    1.71747100    2.41189100 L
 C-C_R           -1  -35.16191600    2.62610500    3.28945500 L
 S-S_R           -1  -35.12878500    4.34793700    2.87586100 L
 C-C_R           -1  -33.45043100    4.73120100    3.29351900 L
 C-C_R           -1  -32.69438400    5.50789300    2.42847000 L
 C-C_R           -1  -31.41387000    5.88888600    2.78857000 L
 C-C_R           -1  -30.86628800    5.46287400    3.98272800 L
 C-C_R           -1  -31.59258100    4.64813000    4.82236100 L
 C-C_R           -1  -32.90403400    4.29205900    4.49875600 L
 H-H_            -1  -34.30827500    0.53786900    5.57816500 L
 H-H_            -1  -35.34541700   -0.98659400    4.18543500 L
 H-H_            -1  -36.16331800   -0.26348000    2.14364100 L
 H-H_            -1  -36.08853500    2.03037600    1.59339500 L
 H-H_            -1  -33.03127800    5.81458300    1.60136000 L
 H-H_            -1  -30.90492900    6.37437200    2.22700600 L
 H-H_            -1  -29.97981700    5.71149400    4.21943200 L
 H-H_            -1  -31.23020900    4.31520800    5.65378400 L
 S-S_R           -1    8.47114400   13.31826900   11.72627200 L
 C-C_R           -1    7.71352900   12.18124700   10.59607700 L
 C-C_R           -1    7.65012600   10.83052600   10.90718000 L
 C-C_R           -1    7.05478100    9.94196300   10.05186500 L
 C-C_R           -1    6.52119100   10.38638200    8.85401700 L
 C-C_R           -1    6.57848700   11.72634400    8.51880500 L
 C-C_R           -1    7.16569000   12.63497800    9.39636900 L
 S-S_R           -1    7.19882100   14.35681000    8.98277500 L
 C-C_R           -1    8.87717500   14.74007400    9.40043300 L
 C-C_R           -1    9.63322300   15.51676600    8.53538400 L
 C-C_R           -1   10.91373600   15.89775900    8.89548400 L
 C-C_R           -1   11.46131800   15.47174800   10.08964200 L
 C-C_R           -1   10.73502500   14.65700300   10.92927500 L
 C-C_R           -1    9.42357200   14.30093200   10.60567000 L
 H-H_            -1    8.01933200   10.54674300   11.68507900 L
 H-H_            -1    6.98218900    9.02227900   10.29234900 L
 H-H_            -1    6.16428800    9.74539400    8.25055500 L
 H-H_            -1    6.23907100   12.03925000    7.70030900 L
 H-H_            -1    9.29632800   15.82345600    7.70827400 L
 H-H_            -1   11.42267700   16.38324500    8.33392000 L
 H-H_            -1   12.34778900   15.72036700   10.32634600 L
 H-H_            -1   11.09739700   14.32408100   11.76069800 L
 S-S_R           -1   -5.63476400    9.97838600   11.74322800 L
 C-C_R           -1   -6.39237900    8.84136300   10.61303300 L
 C-C_R           -1   -6.45578100    7.49064200   10.92413700 L
 C-C_R           -1   -7.05112700    6.60208000   10.06882100 L
 C-C_R           -1   -7.58471700    7.04649900    8.87097300 L
 C-C_R           -1   -7.52742000    8.38646100    8.53576100 L
 C-C_R           -1   -6.94021700    9.29509500    9.41332600 L
 S-S_R           -1   -6.90708700   11.01692700    8.99973100 L
 C-C_R           -1   -5.22873300   11.40019100    9.41739000 L
 C-C_R           -1   -4.47268500   12.17688300    8.55234000 L
 C-C_R           -1   -3.19217200   12.55787600    8.91244100 L
 C-C_R           -1   -2.64459000   12.13186400   10.10659800 L
 C-C_R           -1   -3.37088300   11.31711900   10.94623100 L
 C-C_R           -1   -4.68233500   10.96104900   10.62262600 L
 H-H_            -1   -6.08657600    7.20685900   11.70203500 L
 H-H_            -1   -7.12371800    5.68239600   10.30930500 L
 H-H_            -1   -7.94161900    6.40551000    8.26751200 L
 H-H_            -1   -7.86683700    8.69936600    7.71726600 L
 H-H_            -1   -4.80958000   12.48357300    7.72523000 L
 H-H_            -1   -2.68323100   13.04336200    8.35087600 L
 H-H_            -1   -1.75811900   12.38048400   10.34330200 L
 H-H_            -1   -3.00851100   10.98419800   11.77765400 L
 S-S_R           -1  -19.74061600    6.63841900   11.76018400 L
 C-C_R           -1  -20.49823100    5.50139600   10.62998900 L
 C-C_R           -1  -20.56163400    4.15067500   10.94109300 L
 C-C_R           -1  -21.15697900    3.26211300   10.08577700 L
 C-C_R           -1  -21.69056900    3.70653200    8.88792900 L
 C-C_R           -1  -21.63327300    5.04649400    8.55271700 L
 C-C_R           -1  -21.04607000    5.95512700    9.43028100 L
 S-S_R           -1  -21.01293900    7.67695900    9.01668700 L
 C-C_R           -1  -19.33458500    8.06022400    9.43434500 L
 C-C_R           -1  -18.57853800    8.83691500    8.56929600 L
 C-C_R           -1  -17.29802400    9.21790900    8.92939700 L
 C-C_R           -1  -16.75044200    8.79189700   10.12355400 L
 C-C_R           -1  -17.47673500    7.97715200   10.96318700 L
 C-C_R           -1  -18.78818800    7.62108200   10.63958200 L
 H-H_            -1  -20.19242900    3.86689200   11.71899100 L
 H-H_            -1  -21.22957100    2.34242800   10.32626100 L
 H-H_            -1  -22.04747200    3.06554300    8.28446800 L
 H-H_            -1  -21.97268900    5.35939900    7.73422200 L
 H-H_            -1  -18.91543200    9.14360500    7.74218600 L
 H-H_            -1  -16.78908300    9.70339400    8.36783200 L
 H-H_            -1  -15.86397100    9.04051700   10.36025800 L
 H-H_            -1  -17.11436300    7.64423100   11.79461000 L
 S-S_R           -1  -33.84646900    3.29845100   11.77714000 L
 C-C_R           -1  -34.60408400    2.16142900   10.64694500 L
 C-C_R           -1  -34.66748600    0.81070800   10.95804800 L
 C-C_R           -1  -35.26283200   -0.07785500   10.10273300 L
 C-C_R           -1  -35.79642200    0.36656400    8.90488500 L
 C-C_R           -1  -35.73912600    1.70652600    8.56967300 L
 C-C_R           -1  -35.15192200    2.61516000    9.44723700 L
 S-S_R           -1  -35.11879200    4.33699200    9.03364300 L
 C-C_R           -1  -33.44043800    4.72025600    9.45130100 L
 C-C_R           -1  -32.68439000    5.49694800    8.58625200 L
 C-C_R           -1  -31.40387700    5.87794100    8.94635200 L
 C-C_R           -1  -30.85629500    5.45193000   10.14051000 L
 C-C_R           -1  -31.58258800    4.63718500   10.98014300 L
 C-C_R           -1  -32.89404000    4.28111400   10.65653800 L
 H-H_            -1  -34.29828100    0.52692500   11.73594700 L
 H-H_            -1  -35.33542300   -0.99753900   10.34321700 L
 H-H_            -1  -36.15332500   -0.27442400    8.30142300 L
 H-H_            -1  -36.07854200    2.01943200    7.75117800 L
 H-H_            -1  -33.02128500    5.80363800    7.75914200 L
 H-H_            -1  -30.89493600    6.36342700    8.38478800 L
 H-H_            -1  -29.96982400    5.70054900   10.37721400 L
 H-H_            -1  -31.22021600    4.30426300   11.81156600 L
 S-S_R           -1   15.00257200    3.35657200   -6.77548700 L
 C-C_R           -1   14.24495700    2.21954900   -7.90568200 L
 C-C_R           -1   14.18155500    0.86882800   -7.59457800 L
 C-C_R           -1   13.58620900   -0.01973400   -8.44989400 L
 C-C_R           -1   13.05261900    0.42468500   -9.64774200 L
 C-C_R           -1   13.10991500    1.76464700   -9.98295400 L
 C-C_R           -1   13.69711800    2.67328100   -9.10539000 L
 S-S_R           -1   13.73024900    4.39511300   -9.51898400 L
 C-C_R           -1   15.40860300    4.77837700   -9.10132600 L
 C-C_R           -1   16.16465100    5.55506900   -9.96637500 L
 C-C_R           -1   17.44516400    5.93606200   -9.60627500 L
 C-C_R           -1   17.99274600    5.51005000   -8.41211700 L
 C-C_R           -1   17.26645300    4.69530600   -7.57248400 L
 C-C_R           -1   15.95500100    4.33923500   -7.89608900 L
 H-H_            -1   14.55076000    0.58504500   -6.81668000 L
 H-H_            -1   13.51361800   -0.93941800   -8.20941000 L
 H-H_            -1   12.69571600   -0.21630400  -10.25120400 L
 H-H_            -1   12.77049900    2.07755200  -10.80144900 L
 H-H_            -1   15.82775600    5.86175900  -10.79348500 L
 H-H_            -1   17.95410500    6.42154800  -10.16783900 L
 H-H_            -1   18.87921700    5.75867000   -8.17541300 L
 H-H_            -1   17.62882500    4.36238400   -6.74106100 L
 S-S_R           -1    0.89666400    0.01668800   -6.75853100 L
 C-C_R           -1    0.13905000   -1.12033400   -7.88872500 L
 C-C_R           -1    0.07564700   -2.47105500   -7.57762200 L
 C-C_R           -1   -0.51969900   -3.35961800   -8.43293800 L
 C-C_R           -1   -1.05328800   -2.91519900   -9.63078600 L
 C-C_R           -1   -0.99599200   -1.57523700   -9.96599800 L
 C-C_R           -1   -0.40878900   -0.66660300   -9.08843300 L
 S-S_R           -1   -0.37565800    1.05522900   -9.50202800 L
 C-C_R           -1    1.30269600    1.43849300   -9.08436900 L
 C-C_R           -1    2.05874300    2.21518500   -9.94941800 L
 C-C_R           -1    3.33925700    2.59617800   -9.58931800 L
 C-C_R           -1    3.88683800    2.17016700   -8.39516100 L
 C-C_R           -1    3.16054600    1.35542200   -7.55552800 L
 C-C_R           -1    1.84909300    0.99935100   -7.87913300 L
 H-H_            -1    0.44485200   -2.75483800   -6.79972400 L
 H-H_            -1   -0.59229000   -4.27930200   -8.19245400 L
 H-H_            -1   -1.41019100   -3.55618700  -10.23424700 L
 H-H_            -1   -1.33540800   -1.26233100  -10.78449300 L
 H-H_            -1    1.72184800    2.52187500  -10.77652900 L
 H-H_            -1    3.84819700    3.08166400  -10.15088300 L
 H-H_            -1    4.77331000    2.41878600   -8.15845700 L
 H-H_            -1    3.52291800    1.02250000   -6.72410500 L
 S-S_R           -1  -13.20918800   -3.32327900   -6.74157500 L
 C-C_R           -1  -13.96680300   -4.46030100   -7.87176900 L
 C-C_R           -1  -14.03020600   -5.81102200   -7.56066600 L
 C-C_R           -1  -14.62555100   -6.69958500   -8.41598200 L
 C-C_R           -1  -15.15914100   -6.25516600   -9.61383000 L
 C-C_R           -1  -15.10184500   -4.91520400   -9.94904200 L
 C-C_R           -1  -14.51464200   -4.00657000   -9.07147700 L
 S-S_R           -1  -14.48151100   -2.28473800   -9.48507200 L
 C-C_R           -1  -12.80315700   -1.90147400   -9.06741300 L
 C-C_R           -1  -12.04710900   -1.12478200   -9.93246200 L
 C-C_R           -1  -10.76659600   -0.74378900   -9.57236200 L
 C-C_R           -1  -10.21901400   -1.16980100   -8.37820500 L
 C-C_R           -1  -10.94530700   -1.98454500   -7.53857200 L
 C-C_R           -1  -12.25675900   -2.34061600   -7.86217700 L
 H-H_            -1  -13.66100000   -6.09480600   -6.78276800 L
 H-H_            -1  -14.69814200   -7.61926900   -8.17549800 L
 H-H_            -1  -15.51604400   -6.89615500  -10.21729100 L
 H-H_            -1  -15.44126100   -4.60229900  -10.76753700 L
 H-H_            -1  -12.38400400   -0.81809200  -10.75957300 L
 H-H_            -1  -10.25765500   -0.25830300  -10.13392700 L
 H-H_            -1   -9.33254300   -0.92118100   -8.14150100 L
 H-H_            -1  -10.58293500   -2.31746700   -6.70714900 L
 S-S_R           -1  -27.31504100   -6.66324600   -6.72461900 L
 C-C_R           -1  -28.07265500   -7.80026900   -7.85481300 L
 C-C_R           -1  -28.13605800   -9.15099000   -7.54371000 L
 C-C_R           -1  -28.73140400  -10.03955200   -8.39902600 L
 C-C_R           -1  -29.26499400   -9.59513300   -9.59687400 L
 C-C_R           -1  -29.20769700   -8.25517100   -9.93208600 L
 C-C_R           -1  -28.62049400   -7.34653700   -9.05452100 L
 S-S_R           -1  -28.58736400   -5.62470500   -9.46811600 L
 C-C_R           -1  -26.90901000   -5.24144100   -9.05045700 L
 C-C_R           -1  -26.15296200   -4.46474900   -9.91550600 L
 C-C_R           -1  -24.87244900   -4.08375600   -9.55540600 L
 C-C_R           -1  -24.32486700   -4.50976800   -8.36124900 L
 C-C_R           -1  -25.05116000   -5.32451200   -7.52161600 L
 C-C_R           -1  -26.36261200   -5.68058300   -7.84522100 L
 H-H_            -1  -27.76685300   -9.43477300   -6.76581200 L
 H-H_            -1  -28.80399500  -10.95923600   -8.15854200 L
 H-H_            -1  -29.62189600  -10.23612200  -10.20033500 L
 H-H_            -1  -29.54711400   -7.94226600  -10.75058100 L
 H-H_            -1  -26.48985700   -4.15805900  -10.74261700 L
 H-H_            -1  -24.36350800   -3.59827000  -10.11697100 L
 H-H_            -1  -23.43839600   -4.26114800   -8.12454500 L
 H-H_            -1  -24.68878800   -5.65743400   -6.69019300 L
 S-S_R           -1   15.01256500    3.34562700   -0.61770500 L
 C-C_R           -1   14.25495100    2.20860500   -1.74789900 L
 C-C_R           -1   14.19154800    0.85788400   -1.43679600 L
 C-C_R           -1   13.59620200   -0.03067900   -2.29211200 L
 C-C_R           -1   13.06261200    0.41374000   -3.48996000 L
 C-C_R           -1   13.11990900    1.75370200   -3.82517200 L
 C-C_R           -1   13.70711200    2.66233600   -2.94760700 L
 S-S_R           -1   13.74024200    4.38416800   -3.36120200 L
 C-C_R           -1   15.41859600    4.76743200   -2.94354300 L
 C-C_R           -1   16.17464400    5.54412400   -3.80859200 L
 C-C_R           -1   17.45515700    5.92511700   -3.44849200 L
 C-C_R           -1   18.00273900    5.49910600   -2.25433500 L
 C-C_R           -1   17.27644700    4.68436100   -1.41470200 L
 C-C_R           -1   15.96499400    4.32829000   -1.73830700 L
 H-H_            -1   14.56075300    0.57410100   -0.65889800 L
 H-H_            -1   13.52361100   -0.95036300   -2.05162800 L
 H-H_            -1   12.70571000   -0.22724900   -4.09342100 L
 H-H_            -1   12.78049200    2.06660800   -4.64366700 L
 H-H_            -1   15.83774900    5.85081400   -4.63570300 L
 H-H_            -1   17.96409800    6.41060300   -4.01005700 L
 H-H_            -1   18.88921000    5.74772500   -2.01763100 L
 H-H_            -1   17.63881900    4.35143900   -0.58327900 L
 S-S_R           -1    0.90665800    0.00574400   -0.60074900 L
 C-C_R           -1    0.14904300   -1.13127900   -1.73094300 L
 C-C_R           -1    0.08564000   -2.48200000   -1.41984000 L
 C-C_R           -1   -0.50970500   -3.37056200   -2.27515600 L
 C-C_R           -1   -1.04329500   -2.92614300   -3.47300300 L
 C-C_R           -1   -0.98599900   -1.58618100   -3.80821600 L
 C-C_R           -1   -0.39879600   -0.67754800   -2.93065100 L
 S-S_R           -1   -0.36566500    1.04428400   -3.34424600 L
 C-C_R           -1    1.31268900    1.42754900   -2.92658700 L
 C-C_R           -1    2.06873700    2.20424100   -3.79163600 L
 C-C_R           -1    3.34925000    2.58523400   -3.43153600 L
 C-C_R           -1    3.89683200    2.15922200   -2.23737900 L
 C-C_R           -1    3.17053900    1.34447700   -1.39774500 L
 C-C_R           -1    1.85908700    0.98840700   -1.72135100 L
 H-H_            -1    0.45484600   -2.76578300   -0.64194100 L
 H-H_            -1   -0.58229600   -4.29024600   -2.03467200 L
 H-H_            -1   -1.40019800   -3.56713200   -4.07646500 L
 H-H_            -1   -1.32541500   -1.27327600   -4.62671100 L
 H-H_            -1    1.73184200    2.51093100   -4.61874700 L
 H-H_            -1    3.85819100    3.07071900   -3.99310100 L
 H-H_            -1    4.78330300    2.40784200   -2.00067500 L
 H-H_            -1    3.53291100    1.01155600   -0.56632300 L
 S-S_R           -1  -13.19919500   -3.33422300   -0.58379300 L
 C-C_R           -1  -13.95680900   -4.47124600   -1.71398700 L
 C-C_R           -1  -14.02021200   -5.82196700   -1.40288400 L
 C-C_R           -1  -14.61555800   -6.71053000   -2.25820000 L
 C-C_R           -1  -15.14914800   -6.26611000   -3.45604700 L
 C-C_R           -1  -15.09185100   -4.92614900   -3.79126000 L
 C-C_R           -1  -14.50464800   -4.01751500   -2.91369500 L
 S-S_R           -1  -14.47151800   -2.29568300   -3.32729000 L
 C-C_R           -1  -12.79316400   -1.91241900   -2.90963100 L
 C-C_R           -1  -12.03711600   -1.13572700   -3.77468000 L
 C-C_R           -1  -10.75660300   -0.75473300   -3.41458000 L
 C-C_R           -1  -10.20902100   -1.18074500   -2.22042300 L
 C-C_R           -1  -10.93531400   -1.99549000   -1.38079000 L
 C-C_R           -1  -12.24676600   -2.35156000   -1.70439500 L
 H-H_            -1  -13.65100700   -6.10575000   -0.62498500 L
 H-H_            -1  -14.68814900   -7.63021400   -2.01771600 L
 H-H_            -1  -15.50605000   -6.90709900   -4.05950900 L
 H-H_            -1  -15.43126800   -4.61324300   -4.60975500 L
 H-H_            -1  -12.37401100   -0.82903700   -4.60179100 L
 H-H_            -1  -10.24766200   -0.26924800   -3.97614500 L
 H-H_            -1   -9.32255000   -0.93212500   -1.98371900 L
 H-H_            -1  -10.57294200   -2.32841100   -0.54936700 L
 S-S_R           -1  -27.30504700   -6.67419100   -0.56683700 L
 C-C_R           -1  -28.06266200   -7.81121300   -1.69703100 L
 C-C_R           -1  -28.12606500   -9.16193400   -1.38592800 L
 C-C_R           -1  -28.72141000  -10.05049700   -2.24124400 L
 C-C_R           -1  -29.25500000   -9.60607800   -3.43909100 L
 C-C_R           -1  -29.19770400   -8.26611600   -3.77430400 L
 C-C_R           -1  -28.61050100   -7.35748200   -2.89673900 L
 S-S_R           -1  -28.57737000   -5.63565000   -3.31033400 L
 C-C_R           -1  -26.89901600   -5.25238600   -2.89267500 L
 C-C_R           -1  -26.14296800   -4.47569400   -3.75772400 L
 C-C_R           -1  -24.86245500   -4.09470100   -3.39762400 L
 C-C_R           -1  -24.31487300   -4.52071200   -2.20346700 L
 C-C_R           -1  -25.04116600   -5.33545700   -1.36383400 L
 C-C_R           -1  -26.35261900   -5.69152800   -1.68743900 L
 H-H_            -1  -27.75685900   -9.44571700   -0.60803000 L
 H-H_            -1  -28.79400200  -10.97018100   -2.00076000 L
 H-H_            -1  -29.61190300  -10.24706600   -4.04255300 L
 H-H_            -1  -29.53712000   -7.95321000   -4.59279900 L
 H-H_            -1  -26.47986300   -4.16900400   -4.58483500 L
 H-H_            -1  -24.35351400   -3.60921500   -3.95918900 L
 H-H_            -1  -23.42840200   -4.27209300   -1.96676300 L
 H-H_            -1  -24.67879400   -5.66837900   -0.53241100 L
 S-S_R           -1   15.02255900    3.33468300    5.54007700 L
 C-C_R           -1   14.26494400    2.19766000    4.40988300 L
 C-C_R           -1   14.20154100    0.84693900    4.72098600 L
 C-C_R           -1   13.60619600   -0.04162300    3.86567000 L
 C-C_R           -1   13.07260600    0.40279600    2.66782300 L
 C-C_R           -1   13.12990200    1.74275800    2.33261000 L
 C-C_R           -1   13.71710500    2.65139100    3.21017500 L
 S-S_R           -1   13.75023600    4.37322300    2.79658000 L
 C-C_R           -1   15.42859000    4.75648800    3.21423900 L
 C-C_R           -1   16.18463800    5.53318000    2.34919000 L
 C-C_R           -1   17.46515100    5.91417300    2.70929000 L
 C-C_R           -1   18.01273300    5.48816100    3.90344700 L
 C-C_R           -1   17.28644000    4.67341600    4.74308000 L
 C-C_R           -1   15.97498800    4.31734600    4.41947500 L
 H-H_            -1   14.57074700    0.56315600    5.49888500 L
 H-H_            -1   13.53360400   -0.96130700    4.10615400 L
 H-H_            -1   12.71570300   -0.23819300    2.06436100 L
 H-H_            -1   12.79048600    2.05566300    1.51411500 L
 H-H_            -1   15.84774300    5.83987000    1.52207900 L
 H-H_            -1   17.97409200    6.39965800    2.14772500 L
 H-H_            -1   18.89920400    5.73678100    4.14015100 L
 H-H_            -1   17.64881200    4.34049500    5.57450300 L
 S-S_R            0    0.84450700   -0.01685100    5.56555800 H
 C-C_R            0    0.11939900   -1.17661700    4.42156300 H
 C-C_R            0    0.02470900   -2.52652800    4.78173800 H
 C-C_R            0   -0.56695100   -3.44558200    3.91601100 H
 C-C_R            0   -1.05897600   -3.02761100    2.67683200 H
 C-C_R            0   -0.95486000   -1.68702900    2.30272300 H
 C-C_R            0   -0.37720500   -0.75586400    3.17548100 H
 S-S_R            0   -0.30817200    0.96323700    2.71052500 H
 C-C_R            0    1.35401700    1.36288000    3.21064400 H
 C-C_R            0    2.15988400    2.13117900    2.36217500 H
 C-C_R            0    3.42330200    2.55005900    2.78038400 H
 C-C_R            0    3.90845200    2.15991300    4.03183300 H
 C-C_R            0    3.13446000    1.34499700    4.86074700 H
 C-C_R            0    1.84779200    0.95589800    4.46289600 H
 H-H_             0    0.41124700   -2.85340400    5.74640500 H
 H-H_             0   -0.64406600   -4.49241300    4.21584900 H
 H-H_             0   -1.52454500   -3.73986900    1.99543100 H
 H-H_             0   -1.32836800   -1.35365300    1.33267700 H
 H-H_             0    1.78319200    2.39899400    1.37488300 H
 H-H_             0    4.03051400    3.17554200    2.12324700 H
 H-H_             0    4.89956900    2.48122100    4.35666200 H
 H-H_             0    3.51898000    1.00757500    5.82565400 H
 S-S_R           -1  -13.18920100   -3.34516800    5.57399000 L
 C-C_R           -1  -13.94681600   -4.48219100    4.44379500 L
 C-C_R           -1  -14.01021900   -5.83291200    4.75489800 L
 C-C_R           -1  -14.60556400   -6.72147400    3.89958200 L
 C-C_R           -1  -15.13915400   -6.27705500    2.70173500 L
 C-C_R           -1  -15.08185800   -4.93709300    2.36652200 L
 C-C_R           -1  -14.49465500   -4.02845900    3.24408700 L
 S-S_R           -1  -14.46152400   -2.30662700    2.83049200 L
 C-C_R           -1  -12.78317000   -1.92336300    3.24815100 L
 C-C_R           -1  -12.02712200   -1.14667100    2.38310200 L
 C-C_R           -1  -10.74660900   -0.76567800    2.74320200 L
 C-C_R           -1  -10.19902700   -1.19169000    3.93736000 L
 C-C_R           -1  -10.92532000   -2.00643400    4.77699300 L
 C-C_R           -1  -12.23677300   -2.36250500    4.45338700 L
 H-H_            -1  -13.64101300   -6.11669500    5.53279700 L
 H-H_            -1  -14.67815600   -7.64115800    4.14006600 L
 H-H_            -1  -15.49605700   -6.91804400    2.09827300 L
 H-H_            -1  -15.42127400   -4.62418800    1.54802700 L
 H-H_            -1  -12.36401700   -0.83998100    1.55599100 L
 H-H_            -1  -10.23766800   -0.28019200    2.18163700 L
 H-H_            -1   -9.31255600   -0.94307000    4.17406400 L
 H-H_            -1  -10.56294800   -2.33935600    5.60841500 L
 S-S_R           -1  -27.29505400   -6.68513500    5.59094600 L
 C-C_R           -1  -28.05266900   -7.82215800    4.46075100 L
 C-C_R           -1  -28.11607100   -9.17287900    4.77185400 L
 C-C_R           -1  -28.71141700  -10.06144100    3.91653800 L
 C-C_R           -1  -29.24500700   -9.61702200    2.71869100 L
 C-C_R           -1  -29.18771100   -8.27706000    2.38347800 L
 C-C_R           -1  -28.60050700   -7.36842600    3.26104300 L
 S-S_R           -1  -28.56737700   -5.64659500    2.84744800 L
 C-C_R           -1  -26.88902300   -5.26333000    3.26510700 L
 C-C_R           -1  -26.13297500   -4.48663800    2.40005800 L
 C-C_R           -1  -24.85246200   -4.10564500    2.76015800 L
 C-C_R           -1  -24.30488000   -4.53165700    3.95431600 L
 C-C_R           -1  -25.03117300   -5.34640200    4.79394900 L
 C-C_R           -1  -26.34262500   -5.70247200    4.47034300 L
 H-H_            -1  -27.74686600   -9.45666200    5.54975300 L
 H-H_            -1  -28.78400800  -10.98112500    4.15702200 L
 H-H_            -1  -29.60191000  -10.25801100    2.11522900 L
 H-H_            -1  -29.52712700   -7.96415500    1.56498300 L
 H-H_            -1  -26.46987000   -4.17994800    1.57294700 L
 H-H_            -1  -24.34352100   -3.62016000    2.19859300 L
 H-H_            -1  -23.41840900   -4.28303700    4.19101900 L
 H-H_            -1  -24.66880100   -5.67932300    5.62537100 L
 S-S_R           -1   15.03255200    3.32373800   11.69786000 L
 C-C_R           -1   14.27493700    2.18671500   10.56766500 L
 C-C_R           -1   14.21153500    0.83599500   10.87876800 L
 C-C_R           -1   13.61618900   -0.05256800   10.02345200 L
 C-C_R           -1   13.08259900    0.39185100    8.82560500 L
 C-C_R           -1   13.13989500    1.73181300    8.49039200 L
 C-C_R           -1   13.72709900    2.64044700    9.36795700 L
 S-S_R           -1   13.76022900    4.36227900    8.95436200 L
 C-C_R           -1   15.43858300    4.74554300    9.37202100 L
 C-C_R           -1   16.19463100    5.52223500    8.50697200 L
 C-C_R           -1   17.47514400    5.90322800    8.86707200 L
 C-C_R           -1   18.02272600    5.47721600   10.06123000 L
 C-C_R           -1   17.29643300    4.66247200   10.90086300 L
 C-C_R           -1   15.98498100    4.30640100   10.57725700 L
 H-H_            -1   14.58074000    0.55221100   11.65666700 L
 H-H_            -1   13.54359800   -0.97225200   10.26393600 L
 H-H_            -1   12.72569700   -0.24913800    8.22214300 L
 H-H_            -1   12.80047900    2.04471800    7.67189700 L
 H-H_            -1   15.85773600    5.82892500    7.67986100 L
 H-H_            -1   17.98408500    6.38871400    8.30550700 L
 H-H_            -1   18.90919700    5.72583600   10.29793400 L
 H-H_            -1   17.65880500    4.32955000   11.73228500 L
 S-S_R           -1    0.92664500   -0.01614500   11.71481600 L
 C-C_R           -1    0.16903000   -1.15316800   10.58462100 L
 C-C_R           -1    0.10562700   -2.50388900   10.89572400 L
 C-C_R           -1   -0.48971800   -3.39245200   10.04040900 L
 C-C_R           -1   -1.02330800   -2.94803300    8.84256100 L
 C-C_R           -1   -0.96601200   -1.60807100    8.50734900 L
 C-C_R           -1   -0.37880900   -0.69943700    9.38491300 L
 S-S_R           -1   -0.34567800    1.02239500    8.97131900 L
 C-C_R           -1    1.33267600    1.40565900    9.38897700 L
 C-C_R           -1    2.08872400    2.18235100    8.52392800 L
 C-C_R           -1    3.36923700    2.56334400    8.88402800 L
 C-C_R           -1    3.91681900    2.13733300   10.07818600 L
 C-C_R           -1    3.19052600    1.32258800   10.91781900 L
 C-C_R           -1    1.87907400    0.96651700   10.59421300 L
 H-H_            -1    0.47483300   -2.78767200   11.67362300 L
 H-H_            -1   -0.56231000   -4.31213600   10.28089200 L
 H-H_            -1   -1.38021100   -3.58902100    8.23909900 L
 H-H_            -1   -1.30542800   -1.29516500    7.68885300 L
 H-H_            -1    1.75182900    2.48904100    7.69681800 L
 H-H_            -1    3.87817800    3.04883000    8.32246300 L
 H-H_            -1    4.80329000    2.38595200   10.31489000 L
 H-H_            -1    3.55289800    0.98966700   11.74924100 L
 S-S_R           -1  -13.17920800   -3.35611300   11.73177200 L
 C-C_R           -1  -13.93682300   -4.49313500   10.60157700 L
 C-C_R           -1  -14.00022500   -5.84385600   10.91268000 L
 C-C_R           -1  -14.59557100   -6.73241900   10.05736500 L
 C-C_R           -1  -15.12916100   -6.28800000    8.85951700 L
 C-C_R           -1  -15.07186500   -4.94803800    8.52430500 L
 C-C_R           -1  -14.48466100   -4.03940400    9.40186900 L
 S-S_R           -1  -14.45153100   -2.31757200    8.98827400 L
 C-C_R           -1  -12.77317700   -1.93430800    9.40593300 L
 C-C_R           -1  -12.01712900   -1.15761600    8.54088400 L
 C-C_R           -1  -10.73661600   -0.77662300    8.90098400 L
 C-C_R           -1  -10.18903400   -1.20263500   10.09514200 L
 C-C_R           -1  -10.91532700   -2.01737900   10.93477500 L
 C-C_R           -1  -12.22677900   -2.37345000   10.61116900 L
 H-H_            -1  -13.63102000   -6.12763900   11.69057900 L
 H-H_            -1  -14.66816200   -7.65210300   10.29784800 L
 H-H_            -1  -15.48606400   -6.92898900    8.25605500 L
 H-H_            -1  -15.41128100   -4.63513200    7.70580900 L
 H-H_            -1  -12.35402400   -0.85092600    7.71377400 L
 H-H_            -1  -10.22767500   -0.29113700    8.33941900 L
 H-H_            -1   -9.30256300   -0.95401500   10.33184600 L
 H-H_            -1  -10.55295500   -2.35030100   11.76619700 L
 S-S_R           -1  -27.28506000   -6.69608000   11.74872800 L
 C-C_R           -1  -28.04267500   -7.83310300   10.61853300 L
 C-C_R           -1  -28.10607800   -9.18382300   10.92963600 L
 C-C_R           -1  -28.70142400  -10.07238600   10.07432100 L
 C-C_R           -1  -29.23501300   -9.62796700    8.87647300 L
 C-C_R           -1  -29.17771700   -8.28800500    8.54126100 L
 C-C_R           -1  -28.59051400   -7.37937100    9.41882500 L
 S-S_R           -1  -28.55738300   -5.65753900    9.00523000 L
 C-C_R           -1  -26.87902900   -5.27427500    9.42288900 L
 C-C_R           -1  -26.12298200   -4.49758300    8.55784000 L
 C-C_R           -1  -24.84246800   -4.11659000    8.91794000 L
 C-C_R           -1  -24.29488600   -4.54260200   10.11209800 L
 C-C_R           -1  -25.02117900   -5.35734600   10.95173100 L
 C-C_R           -1  -26.33263200   -5.71341700   10.62812500 L
 H-H_            -1  -27.73687300   -9.46760700   11.70753500 L
 H-H_            -1  -28.77401500  -10.99207000   10.31480400 L
 H-H_            -1  -29.59191600  -10.26895600    8.27301100 L
 H-H_            -1  -29.51713300   -7.97510000    7.72276500 L
 H-H_            -1  -26.45987600   -4.19089300    7.73072900 L
 H-H_            -1  -24.33352800   -3.63110400    8.35637500 L
 H-H_            -1  -23.40841500   -4.29398200   10.34880200 L
 H-H_            -1  -24.65880700   -5.69026800   11.78315300 L
 S-S_R           -1   21.56398000   -6.63795900   -6.80389900 L
 C-C_R           -1   20.80636600   -7.77498200   -7.93409400 L
 C-C_R           -1   20.74296300   -9.12570300   -7.62299100 L
 C-C_R           -1   20.14761700  -10.01426500   -8.47830600 L
 C-C_R           -1   19.61402700   -9.56984600   -9.67615400 L
 C-C_R           -1   19.67132400   -8.22988400  -10.01136600 L
 C-C_R           -1   20.25852700   -7.32125100   -9.13380200 L
 S-S_R           -1   20.29165700   -5.59941900   -9.54739700 L
 C-C_R           -1   21.97001100   -5.21615400   -9.12973800 L
 C-C_R           -1   22.72605900   -4.43946300   -9.99478700 L
 C-C_R           -1   24.00657300   -4.05846900   -9.63468700 L
 C-C_R           -1   24.55415400   -4.48448100   -8.44052900 L
 C-C_R           -1   23.82786200   -5.29922600   -7.60089600 L
 C-C_R           -1   22.51640900   -5.65529600   -7.92450200 L
 H-H_            -1   21.11216800   -9.40948600   -6.84509200 L
 H-H_            -1   20.07502600  -10.93395000   -8.23782300 L
 H-H_            -1   19.25712500  -10.21083500  -10.27961600 L
 H-H_            -1   19.33190700   -7.91697900  -10.82986200 L
 H-H_            -1   22.38916400   -4.13277300  -10.82189800 L
 H-H_            -1   24.51551300   -3.57298400  -10.19625200 L
 H-H_            -1   25.44062600   -4.23586100   -8.20382500 L
 H-H_            -1   24.19023400   -5.63214700   -6.76947400 L
 S-S_R           -1    7.45807300   -9.97784300   -6.78694300 L
 C-C_R           -1    6.70045800  -11.11486600   -7.91713800 L
 C-C_R           -1    6.63705600  -12.46558600   -7.60603500 L
 C-C_R           -1    6.04171000  -13.35414900   -8.46135000 L
 C-C_R           -1    5.50812000  -12.90973000   -9.65919800 L
 C-C_R           -1    5.56541600  -11.56976800   -9.99441000 L
 C-C_R           -1    6.15261900  -10.66113400   -9.11684600 L
 S-S_R           -1    6.18575000   -8.93930200   -9.53044000 L
 C-C_R           -1    7.86410400   -8.55603800   -9.11278200 L
 C-C_R           -1    8.62015200   -7.77934600   -9.97783100 L
 C-C_R           -1    9.90066500   -7.39835300   -9.61773100 L
 C-C_R           -1   10.44824700   -7.82436500   -8.42357300 L
 C-C_R           -1    9.72195400   -8.63910900   -7.58394000 L
 C-C_R           -1    8.41050200   -8.99518000   -7.90754600 L
 H-H_            -1    7.00626100  -12.74937000   -6.82813600 L
 H-H_            -1    5.96911900  -14.27383300   -8.22086600 L
 H-H_            -1    5.15121700  -13.55071900  -10.26266000 L
 H-H_            -1    5.22600000  -11.25686300  -10.81290600 L
 H-H_            -1    8.28325700   -7.47265600  -10.80494100 L
 H-H_            -1   10.40960600   -6.91286700  -10.17929500 L
 H-H_            -1   11.33471800   -7.57574500   -8.18686900 L
 H-H_            -1   10.08432600   -8.97203100   -6.75251700 L
 S-S_R           -1   -6.64778000  -13.31781000   -6.76998700 L
 C-C_R           -1   -7.40539400  -14.45483300   -7.90018200 L
 C-C_R           -1   -7.46879700  -15.80555400   -7.58907900 L
 C-C_R           -1   -8.06414300  -16.69411600   -8.44439400 L
 C-C_R           -1   -8.59773300  -16.24969700   -9.64224200 L
 C-C_R           -1   -8.54043600  -14.90973500   -9.97745400 L
 C-C_R           -1   -7.95323300  -14.00110100   -9.09989000 L
 S-S_R           -1   -7.92010300  -12.27926900   -9.51348400 L
 C-C_R           -1   -6.24174900  -11.89600500   -9.09582600 L
 C-C_R           -1   -5.48570100  -11.11931300   -9.96087500 L
 C-C_R           -1   -4.20518800  -10.73832000   -9.60077500 L
 C-C_R           -1   -3.65760600  -11.16433200   -8.40661700 L
 C-C_R           -1   -4.38389800  -11.97907600   -7.56698400 L
 C-C_R           -1   -5.69535100  -12.33514700   -7.89059000 L
 H-H_            -1   -7.09959200  -16.08933700   -6.81118000 L
 H-H_            -1   -8.13673400  -17.61380000   -8.20391000 L
 H-H_            -1   -8.95463500  -16.89068600  -10.24570400 L
 H-H_            -1   -8.87985300  -14.59683000  -10.79595000 L
 H-H_            -1   -5.82259600  -10.81262300  -10.78798500 L
 H-H_            -1   -3.69624700  -10.25283400  -10.16233900 L
 H-H_            -1   -2.77113500  -10.91571200   -8.16991300 L
 H-H_            -1   -4.02152600  -12.31199800   -6.73556100 L
 S-S_R           -1  -20.75363200  -16.65777700   -6.75303100 L
 C-C_R           -1  -21.51124700  -17.79480000   -7.88322600 L
 C-C_R           -1  -21.57465000  -19.14552100   -7.57212300 L
 C-C_R           -1  -22.16999500  -20.03408300   -8.42743800 L
 C-C_R           -1  -22.70358500  -19.58966400   -9.62528600 L
 C-C_R           -1  -22.64628900  -18.24970200   -9.96049800 L
 C-C_R           -1  -22.05908600  -17.34106900   -9.08293400 L
 S-S_R           -1  -22.02595500  -15.61923700   -9.49652800 L
 C-C_R           -1  -20.34760100  -15.23597200   -9.07887000 L
 C-C_R           -1  -19.59155300  -14.45928000   -9.94391900 L
 C-C_R           -1  -18.31104000  -14.07828700   -9.58381900 L
 C-C_R           -1  -17.76345800  -14.50429900   -8.38966100 L
 C-C_R           -1  -18.48975100  -15.31904400   -7.55002800 L
 C-C_R           -1  -19.80120300  -15.67511400   -7.87363400 L
 H-H_            -1  -21.20544400  -19.42930400   -6.79422400 L
 H-H_            -1  -22.24258700  -20.95376800   -8.18695400 L
 H-H_            -1  -23.06048800  -20.23065300  -10.22874800 L
 H-H_            -1  -22.98570500  -17.93679700  -10.77899400 L
 H-H_            -1  -19.92844800  -14.15259100  -10.77102900 L
 H-H_            -1  -17.80209900  -13.59280200  -10.14538300 L
 H-H_            -1  -16.87698700  -14.25567900   -8.15295700 L
 H-H_            -1  -18.12737900  -15.65196500   -6.71860600 L
 S-S_R           -1   21.57397400   -6.64890400   -0.64611700 L
 C-C_R           -1   20.81635900   -7.78592700   -1.77631200 L
 C-C_R           -1   20.75295600   -9.13664800   -1.46520900 L
 C-C_R           -1   20.15761100  -10.02521000   -2.32052400 L
 C-C_R           -1   19.62402100   -9.58079100   -3.51837200 L
 C-C_R           -1   19.68131700   -8.24082900   -3.85358400 L
 C-C_R           -1   20.26852000   -7.33219500   -2.97602000 L
 S-S_R           -1   20.30165100   -5.61036300   -3.38961400 L
 C-C_R           -1   21.98000500   -5.22709900   -2.97195600 L
 C-C_R           -1   22.73605300   -4.45040700   -3.83700500 L
 C-C_R           -1   24.01656600   -4.06941400   -3.47690500 L
 C-C_R           -1   24.56414800   -4.49542600   -2.28274700 L
 C-C_R           -1   23.83785500   -5.31017000   -1.44311400 L
 C-C_R           -1   22.52640300   -5.66624100   -1.76672000 L
 H-H_            -1   21.12216200   -9.42043100   -0.68731000 L
 H-H_            -1   20.08501900  -10.94489400   -2.08004000 L
 H-H_            -1   19.26711800  -10.22178000   -4.12183400 L
 H-H_            -1   19.34190100   -7.92792400   -4.67208000 L
 H-H_            -1   22.39915800   -4.14371700   -4.66411500 L
 H-H_            -1   24.52550700   -3.58392800   -4.03846900 L
 H-H_            -1   25.45061900   -4.24680600   -2.04604300 L
 H-H_            -1   24.20022700   -5.64309200   -0.61169100 L
 S-S_R           -1    7.46806600   -9.98878800   -0.62916100 L
 C-C_R           -1    6.71045200  -11.12581000   -1.75935600 L
 C-C_R           -1    6.64704900  -12.47653100   -1.44825300 L
 C-C_R           -1    6.05170300  -13.36509400   -2.30356800 L
 C-C_R           -1    5.51811300  -12.92067500   -3.50141600 L
 C-C_R           -1    5.57541000  -11.58071300   -3.83662800 L
 C-C_R           -1    6.16261300  -10.67207900   -2.95906400 L
 S-S_R           -1    6.19574300   -8.95024700   -3.37265800 L
 C-C_R           -1    7.87409700   -8.56698300   -2.95500000 L
 C-C_R           -1    8.63014500   -7.79029100   -3.82004900 L
 C-C_R           -1    9.91065800   -7.40929800   -3.45994900 L
 C-C_R           -1   10.45824000   -7.83530900   -2.26579100 L
 C-C_R           -1    9.73194800   -8.65005400   -1.42615800 L
 C-C_R           -1    8.42049500   -9.00612500   -1.74976300 L
 H-H_            -1    7.01625400  -12.76031400   -0.67035400 L
 H-H_            -1    5.97911200  -14.28477800   -2.06308400 L
 H-H_            -1    5.16121100  -13.56166300   -4.10487800 L
 H-H_            -1    5.23599300  -11.26780700   -4.65512300 L
 H-H_            -1    8.29325000   -7.48360100   -4.64715900 L
 H-H_            -1   10.41959900   -6.92381200   -4.02151300 L
 H-H_            -1   11.34471100   -7.58669000   -2.02908700 L
 H-H_            -1   10.09432000   -8.98297600   -0.59473500 L
 S-S_R           -1   -6.63778600  -13.32875500   -0.61220500 L
 C-C_R           -1   -7.39540100  -14.46577700   -1.74240000 L
 C-C_R           -1   -7.45880400  -15.81649800   -1.43129700 L
 C-C_R           -1   -8.05414900  -16.70506100   -2.28661200 L
 C-C_R           -1   -8.58773900  -16.26064200   -3.48446000 L
 C-C_R           -1   -8.53044300  -14.92068000   -3.81967200 L
 C-C_R           -1   -7.94324000  -14.01204600   -2.94210800 L
 S-S_R           -1   -7.91010900  -12.29021400   -3.35570200 L
 C-C_R           -1   -6.23175500  -11.90695000   -2.93804400 L
 C-C_R           -1   -5.47570700  -11.13025800   -3.80309300 L
 C-C_R           -1   -4.19519400  -10.74926500   -3.44299300 L
 C-C_R           -1   -3.64761200  -11.17527700   -2.24883500 L
 C-C_R           -1   -4.37390500  -11.99002100   -1.40920200 L
 C-C_R           -1   -5.68535700  -12.34609200   -1.73280700 L
 H-H_            -1   -7.08959800  -16.10028100   -0.65339800 L
 H-H_            -1   -8.12674100  -17.62474500   -2.04612800 L
 H-H_            -1   -8.94464200  -16.90163100   -4.08792200 L
 H-H_            -1   -8.86985900  -14.60777400   -4.63816800 L
 H-H_            -1   -5.81260200  -10.82356800   -4.63020300 L
 H-H_            -1   -3.68625300  -10.26377900   -4.00455700 L
 H-H_            -1   -2.76114100  -10.92665700   -2.01213100 L
 H-H_            -1   -4.01153300  -12.32294300   -0.57777900 L
 S-S_R           -1  -20.74363900  -16.66872200   -0.59524900 L
 C-C_R           -1  -21.50125400  -17.80574500   -1.72544400 L
 C-C_R           -1  -21.56465600  -19.15646500   -1.41434100 L
 C-C_R           -1  -22.16000200  -20.04502800   -2.26965600 L
 C-C_R           -1  -22.69359200  -19.60060900   -3.46750400 L
 C-C_R           -1  -22.63629600  -18.26064700   -3.80271600 L
 C-C_R           -1  -22.04909200  -17.35201300   -2.92515200 L
 S-S_R           -1  -22.01596200  -15.63018100   -3.33874600 L
 C-C_R           -1  -20.33760800  -15.24691700   -2.92108800 L
 C-C_R           -1  -19.58156000  -14.47022500   -3.78613700 L
 C-C_R           -1  -18.30104700  -14.08923200   -3.42603700 L
 C-C_R           -1  -17.75346500  -14.51524400   -2.23187900 L
 C-C_R           -1  -18.47975800  -15.32998800   -1.39224600 L
 C-C_R           -1  -19.79121000  -15.68605900   -1.71585100 L
 H-H_            -1  -21.19545100  -19.44024900   -0.63644200 L
 H-H_            -1  -22.23259300  -20.96471200   -2.02917200 L
 H-H_            -1  -23.05049400  -20.24159800   -4.07096600 L
 H-H_            -1  -22.97571200  -17.94774200   -4.62121200 L
 H-H_            -1  -19.91845500  -14.16353500   -4.61324700 L
 H-H_            -1  -17.79210600  -13.60374600   -3.98760100 L
 H-H_            -1  -16.86699400  -14.26662400   -1.99517500 L
 H-H_            -1  -18.11738600  -15.66291000   -0.56082300 L
 S-S_R           -1   21.58396700   -6.65984900    5.51166500 L
 C-C_R           -1   20.82635200   -7.79687100    4.38147000 L
 C-C_R           -1   20.76295000   -9.14759200    4.69257300 L
 C-C_R           -1   20.16760400  -10.03615500    3.83725800 L
 C-C_R           -1   19.63401400   -9.59173600    2.63941000 L
 C-C_R           -1   19.69131100   -8.25177400    2.30419800 L
 C-C_R           -1   20.27851400   -7.34314000    3.18176200 L
 S-S_R           -1   20.31164400   -5.62130800    2.76816800 L
 C-C_R           -1   21.98999800   -5.23804400    3.18582600 L
 C-C_R           -1   22.74604600   -4.46135200    2.32077700 L
 C-C_R           -1   24.02655900   -4.08035900    2.68087700 L
 C-C_R           -1   24.57414100   -4.50637000    3.87503500 L
 C-C_R           -1   23.84784800   -5.32111500    4.71466800 L
 C-C_R           -1   22.53639600   -5.67718600    4.39106300 L
 H-H_            -1   21.13215500   -9.43137500    5.47047200 L
 H-H_            -1   20.09501300  -10.95583900    4.07774200 L
 H-H_            -1   19.27711200  -10.23272400    2.03594800 L
 H-H_            -1   19.35189400   -7.93886800    1.48570200 L
 H-H_            -1   22.40915100   -4.15466200    1.49366700 L
 H-H_            -1   24.53550000   -3.59487300    2.11931300 L
 H-H_            -1   25.46061200   -4.25775100    4.11173900 L
 H-H_            -1   24.21022000   -5.65403700    5.54609100 L
 S-S_R           -1    7.47806000   -9.99973200    5.52862100 L
 C-C_R           -1    6.72044500  -11.13675500    4.39842700 L
 C-C_R           -1    6.65704200  -12.48747600    4.70953000 L
 C-C_R           -1    6.06169700  -13.37603800    3.85421400 L
 C-C_R           -1    5.52810700  -12.93161900    2.65636600 L
 C-C_R           -1    5.58540300  -11.59165700    2.32115400 L
 C-C_R           -1    6.17260600  -10.68302300    3.19871900 L
 S-S_R           -1    6.20573700   -8.96119100    2.78512400 L
 C-C_R           -1    7.88409100   -8.57792700    3.20278300 L
 C-C_R           -1    8.64013900   -7.80123500    2.33773400 L
 C-C_R           -1    9.92065200   -7.42024200    2.69783400 L
 C-C_R           -1   10.46823400   -7.84625400    3.89199100 L
 C-C_R           -1    9.74194100   -8.66099900    4.73162400 L
 C-C_R           -1    8.43048900   -9.01706900    4.40801900 L
 H-H_            -1    7.02624800  -12.77125900    5.48742800 L
 H-H_            -1    5.98910500  -14.29572200    4.09469800 L
 H-H_            -1    5.17120400  -13.57260800    2.05290500 L
 H-H_            -1    5.24598700  -11.27875200    1.50265900 L
 H-H_            -1    8.30324400   -7.49454500    1.51062300 L
 H-H_            -1   10.42959300   -6.93475700    2.13626900 L
 H-H_            -1   11.35470500   -7.59763400    4.12869500 L
 H-H_            -1   10.10431300   -8.99392000    5.56304700 L
 S-S_R           -1   -6.62779300  -13.33969900    5.54557700 L
 C-C_R           -1   -7.38540800  -14.47672200    4.41538300 L
 C-C_R           -1   -7.44881000  -15.82744300    4.72648600 L
 C-C_R           -1   -8.04415600  -16.71600500    3.87117000 L
 C-C_R           -1   -8.57774600  -16.27158600    2.67332200 L
 C-C_R           -1   -8.52045000  -14.93162400    2.33811000 L
 C-C_R           -1   -7.93324600  -14.02299100    3.21567500 L
 S-S_R           -1   -7.90011600  -12.30115900    2.80208000 L
 C-C_R           -1   -6.22176200  -11.91789400    3.21973900 L
 C-C_R           -1   -5.46571400  -11.14120300    2.35469000 L
 C-C_R           -1   -4.18520100  -10.76020900    2.71479000 L
 C-C_R           -1   -3.63761900  -11.18622100    3.90894700 L
 C-C_R           -1   -4.36391200  -12.00096600    4.74858000 L
 C-C_R           -1   -5.67536400  -12.35703600    4.42497500 L
 H-H_            -1   -7.07960500  -16.11122600    5.50438400 L
 H-H_            -1   -8.11674700  -17.63569000    4.11165400 L
 H-H_            -1   -8.93464800  -16.91257500    2.06986100 L
 H-H_            -1   -8.85986600  -14.61871900    1.51961500 L
 H-H_            -1   -5.80260900  -10.83451300    1.52757900 L
 H-H_            -1   -3.67626000  -10.27472400    2.15322500 L
 H-H_            -1   -2.75114800  -10.93760100    4.14565100 L
 H-H_            -1   -4.00154000  -12.33388700    5.58000300 L
 S-S_R           -1  -20.73364500  -16.67966700    5.56253300 L
 C-C_R           -1  -21.49126000  -17.81668900    4.43233800 L
 C-C_R           -1  -21.55466300  -19.16741000    4.74344200 L
 C-C_R           -1  -22.15000800  -20.05597300    3.88812600 L
 C-C_R           -1  -22.68359800  -19.61155400    2.69027800 L
 C-C_R           -1  -22.62630200  -18.27159200    2.35506600 L
 C-C_R           -1  -22.03909900  -17.36295800    3.23263100 L
 S-S_R           -1  -22.00596800  -15.64112600    2.81903600 L
 C-C_R           -1  -20.32761400  -15.25786200    3.23669500 L
 C-C_R           -1  -19.57156700  -14.48117000    2.37164500 L
 C-C_R           -1  -18.29105300  -14.10017700    2.73174600 L
 C-C_R           -1  -17.74347100  -14.52618800    3.92590300 L
 C-C_R           -1  -18.46976400  -15.34093300    4.76553600 L
 C-C_R           -1  -19.78121700  -15.69700400    4.44193100 L
 H-H_            -1  -21.18545800  -19.45119300    5.52134000 L
 H-H_            -1  -22.22260000  -20.97565700    4.12861000 L
 H-H_            -1  -23.04050100  -20.25254200    2.08681700 L
 H-H_            -1  -22.96571800  -17.95868600    1.53657100 L
 H-H_            -1  -19.90846100  -14.17448000    1.54453500 L
 H-H_            -1  -17.78211200  -13.61469100    2.17018100 L
 H-H_            -1  -16.85700000  -14.27756900    4.16260700 L
 H-H_            -1  -18.10739200  -15.67385500    5.59695900 L
 S-S_R           -1   21.59396100   -6.67079300   11.66944700 L
 C-C_R           -1   20.83634600   -7.80781600   10.53925300 L
 C-C_R           -1   20.77294300   -9.15853700   10.85035600 L
 C-C_R           -1   20.17759800  -10.04709900    9.99504000 L
 C-C_R           -1   19.64400800   -9.60268000    8.79719200 L
 C-C_R           -1   19.70130400   -8.26271800    8.46198000 L
 C-C_R           -1   20.28850700   -7.35408400    9.33954500 L
 S-S_R           -1   20.32163800   -5.63225300    8.92595000 L
 C-C_R           -1   21.99999200   -5.24898800    9.34360900 L
 C-C_R           -1   22.75603900   -4.47229600    8.47856000 L
 C-C_R           -1   24.03655300   -4.09130300    8.83866000 L
 C-C_R           -1   24.58413500   -4.51731500   10.03281700 L
 C-C_R           -1   23.85784200   -5.33206000   10.87245000 L
 C-C_R           -1   22.54638900   -5.68813000   10.54884500 L
 H-H_            -1   21.14214800   -9.44232000   11.62825400 L
 H-H_            -1   20.10500600  -10.96678300   10.23552400 L
 H-H_            -1   19.28710500  -10.24366900    8.19373100 L
 H-H_            -1   19.36188800   -7.94981300    7.64348500 L
 H-H_            -1   22.41914500   -4.16560600    7.65144900 L
 H-H_            -1   24.54549400   -3.60581800    8.27709500 L
 H-H_            -1   25.47060600   -4.26869500   10.26952100 L
 H-H_            -1   24.22021400   -5.66498100   11.70387300 L
 S-S_R           -1    7.48805300  -10.01067700   11.68640300 L
 C-C_R           -1    6.73043800  -11.14769900   10.55620900 L
 C-C_R           -1    6.66703600  -12.49842000   10.86731200 L
 C-C_R           -1    6.07169000  -13.38698300   10.01199600 L
 C-C_R           -1    5.53810000  -12.94256400    8.81414900 L
 C-C_R           -1    5.59539600  -11.60260200    8.47893600 L
 C-C_R           -1    6.18260000  -10.69396800    9.35650100 L
 S-S_R           -1    6.21573000   -8.97213600    8.94290600 L
 C-C_R           -1    7.89408400   -8.58887200    9.36056500 L
 C-C_R           -1    8.65013200   -7.81218000    8.49551600 L
 C-C_R           -1    9.93064500   -7.43118700    8.85561600 L
 C-C_R           -1   10.47822700   -7.85719900   10.04977300 L
 C-C_R           -1    9.75193400   -8.67194300   10.88940600 L
 C-C_R           -1    8.44048200   -9.02801400   10.56580100 L
 H-H_            -1    7.03624100  -12.78220400   11.64521100 L
 H-H_            -1    5.99909900  -14.30666700   10.25248000 L
 H-H_            -1    5.18119800  -13.58355300    8.21068700 L
 H-H_            -1    5.25598000  -11.28969600    7.66044100 L
 H-H_            -1    8.31323700   -7.50549000    7.66840500 L
 H-H_            -1   10.43958600   -6.94570100    8.29405100 L
 H-H_            -1   11.36469800   -7.60857900   10.28647700 L
 H-H_            -1   10.11430600   -9.00486500   11.72082900 L
 S-S_R           -1   -6.61779900  -13.35064400   11.70335900 L
 C-C_R           -1   -7.37541400  -14.48766700   10.57316500 L
 C-C_R           -1   -7.43881700  -15.83838800   10.88426800 L
 C-C_R           -1   -8.03416200  -16.72695000   10.02895200 L
 C-C_R           -1   -8.56775200  -16.28253100    8.83110500 L
 C-C_R           -1   -8.51045600  -14.94256900    8.49589200 L
 C-C_R           -1   -7.92325300  -14.03393500    9.37345700 L
 S-S_R           -1   -7.89012200  -12.31210300    8.95986200 L
 C-C_R           -1   -6.21176800  -11.92883900    9.37752100 L
 C-C_R           -1   -5.45572100  -11.15214700    8.51247200 L
 C-C_R           -1   -4.17520700  -10.77115400    8.87257200 L
 C-C_R           -1   -3.62762500  -11.19716600   10.06672900 L
 C-C_R           -1   -4.35391800  -12.01191000   10.90636200 L
 C-C_R           -1   -5.66537100  -12.36798100   10.58275700 L
 H-H_            -1   -7.06961200  -16.12217100   11.66216600 L
 H-H_            -1   -8.10675400  -17.64663400   10.26943600 L
 H-H_            -1   -8.92465500  -16.92352000    8.22764300 L
 H-H_            -1   -8.84987200  -14.62966400    7.67739700 L
 H-H_            -1   -5.79261500  -10.84545700    7.68536100 L
 H-H_            -1   -3.66626600  -10.28566800    8.31100700 L
 H-H_            -1   -2.74115400  -10.94854600   10.30343300 L
 H-H_            -1   -3.99154600  -12.34483200   11.73778500 L
 S-S_R           -1  -20.72365200  -16.69061100   11.72031500 L
 C-C_R           -1  -21.48126700  -17.82763400   10.59012100 L
 C-C_R           -1  -21.54466900  -19.17835500   10.90122400 L
 C-C_R           -1  -22.14001500  -20.06691700   10.04590800 L
 C-C_R           -1  -22.67360500  -19.62249800    8.84806100 L
 C-C_R           -1  -22.61630900  -18.28253600    8.51284800 L
 C-C_R           -1  -22.02910500  -17.37390200    9.39041300 L
 S-S_R           -1  -21.99597500  -15.65207000    8.97681800 L
 C-C_R           -1  -20.31762100  -15.26880600    9.39447700 L
 C-C_R           -1  -19.56157300  -14.49211400    8.52942800 L
 C-C_R           -1  -18.28106000  -14.11112100    8.88952800 L
 C-C_R           -1  -17.73347800  -14.53713300   10.08368500 L
 C-C_R           -1  -18.45977100  -15.35187800   10.92331800 L
 C-C_R           -1  -19.77122300  -15.70794800   10.59971300 L
 H-H_            -1  -21.17546400  -19.46213800   11.67912200 L
 H-H_            -1  -22.21260600  -20.98660100   10.28639200 L
 H-H_            -1  -23.03050800  -20.26348700    8.24459900 L
 H-H_            -1  -22.95572500  -17.96963100    7.69435300 L
 H-H_            -1  -19.89846800  -14.18542400    7.70231700 L
 H-H_            -1  -17.77211900  -13.62563500    8.32796300 L
 H-H_            -1  -16.84700700  -14.28851300   10.32038900 L
 H-H_            -1  -18.09739900  -15.68479900   11.75474100 L
 S-S_R           -1    9.72809900   19.81209700   -9.81658800 L
 C-C_R           -1   10.48204800   20.95313500  -10.94518700 L
 C-C_R           -1   10.54646800   22.30274100  -10.62949200 L
 C-C_R           -1   11.13904000   23.19434200  -11.48357200 L
 C-C_R           -1   11.66873600   22.75418700  -12.68471700 L
 C-C_R           -1   11.61034500   21.41542500  -13.02450300 L
 C-C_R           -1   11.02598800   20.50367400  -12.14827200 L
 S-S_R           -1   10.99150500   18.78332300  -12.56787500 L
 C-C_R           -1    9.31451300   18.39856700  -12.14613600 L
 C-C_R           -1    8.55565700   17.62495000  -13.01148200 L
 C-C_R           -1    7.27631700   17.24267200  -12.64858500 L
 C-C_R           -1    6.73261700   17.66443300  -11.45114900 L
 C-C_R           -1    7.46163500   18.47619200  -10.61098700 L
 C-C_R           -1    8.77203300   18.83341800  -10.93758000 L
 H-H_            -1   10.17979100   22.58375500   -9.84939500 L
 H-H_            -1   11.21241600   24.11316600  -11.24005700 L
 H-H_            -1   12.02368200   23.39731900  -13.28705200 L
 H-H_            -1   11.94710100   21.10543300  -13.84520300 L
 H-H_            -1    8.88986400   17.32120400  -13.84076700 L
 H-H_            -1    6.76555400   16.75918300  -13.21021700 L
 H-H_            -1    5.84691700   17.41496800  -11.21245400 L
 H-H_            -1    7.10196600   18.80615400   -9.77721400 L
 S-S_R           -1   -4.37775300   16.47213000   -9.79963300 L
 C-C_R           -1   -3.62380400   17.61316700  -10.92823100 L
 C-C_R           -1   -3.55938400   18.96277400  -10.61253600 L
 C-C_R           -1   -2.96681300   19.85437500  -11.46661600 L
 C-C_R           -1   -2.43711600   19.41422000  -12.66776100 L
 C-C_R           -1   -2.49550800   18.07545800  -13.00754700 L
 C-C_R           -1   -3.07986500   17.16370700  -12.13131600 L
 S-S_R           -1   -3.11434800   15.44335600  -12.55091900 L
 C-C_R           -1   -4.79134000   15.05859900  -12.12918000 L
 C-C_R           -1   -5.55019600   14.28498300  -12.99452600 L
 C-C_R           -1   -6.82953500   13.90270500  -12.63162900 L
 C-C_R           -1   -7.37323600   14.32446600  -11.43419300 L
 C-C_R           -1   -6.64421700   15.13622500  -10.59403100 L
 C-C_R           -1   -5.33382000   15.49345100  -10.92062400 L
 H-H_            -1   -3.92606100   19.24378800   -9.83243900 L
 H-H_            -1   -2.89343600   20.77319900  -11.22310100 L
 H-H_            -1   -2.08217100   20.05735200  -13.27009600 L
 H-H_            -1   -2.15875200   17.76546600  -13.82824700 L
 H-H_            -1   -5.21598900   13.98123700  -13.82381100 L
 H-H_            -1   -7.34029900   13.41921500  -13.19326100 L
 H-H_            -1   -8.25893600   14.07500100  -11.19549800 L
 H-H_            -1   -7.00388700   15.46618700   -9.76025800 L
 S-S_R           -1  -18.48360600   13.13216300   -9.78267700 L
 C-C_R           -1  -17.72965700   14.27320000  -10.91127500 L
 C-C_R           -1  -17.66523700   15.62280700  -10.59558000 L
 C-C_R           -1  -17.07266500   16.51440800  -11.44966000 L
 C-C_R           -1  -16.54296900   16.07425300  -12.65080500 L
 C-C_R           -1  -16.60136100   14.73549000  -12.99059100 L
 C-C_R           -1  -17.18571800   13.82373900  -12.11436000 L
 S-S_R           -1  -17.22020000   12.10338800  -12.53396300 L
 C-C_R           -1  -18.89719200   11.71863200  -12.11222400 L
 C-C_R           -1  -19.65604800   10.94501600  -12.97757000 L
 C-C_R           -1  -20.93538800   10.56273800  -12.61467300 L
 C-C_R           -1  -21.47908900   10.98449900  -11.41723700 L
 C-C_R           -1  -20.75007000   11.79625800  -10.57707500 L
 C-C_R           -1  -19.43967200   12.15348400  -10.90366800 L
 H-H_            -1  -18.03191400   15.90382100   -9.81548300 L
 H-H_            -1  -16.99928900   17.43323200  -11.20614500 L
 H-H_            -1  -16.18802300   16.71738500  -13.25314000 L
 H-H_            -1  -16.26460500   14.42549800  -13.81129100 L
 H-H_            -1  -19.32184100   10.64127000  -13.80685500 L
 H-H_            -1  -21.44615200   10.07924800  -13.17630500 L
 H-H_            -1  -22.36478800   10.73503400  -11.17854200 L
 H-H_            -1  -21.10973900   12.12622000   -9.74330200 L
 S-S_R           -1  -32.58951300    9.79227900   -9.76572000 L
 C-C_R           -1  -31.83556400   10.93331700  -10.89431900 L
 C-C_R           -1  -31.77114400   12.28292300  -10.57862400 L
 C-C_R           -1  -31.17857300   13.17452400  -11.43270400 L
 C-C_R           -1  -30.64887600   12.73436900  -12.63384900 L
 C-C_R           -1  -30.70726800   11.39560700  -12.97363500 L
 C-C_R           -1  -31.29162500   10.48385600  -12.09740400 L
 S-S_R           -1  -31.32610800    8.76350500  -12.51700700 L
 C-C_R           -1  -33.00310000    8.37874900  -12.09526800 L
 C-C_R           -1  -33.76195600    7.60513200  -12.96061400 L
 C-C_R           -1  -35.04129600    7.22285400  -12.59771600 L
 C-C_R           -1  -35.58499600    7.64461500  -11.40028100 L
 C-C_R           -1  -34.85597700    8.45637400  -10.56011900 L
 C-C_R           -1  -33.54558000    8.81360000  -10.88671200 L
 H-H_            -1  -32.13782100   12.56393700   -9.79852700 L
 H-H_            -1  -31.10519600   14.09334800  -11.18918900 L
 H-H_            -1  -30.29393100   13.37750100  -13.23618400 L
 H-H_            -1  -30.37051200   11.08561500  -13.79433500 L
 H-H_            -1  -33.42774900    7.30138600  -13.78989900 L
 H-H_            -1  -35.55205900    6.73936500  -13.15934800 L
 H-H_            -1  -36.47069600    7.39515000  -11.16158600 L
 H-H_            -1  -35.21564700    8.78633600   -9.72634600 L
 S-S_R           -1    9.73809300   19.80115300   -3.65880600 L
 C-C_R           -1   10.49204200   20.94219000   -4.78740500 L
 C-C_R           -1   10.55646200   22.29179700   -4.47171000 L
 C-C_R           -1   11.14903300   23.18339800   -5.32578900 L
 C-C_R           -1   11.67873000   22.74324200   -6.52693500 L
 C-C_R           -1   11.62033800   21.40448000   -6.86672100 L
 C-C_R           -1   11.03598100   20.49272900   -5.99049000 L
 S-S_R           -1   11.00149800   18.77237800   -6.41009300 L
 C-C_R           -1    9.32450600   18.38762200   -5.98835400 L
 C-C_R           -1    8.56565100   17.61400600   -6.85370000 L
 C-C_R           -1    7.28631100   17.23172700   -6.49080200 L
 C-C_R           -1    6.74261000   17.65348900   -5.29336700 L
 C-C_R           -1    7.47162900   18.46524700   -4.45320500 L
 C-C_R           -1    8.78202600   18.82247400   -4.77979700 L
 H-H_            -1   10.18978500   22.57281100   -3.69161300 L
 H-H_            -1   11.22241000   24.10222100   -5.08227500 L
 H-H_            -1   12.03367600   23.38637400   -7.12927000 L
 H-H_            -1   11.95709400   21.09448800   -7.68742000 L
 H-H_            -1    8.89985700   17.31026000   -7.68298500 L
 H-H_            -1    6.77554700   16.74823800   -7.05243400 L
 H-H_            -1    5.85691000   17.40402400   -5.05467200 L
 H-H_            -1    7.11195900   18.79520900   -3.61943200 L
 S-S_R           -1   -4.36776000   16.46118500   -3.64185000 L
 C-C_R           -1   -3.61381100   17.60222300   -4.77044900 L
 C-C_R           -1   -3.54939100   18.95183000   -4.45475400 L
 C-C_R           -1   -2.95681900   19.84343000   -5.30883400 L
 C-C_R           -1   -2.42712300   19.40327500   -6.50997900 L
 C-C_R           -1   -2.48551500   18.06451300   -6.84976500 L
 C-C_R           -1   -3.06987200   17.15276200   -5.97353400 L
 S-S_R           -1   -3.10435400   15.43241100   -6.39313700 L
 C-C_R           -1   -4.78134600   15.04765500   -5.97139800 L
 C-C_R           -1   -5.54020200   14.27403800   -6.83674400 L
 C-C_R           -1   -6.81954200   13.89176000   -6.47384600 L
 C-C_R           -1   -7.36324300   14.31352100   -5.27641100 L
 C-C_R           -1   -6.63422400   15.12528000   -4.43624900 L
 C-C_R           -1   -5.32382600   15.48250700   -4.76284100 L
 H-H_            -1   -3.91606800   19.23284400   -3.67465700 L
 H-H_            -1   -2.88344300   20.76225400   -5.06531900 L
 H-H_            -1   -2.07217700   20.04640700   -7.11231400 L
 H-H_            -1   -2.14875900   17.75452100   -7.67046500 L
 H-H_            -1   -5.20599500   13.97029200   -7.66602900 L
 H-H_            -1   -7.33030600   13.40827100   -7.03547800 L
 H-H_            -1   -8.24894200   14.06405700   -5.03771600 L
 H-H_            -1   -6.99389300   15.45524200   -3.60247600 L
 S-S_R           -1  -18.47361200   13.12121800   -3.62489400 L
 C-C_R           -1  -17.71966300   14.26225600   -4.75349300 L
 C-C_R           -1  -17.65524400   15.61186200   -4.43779800 L
 C-C_R           -1  -17.06267200   16.50346300   -5.29187800 L
 C-C_R           -1  -16.53297600   16.06330800   -6.49302300 L
 C-C_R           -1  -16.59136700   14.72454600   -6.83280900 L
 C-C_R           -1  -17.17572400   13.81279500   -5.95657800 L
 S-S_R           -1  -17.21020700   12.09244400   -6.37618100 L
 C-C_R           -1  -18.88719900   11.70768800   -5.95444200 L
 C-C_R           -1  -19.64605500   10.93407100   -6.81978800 L
 C-C_R           -1  -20.92539500   10.55179300   -6.45689000 L
 C-C_R           -1  -21.46909500   10.97355400   -5.25945500 L
 C-C_R           -1  -20.74007600   11.78531300   -4.41929300 L
 C-C_R           -1  -19.42967900   12.14253900   -4.74588600 L
 H-H_            -1  -18.02192000   15.89287600   -3.65770100 L
 H-H_            -1  -16.98929500   17.42228700   -5.04836300 L
 H-H_            -1  -16.17803000   16.70644000   -7.09535800 L
 H-H_            -1  -16.25461100   14.41455400   -7.65350900 L
 H-H_            -1  -19.31184800   10.63032500   -7.64907300 L
 H-H_            -1  -21.43615800   10.06830400   -7.01852200 L
 H-H_            -1  -22.35479500   10.72408900   -5.02076000 L
 H-H_            -1  -21.09974600   12.11527500   -3.58552000 L
 S-S_R           -1  -32.57952000    9.78133500   -3.60793800 L
 C-C_R           -1  -31.82557100   10.92237200   -4.73653700 L
 C-C_R           -1  -31.76115100   12.27197900   -4.42084200 L
 C-C_R           -1  -31.16858000   13.16358000   -5.27492100 L
 C-C_R           -1  -30.63888300   12.72342400   -6.47606700 L
 C-C_R           -1  -30.69727500   11.38466200   -6.81585200 L
 C-C_R           -1  -31.28163200   10.47291100   -5.93962200 L
 S-S_R           -1  -31.31611400    8.75256000   -6.35922500 L
 C-C_R           -1  -32.99310600    8.36780400   -5.93748600 L
 C-C_R           -1  -33.75196200    7.59418800   -6.80283200 L
 C-C_R           -1  -35.03130200    7.21190900   -6.43993400 L
 C-C_R           -1  -35.57500300    7.63367100   -5.24249900 L
 C-C_R           -1  -34.84598400    8.44542900   -4.40233700 L
 C-C_R           -1  -33.53558700    8.80265600   -4.72892900 L
 H-H_            -1  -32.12782800   12.55299300   -3.64074500 L
 H-H_            -1  -31.09520300   14.08240300   -5.03140700 L
 H-H_            -1  -30.28393700   13.36655600   -7.07840200 L
 H-H_            -1  -30.36051900   11.07467000   -7.63655200 L
 H-H_            -1  -33.41775500    7.29044200   -7.63211700 L
 H-H_            -1  -35.54206600    6.72842000   -7.00156600 L
 H-H_            -1  -36.46070200    7.38420600   -5.00380400 L
 H-H_            -1  -35.20565300    8.77539100   -3.56856400 L
 S-S_R           -1    9.74808600   19.79020800    2.49897600 L
 C-C_R           -1   10.50203500   20.93124500    1.37037700 L
 C-C_R           -1   10.56645500   22.28085200    1.68607200 L
 C-C_R           -1   11.15902700   23.17245300    0.83199300 L
 C-C_R           -1   11.68872300   22.73229800   -0.36915300 L
 C-C_R           -1   11.63033100   21.39353600   -0.70893800 L
 C-C_R           -1   11.04597400   20.48178500    0.16729200 L
 S-S_R           -1   11.01149200   18.76143400   -0.25231100 L
 C-C_R           -1    9.33450000   18.37667700    0.16942800 L
 C-C_R           -1    8.57564400   17.60306100   -0.69591800 L
 C-C_R           -1    7.29630400   17.22078300   -0.33302000 L
 C-C_R           -1    6.75260300   17.64254400    0.86441500 L
 C-C_R           -1    7.48162200   18.45430300    1.70457700 L
 C-C_R           -1    8.79202000   18.81152900    1.37798500 L
 H-H_            -1   10.19977800   22.56186600    2.46616900 L
 H-H_            -1   11.23240300   24.09127700    1.07550700 L
 H-H_            -1   12.04366900   23.37543000   -0.97148700 L
 H-H_            -1   11.96708700   21.08354400   -1.52963800 L
 H-H_            -1    8.90985100   17.29931500   -1.52520300 L
 H-H_            -1    6.78554000   16.73729300   -0.89465200 L
 H-H_            -1    5.86690400   17.39307900    1.10311000 L
 H-H_            -1    7.12195300   18.78426500    2.53835000 L
 S-S_R           -1   -4.35776600   16.45024100    2.51593200 L
 C-C_R           -1   -3.60381700   17.59127800    1.38733300 L
 C-C_R           -1   -3.53939800   18.94088500    1.70302800 L
 C-C_R           -1   -2.94682600   19.83248600    0.84894900 L
 C-C_R           -1   -2.41712900   19.39233100   -0.35219700 L
 C-C_R           -1   -2.47552100   18.05356800   -0.69198200 L
 C-C_R           -1   -3.05987800   17.14181700    0.18424800 L
 S-S_R           -1   -3.09436100   15.42146600   -0.23535500 L
 C-C_R           -1   -4.77135300   15.03671000    0.18638400 L
 C-C_R           -1   -5.53020900   14.26309400   -0.67896200 L
 C-C_R           -1   -6.80954900   13.88081600   -0.31606400 L
 C-C_R           -1   -7.35324900   14.30257700    0.88137100 L
 C-C_R           -1   -6.62423000   15.11433600    1.72153300 L
 C-C_R           -1   -5.31383300   15.47156200    1.39494100 L
 H-H_            -1   -3.90607400   19.22189900    2.48312500 L
 H-H_            -1   -2.87344900   20.75131000    1.09246300 L
 H-H_            -1   -2.06218400   20.03546300   -0.95453200 L
 H-H_            -1   -2.13876500   17.74357600   -1.51268200 L
 H-H_            -1   -5.19600200   13.95934800   -1.50824700 L
 H-H_            -1   -7.32031200   13.39732600   -0.87769600 L
 H-H_            -1   -8.23894900   14.05311200    1.12006600 L
 H-H_            -1   -6.98390000   15.44429800    2.55530600 L
 S-S_R           -1  -18.46361900   13.11027400    2.53288800 L
 C-C_R           -1  -17.70967000   14.25131100    1.40428900 L
 C-C_R           -1  -17.64525000   15.60091800    1.71998400 L
 C-C_R           -1  -17.05267900   16.49251900    0.86590500 L
 C-C_R           -1  -16.52298200   16.05236300   -0.33524100 L
 C-C_R           -1  -16.58137400   14.71360100   -0.67502700 L
 C-C_R           -1  -17.16573100   13.80185000    0.20120400 L
 S-S_R           -1  -17.20021400   12.08149900   -0.21839900 L
 C-C_R           -1  -18.87720500   11.69674300    0.20334000 L
 C-C_R           -1  -19.63606100   10.92312700   -0.66200600 L
 C-C_R           -1  -20.91540100   10.54084800   -0.29910800 L
 C-C_R           -1  -21.45910200   10.96261000    0.89832700 L
 C-C_R           -1  -20.73008300   11.77436800    1.73848900 L
 C-C_R           -1  -19.41968600   12.13159500    1.41189700 L
 H-H_            -1  -18.01192700   15.88193200    2.50008100 L
 H-H_            -1  -16.97930200   17.41134200    1.10941900 L
 H-H_            -1  -16.16803600   16.69549500   -0.93757600 L
 H-H_            -1  -16.24461800   14.40360900   -1.49572600 L
 H-H_            -1  -19.30185500   10.61938100   -1.49129100 L
 H-H_            -1  -21.42616500   10.05735900   -0.86074000 L
 H-H_            -1  -22.34480100   10.71314500    1.13702200 L
 H-H_            -1  -21.08975200   12.10433000    2.57226200 L
 S-S_R           -1  -32.56952600    9.77039000    2.54984400 L
 C-C_R           -1  -31.81557700   10.91142700    1.42124500 L
 C-C_R           -1  -31.75115800   12.26103400    1.73694000 L
 C-C_R           -1  -31.15858600   13.15263500    0.88286100 L
 C-C_R           -1  -30.62889000   12.71248000   -0.31828500 L
 C-C_R           -1  -30.68728100   11.37371800   -0.65807000 L
 C-C_R           -1  -31.27163800   10.46196700    0.21816000 L
 S-S_R           -1  -31.30612100    8.74161600   -0.20144300 L
 C-C_R           -1  -32.98311300    8.35685900    0.22029600 L
 C-C_R           -1  -33.74196900    7.58324300   -0.64505000 L
 C-C_R           -1  -35.02130900    7.20096500   -0.28215200 L
 C-C_R           -1  -35.56500900    7.62272600    0.91528300 L
 C-C_R           -1  -34.83599000    8.43448500    1.75544500 L
 C-C_R           -1  -33.52559300    8.79171100    1.42885300 L
 H-H_            -1  -32.11783400   12.54204800    2.51703700 L
 H-H_            -1  -31.08520900   14.07145900    1.12637500 L
 H-H_            -1  -30.27394400   13.35561200   -0.92061900 L
 H-H_            -1  -30.35052500   11.06372600   -1.47877000 L
 H-H_            -1  -33.40776200    7.27949700   -1.47433500 L
 H-H_            -1  -35.53207200    6.71747500   -0.84378400 L
 H-H_            -1  -36.45070900    7.37326100    1.15397800 L
 H-H_            -1  -35.19566000    8.76444700    2.58921800 L
 S-S_R           -1    9.75808000   19.77926300    8.65675800 L
 C-C_R           -1   10.51202900   20.92030100    7.52815900 L
 C-C_R           -1   10.57644800   22.26990800    7.84385400 L
 C-C_R           -1   11.16902000   23.16150800    6.98977500 L
 C-C_R           -1   11.69871700   22.72135300    5.78862900 L
 C-C_R           -1   11.64032500   21.38259100    5.44884400 L
 C-C_R           -1   11.05596800   20.47084000    6.32507400 L
 S-S_R           -1   11.02148500   18.75048900    5.90547100 L
 C-C_R           -1    9.34449300   18.36573300    6.32721000 L
 C-C_R           -1    8.58563700   17.59211600    5.46186400 L
 C-C_R           -1    7.30629700   17.20983800    5.82476200 L
 C-C_R           -1    6.76259700   17.63159900    7.02219700 L
 C-C_R           -1    7.49161600   18.44335800    7.86236000 L
 C-C_R           -1    8.80201300   18.80058500    7.53576700 L
 H-H_            -1   10.20977200   22.55092200    8.62395100 L
 H-H_            -1   11.24239700   24.08033200    7.23329000 L
 H-H_            -1   12.05366200   23.36448500    5.18629500 L
 H-H_            -1   11.97708100   21.07259900    4.62814400 L
 H-H_            -1    8.91984400   17.28837000    4.63257900 L
 H-H_            -1    6.79553400   16.72634900    5.26313000 L
 H-H_            -1    5.87689700   17.38213500    7.26089200 L
 H-H_            -1    7.13194600   18.77332000    8.69613200 L
 S-S_R           -1   -4.34777300   16.43929600    8.67371400 L
 C-C_R           -1   -3.59382400   17.58033400    7.54511500 L
 C-C_R           -1   -3.52940400   18.92994000    7.86081000 L
 C-C_R           -1   -2.93683300   19.82154100    7.00673100 L
 C-C_R           -1   -2.40713600   19.38138600    5.80558500 L
 C-C_R           -1   -2.46552800   18.04262400    5.46580000 L
 C-C_R           -1   -3.04988500   17.13087300    6.34203000 L
 S-S_R           -1   -3.08436700   15.41052200    5.92242700 L
 C-C_R           -1   -4.76135900   15.02576600    6.34416600 L
 C-C_R           -1   -5.52021500   14.25214900    5.47882000 L
 C-C_R           -1   -6.79955500   13.86987100    5.84171800 L
 C-C_R           -1   -7.34325600   14.29163200    7.03915300 L
 C-C_R           -1   -6.61423700   15.10339100    7.87931500 L
 C-C_R           -1   -5.30384000   15.46061700    7.55272300 L
 H-H_            -1   -3.89608100   19.21095400    8.64090700 L
 H-H_            -1   -2.86345600   20.74036500    7.25024500 L
 H-H_            -1   -2.05219000   20.02451800    5.20325100 L
 H-H_            -1   -2.12877200   17.73263200    4.64510000 L
 H-H_            -1   -5.18600900   13.94840300    4.64953500 L
 H-H_            -1   -7.31031900   13.38638200    5.28008600 L
 H-H_            -1   -8.22895500   14.04216700    7.27784800 L
 H-H_            -1   -6.97390600   15.43335300    8.71308800 L
 S-S_R           -1  -18.45362600   13.09932900    8.69067000 L
 C-C_R           -1  -17.69967700   14.24036600    7.56207100 L
 C-C_R           -1  -17.63525700   15.58997300    7.87776600 L
 C-C_R           -1  -17.04268500   16.48157400    7.02368700 L
 C-C_R           -1  -16.51298900   16.04141900    5.82254100 L
 C-C_R           -1  -16.57138000   14.70265700    5.48275600 L
 C-C_R           -1  -17.15573700   13.79090600    6.35898600 L
 S-S_R           -1  -17.19022000   12.07055500    5.93938300 L
 C-C_R           -1  -18.86721200   11.68579800    6.36112200 L
 C-C_R           -1  -19.62606800   10.91218200    5.49577600 L
 C-C_R           -1  -20.90540800   10.52990400    5.85867400 L
 C-C_R           -1  -21.44910800   10.95166500    7.05610900 L
 C-C_R           -1  -20.72008900   11.76342400    7.89627100 L
 C-C_R           -1  -19.40969200   12.12065000    7.56967900 L
 H-H_            -1  -18.00193300   15.87098700    8.65786300 L
 H-H_            -1  -16.96930800   17.40039800    7.26720100 L
 H-H_            -1  -16.15804300   16.68455100    5.22020700 L
 H-H_            -1  -16.23462400   14.39266500    4.66205600 L
 H-H_            -1  -19.29186100   10.60843600    4.66649100 L
 H-H_            -1  -21.41617100   10.04641400    5.29704200 L
 H-H_            -1  -22.33480800   10.70220000    7.29480400 L
 H-H_            -1  -21.07975900   12.09338600    8.73004400 L
 S-S_R           -1  -32.55953300    9.75944500    8.70762600 L
 C-C_R           -1  -31.80558400   10.90048300    7.57902700 L
 C-C_R           -1  -31.74116400   12.25009000    7.89472200 L
 C-C_R           -1  -31.14859300   13.14169000    7.04064300 L
 C-C_R           -1  -30.61889600   12.70153500    5.83949800 L
 C-C_R           -1  -30.67728800   11.36277300    5.49971200 L
 C-C_R           -1  -31.26164500   10.45102200    6.37594200 L
 S-S_R           -1  -31.29612800    8.73067100    5.95633900 L
 C-C_R           -1  -32.97311900    8.34591500    6.37807800 L
 C-C_R           -1  -33.73197500    7.57229800    5.51273200 L
 C-C_R           -1  -35.01131500    7.19002000    5.87563000 L
 C-C_R           -1  -35.55501600    7.61178100    7.07306600 L
 C-C_R           -1  -34.82599700    8.42354000    7.91322800 L
 C-C_R           -1  -33.51560000    8.78076700    7.58663500 L
 H-H_            -1  -32.10784100   12.53110400    8.67481900 L
 H-H_            -1  -31.07521600   14.06051400    7.28415800 L
 H-H_            -1  -30.26395000   13.34466700    5.23716300 L
 H-H_            -1  -30.34053200   11.05278100    4.67901200 L
 H-H_            -1  -33.39776900    7.26855200    4.68344800 L
 H-H_            -1  -35.52207900    6.70653100    5.31399800 L
 H-H_            -1  -36.44071500    7.36231700    7.31176000 L
 H-H_            -1  -35.18566600    8.75350200    8.74700000 L
 S-S_R           -1   16.28950800    9.81756600   -9.84500100 L
 C-C_R           -1   17.04345700   10.95860300  -10.97360000 L
 C-C_R           -1   17.10787700   12.30821000  -10.65790500 L
 C-C_R           -1   17.70044800   13.19981100  -11.51198400 L
 C-C_R           -1   18.23014500   12.75965600  -12.71312900 L
 C-C_R           -1   18.17175300   11.42089300  -13.05291500 L
 C-C_R           -1   17.58739600   10.50914200  -12.17668500 L
 S-S_R           -1   17.55291300    8.78879100  -12.59628800 L
 C-C_R           -1   15.87592200    8.40403500  -12.17454900 L
 C-C_R           -1   15.11706600    7.63041900  -13.03989500 L
 C-C_R           -1   13.83772600    7.24814100  -12.67699700 L
 C-C_R           -1   13.29402500    7.66990200  -11.47956100 L
 C-C_R           -1   14.02304400    8.48166100  -10.63939900 L
 C-C_R           -1   15.33344100    8.83888700  -10.96599200 L
 H-H_            -1   16.74120000   12.58922400   -9.87780800 L
 H-H_            -1   17.77382500   14.11863500  -11.26846900 L
 H-H_            -1   18.58509100   13.40278800  -13.31546400 L
 H-H_            -1   18.50850900   11.11090100  -13.87361500 L
 H-H_            -1   15.45127200    7.32667300  -13.86917900 L
 H-H_            -1   13.32696200    6.76465100  -13.23862900 L
 H-H_            -1   12.40832500    7.42043700  -11.24086700 L
 H-H_            -1   13.66337400    8.81162300   -9.80562700 L
 S-S_R           -1    2.18365500    6.47759900   -9.82804500 L
 C-C_R           -1    2.93760400    7.61863600  -10.95664400 L
 C-C_R           -1    3.00202400    8.96824300  -10.64094900 L
 C-C_R           -1    3.59459600    9.85984400  -11.49502800 L
 C-C_R           -1    4.12429200    9.41968800  -12.69617400 L
 C-C_R           -1    4.06590000    8.08092600  -13.03595900 L
 C-C_R           -1    3.48154300    7.16917500  -12.15972900 L
 S-S_R           -1    3.44706100    5.44882400  -12.57933200 L
 C-C_R           -1    1.77006900    5.06406800  -12.15759300 L
 C-C_R           -1    1.01121300    4.29045200  -13.02293900 L
 C-C_R           -1   -0.26812700    3.90817400  -12.66004100 L
 C-C_R           -1   -0.81182800    4.32993500  -11.46260500 L
 C-C_R           -1   -0.08280900    5.14169400  -10.62244300 L
 C-C_R           -1    1.22758900    5.49892000  -10.94903600 L
 H-H_            -1    2.63534700    9.24925700   -9.86085200 L
 H-H_            -1    3.66797200   10.77866800  -11.25151300 L
 H-H_            -1    4.47923800   10.06282000  -13.29850800 L
 H-H_            -1    4.40265600    7.77093400  -13.85665900 L
 H-H_            -1    1.34542000    3.98670600  -13.85222300 L
 H-H_            -1   -0.77889100    3.42468400  -13.22167300 L
 H-H_            -1   -1.69752700    4.08047000  -11.22391100 L
 H-H_            -1   -0.44247800    5.47165600   -9.78867100 L
 S-S_R           -1  -11.92219700    3.13763100   -9.81108900 L
 C-C_R           -1  -11.16824800    4.27866900  -10.93968800 L
 C-C_R           -1  -11.10382900    5.62827600  -10.62399300 L
 C-C_R           -1  -10.51125700    6.51987600  -11.47807200 L
 C-C_R           -1   -9.98156000    6.07972100  -12.67921800 L
 C-C_R           -1  -10.03995200    4.74095900  -13.01900300 L
 C-C_R           -1  -10.62430900    3.82920800  -12.14277300 L
 S-S_R           -1  -10.65879200    2.10885700  -12.56237600 L
 C-C_R           -1  -12.33578400    1.72410100  -12.14063700 L
 C-C_R           -1  -13.09464000    0.95048500  -13.00598300 L
 C-C_R           -1  -14.37398000    0.56820600  -12.64308500 L
 C-C_R           -1  -14.91768000    0.98996700  -11.44565000 L
 C-C_R           -1  -14.18866100    1.80172600  -10.60548700 L
 C-C_R           -1  -12.87826400    2.15895300  -10.93208000 L
 H-H_            -1  -11.47050500    5.90929000   -9.84389600 L
 H-H_            -1  -10.43788000    7.43870000  -11.23455700 L
 H-H_            -1   -9.62661500    6.72285300  -13.28155200 L
 H-H_            -1   -9.70319600    4.43096700  -13.83970300 L
 H-H_            -1  -12.76043300    0.64673900  -13.83526700 L
 H-H_            -1  -14.88474300    0.08471700  -13.20471700 L
 H-H_            -1  -15.80338000    0.74050300  -11.20695500 L
 H-H_            -1  -14.54833100    2.13168800   -9.77171500 L
 S-S_R           -1  -26.02810500   -0.20225200   -9.79413300 L
 C-C_R           -1  -25.27415600    0.93878500  -10.92273200 L
 C-C_R           -1  -25.20973600    2.28839200  -10.60703600 L
 C-C_R           -1  -24.61716400    3.17999300  -11.46111600 L
 C-C_R           -1  -24.08746800    2.73983800  -12.66226100 L
 C-C_R           -1  -24.14586000    1.40107500  -13.00204700 L
 C-C_R           -1  -24.73021700    0.48932500  -12.12581700 L
 S-S_R           -1  -24.76469900   -1.23102700  -12.54542000 L
 C-C_R           -1  -26.44169100   -1.61578300  -12.12368100 L
 C-C_R           -1  -27.20054700   -2.38939900  -12.98902700 L
 C-C_R           -1  -28.47988700   -2.77167700  -12.62612900 L
 C-C_R           -1  -29.02358800   -2.34991600  -11.42869300 L
 C-C_R           -1  -28.29456900   -1.53815700  -10.58853100 L
 C-C_R           -1  -26.98417100   -1.18093100  -10.91512400 L
 H-H_            -1  -25.57641300    2.56940600   -9.82694000 L
 H-H_            -1  -24.54378800    4.09881700  -11.21760100 L
 H-H_            -1  -23.73252200    3.38297000  -13.26459600 L
 H-H_            -1  -23.80910400    1.09108400  -13.82274700 L
 H-H_            -1  -26.86634000   -2.69314500  -13.81831100 L
 H-H_            -1  -28.99065100   -3.25516700  -13.18776100 L
 H-H_            -1  -29.90928700   -2.59938100  -11.18999900 L
 H-H_            -1  -28.65423800   -1.20819500   -9.75475900 L
 S-S_R           -1   16.29950100    9.80662100   -3.68721900 L
 C-C_R           -1   17.05345000   10.94765900   -4.81581800 L
 C-C_R           -1   17.11787000   12.29726500   -4.50012200 L
 C-C_R           -1   17.71044200   13.18886600   -5.35420200 L
 C-C_R           -1   18.24013800   12.74871100   -6.55534700 L
 C-C_R           -1   18.18174600   11.40994900   -6.89513300 L
 C-C_R           -1   17.59738900   10.49819800   -6.01890300 L
 S-S_R           -1   17.56290700    8.77784700   -6.43850600 L
 C-C_R           -1   15.88591500    8.39309100   -6.01676700 L
 C-C_R           -1   15.12705900    7.61947400   -6.88211300 L
 C-C_R           -1   13.84771900    7.23719600   -6.51921500 L
 C-C_R           -1   13.30401800    7.65895700   -5.32177900 L
 C-C_R           -1   14.03303700    8.47071600   -4.48161700 L
 C-C_R           -1   15.34343500    8.82794200   -4.80821000 L
 H-H_            -1   16.75119300   12.57828000   -3.72002600 L
 H-H_            -1   17.78381800   14.10769000   -5.11068700 L
 H-H_            -1   18.59508400   13.39184300   -7.15768200 L
 H-H_            -1   18.51850200   11.09995700   -7.71583300 L
 H-H_            -1   15.46126600    7.31572800   -7.71139700 L
 H-H_            -1   13.33695500    6.75370700   -7.08084700 L
 H-H_            -1   12.41831900    7.40949200   -5.08308500 L
 H-H_            -1   13.67336800    8.80067800   -3.64784500 L
 S-S_R           -1    2.19364900    6.46665400   -3.67026300 L
 C-C_R           -1    2.94759800    7.60769100   -4.79886200 L
 C-C_R           -1    3.01201700    8.95729800   -4.48316600 L
 C-C_R           -1    3.60458900    9.84889900   -5.33724600 L
 C-C_R           -1    4.13428600    9.40874400   -6.53839100 L
 C-C_R           -1    4.07589400    8.06998200   -6.87817700 L
 C-C_R           -1    3.49153700    7.15823100   -6.00194700 L
 S-S_R           -1    3.45705400    5.43788000   -6.42155000 L
 C-C_R           -1    1.78006200    5.05312300   -5.99981100 L
 C-C_R           -1    1.02120600    4.27950700   -6.86515700 L
 C-C_R           -1   -0.25813400    3.89722900   -6.50225900 L
 C-C_R           -1   -0.80183400    4.31899000   -5.30482300 L
 C-C_R           -1   -0.07281500    5.13074900   -4.46466100 L
 C-C_R           -1    1.23758200    5.48797500   -4.79125400 L
 H-H_            -1    2.64534100    9.23831200   -3.70307000 L
 H-H_            -1    3.67796600   10.76772300   -5.09373100 L
 H-H_            -1    4.48923100   10.05187600   -7.14072600 L
 H-H_            -1    4.41265000    7.75999000   -7.69887700 L
 H-H_            -1    1.35541300    3.97576100   -7.69444100 L
 H-H_            -1   -0.76889700    3.41374000   -7.06389100 L
 H-H_            -1   -1.68753400    4.06952500   -5.06612900 L
 H-H_            -1   -0.43248500    5.46071100   -3.63088900 L
 S-S_R           -1  -11.91220400    3.12668700   -3.65330700 L
 C-C_R           -1  -11.15825500    4.26772400   -4.78190600 L
 C-C_R           -1  -11.09383500    5.61733100   -4.46621100 L
 C-C_R           -1  -10.50126400    6.50893200   -5.32029000 L
 C-C_R           -1   -9.97156700    6.06877700   -6.52143500 L
 C-C_R           -1  -10.02995900    4.73001400   -6.86122100 L
 C-C_R           -1  -10.61431600    3.81826300   -5.98499100 L
 S-S_R           -1  -10.64879800    2.09791200   -6.40459400 L
 C-C_R           -1  -12.32579000    1.71315600   -5.98285500 L
 C-C_R           -1  -13.08464600    0.93954000   -6.84820100 L
 C-C_R           -1  -14.36398600    0.55726200   -6.48530300 L
 C-C_R           -1  -14.90768700    0.97902300   -5.28786700 L
 C-C_R           -1  -14.17866800    1.79078200   -4.44770500 L
 C-C_R           -1  -12.86827100    2.14800800   -4.77429800 L
 H-H_            -1  -11.46051200    5.89834500   -3.68611400 L
 H-H_            -1  -10.42788700    7.42775600   -5.07677500 L
 H-H_            -1   -9.61662100    6.71190900   -7.12377000 L
 H-H_            -1   -9.69320300    4.42002200   -7.68192100 L
 H-H_            -1  -12.75044000    0.63579400   -7.67748500 L
 H-H_            -1  -14.87475000    0.07377200   -7.04693500 L
 H-H_            -1  -15.79338600    0.72955800   -5.04917300 L
 H-H_            -1  -14.53833700    2.12074400   -3.61393300 L
 S-S_R           -1  -26.01811100   -0.21319700   -3.63635100 L
 C-C_R           -1  -25.26416200    0.92784100   -4.76494900 L
 C-C_R           -1  -25.19974300    2.27744700   -4.44925400 L
 C-C_R           -1  -24.60717100    3.16904800   -5.30333400 L
 C-C_R           -1  -24.07747400    2.72889300   -6.50447900 L
 C-C_R           -1  -24.13586600    1.39013100   -6.84426500 L
 C-C_R           -1  -24.72022300    0.47838000   -5.96803500 L
 S-S_R           -1  -24.75470600   -1.24197100   -6.38763700 L
 C-C_R           -1  -26.43169800   -1.62672700   -5.96589800 L
 C-C_R           -1  -27.19055400   -2.40034400   -6.83124400 L
 C-C_R           -1  -28.46989400   -2.78262200   -6.46834700 L
 C-C_R           -1  -29.01359400   -2.36086100   -5.27091100 L
 C-C_R           -1  -28.28457500   -1.54910200   -4.43074900 L
 C-C_R           -1  -26.97417800   -1.19187600   -4.75734200 L
 H-H_            -1  -25.56641900    2.55846200   -3.66915800 L
 H-H_            -1  -24.53379400    4.08787200   -5.05981900 L
 H-H_            -1  -23.72252900    3.37202500   -7.10681400 L
 H-H_            -1  -23.79911000    1.08013900   -7.66496500 L
 H-H_            -1  -26.85634700   -2.70409000   -7.66052900 L
 H-H_            -1  -28.98065700   -3.26611100   -7.02997900 L
 H-H_            -1  -29.89929400   -2.61032600   -5.03221600 L
 H-H_            -1  -28.64424500   -1.21914000   -3.59697600 L
 S-S_R           -1   16.30949500    9.79567700    2.47056300 L
 C-C_R           -1   17.06344400   10.93671400    1.34196500 L
 C-C_R           -1   17.12786400   12.28632100    1.65766000 L
 C-C_R           -1   17.72043500   13.17792200    0.80358000 L
 C-C_R           -1   18.25013200   12.73776600   -0.39756500 L
 C-C_R           -1   18.19174000   11.39900400   -0.73735100 L
 C-C_R           -1   17.60738300   10.48725300    0.13888000 L
 S-S_R           -1   17.57290000    8.76690200   -0.28072300 L
 C-C_R           -1   15.89590800    8.38214600    0.14101600 L
 C-C_R           -1   15.13705200    7.60853000   -0.72433000 L
 C-C_R           -1   13.85771200    7.22625200   -0.36143300 L
 C-C_R           -1   13.31401200    7.64801300    0.83600300 L
 C-C_R           -1   14.04303100    8.45977100    1.67616500 L
 C-C_R           -1   15.35342800    8.81699800    1.34957200 L
 H-H_            -1   16.76118700   12.56733500    2.43775700 L
 H-H_            -1   17.79381200   14.09674500    1.04709500 L
 H-H_            -1   18.60507700   13.38089800   -0.99990000 L
 H-H_            -1   18.52849600   11.08901200   -1.55805100 L
 H-H_            -1   15.47125900    7.30478400   -1.55361500 L
 H-H_            -1   13.34694900    6.74276200   -0.92306500 L
 H-H_            -1   12.42831200    7.39854800    1.07469800 L
 H-H_            -1   13.68336100    8.78973300    2.50993800 L
 S-S_R           -1    2.20364200    6.45570900    2.48751900 L
 C-C_R           -1    2.95759100    7.59674700    1.35892100 L
 C-C_R           -1    3.02201100    8.94635400    1.67461600 L
 C-C_R           -1    3.61458200    9.83795400    0.82053600 L
 C-C_R           -1    4.14427900    9.39779900   -0.38060900 L
 C-C_R           -1    4.08588700    8.05903700   -0.72039500 L
 C-C_R           -1    3.50153000    7.14728600    0.15583600 L
 S-S_R           -1    3.46704800    5.42693500   -0.26376700 L
 C-C_R           -1    1.79005600    5.04217900    0.15797200 L
 C-C_R           -1    1.03120000    4.26856200   -0.70737400 L
 C-C_R           -1   -0.24814000    3.88628400   -0.34447700 L
 C-C_R           -1   -0.79184100    4.30804500    0.85295900 L
 C-C_R           -1   -0.06282200    5.11980400    1.69312100 L
 C-C_R           -1    1.24757500    5.47703100    1.36652800 L
 H-H_            -1    2.65533400    9.22736800    2.45471300 L
 H-H_            -1    3.68795900   10.75677800    1.06405100 L
 H-H_            -1    4.49922500   10.04093100   -0.98294400 L
 H-H_            -1    4.42264300    7.74904500   -1.54109500 L
 H-H_            -1    1.36540700    3.96481700   -1.53665900 L
 H-H_            -1   -0.75890400    3.40279500   -0.90610900 L
 H-H_            -1   -1.67754000    4.05858100    1.09165400 L
 H-H_            -1   -0.42249100    5.44976600    2.52689400 L
 S-S_R           -1  -11.90221100    3.11574200    2.50447500 L
 C-C_R           -1  -11.14826200    4.25678000    1.37587700 L
 C-C_R           -1  -11.08384200    5.60638600    1.69157200 L
 C-C_R           -1  -10.49127000    6.49798700    0.83749200 L
 C-C_R           -1   -9.96157400    6.05783200   -0.36365300 L
 C-C_R           -1  -10.01996500    4.71907000   -0.70343900 L
 C-C_R           -1  -10.60432200    3.80731900    0.17279100 L
 S-S_R           -1  -10.63880500    2.08696800   -0.24681100 L
 C-C_R           -1  -12.31579700    1.70221200    0.17492700 L
 C-C_R           -1  -13.07465300    0.92859500   -0.69041800 L
 C-C_R           -1  -14.35399300    0.54631700   -0.32752100 L
 C-C_R           -1  -14.89769300    0.96807800    0.86991500 L
 C-C_R           -1  -14.16867400    1.77983700    1.71007700 L
 C-C_R           -1  -12.85827700    2.13706300    1.38348400 L
 H-H_            -1  -11.45051800    5.88740100    2.47166800 L
 H-H_            -1  -10.41789300    7.41681100    1.08100700 L
 H-H_            -1   -9.60662800    6.70096400   -0.96598800 L
 H-H_            -1   -9.68320900    4.40907800   -1.52413900 L
 H-H_            -1  -12.74044600    0.62484900   -1.51970300 L
 H-H_            -1  -14.86475600    0.06282800   -0.88915300 L
 H-H_            -1  -15.78339300    0.71861300    1.10860900 L
 H-H_            -1  -14.52834400    2.10979900    2.54384900 L
 S-S_R           -1  -26.00811800   -0.22414100    2.52143200 L
 C-C_R           -1  -25.25416900    0.91689600    1.39283300 L
 C-C_R           -1  -25.18974900    2.26650300    1.70852800 L
 C-C_R           -1  -24.59717800    3.15810400    0.85444800 L
 C-C_R           -1  -24.06748100    2.71794800   -0.34669700 L
 C-C_R           -1  -24.12587300    1.37918600   -0.68648300 L
 C-C_R           -1  -24.71023000    0.46743500    0.18974800 L
 S-S_R           -1  -24.74471200   -1.25291600   -0.22985500 L
 C-C_R           -1  -26.42170400   -1.63767200    0.19188400 L
 C-C_R           -1  -27.18056000   -2.41128800   -0.67346200 L
 C-C_R           -1  -28.45990000   -2.79356600   -0.31056400 L
 C-C_R           -1  -29.00360100   -2.37180500    0.88687100 L
 C-C_R           -1  -28.27458200   -1.56004600    1.72703300 L
 C-C_R           -1  -26.96418500   -1.20282000    1.40044000 L
 H-H_            -1  -25.55642600    2.54751700    2.48862500 L
 H-H_            -1  -24.52380100    4.07692800    1.09796300 L
 H-H_            -1  -23.71253500    3.36108000   -0.94903200 L
 H-H_            -1  -23.78911700    1.06919400   -1.50718300 L
 H-H_            -1  -26.84635400   -2.71503400   -1.50274700 L
 H-H_            -1  -28.97066400   -3.27705600   -0.87219700 L
 H-H_            -1  -29.88930000   -2.62127000    1.12556600 L
 H-H_            -1  -28.63425100   -1.23008500    2.56080600 L
 S-S_R           -1   16.31948800    9.78473200    8.62834600 L
 C-C_R           -1   17.07343700   10.92576900    7.49974700 L
 C-C_R           -1   17.13785700   12.27537600    7.81544200 L
 C-C_R           -1   17.73042800   13.16697700    6.96136200 L
 C-C_R           -1   18.26012500   12.72682200    5.76021700 L
 C-C_R           -1   18.20173300   11.38806000    5.42043100 L
 C-C_R           -1   17.61737600   10.47630900    6.29666200 L
 S-S_R           -1   17.58289400    8.75595800    5.87705900 L
 C-C_R           -1   15.90590200    8.37120100    6.29879800 L
 C-C_R           -1   15.14704600    7.59758500    5.43345200 L
 C-C_R           -1   13.86770600    7.21530700    5.79635000 L
 C-C_R           -1   13.32400500    7.63706800    6.99378500 L
 C-C_R           -1   14.05302400    8.44882700    7.83394700 L
 C-C_R           -1   15.36342100    8.80605300    7.50735400 L
 H-H_            -1   16.77118000   12.55639000    8.59553900 L
 H-H_            -1   17.80380500   14.08580100    7.20487700 L
 H-H_            -1   18.61507100   13.36995400    5.15788200 L
 H-H_            -1   18.53848900   11.07806800    4.59973100 L
 H-H_            -1   15.48125300    7.29383900    4.60416700 L
 H-H_            -1   13.35694200    6.73181800    5.23471800 L
 H-H_            -1   12.43830600    7.38760300    7.23248000 L
 H-H_            -1   13.69335500    8.77878900    8.66772000 L
 S-S_R           -1    2.21363500    6.44476500    8.64530200 L
 C-C_R           -1    2.96758400    7.58580200    7.51670300 L
 C-C_R           -1    3.03200400    8.93540900    7.83239800 L
 C-C_R           -1    3.62457600    9.82701000    6.97831800 L
 C-C_R           -1    4.15427200    9.38685500    5.77717300 L
 C-C_R           -1    4.09588100    8.04809200    5.43738700 L
 C-C_R           -1    3.51152400    7.13634100    6.31361800 L
 S-S_R           -1    3.47704100    5.41599000    5.89401500 L
 C-C_R           -1    1.80004900    5.03123400    6.31575400 L
 C-C_R           -1    1.04119300    4.25761800    5.45040800 L
 C-C_R           -1   -0.23814700    3.87534000    5.81330600 L
 C-C_R           -1   -0.78184700    4.29710100    7.01074100 L
 C-C_R           -1   -0.05282800    5.10886000    7.85090300 L
 C-C_R           -1    1.25756900    5.46608600    7.52431000 L
 H-H_            -1    2.66532800    9.21642300    8.61249500 L
 H-H_            -1    3.69795300   10.74583400    7.22183300 L
 H-H_            -1    4.50921800   10.02998700    5.17483800 L
 H-H_            -1    4.43263700    7.73810000    4.61668700 L
 H-H_            -1    1.37540000    3.95387200    4.62112300 L
 H-H_            -1   -0.74891000    3.39185000    5.25167400 L
 H-H_            -1   -1.66754700    4.04763600    7.24943600 L
 H-H_            -1   -0.41249800    5.43882200    8.68467600 L
 S-S_R           -1  -11.89221700    3.10479800    8.66225800 L
 C-C_R           -1  -11.13826800    4.24583500    7.53365900 L
 C-C_R           -1  -11.07384800    5.59544200    7.84935400 L
 C-C_R           -1  -10.48127700    6.48704300    6.99527400 L
 C-C_R           -1   -9.95158000    6.04688700    5.79412900 L
 C-C_R           -1  -10.00997200    4.70812500    5.45434300 L
 C-C_R           -1  -10.59432900    3.79637400    6.33057400 L
 S-S_R           -1  -10.62881200    2.07602300    5.91097100 L
 C-C_R           -1  -12.30580300    1.69126700    6.33271000 L
 C-C_R           -1  -13.06465900    0.91765100    5.46736400 L
 C-C_R           -1  -14.34399900    0.53537300    5.83026200 L
 C-C_R           -1  -14.88770000    0.95713400    7.02769700 L
 C-C_R           -1  -14.15868100    1.76889200    7.86785900 L
 C-C_R           -1  -12.84828400    2.12611900    7.54126600 L
 H-H_            -1  -11.44052500    5.87645600    8.62945100 L
 H-H_            -1  -10.40790000    7.40586600    7.23878900 L
 H-H_            -1   -9.59663400    6.69001900    5.19179400 L
 H-H_            -1   -9.67321600    4.39813300    4.63364300 L
 H-H_            -1  -12.73045300    0.61390500    4.63807900 L
 H-H_            -1  -14.85476300    0.05188300    5.26862900 L
 H-H_            -1  -15.77339900    0.70766900    7.26639200 L
 H-H_            -1  -14.51835000    2.09885400    8.70163200 L
 S-S_R           -1  -25.99812500   -0.23508600    8.67921400 L
 C-C_R           -1  -25.24417600    0.90595100    7.55061500 L
 C-C_R           -1  -25.17975600    2.25555800    7.86631000 L
 C-C_R           -1  -24.58718400    3.14715900    7.01223100 L
 C-C_R           -1  -24.05748800    2.70700400    5.81108500 L
 C-C_R           -1  -24.11587900    1.36824200    5.47129900 L
 C-C_R           -1  -24.70023600    0.45649100    6.34753000 L
 S-S_R           -1  -24.73471900   -1.26386000    5.92792700 L
 C-C_R           -1  -26.41171100   -1.64861700    6.34966600 L
 C-C_R           -1  -27.17056700   -2.42223300    5.48432000 L
 C-C_R           -1  -28.44990700   -2.80451100    5.84721800 L
 C-C_R           -1  -28.99360700   -2.38275000    7.04465300 L
 C-C_R           -1  -28.26458800   -1.57099100    7.88481500 L
 C-C_R           -1  -26.95419100   -1.21376500    7.55822300 L
 H-H_            -1  -25.54643200    2.53657200    8.64640700 L
 H-H_            -1  -24.51380700    4.06598300    7.25574500 L
 H-H_            -1  -23.70254200    3.35013600    5.20875000 L
 H-H_            -1  -23.77912300    1.05825000    4.65060000 L
 H-H_            -1  -26.83636000   -2.72597900    4.65503500 L
 H-H_            -1  -28.96067000   -3.28800000    5.28558600 L
 H-H_            -1  -29.87930700   -2.63221500    7.28334800 L
 H-H_            -1  -28.62425800   -1.24102900    8.71858800 L
 S-S_R           -1   22.85091600   -0.17696500   -9.87341300 L
 C-C_R           -1   23.60486500    0.96407200  -11.00201200 L
 C-C_R           -1   23.66928500    2.31367900  -10.68631700 L
 C-C_R           -1   24.26185700    3.20528000  -11.54039600 L
 C-C_R           -1   24.79155300    2.76512400  -12.74154200 L
 C-C_R           -1   24.73316200    1.42636200  -13.08132800 L
 C-C_R           -1   24.14880500    0.51461100  -12.20509700 L
 S-S_R           -1   24.11432200   -1.20574000  -12.62470000 L
 C-C_R           -1   22.43733000   -1.59049600  -12.20296100 L
 C-C_R           -1   21.67847400   -2.36411200  -13.06830700 L
 C-C_R           -1   20.39913400   -2.74639100  -12.70540900 L
 C-C_R           -1   19.85543400   -2.32462900  -11.50797400 L
 C-C_R           -1   20.58445200   -1.51287100  -10.66781200 L
 C-C_R           -1   21.89485000   -1.15564400  -10.99440400 L
 H-H_            -1   23.30260800    2.59469300   -9.90622000 L
 H-H_            -1   24.33523300    4.12410300  -11.29688200 L
 H-H_            -1   25.14649900    3.40825600  -13.34387700 L
 H-H_            -1   25.06991800    1.11637000  -13.90202700 L
 H-H_            -1   22.01268100   -2.66785800  -13.89759200 L
 H-H_            -1   19.88837000   -3.22988000  -13.26704100 L
 H-H_            -1   18.96973400   -2.57409400  -11.26927900 L
 H-H_            -1   20.22478300   -1.18290900   -9.83403900 L
 S-S_R           -1    8.74506400   -3.51693300   -9.85645700 L
 C-C_R           -1    9.49901300   -2.37589500  -10.98505600 L
 C-C_R           -1    9.56343300   -1.02628800  -10.66936100 L
 C-C_R           -1   10.15600400   -0.13468800  -11.52344000 L
 C-C_R           -1   10.68570100   -0.57484300  -12.72458600 L
 C-C_R           -1   10.62730900   -1.91360500  -13.06437200 L
 C-C_R           -1   10.04295200   -2.82535600  -12.18814100 L
 S-S_R           -1   10.00846900   -4.54570700  -12.60774400 L
 C-C_R           -1    8.33147700   -4.93046300  -12.18600500 L
 C-C_R           -1    7.57262100   -5.70408000  -13.05135100 L
 C-C_R           -1    6.29328100   -6.08635800  -12.68845300 L
 C-C_R           -1    5.74958100   -5.66459700  -11.49101800 L
 C-C_R           -1    6.47860000   -4.85283800  -10.65085600 L
 C-C_R           -1    7.78899700   -4.49561100  -10.97744800 L
 H-H_            -1    9.19675600   -0.74527400   -9.88926400 L
 H-H_            -1   10.22938100    0.78413600  -11.27992600 L
 H-H_            -1   11.04064600    0.06828900  -13.32692100 L
 H-H_            -1   10.96406500   -2.22359700  -13.88507100 L
 H-H_            -1    7.90682800   -6.00782600  -13.88063600 L
 H-H_            -1    5.78251800   -6.56984700  -13.25008500 L
 H-H_            -1    4.86388100   -5.91406100  -11.25232300 L
 H-H_            -1    6.11893000   -4.52287600   -9.81708300 L
 S-S_R           -1   -5.36078900   -6.85690000   -9.83950100 L
 C-C_R           -1   -4.60684000   -5.71586200  -10.96810000 L
 C-C_R           -1   -4.54242000   -4.36625600  -10.65240500 L
 C-C_R           -1   -3.94984900   -3.47465500  -11.50648500 L
 C-C_R           -1   -3.42015200   -3.91481000  -12.70763000 L
 C-C_R           -1   -3.47854400   -5.25357200  -13.04741600 L
 C-C_R           -1   -4.06290100   -6.16532300  -12.17118500 L
 S-S_R           -1   -4.09738300   -7.88567400  -12.59078800 L
 C-C_R           -1   -5.77437500   -8.27043000  -12.16904900 L
 C-C_R           -1   -6.53323100   -9.04404700  -13.03439500 L
 C-C_R           -1   -7.81257100   -9.42632500  -12.67149700 L
 C-C_R           -1   -8.35627200   -9.00456400  -11.47406200 L
 C-C_R           -1   -7.62725300   -8.19280500  -10.63390000 L
 C-C_R           -1   -6.31685600   -7.83557900  -10.96049200 L
 H-H_            -1   -4.90909700   -4.08524200   -9.87230800 L
 H-H_            -1   -3.87647200   -2.55583100  -11.26297000 L
 H-H_            -1   -3.06520600   -3.27167800  -13.30996500 L
 H-H_            -1   -3.14178800   -5.56356400  -13.86811500 L
 H-H_            -1   -6.19902400   -9.34779300  -13.86368000 L
 H-H_            -1   -8.32333500   -9.90981400  -13.23312900 L
 H-H_            -1   -9.24197100   -9.25402900  -11.23536700 L
 H-H_            -1   -7.98692200   -7.86284300   -9.80012700 L
 S-S_R           -1  -19.46669600  -10.19678300   -9.82254500 L
 C-C_R           -1  -18.71274700   -9.05574600  -10.95114400 L
 C-C_R           -1  -18.64832800   -7.70613900  -10.63544900 L
 C-C_R           -1  -18.05575600   -6.81453800  -11.48952800 L
 C-C_R           -1  -17.52605900   -7.25469400  -12.69067400 L
 C-C_R           -1  -17.58445100   -8.59345600  -13.03045900 L
 C-C_R           -1  -18.16880800   -9.50520700  -12.15422900 L
 S-S_R           -1  -18.20329100  -11.22555800  -12.57383200 L
 C-C_R           -1  -19.88028300  -11.61031400  -12.15209300 L
 C-C_R           -1  -20.63913900  -12.38393000  -13.01743900 L
 C-C_R           -1  -21.91847900  -12.76620900  -12.65454100 L
 C-C_R           -1  -22.46217900  -12.34444700  -11.45710600 L
 C-C_R           -1  -21.73316000  -11.53268900  -10.61694400 L
 C-C_R           -1  -20.42276300  -11.17546200  -10.94353600 L
 H-H_            -1  -19.01500400   -7.42512500   -9.85535200 L
 H-H_            -1  -17.98237900   -5.89571500  -11.24601400 L
 H-H_            -1  -17.17111400   -6.61156200  -13.29300800 L
 H-H_            -1  -17.24769500   -8.90344800  -13.85115900 L
 H-H_            -1  -20.30493200  -12.68767600  -13.84672400 L
 H-H_            -1  -22.42924200  -13.24969800  -13.21617300 L
 H-H_            -1  -23.34787900  -12.59391200  -11.21841100 L
 H-H_            -1  -22.09283000  -11.20272700   -9.78317100 L
 S-S_R           -1   22.86091000   -0.18791000   -3.71563100 L
 C-C_R           -1   23.61485900    0.95312700   -4.84423000 L
 C-C_R           -1   23.67927900    2.30273400   -4.52853500 L
 C-C_R           -1   24.27185000    3.19433500   -5.38261400 L
 C-C_R           -1   24.80154700    2.75418000   -6.58376000 L
 C-C_R           -1   24.74315500    1.41541700   -6.92354500 L
 C-C_R           -1   24.15879800    0.50366700   -6.04731500 L
 S-S_R           -1   24.12431500   -1.21668500   -6.46691800 L
 C-C_R           -1   22.44732300   -1.60144100   -6.04517900 L
 C-C_R           -1   21.68846700   -2.37505700   -6.91052500 L
 C-C_R           -1   20.40912800   -2.75733500   -6.54762700 L
 C-C_R           -1   19.86542700   -2.33557400   -5.35019200 L
 C-C_R           -1   20.59444600   -1.52381500   -4.51003000 L
 C-C_R           -1   21.90484300   -1.16658900   -4.83662200 L
 H-H_            -1   23.31260200    2.58374800   -3.74843800 L
 H-H_            -1   24.34522700    4.11315900   -5.13910000 L
 H-H_            -1   25.15649200    3.39731200   -7.18609400 L
 H-H_            -1   25.07991100    1.10542600   -7.74424500 L
 H-H_            -1   22.02267400   -2.67880300   -7.73981000 L
 H-H_            -1   19.89836400   -3.24082500   -7.10925900 L
 H-H_            -1   18.97972700   -2.58503900   -5.11149700 L
 H-H_            -1   20.23477600   -1.19385300   -3.67625700 L
 S-S_R           -1    8.75505700   -3.52787700   -3.69867500 L
 C-C_R           -1    9.50900600   -2.38684000   -4.82727400 L
 C-C_R           -1    9.57342600   -1.03723300   -4.51157900 L
 C-C_R           -1   10.16599700   -0.14563200   -5.36565800 L
 C-C_R           -1   10.69569400   -0.58578700   -6.56680400 L
 C-C_R           -1   10.63730200   -1.92455000   -6.90658900 L
 C-C_R           -1   10.05294500   -2.83630100   -6.03035900 L
 S-S_R           -1   10.01846300   -4.55665200   -6.44996200 L
 C-C_R           -1    8.34147100   -4.94140800   -6.02822300 L
 C-C_R           -1    7.58261500   -5.71502400   -6.89356900 L
 C-C_R           -1    6.30327500   -6.09730200   -6.53067100 L
 C-C_R           -1    5.75957400   -5.67554100   -5.33323600 L
 C-C_R           -1    6.48859300   -4.86378200   -4.49307400 L
 C-C_R           -1    7.79899000   -4.50655600   -4.81966600 L
 H-H_            -1    9.20674900   -0.75621900   -3.73148200 L
 H-H_            -1   10.23937400    0.77319200   -5.12214400 L
 H-H_            -1   11.05064000    0.05734500   -7.16913800 L
 H-H_            -1   10.97405800   -2.23454200   -7.72728900 L
 H-H_            -1    7.91682200   -6.01877000   -7.72285400 L
 H-H_            -1    5.79251100   -6.58079200   -7.09230300 L
 H-H_            -1    4.87387500   -5.92500600   -5.09454100 L
 H-H_            -1    6.12892400   -4.53382000   -3.65930100 L
 S-S_R           -1   -5.35079500   -6.86784400   -3.68171900 L
 C-C_R           -1   -4.59684600   -5.72680700   -4.81031800 L
 C-C_R           -1   -4.53242700   -4.37720000   -4.49462300 L
 C-C_R           -1   -3.93985500   -3.48559900   -5.34870200 L
 C-C_R           -1   -3.41015900   -3.92575500   -6.54984800 L
 C-C_R           -1   -3.46855000   -5.26451700   -6.88963300 L
 C-C_R           -1   -4.05290700   -6.17626800   -6.01340300 L
 S-S_R           -1   -4.08739000   -7.89661900   -6.43300600 L
 C-C_R           -1   -5.76438200   -8.28137500   -6.01126700 L
 C-C_R           -1   -6.52323800   -9.05499100   -6.87661300 L
 C-C_R           -1   -7.80257800   -9.43727000   -6.51371500 L
 C-C_R           -1   -8.34627800   -9.01550800   -5.31628000 L
 C-C_R           -1   -7.61725900   -8.20375000   -4.47611800 L
 C-C_R           -1   -6.30686200   -7.84652300   -4.80271000 L
 H-H_            -1   -4.89910300   -4.09618600   -3.71452600 L
 H-H_            -1   -3.86647800   -2.56677600   -5.10518800 L
 H-H_            -1   -3.05521300   -3.28262300   -7.15218200 L
 H-H_            -1   -3.13179400   -5.57450900   -7.71033300 L
 H-H_            -1   -6.18903100   -9.35873700   -7.70589800 L
 H-H_            -1   -8.31334100   -9.92075900   -7.07534700 L
 H-H_            -1   -9.23197800   -9.26497300   -5.07758500 L
 H-H_            -1   -7.97692900   -7.87378800   -3.64234500 L
 S-S_R           -1  -19.45670300  -10.20772800   -3.66476300 L
 C-C_R           -1  -18.70275400   -9.06669100   -4.79336200 L
 C-C_R           -1  -18.63833400   -7.71708400   -4.47766700 L
 C-C_R           -1  -18.04576300   -6.82548300   -5.33174600 L
 C-C_R           -1  -17.51606600   -7.26563800   -6.53289200 L
 C-C_R           -1  -17.57445800   -8.60440000   -6.87267700 L
 C-C_R           -1  -18.15881500   -9.51615100   -5.99644700 L
 S-S_R           -1  -18.19329700  -11.23650200   -6.41605000 L
 C-C_R           -1  -19.87028900  -11.62125900   -5.99431100 L
 C-C_R           -1  -20.62914500  -12.39487500   -6.85965700 L
 C-C_R           -1  -21.90848500  -12.77715300   -6.49675900 L
 C-C_R           -1  -22.45218600  -12.35539200   -5.29932400 L
 C-C_R           -1  -21.72316700  -11.54363300   -4.45916100 L
 C-C_R           -1  -20.41277000  -11.18640700   -4.78575400 L
 H-H_            -1  -19.00501100   -7.43607000   -3.69757000 L
 H-H_            -1  -17.97238600   -5.90665900   -5.08823100 L
 H-H_            -1  -17.16112000   -6.62250600   -7.13522600 L
 H-H_            -1  -17.23770200   -8.91439200   -7.69337700 L
 H-H_            -1  -20.29493800  -12.69862100   -7.68894100 L
 H-H_            -1  -22.41924900  -13.26064300   -7.05839100 L
 H-H_            -1  -23.33788500  -12.60485700   -5.06062900 L
 H-H_            -1  -22.08283600  -11.21367100   -3.62538900 L
 S-S_R           -1   22.87090300   -0.19885500    2.44215100 L
 C-C_R           -1   23.62485200    0.94218300    1.31355200 L
 C-C_R           -1   23.68927200    2.29179000    1.62924700 L
 C-C_R           -1   24.28184400    3.18339000    0.77516800 L
 C-C_R           -1   24.81154000    2.74323500   -0.42597800 L
 C-C_R           -1   24.75314800    1.40447300   -0.76576300 L
 C-C_R           -1   24.16879100    0.49272200    0.11046700 L
 S-S_R           -1   24.13430900   -1.22762900   -0.30913600 L
 C-C_R           -1   22.45731700   -1.61238500    0.11260300 L
 C-C_R           -1   21.69846100   -2.38600200   -0.75274300 L
 C-C_R           -1   20.41912100   -2.76828000   -0.38984500 L
 C-C_R           -1   19.87542000   -2.34651900    0.80759100 L
 C-C_R           -1   20.60443900   -1.53476000    1.64775300 L
 C-C_R           -1   21.91483600   -1.17753300    1.32116000 L
 H-H_            -1   23.32259500    2.57280400    2.40934400 L
 H-H_            -1   24.35522000    4.10221400    1.01868300 L
 H-H_            -1   25.16648600    3.38636700   -1.02831200 L
 H-H_            -1   25.08990400    1.09448100   -1.58646300 L
 H-H_            -1   22.03266800   -2.68974800   -1.58202700 L
 H-H_            -1   19.90835700   -3.25176900   -0.95147700 L
 H-H_            -1   18.98972100   -2.59598300    1.04628500 L
 H-H_            -1   20.24477000   -1.20479800    2.48152500 L
 S-S_R           -1    8.76505100   -3.53882200    2.45910700 L
 C-C_R           -1    9.51900000   -2.39778400    1.33050800 L
 C-C_R           -1    9.58341900   -1.04817800    1.64620300 L
 C-C_R           -1   10.17599100   -0.15657700    0.79212400 L
 C-C_R           -1   10.70568700   -0.59673200   -0.40902200 L
 C-C_R           -1   10.64729600   -1.93549400   -0.74880700 L
 C-C_R           -1   10.06293900   -2.84724500    0.12742300 L
 S-S_R           -1   10.02845600   -4.56759600   -0.29218000 L
 C-C_R           -1    8.35146400   -4.95235200    0.12955900 L
 C-C_R           -1    7.59260800   -5.72596900   -0.73578700 L
 C-C_R           -1    6.31326800   -6.10824700   -0.37288900 L
 C-C_R           -1    5.76956800   -5.68648600    0.82454600 L
 C-C_R           -1    6.49858700   -4.87472700    1.66470900 L
 C-C_R           -1    7.80898400   -4.51750100    1.33811600 L
 H-H_            -1    9.21674300   -0.76716400    2.42630000 L
 H-H_            -1   10.24936800    0.76224700    1.03563900 L
 H-H_            -1   11.06063300    0.04640000   -1.01135600 L
 H-H_            -1   10.98405200   -2.24548600   -1.56950700 L
 H-H_            -1    7.92681500   -6.02971500   -1.56507100 L
 H-H_            -1    5.80250500   -6.59173600   -0.93452100 L
 H-H_            -1    4.88386800   -5.93595100    1.06324100 L
 H-H_            -1    6.13891700   -4.54476500    2.49848100 L
 S-S_R            0   -5.43329100   -6.75277800    2.56449700 H
 C-C_R            0   -4.68856400   -5.64907500    1.37815000 H
 C-C_R            0   -4.49711300   -4.30011300    1.67903300 H
 C-C_R            0   -3.89235800   -3.44701600    0.75383500 H
 C-C_R            0   -3.47460900   -3.95374600   -0.47683400 H
 C-C_R            0   -3.65821000   -5.30334100   -0.78459200 H
 C-C_R            0   -4.27811800   -6.16274800    0.13299500 H
 C-C_R            0   -5.78043600   -8.07914400    0.17825500 H
 C-C_R            0   -6.48247500   -8.92061800   -0.69627200 H
 C-C_R            0   -7.71618700   -9.46324900   -0.32777300 H
 C-C_R            0   -8.28197000   -9.14756400    0.90964700 H
 C-C_R            0   -7.59830700   -8.29422300    1.78229200 H
 C-C_R            0   -6.34990300   -7.77403600    1.43124800 H
 H-H_             0   -4.82613800   -3.91492700    2.64337900 H
 H-H_             0   -3.76371900   -2.39111100    0.99089300 H
 H-H_             0   -3.04198800   -3.28164400   -1.21759900 H
 H-H_             0   -3.34311800   -5.69022800   -1.75715800 H
 H-H_             0   -6.05694500   -9.14262900   -1.67732600 H
 H-H_             0   -8.24083600  -10.12521900   -1.01981400 H
 H-H_             0   -9.25011900   -9.56243400    1.19614700 H
 H-H_             0   -8.02734600   -8.03263100    2.75219100 H
 S-S_R           -1  -19.44671000  -10.21867300    2.49301900 L
 C-C_R           -1  -18.69276100   -9.07763500    1.36442000 L
 C-C_R           -1  -18.62834100   -7.72802800    1.68011500 L
 C-C_R           -1  -18.03576900   -6.83642800    0.82603600 L
 C-C_R           -1  -17.50607300   -7.27658300   -0.37510900 L
 C-C_R           -1  -17.56446400   -8.61534500   -0.71489500 L
 C-C_R           -1  -18.14882100   -9.52709600    0.16133500 L
 S-S_R           -1  -18.18330400  -11.24744700   -0.25826800 L
 C-C_R           -1  -19.86029600  -11.63220300    0.16347100 L
 C-C_R           -1  -20.61915200  -12.40582000   -0.70187500 L
 C-C_R           -1  -21.89849200  -12.78809800   -0.33897700 L
 C-C_R           -1  -22.44219200  -12.36633700    0.85845900 L
 C-C_R           -1  -21.71317300  -11.55457800    1.69862100 L
 C-C_R           -1  -20.40277600  -11.19735100    1.37202800 L
 H-H_            -1  -18.99501700   -7.44701400    2.46021200 L
 H-H_            -1  -17.96239200   -5.91760400    1.06955100 L
 H-H_            -1  -17.15112700   -6.63345100   -0.97744400 L
 H-H_            -1  -17.22770800   -8.92533700   -1.53559500 L
 H-H_            -1  -20.28494500  -12.70956600   -1.53115900 L
 H-H_            -1  -22.40925500  -13.27158700   -0.90060900 L
 H-H_            -1  -23.32789200  -12.61580100    1.09715300 L
 H-H_            -1  -22.07284300  -11.22461600    2.53239300 L
 S-S_R           -1   22.88089700   -0.20979900    8.59993300 L
 C-C_R           -1   23.63484600    0.93123800    7.47133400 L
 C-C_R           -1   23.69926500    2.28084500    7.78703000 L
 C-C_R           -1   24.29183700    3.17244600    6.93295000 L
 C-C_R           -1   24.82153300    2.73229000    5.73180500 L
 C-C_R           -1   24.76314200    1.39352800    5.39201900 L
 C-C_R           -1   24.17878500    0.48177700    6.26824900 L
 S-S_R           -1   24.14430200   -1.23857400    5.84864600 L
 C-C_R           -1   22.46731000   -1.62333000    6.27038500 L
 C-C_R           -1   21.70845400   -2.39694600    5.40503900 L
 C-C_R           -1   20.42911400   -2.77922400    5.76793700 L
 C-C_R           -1   19.88541400   -2.35746300    6.96537300 L
 C-C_R           -1   20.61443300   -1.54570400    7.80553500 L
 C-C_R           -1   21.92483000   -1.18847800    7.47894200 L
 H-H_            -1   23.33258900    2.56185900    8.56712600 L
 H-H_            -1   24.36521400    4.09127000    7.17646500 L
 H-H_            -1   25.17647900    3.37542200    5.12947000 L
 H-H_            -1   25.09989800    1.08353600    4.57131900 L
 H-H_            -1   22.04266100   -2.70069200    4.57575500 L
 H-H_            -1   19.91835100   -3.26271400    5.20630500 L
 H-H_            -1   18.99971400   -2.60692800    7.20406700 L
 H-H_            -1   20.25476300   -1.21574200    8.63930700 L
 S-S_R           -1    8.77504400   -3.54976700    8.61688900 L
 C-C_R           -1    9.52899300   -2.40872900    7.48829000 L
 C-C_R           -1    9.59341300   -1.05912200    7.80398500 L
 C-C_R           -1   10.18598400   -0.16752100    6.94990600 L
 C-C_R           -1   10.71568100   -0.60767700    5.74876100 L
 C-C_R           -1   10.65728900   -1.94643900    5.40897500 L
 C-C_R           -1   10.07293200   -2.85819000    6.28520500 L
 S-S_R           -1   10.03844900   -4.57854100    5.86560200 L
 C-C_R           -1    8.36145800   -4.96329700    6.28734100 L
 C-C_R           -1    7.60260200   -5.73691300    5.42199500 L
 C-C_R           -1    6.32326200   -6.11919200    5.78489300 L
 C-C_R           -1    5.77956100   -5.69743100    6.98232900 L
 C-C_R           -1    6.50858000   -4.88567200    7.82249100 L
 C-C_R           -1    7.81897700   -4.52844500    7.49589800 L
 H-H_            -1    9.22673600   -0.77810800    8.58408200 L
 H-H_            -1   10.25936100    0.75130200    7.19342100 L
 H-H_            -1   11.07062700    0.03545500    5.14642600 L
 H-H_            -1   10.99404500   -2.25643100    4.58827500 L
 H-H_            -1    7.93680800   -6.04065900    4.59271100 L
 H-H_            -1    5.81249800   -6.60268100    5.22326100 L
 H-H_            -1    4.89386200   -5.94689500    7.22102300 L
 H-H_            -1    6.14891100   -4.55571000    8.65626300 L
 S-S_R           -1   -5.33080900   -6.88973400    8.63384500 L
 C-C_R           -1   -4.57686000   -5.74869600    7.50524600 L
 C-C_R           -1   -4.51244000   -4.39908900    7.82094100 L
 C-C_R           -1   -3.91986800   -3.50748900    6.96686200 L
 C-C_R           -1   -3.39017200   -3.94764400    5.76571700 L
 C-C_R           -1   -3.44856300   -5.28640600    5.42593100 L
 C-C_R           -1   -4.03292000   -6.19815700    6.30216100 L
 S-S_R           -1   -4.06740300   -7.91850800    5.88255800 L
 C-C_R           -1   -5.74439500   -8.30326400    6.30429700 L
 C-C_R           -1   -6.50325100   -9.07688100    5.43895100 L
 C-C_R           -1   -7.78259100   -9.45915900    5.80184900 L
 C-C_R           -1   -8.32629100   -9.03739800    6.99928500 L
 C-C_R           -1   -7.59727200   -8.22563900    7.83944700 L
 C-C_R           -1   -6.28687500   -7.86841200    7.51285400 L
 H-H_            -1   -4.87911700   -4.11807500    8.60103800 L
 H-H_            -1   -3.84649100   -2.58866500    7.21037700 L
 H-H_            -1   -3.03522600   -3.30451200    5.16338200 L
 H-H_            -1   -3.11180700   -5.59639800    4.60523100 L
 H-H_            -1   -6.16904400   -9.38062700    4.60966700 L
 H-H_            -1   -8.29335400   -9.94264800    5.24021700 L
 H-H_            -1   -9.21199100   -9.28686200    7.23797900 L
 H-H_            -1   -7.95694200   -7.89567700    8.67321900 L
 S-S_R           -1  -19.43671600  -10.22961700    8.65080100 L
 C-C_R           -1  -18.68276700   -9.08858000    7.52220300 L
 C-C_R           -1  -18.61834700   -7.73897300    7.83789800 L
 C-C_R           -1  -18.02577600   -6.84737200    6.98381800 L
 C-C_R           -1  -17.49607900   -7.28752700    5.78267300 L
 C-C_R           -1  -17.55447100   -8.62629000    5.44288700 L
 C-C_R           -1  -18.13882800   -9.53804100    6.31911700 L
 S-S_R           -1  -18.17331100  -11.25839200    5.89951500 L
 C-C_R           -1  -19.85030200  -11.64314800    6.32125300 L
 C-C_R           -1  -20.60915800  -12.41676400    5.45590700 L
 C-C_R           -1  -21.88849800  -12.79904200    5.81880500 L
 C-C_R           -1  -22.43219900  -12.37728100    7.01624100 L
 C-C_R           -1  -21.70318000  -11.56552200    7.85640300 L
 C-C_R           -1  -20.39278300  -11.20829600    7.52981000 L
 H-H_            -1  -18.98502400   -7.45795900    8.61799400 L
 H-H_            -1  -17.95239900   -5.92854800    7.22733300 L
 H-H_            -1  -17.14113300   -6.64439600    5.18033800 L
 H-H_            -1  -17.21771500   -8.93628200    4.62218700 L
 H-H_            -1  -20.27495200  -12.72051000    4.62662300 L
 H-H_            -1  -22.39926200  -13.28253200    5.25717300 L
 H-H_            -1  -23.31789800  -12.62674600    7.25493500 L
 H-H_            -1  -22.06284900  -11.23556000    8.69017500 L
 S-S_R           -1   29.41232500  -10.17149700   -9.90182600 L
 C-C_R           -1   30.16627400   -9.03045900  -11.03042400 L
 C-C_R           -1   30.23069400   -7.68085300  -10.71472900 L
 C-C_R           -1   30.82326500   -6.78925200  -11.56880900 L
 C-C_R           -1   31.35296200   -7.22940700  -12.76995400 L
 C-C_R           -1   31.29457000   -8.56816900  -13.10974000 L
 C-C_R           -1   30.71021300   -9.47992000  -12.23351000 L
 S-S_R           -1   30.67573000  -11.20027100  -12.65311200 L
 C-C_R           -1   28.99873800  -11.58502700  -12.23137400 L
 C-C_R           -1   28.23988300  -12.35864400  -13.09671900 L
 C-C_R           -1   26.96054300  -12.74092200  -12.73382200 L
 C-C_R           -1   26.41684200  -12.31916100  -11.53638600 L
 C-C_R           -1   27.14586100  -11.50740200  -10.69622400 L
 C-C_R           -1   28.45625800  -11.15017600  -11.02281700 L
 H-H_            -1   29.86401700   -7.39983900   -9.93463300 L
 H-H_            -1   30.89664200   -5.87042800  -11.32529400 L
 H-H_            -1   31.70790800   -6.58627500  -13.37228900 L
 H-H_            -1   31.63132600   -8.87816100  -13.93044000 L
 H-H_            -1   28.57408900  -12.66239000  -13.92600400 L
 H-H_            -1   26.44977900  -13.22441100  -13.29545400 L
 H-H_            -1   25.53114200  -12.56862600  -11.29769200 L
 H-H_            -1   26.78619100  -11.17744000   -9.86245200 L
 S-S_R           -1   15.30647200  -13.51146400   -9.88487000 L
 C-C_R           -1   16.06042100  -12.37042700  -11.01346800 L
 C-C_R           -1   16.12484100  -11.02082000  -10.69777300 L
 C-C_R           -1   16.71741300  -10.12921900  -11.55185300 L
 C-C_R           -1   17.24710900  -10.56937400  -12.75299800 L
 C-C_R           -1   17.18871700  -11.90813600  -13.09278400 L
 C-C_R           -1   16.60436000  -12.81988700  -12.21655400 L
 S-S_R           -1   16.56987800  -14.54023800  -12.63615700 L
 C-C_R           -1   14.89288600  -14.92499500  -12.21441800 L
 C-C_R           -1   14.13403000  -15.69861100  -13.07976400 L
 C-C_R           -1   12.85469000  -16.08088900  -12.71686600 L
 C-C_R           -1   12.31098900  -15.65912800  -11.51943000 L
 C-C_R           -1   13.04000800  -14.84736900  -10.67926800 L
 C-C_R           -1   14.35040600  -14.49014300  -11.00586100 L
 H-H_            -1   15.75816400  -10.73980600   -9.91767700 L
 H-H_            -1   16.79078900   -9.21039500  -11.30833800 L
 H-H_            -1   17.60205500   -9.92624200  -13.35533300 L
 H-H_            -1   17.52547300  -12.21812800  -13.91348400 L
 H-H_            -1   14.46823700  -16.00235700  -13.90904800 L
 H-H_            -1   12.34392600  -16.56437800  -13.27849800 L
 H-H_            -1   11.42529000  -15.90859300  -11.28073600 L
 H-H_            -1   12.68033900  -14.51740700   -9.84549600 L
 S-S_R           -1    1.20062000  -16.85143100   -9.86791400 L
 C-C_R           -1    1.95456900  -15.71039400  -10.99651300 L
 C-C_R           -1    2.01898800  -14.36078700  -10.68081700 L
 C-C_R           -1    2.61156000  -13.46918600  -11.53489700 L
 C-C_R           -1    3.14125700  -13.90934100  -12.73604200 L
 C-C_R           -1    3.08286500  -15.24810400  -13.07582800 L
 C-C_R           -1    2.49850800  -16.15985500  -12.19959800 L
 S-S_R           -1    2.46402500  -17.88020600  -12.61920100 L
 C-C_R           -1    0.78703300  -18.26496200  -12.19746200 L
 C-C_R           -1    0.02817700  -19.03857800  -13.06280800 L
 C-C_R           -1   -1.25116300  -19.42085600  -12.69991000 L
 C-C_R           -1   -1.79486300  -18.99909500  -11.50247400 L
 C-C_R           -1   -1.06584400  -18.18733600  -10.66231200 L
 C-C_R           -1    0.24455300  -17.83011000  -10.98890500 L
 H-H_            -1    1.65231200  -14.07977300   -9.90072100 L
 H-H_            -1    2.68493700  -12.55036200  -11.29138200 L
 H-H_            -1    3.49620200  -13.26620900  -13.33837700 L
 H-H_            -1    3.41962100  -15.55809600  -13.89652800 L
 H-H_            -1    0.36238400  -19.34232400  -13.89209200 L
 H-H_            -1   -1.76192600  -19.90434600  -13.26154200 L
 H-H_            -1   -2.68056300  -19.24856000  -11.26378000 L
 H-H_            -1   -1.42551400  -17.85737400   -9.82854000 L
 S-S_R           -1  -12.90528800  -20.19131500   -9.85095800 L
 C-C_R           -1  -12.15133900  -19.05027700  -10.97955600 L
 C-C_R           -1  -12.08691900  -17.70067100  -10.66386100 L
 C-C_R           -1  -11.49434700  -16.80907000  -11.51794100 L
 C-C_R           -1  -10.96465100  -17.24922500  -12.71908600 L
 C-C_R           -1  -11.02304300  -18.58798700  -13.05887200 L
 C-C_R           -1  -11.60740000  -19.49973800  -12.18264100 L
 S-S_R           -1  -11.64188200  -21.22008900  -12.60224400 L
 C-C_R           -1  -13.31887400  -21.60484500  -12.18050500 L
 C-C_R           -1  -14.07773000  -22.37846200  -13.04585100 L
 C-C_R           -1  -15.35707000  -22.76074000  -12.68295400 L
 C-C_R           -1  -15.90077100  -22.33897900  -11.48551800 L
 C-C_R           -1  -15.17175200  -21.52722000  -10.64535600 L
 C-C_R           -1  -13.86135500  -21.16999400  -10.97194900 L
 H-H_            -1  -12.45359600  -17.41965600   -9.88376400 L
 H-H_            -1  -11.42097100  -15.89024600  -11.27442600 L
 H-H_            -1  -10.60970500  -16.60609300  -13.32142100 L
 H-H_            -1  -10.68628700  -18.89797900  -13.87957200 L
 H-H_            -1  -13.74352300  -22.68220800  -13.87513600 L
 H-H_            -1  -15.86783400  -23.24422900  -13.24458600 L
 H-H_            -1  -16.78647000  -22.58844400  -11.24682300 L
 H-H_            -1  -15.53142100  -21.19725800   -9.81158300 L
 S-S_R           -1   29.42231800  -10.18244100   -3.74404300 L
 C-C_R           -1   30.17626700   -9.04140400   -4.87264200 L
 C-C_R           -1   30.24068700   -7.69179700   -4.55694700 L
 C-C_R           -1   30.83325900   -6.80019600   -5.41102700 L
 C-C_R           -1   31.36295500   -7.24035200   -6.61217200 L
 C-C_R           -1   31.30456300   -8.57911400   -6.95195800 L
 C-C_R           -1   30.72020600   -9.49086500   -6.07572700 L
 S-S_R           -1   30.68572400  -11.21121600   -6.49533000 L
 C-C_R           -1   29.00873200  -11.59597200   -6.07359100 L
 C-C_R           -1   28.24987600  -12.36958800   -6.93893700 L
 C-C_R           -1   26.97053600  -12.75186600   -6.57603900 L
 C-C_R           -1   26.42683500  -12.33010500   -5.37860400 L
 C-C_R           -1   27.15585400  -11.51834700   -4.53844200 L
 C-C_R           -1   28.46625200  -11.16112000   -4.86503500 L
 H-H_            -1   29.87401000   -7.41078300   -3.77685000 L
 H-H_            -1   30.90663500   -5.88137300   -5.16751200 L
 H-H_            -1   31.71790100   -6.59722000   -7.21450700 L
 H-H_            -1   31.64131900   -8.88910600   -7.77265800 L
 H-H_            -1   28.58408300  -12.67333400   -7.76822200 L
 H-H_            -1   26.45977200  -13.23535600   -7.13767200 L
 H-H_            -1   25.54113600  -12.57957000   -5.13990900 L
 H-H_            -1   26.79618500  -11.18838500   -3.70466900 L
 S-S_R           -1   15.31646600  -13.52240900   -3.72708800 L
 C-C_R           -1   16.07041500  -12.38137100   -4.85568600 L
 C-C_R           -1   16.13483400  -11.03176400   -4.53999100 L
 C-C_R           -1   16.72740600  -10.14016400   -5.39407100 L
 C-C_R           -1   17.25710300  -10.58031900   -6.59521600 L
 C-C_R           -1   17.19871100  -11.91908100   -6.93500200 L
 C-C_R           -1   16.61435400  -12.83083200   -6.05877100 L
 S-S_R           -1   16.57987100  -14.55118300   -6.47837400 L
 C-C_R           -1   14.90287900  -14.93593900   -6.05663500 L
 C-C_R           -1   14.14402300  -15.70955600   -6.92198100 L
 C-C_R           -1   12.86468300  -16.09183400   -6.55908400 L
 C-C_R           -1   12.32098300  -15.67007300   -5.36164800 L
 C-C_R           -1   13.05000200  -14.85831400   -4.52148600 L
 C-C_R           -1   14.36039900  -14.50108700   -4.84807900 L
 H-H_            -1   15.76815800  -10.75075000   -3.75989400 L
 H-H_            -1   16.80078300   -9.22134000   -5.15055600 L
 H-H_            -1   17.61204800   -9.93718700   -7.19755100 L
 H-H_            -1   17.53546700  -12.22907300   -7.75570200 L
 H-H_            -1   14.47823000  -16.01330100   -7.75126600 L
 H-H_            -1   12.35392000  -16.57532300   -7.12071600 L
 H-H_            -1   11.43528300  -15.91953700   -5.12295300 L
 H-H_            -1   12.69033200  -14.52835200   -3.68771300 L
 S-S_R           -1    1.21061300  -16.86237600   -3.71013200 L
 C-C_R           -1    1.96456200  -15.72133800   -4.83873000 L
 C-C_R           -1    2.02898200  -14.37173200   -4.52303500 L
 C-C_R           -1    2.62155300  -13.48013100   -5.37711500 L
 C-C_R           -1    3.15125000  -13.92028600   -6.57826000 L
 C-C_R           -1    3.09285800  -15.25904800   -6.91804600 L
 C-C_R           -1    2.50850100  -16.17079900   -6.04181500 L
 S-S_R           -1    2.47401900  -17.89115000   -6.46141800 L
 C-C_R           -1    0.79702700  -18.27590600   -6.03967900 L
 C-C_R           -1    0.03817100  -19.04952300   -6.90502500 L
 C-C_R           -1   -1.24116900  -19.43180100   -6.54212800 L
 C-C_R           -1   -1.78487000  -19.01004000   -5.34469200 L
 C-C_R           -1   -1.05585100  -18.19828100   -4.50453000 L
 C-C_R           -1    0.25454600  -17.84105500   -4.83112300 L
 H-H_            -1    1.66230500  -14.09071700   -3.74293800 L
 H-H_            -1    2.69493000  -12.56130700   -5.13360000 L
 H-H_            -1    3.50619600  -13.27715400   -7.18059500 L
 H-H_            -1    3.42961400  -15.56904000   -7.73874600 L
 H-H_            -1    0.37237700  -19.35326900   -7.73431000 L
 H-H_            -1   -1.75193300  -19.91529000   -7.10376000 L
 H-H_            -1   -2.67056900  -19.25950500   -5.10599700 L
 H-H_            -1   -1.41552000  -17.86831900   -3.67075700 L
 S-S_R           -1  -12.89529400  -20.20225900   -3.69317500 L
 C-C_R           -1  -12.14134500  -19.06122200   -4.82177400 L
 C-C_R           -1  -12.07692600  -17.71161500   -4.50607900 L
 C-C_R           -1  -11.48435400  -16.82001400   -5.36015900 L
 C-C_R           -1  -10.95465800  -17.26017000   -6.56130400 L
 C-C_R           -1  -11.01304900  -18.59893200   -6.90109000 L
 C-C_R           -1  -11.59740600  -19.51068300   -6.02485900 L
 S-S_R           -1  -11.63188900  -21.23103400   -6.44446200 L
 C-C_R           -1  -13.30888100  -21.61579000   -6.02272300 L
 C-C_R           -1  -14.06773700  -22.38940600   -6.88806900 L
 C-C_R           -1  -15.34707700  -22.77168400   -6.52517100 L
 C-C_R           -1  -15.89077700  -22.34992300   -5.32773600 L
 C-C_R           -1  -15.16175800  -21.53816500   -4.48757400 L
 C-C_R           -1  -13.85136100  -21.18093800   -4.81416600 L
 H-H_            -1  -12.44360200  -17.43060100   -3.72598200 L
 H-H_            -1  -11.41097700  -15.90119100   -5.11664400 L
 H-H_            -1  -10.59971200  -16.61703800   -7.16363900 L
 H-H_            -1  -10.67629300  -18.90892400   -7.72178900 L
 H-H_            -1  -13.73353000  -22.69315200   -7.71735400 L
 H-H_            -1  -15.85784000  -23.25517400   -7.08680300 L
 H-H_            -1  -16.77647700  -22.59938800   -5.08904100 L
 H-H_            -1  -15.52142800  -21.20820300   -3.65380100 L
 S-S_R           -1   29.43231200  -10.19338600    2.41373900 L
 C-C_R           -1   30.18626100   -9.05234900    1.28514000 L
 C-C_R           -1   30.25068000   -7.70274200    1.60083500 L
 C-C_R           -1   30.84325200   -6.81114100    0.74675600 L
 C-C_R           -1   31.37294900   -7.25129600   -0.45439000 L
 C-C_R           -1   31.31455700   -8.59005800   -0.79417600 L
 C-C_R           -1   30.73020000   -9.50180900    0.08205500 L
 S-S_R           -1   30.69571700  -11.22216000   -0.33754800 L
 C-C_R           -1   29.01872500  -11.60691700    0.08419100 L
 C-C_R           -1   28.25986900  -12.38053300   -0.78115500 L
 C-C_R           -1   26.98052900  -12.76281100   -0.41825700 L
 C-C_R           -1   26.43682900  -12.34105000    0.77917800 L
 C-C_R           -1   27.16584800  -11.52929100    1.61934000 L
 C-C_R           -1   28.47624500  -11.17206500    1.29274800 L
 H-H_            -1   29.88400400   -7.42172800    2.38093200 L
 H-H_            -1   30.91662900   -5.89231700    0.99027000 L
 H-H_            -1   31.72789400   -6.60816400   -1.05672500 L
 H-H_            -1   31.65131300   -8.90005000   -1.61487500 L
 H-H_            -1   28.59407600  -12.68427900   -1.61044000 L
 H-H_            -1   26.46976600  -13.24630100   -0.97988900 L
 H-H_            -1   25.55112900  -12.59051500    1.01787300 L
 H-H_            -1   26.80617800  -11.19932900    2.45311300 L
 S-S_R           -1   15.32645900  -13.53335300    2.43069500 L
 C-C_R           -1   16.08040800  -12.39231600    1.30209600 L
 C-C_R           -1   16.14482800  -11.04270900    1.61779100 L
 C-C_R           -1   16.73739900  -10.15110800    0.76371100 L
 C-C_R           -1   17.26709600  -10.59126300   -0.43743400 L
 C-C_R           -1   17.20870400  -11.93002600   -0.77722000 L
 C-C_R           -1   16.62434700  -12.84177700    0.09901100 L
 S-S_R           -1   16.58986500  -14.56212800   -0.32059200 L
 C-C_R           -1   14.91287300  -14.94688400    0.10114700 L
 C-C_R           -1   14.15401700  -15.72050000   -0.76419900 L
 C-C_R           -1   12.87467700  -16.10277800   -0.40130100 L
 C-C_R           -1   12.33097600  -15.68101700    0.79613400 L
 C-C_R           -1   13.05999500  -14.86925800    1.63629600 L
 C-C_R           -1   14.37039200  -14.51203200    1.30970400 L
 H-H_            -1   15.77815100  -10.76169500    2.39788800 L
 H-H_            -1   16.81077600   -9.23228400    1.00722600 L
 H-H_            -1   17.62204200   -9.94813100   -1.03976900 L
 H-H_            -1   17.54546000  -12.24001800   -1.59791900 L
 H-H_            -1   14.48822300  -16.02424600   -1.59348400 L
 H-H_            -1   12.36391300  -16.58626800   -0.96293300 L
 H-H_            -1   11.44527700  -15.93048200    1.03482900 L
 H-H_            -1   12.70032600  -14.53929600    2.47006900 L
 S-S_R           -1    1.22060600  -16.87332000    2.44765100 L
 C-C_R           -1    1.97455500  -15.73228300    1.31905200 L
 C-C_R           -1    2.03897500  -14.38267600    1.63474700 L
 C-C_R           -1    2.63154700  -13.49107500    0.78066700 L
 C-C_R           -1    3.16124300  -13.93123100   -0.42047800 L
 C-C_R           -1    3.10285200  -15.26999300   -0.76026400 L
 C-C_R           -1    2.51849500  -16.18174400    0.11596700 L
 S-S_R           -1    2.48401200  -17.90209500   -0.30363600 L
 C-C_R           -1    0.80702000  -18.28685100    0.11810300 L
 C-C_R           -1    0.04816400  -19.06046700   -0.74724300 L
 C-C_R           -1   -1.23117600  -19.44274500   -0.38434500 L
 C-C_R           -1   -1.77487600  -19.02098400    0.81309000 L
 C-C_R           -1   -1.04585700  -18.20922600    1.65325200 L
 C-C_R           -1    0.26454000  -17.85199900    1.32665900 L
 H-H_            -1    1.67229900  -14.10166200    2.41484400 L
 H-H_            -1    2.70492400  -12.57225200    1.02418200 L
 H-H_            -1    3.51618900  -13.28809900   -1.02281300 L
 H-H_            -1    3.43960800  -15.57998500   -1.58096400 L
 H-H_            -1    0.38237100  -19.36421300   -1.57652800 L
 H-H_            -1   -1.74193900  -19.92623500   -0.94597700 L
 H-H_            -1   -2.66057600  -19.27044900    1.05178500 L
 H-H_            -1   -1.40552700  -17.87926400    2.48702500 L
 S-S_R           -1  -12.88530100  -20.21320400    2.46460700 L
 C-C_R           -1  -12.13135200  -19.07216700    1.33600800 L
 C-C_R           -1  -12.06693200  -17.72256000    1.65170300 L
 C-C_R           -1  -11.47436100  -16.83095900    0.79762400 L
 C-C_R           -1  -10.94466400  -17.27111400   -0.40352200 L
 C-C_R           -1  -11.00305600  -18.60987600   -0.74330700 L
 C-C_R           -1  -11.58741300  -19.52162700    0.13292300 L
 S-S_R           -1  -11.62189600  -21.24197800   -0.28668000 L
 C-C_R           -1  -13.29888700  -21.62673500    0.13505900 L
 C-C_R           -1  -14.05774300  -22.40035100   -0.73028700 L
 C-C_R           -1  -15.33708300  -22.78262900   -0.36738900 L
 C-C_R           -1  -15.88078400  -22.36086800    0.83004600 L
 C-C_R           -1  -15.15176500  -21.54910900    1.67020800 L
 C-C_R           -1  -13.84136800  -21.19188300    1.34361600 L
 H-H_            -1  -12.43360900  -17.44154600    2.43180000 L
 H-H_            -1  -11.40098400  -15.91213500    1.04113800 L
 H-H_            -1  -10.58971800  -16.62798200   -1.00585600 L
 H-H_            -1  -10.66630000  -18.91986800   -1.56400700 L
 H-H_            -1  -13.72353700  -22.70409700   -1.55957200 L
 H-H_            -1  -15.84784700  -23.26611800   -0.92902100 L
 H-H_            -1  -16.76648300  -22.61033300    1.06874100 L
 H-H_            -1  -15.51143400  -21.21914700    2.50398100 L
 S-S_R           -1   29.44230500  -10.20433100    8.57152100 L
 C-C_R           -1   30.19625400   -9.06329300    7.44292200 L
 C-C_R           -1   30.26067400   -7.71368600    7.75861700 L
 C-C_R           -1   30.85324500   -6.82208600    6.90453800 L
 C-C_R           -1   31.38294200   -7.26224100    5.70339200 L
 C-C_R           -1   31.32455000   -8.60100300    5.36360700 L
 C-C_R           -1   30.74019300   -9.51275400    6.23983700 L
 S-S_R           -1   30.70571100  -11.23310500    5.82023400 L
 C-C_R           -1   29.02871900  -11.61786100    6.24197300 L
 C-C_R           -1   28.26986300  -12.39147800    5.37662700 L
 C-C_R           -1   26.99052300  -12.77375600    5.73952500 L
 C-C_R           -1   26.44682200  -12.35199500    6.93696000 L
 C-C_R           -1   27.17584100  -11.54023600    7.77712200 L
 C-C_R           -1   28.48623800  -11.18300900    7.45053000 L
 H-H_            -1   29.89399700   -7.43267200    8.53871400 L
 H-H_            -1   30.92662200   -5.90326200    7.14805200 L
 H-H_            -1   31.73788800   -6.61910900    5.10105800 L
 H-H_            -1   31.66130600   -8.91099500    4.54290700 L
 H-H_            -1   28.60406900  -12.69522400    4.54734200 L
 H-H_            -1   26.47975900  -13.25724500    5.17789300 L
 H-H_            -1   25.56112300  -12.60145900    7.17565500 L
 H-H_            -1   26.81617200  -11.21027400    8.61089500 L
 S-S_R           -1   15.33645200  -13.54429800    8.58847700 L
 C-C_R           -1   16.09040100  -12.40326000    7.45987800 L
 C-C_R           -1   16.15482100  -11.05365400    7.77557300 L
 C-C_R           -1   16.74739300  -10.16205300    6.92149400 L
 C-C_R           -1   17.27708900  -10.60220800    5.72034800 L
 C-C_R           -1   17.21869800  -11.94097000    5.38056300 L
 C-C_R           -1   16.63434100  -12.85272100    6.25679300 L
 S-S_R           -1   16.59985800  -14.57307200    5.83719000 L
 C-C_R           -1   14.92286600  -14.95782800    6.25892900 L
 C-C_R           -1   14.16401000  -15.73144500    5.39358300 L
 C-C_R           -1   12.88467000  -16.11372300    5.75648100 L
 C-C_R           -1   12.34097000  -15.69196200    6.95391600 L
 C-C_R           -1   13.06998900  -14.88020300    7.79407800 L
 C-C_R           -1   14.38038600  -14.52297700    7.46748600 L
 H-H_            -1   15.78814500  -10.77264000    8.55567000 L
 H-H_            -1   16.82077000   -9.24322900    7.16500800 L
 H-H_            -1   17.63203500   -9.95907600    5.11801400 L
 H-H_            -1   17.55545400  -12.25096200    4.55986300 L
 H-H_            -1   14.49821700  -16.03519100    4.56429800 L
 H-H_            -1   12.37390700  -16.59721200    5.19484900 L
 H-H_            -1   11.45527000  -15.94142700    7.19261100 L
 H-H_            -1   12.71031900  -14.55024100    8.62785100 L
 S-S_R           -1    1.23060000  -16.88426500    8.60543300 L
 C-C_R           -1    1.98454900  -15.74322800    7.47683400 L
 C-C_R           -1    2.04896900  -14.39362100    7.79252900 L
 C-C_R           -1    2.64154000  -13.50202000    6.93845000 L
 C-C_R           -1    3.17123700  -13.94217500    5.73730400 L
 C-C_R           -1    3.11284500  -15.28093700    5.39751800 L
 C-C_R           -1    2.52848800  -16.19268800    6.27374900 L
 S-S_R           -1    2.49400500  -17.91303900    5.85414600 L
 C-C_R           -1    0.81701400  -18.29779600    6.27588500 L
 C-C_R           -1    0.05815800  -19.07141200    5.41053900 L
 C-C_R           -1   -1.22118200  -19.45369000    5.77343700 L
 C-C_R           -1   -1.76488300  -19.03192900    6.97087200 L
 C-C_R           -1   -1.03586400  -18.22017000    7.81103400 L
 C-C_R           -1    0.27453300  -17.86294400    7.48444200 L
 H-H_            -1    1.68229200  -14.11260700    8.57262600 L
 H-H_            -1    2.71491700  -12.58319600    7.18196400 L
 H-H_            -1    3.52618300  -13.29904300    5.13496900 L
 H-H_            -1    3.44960100  -15.59092900    4.57681900 L
 H-H_            -1    0.39236400  -19.37515800    4.58125400 L
 H-H_            -1   -1.73194600  -19.93718000    5.21180500 L
 H-H_            -1   -2.65058300  -19.28139400    7.20956700 L
 H-H_            -1   -1.39553400  -17.89020800    8.64480700 L
 S-S_R           -1  -12.87530800  -20.22414900    8.62238900 L
 C-C_R           -1  -12.12135900  -19.08311100    7.49379000 L
 C-C_R           -1  -12.05693900  -17.73350400    7.80948500 L
 C-C_R           -1  -11.46436700  -16.84190400    6.95540600 L
 C-C_R           -1  -10.93467100  -17.28205900    5.75426000 L
 C-C_R           -1  -10.99306200  -18.62082100    5.41447500 L
 C-C_R           -1  -11.57741900  -19.53257200    6.29070500 L
 S-S_R           -1  -11.61190200  -21.25292300    5.87110200 L
 C-C_R           -1  -13.28889400  -21.63767900    6.29284100 L
 C-C_R           -1  -14.04775000  -22.41129600    5.42749500 L
 C-C_R           -1  -15.32709000  -22.79357400    5.79039300 L
 C-C_R           -1  -15.87079000  -22.37181300    6.98782800 L
 C-C_R           -1  -15.14177100  -21.56005400    7.82799100 L
 C-C_R           -1  -13.83137400  -21.20282700    7.50139800 L
 H-H_            -1  -12.42361600  -17.45249000    8.58958200 L
 H-H_            -1  -11.39099000  -15.92308000    7.19892100 L
 H-H_            -1  -10.57972500  -16.63892700    5.15192600 L
 H-H_            -1  -10.65630600  -18.93081300    4.59377500 L
 H-H_            -1  -13.71354300  -22.71504200    4.59821000 L
 H-H_            -1  -15.83785300  -23.27706300    5.22876100 L
 H-H_            -1  -16.75649000  -22.62127700    7.22652300 L
 H-H_            -1  -15.50144100  -21.23009200    8.66176300 L
 N-N_R            0   -4.55429900   -7.50364600   -0.18323800 H
 H-H_             0   -4.19675000   -7.80634600   -1.08139400 H
