# Supplementary material for: Boosting organic phosphorescence in adaptive host-guest materials by hyperconjugation
Source: Nat Commun. 2024 Apr 30;15:3660. doi: 10.1038/s41467-024-47992-0 (PMC11061117; doi:10.1038/s41467-024-47992-0)
Supplement: Supplementary file 4 — Source Data [file 41467_2024_47992_MOESM4_ESM.zip › 2_TA-T1.gjf]

%nprocshared=14
%mem=30GB
# opt
oniom(td=(triplets,nstates=5,
root=1)/b3lyp/def2svp/em=gd3bj:uff)=embedcharge

1023900

0 1 0 1 0 1
 S-S_R           -1   16.77923000   21.48416300  -11.26654900 L
 C-C_R           -1   17.53686500   22.62117300  -10.13635500 L
 C-C_R           -1   17.60029100   23.97189300  -10.44745800 L
 C-C_R           -1   18.19565100   24.86044500   -9.59214200 L
 C-C_R           -1   18.72923300   24.41601700   -8.39429500 L
 C-C_R           -1   18.67191500   23.07605600   -8.05908200 L
 C-C_R           -1   18.08469600   22.16743300   -8.93664700 L
 S-S_R           -1   18.05153600   20.44560100   -8.52305200 L
 C-C_R           -1   16.37317500   20.06236500   -8.94071100 L
 C-C_R           -1   15.61711500   19.28568700   -8.07566200 L
 C-C_R           -1   14.33659400   18.90471500   -8.43576200 L
 C-C_R           -1   13.78902000   19.33073600   -9.62991900 L
 C-C_R           -1   14.51532600   20.14546900  -10.46955200 L
 C-C_R           -1   15.82678600   20.50151600  -10.14594700 L
 H-H_            -1   17.23109000   24.25568200  -11.22535700 L
 H-H_            -1   18.26825900   25.78012800   -9.83262600 L
 H-H_            -1   19.08614700   25.05700000   -7.79083300 L
 H-H_            -1   19.01132500   22.76314500   -7.24058700 L
 H-H_            -1   15.95400400   18.97899100   -7.24855100 L
 H-H_            -1   13.82764500   18.41923800   -7.87419700 L
 H-H_            -1   12.90254400   19.08213100   -9.86662300 L
 H-H_            -1   14.15296000   20.47839600  -11.30097500 L
 S-S_R           -1    2.67332100   18.14443700  -11.24959300 L
 C-C_R           -1    3.43095500   19.28144700  -10.11939900 L
 C-C_R           -1    3.49438100   20.63216700  -10.43050200 L
 C-C_R           -1    4.08974200   21.52071900   -9.57518600 L
 C-C_R           -1    4.62332400   21.07629100   -8.37733900 L
 C-C_R           -1    4.56600500   19.73633000   -8.04212600 L
 C-C_R           -1    3.97878600   18.82770600   -8.91969100 L
 S-S_R           -1    3.94562700   17.10587400   -8.50609600 L
 C-C_R           -1    2.26726600   16.72263900   -8.92375500 L
 C-C_R           -1    1.51120500   15.94596000   -8.05870600 L
 C-C_R           -1    0.23068500   15.56498900   -8.41880600 L
 C-C_R           -1   -0.31688900   15.99101000   -9.61296400 L
 C-C_R           -1    0.40941700   16.80574300  -10.45259700 L
 C-C_R           -1    1.72087600   17.16179000  -10.12899100 L
 H-H_            -1    3.12518100   20.91595600  -11.20840100 L
 H-H_            -1    4.16234900   22.44040200   -9.81567000 L
 H-H_            -1    4.98023700   21.71727400   -7.77387700 L
 H-H_            -1    4.90541600   19.42341900   -7.22363100 L
 H-H_            -1    1.84809400   15.63926400   -7.23159500 L
 H-H_            -1   -0.27826400   15.07951100   -7.85724100 L
 H-H_            -1   -1.20336500   15.74240500   -9.84966700 L
 H-H_            -1    0.04705100   17.13867000  -11.28401900 L
 S-S_R           -1  -11.43264400   14.80479500  -11.23263700 L
 C-C_R           -1  -10.67500900   15.94180400  -10.10244300 L
 C-C_R           -1  -10.61158300   17.29252400  -10.41354600 L
 C-C_R           -1  -10.01622300   18.18107700   -9.55823000 L
 C-C_R           -1   -9.48264100   17.73664900   -8.36038200 L
 C-C_R           -1   -9.53996000   16.39668800   -8.02517000 L
 C-C_R           -1  -10.12717800   15.48806400   -8.90273500 L
 S-S_R           -1  -10.16033900   13.76623200   -8.48914000 L
 C-C_R           -1  -11.83869900   13.38299700   -8.90679900 L
 C-C_R           -1  -12.59476000   12.60631800   -8.04175000 L
 C-C_R           -1  -13.87528000   12.22534700   -8.40185000 L
 C-C_R           -1  -14.42285500   12.65136700   -9.59600700 L
 C-C_R           -1  -13.69654800   13.46610000  -10.43564000 L
 C-C_R           -1  -12.38509000   13.82214800  -10.11203500 L
 H-H_            -1  -10.98078400   17.57631300  -11.19144400 L
 H-H_            -1   -9.94361500   19.10076000   -9.79871400 L
 H-H_            -1   -9.12572700   18.37763100   -7.75692100 L
 H-H_            -1   -9.20054900   16.08377600   -7.20667500 L
 H-H_            -1  -12.25787100   12.29962200   -7.21463900 L
 H-H_            -1  -14.38422900   11.73986900   -7.84028500 L
 H-H_            -1  -15.30933000   12.40276300   -9.83271100 L
 H-H_            -1  -14.05891400   13.79902800  -11.26706300 L
 S-S_R           -1  -25.53855300   11.46506800  -11.21568100 L
 C-C_R           -1  -24.78091900   12.60207800  -10.08548700 L
 C-C_R           -1  -24.71749300   13.95279800  -10.39659000 L
 C-C_R           -1  -24.12213200   14.84135000   -9.54127400 L
 C-C_R           -1  -23.58855000   14.39692200   -8.34342700 L
 C-C_R           -1  -23.64587000   13.05696100   -8.00821400 L
 C-C_R           -1  -24.23308800   12.14833800   -8.88577900 L
 S-S_R           -1  -24.26624800   10.42650600   -8.47218400 L
 C-C_R           -1  -25.94460800   10.04327000   -8.88984300 L
 C-C_R           -1  -26.70066900    9.26659200   -8.02479400 L
 C-C_R           -1  -27.98118900    8.88562000   -8.38489400 L
 C-C_R           -1  -28.52876400    9.31164100   -9.57905100 L
 C-C_R           -1  -27.80245800   10.12637400  -10.41868400 L
 C-C_R           -1  -26.49099900   10.48242100  -10.09507900 L
 H-H_            -1  -25.08669300   14.23658700  -11.17448800 L
 H-H_            -1  -24.04952500   15.76103400   -9.78175800 L
 H-H_            -1  -23.23163700   15.03790500   -7.73996500 L
 H-H_            -1  -23.30645800   12.74405000   -7.18971900 L
 H-H_            -1  -26.36378000    8.95989600   -7.19768300 L
 H-H_            -1  -28.49013800    8.40014400   -7.82332900 L
 H-H_            -1  -29.41523900    9.06303600   -9.81575500 L
 H-H_            -1  -28.16482300   10.45930100  -11.25010700 L
 S-S_R           -1   16.78922400   21.47321900   -5.10876700 L
 C-C_R           -1   17.54685900   22.61022800   -3.97857300 L
 C-C_R           -1   17.61028400   23.96094800   -4.28967600 L
 C-C_R           -1   18.20564500   24.84950100   -3.43436000 L
 C-C_R           -1   18.73922700   24.40507200   -2.23651200 L
 C-C_R           -1   18.68190700   23.06511100   -1.90130000 L
 C-C_R           -1   18.09468900   22.15648700   -2.77886500 L
 S-S_R           -1   18.06152900   20.43465600   -2.36527000 L
 C-C_R           -1   16.38316900   20.05142100   -2.78292900 L
 C-C_R           -1   15.62710800   19.27474200   -1.91788000 L
 C-C_R           -1   14.34658800   18.89377100   -2.27798000 L
 C-C_R           -1   13.79901300   19.31979200   -3.47213700 L
 C-C_R           -1   14.52532000   20.13452300   -4.31177000 L
 C-C_R           -1   15.83677800   20.49057200   -3.98816500 L
 H-H_            -1   17.24108400   24.24473700   -5.06757400 L
 H-H_            -1   18.27825200   25.76918300   -3.67484400 L
 H-H_            -1   19.09614000   25.04605500   -1.63305100 L
 H-H_            -1   19.02131900   22.75220000   -1.08280500 L
 H-H_            -1   15.96399700   18.96804600   -1.09076900 L
 H-H_            -1   13.83763900   18.40829300   -1.71641500 L
 H-H_            -1   12.91253800   19.07118700   -3.70884100 L
 H-H_            -1   14.16295400   20.46745200   -5.14319300 L
 S-S_R           -1    2.68331400   18.13349300   -5.09181100 L
 C-C_R           -1    3.44094900   19.27050200   -3.96161700 L
 C-C_R           -1    3.50437500   20.62122200   -4.27272000 L
 C-C_R           -1    4.09973500   21.50977500   -3.41740400 L
 C-C_R           -1    4.63331700   21.06534600   -2.21955700 L
 C-C_R           -1    4.57599800   19.72538500   -1.88434400 L
 C-C_R           -1    3.98878000   18.81676200   -2.76190900 L
 S-S_R           -1    3.95561900   17.09493000   -2.34831400 L
 C-C_R           -1    2.27725900   16.71169500   -2.76597300 L
 C-C_R           -1    1.52119800   15.93501600   -1.90092400 L
 C-C_R           -1    0.24067800   15.55404500   -2.26102400 L
 C-C_R           -1   -0.30689700   15.98006500   -3.45518100 L
 C-C_R           -1    0.41941000   16.79479700   -4.29481400 L
 C-C_R           -1    1.73086800   17.15084600   -3.97120900 L
 H-H_            -1    3.13517300   20.90501100   -5.05061800 L
 H-H_            -1    4.17234300   22.42945700   -3.65788800 L
 H-H_            -1    4.99023100   21.70632800   -1.61609500 L
 H-H_            -1    4.91540900   19.41247400   -1.06584900 L
 H-H_            -1    1.85808700   15.62832000   -1.07381300 L
 H-H_            -1   -0.26827100   15.06856700   -1.69945900 L
 H-H_            -1   -1.19337200   15.73146100   -3.69188500 L
 H-H_            -1    0.05704400   17.12772600   -5.12623700 L
 S-S_R           -1  -11.42265000   14.79385000   -5.07485500 L
 C-C_R           -1  -10.66501700   15.93086000   -3.94466000 L
 C-C_R           -1  -10.60159000   17.28157900   -4.25576400 L
 C-C_R           -1  -10.00622900   18.17013200   -3.40044800 L
 C-C_R           -1   -9.47264700   17.72570400   -2.20260000 L
 C-C_R           -1   -9.52996700   16.38574300   -1.86738800 L
 C-C_R           -1  -10.11718500   15.47711900   -2.74495300 L
 S-S_R           -1  -10.15034500   13.75528700   -2.33135800 L
 C-C_R           -1  -11.82870500   13.37205200   -2.74901600 L
 C-C_R           -1  -12.58476700   12.59537300   -1.88396700 L
 C-C_R           -1  -13.86528600   12.21440200   -2.24406800 L
 C-C_R           -1  -14.41286100   12.64042300   -3.43822500 L
 C-C_R           -1  -13.68655400   13.45515500   -4.27785800 L
 C-C_R           -1  -12.37509600   13.81120300   -3.95425300 L
 H-H_            -1  -10.97079100   17.56536900   -5.03366200 L
 H-H_            -1   -9.93362300   19.08981400   -3.64093200 L
 H-H_            -1   -9.11573400   18.36668600   -1.59913900 L
 H-H_            -1   -9.19055500   16.07283200   -1.04889300 L
 H-H_            -1  -12.24787700   12.28867700   -1.05685700 L
 H-H_            -1  -14.37423500   11.72892400   -1.68250300 L
 H-H_            -1  -15.29933600   12.39181800   -3.67492900 L
 H-H_            -1  -14.04892000   13.78808300   -5.10928100 L
 S-S_R           -1  -25.52856000   11.45412400   -5.05789900 L
 C-C_R           -1  -24.77092600   12.59113300   -3.92770400 L
 C-C_R           -1  -24.70750100   13.94185300   -4.23880800 L
 C-C_R           -1  -24.11213900   14.83040600   -3.38349200 L
 C-C_R           -1  -23.57855700   14.38597800   -2.18564400 L
 C-C_R           -1  -23.63587600   13.04601700   -1.85043200 L
 C-C_R           -1  -24.22309400   12.13739300   -2.72799700 L
 S-S_R           -1  -24.25625500   10.41556100   -2.31440200 L
 C-C_R           -1  -25.93461500   10.03232600   -2.73206100 L
 C-C_R           -1  -26.69067700    9.25564700   -1.86701100 L
 C-C_R           -1  -27.97119600    8.87467600   -2.22711200 L
 C-C_R           -1  -28.51877100    9.30069700   -3.42126900 L
 C-C_R           -1  -27.79246400   10.11542900   -4.26090200 L
 C-C_R           -1  -26.48100600   10.47147700   -3.93729700 L
 H-H_            -1  -25.07670100   14.22564200   -5.01670600 L
 H-H_            -1  -24.03953300   15.75008800   -3.62397600 L
 H-H_            -1  -23.22164300   15.02696000   -1.58218300 L
 H-H_            -1  -23.29646500   12.73310500   -1.03193700 L
 H-H_            -1  -26.35378700    8.94895100   -1.03990100 L
 H-H_            -1  -28.48014500    8.38919800   -1.66554700 L
 H-H_            -1  -29.40524600    9.05209200   -3.65797300 L
 H-H_            -1  -28.15483000   10.44835700   -5.09232500 L
 S-S_R           -1   16.79921700   21.46227400    1.04901500 L
 C-C_R           -1   17.55685100   22.59928400    2.17921000 L
 C-C_R           -1   17.62027800   23.95000400    1.86810600 L
 C-C_R           -1   18.21563800   24.83855500    2.72342200 L
 C-C_R           -1   18.74922000   24.39412700    3.92127000 L
 C-C_R           -1   18.69190100   23.05416600    4.25648200 L
 C-C_R           -1   18.10468300   22.14554200    3.37891800 L
 S-S_R           -1   18.07152200   20.42371100    3.79251200 L
 C-C_R           -1   16.39316200   20.04047600    3.37485400 L
 C-C_R           -1   15.63710000   19.26379600    4.23990300 L
 C-C_R           -1   14.35658100   18.88282500    3.87980200 L
 C-C_R           -1   13.80900600   19.30884700    2.68564500 L
 C-C_R           -1   14.53531300   20.12357800    1.84601200 L
 C-C_R           -1   15.84677100   20.47962700    2.16961700 L
 H-H_            -1   17.25107600   24.23379300    1.09020800 L
 H-H_            -1   18.28824500   25.75823800    2.48293800 L
 H-H_            -1   19.10613400   25.03511000    4.52473100 L
 H-H_            -1   19.03131200   22.74125500    5.07497700 L
 H-H_            -1   15.97399000   18.95710100    5.06701300 L
 H-H_            -1   13.84763200   18.39734800    4.44136700 L
 H-H_            -1   12.92253100   19.06024200    2.44894100 L
 H-H_            -1   14.17294700   20.45650600    1.01458900 L
 S-S_R           -1    2.69330800   18.12254800    1.06597100 L
 C-C_R           -1    3.45094100   19.25955800    2.19616600 L
 C-C_R           -1    3.51436700   20.61027700    1.88506200 L
 C-C_R           -1    4.10972900   21.49882900    2.74037800 L
 C-C_R           -1    4.64331100   21.05440100    3.93822600 L
 C-C_R           -1    4.58599100   19.71444000    4.27343800 L
 C-C_R           -1    3.99877300   18.80581600    3.39587300 L
 S-S_R           -1    3.96561300   17.08398500    3.80946800 L
 C-C_R           -1    2.28725200   16.70075000    3.39180900 L
 C-C_R           -1    1.53119100   15.92407000    4.25685900 L
 C-C_R           -1    0.25067100   15.54309900    3.89675800 L
 C-C_R           -1   -0.29690300   15.96912100    2.70260100 L
 C-C_R           -1    0.42940300   16.78385200    1.86296800 L
 C-C_R           -1    1.74086200   17.13990100    2.18657300 L
 H-H_            -1    3.14516700   20.89406700    1.10716400 L
 H-H_            -1    4.18233500   22.41851200    2.49989400 L
 H-H_            -1    5.00022400   21.69538400    4.54168700 L
 H-H_            -1    4.92540300   19.40152900    5.09193300 L
 H-H_            -1    1.86808100   15.61737500    5.08396900 L
 H-H_            -1   -0.25827700   15.05762200    4.45832300 L
 H-H_            -1   -1.18337900   15.72051600    2.46589700 L
 H-H_            -1    0.06703700   17.11678100    1.03154500 L
 S-S_R           -1  -11.41265700   14.78290500    1.08292700 L
 C-C_R           -1  -10.65502300   15.91991500    2.21312200 L
 C-C_R           -1  -10.59159700   17.27063500    1.90201900 L
 C-C_R           -1   -9.99623600   18.15918600    2.75733400 L
 C-C_R           -1   -9.46265400   17.71475800    3.95518200 L
 C-C_R           -1   -9.51997300   16.37479700    4.29039400 L
 C-C_R           -1  -10.10719100   15.46617400    3.41283000 L
 S-S_R           -1  -10.14035200   13.74434300    3.82642400 L
 C-C_R           -1  -11.81871200   13.36110700    3.40876600 L
 C-C_R           -1  -12.57477400   12.58442900    4.27381500 L
 C-C_R           -1  -13.85529300   12.20345600    3.91371500 L
 C-C_R           -1  -14.40286800   12.62947800    2.71955700 L
 C-C_R           -1  -13.67656100   13.44421000    1.87992400 L
 C-C_R           -1  -12.36510300   13.80025800    2.20352900 L
 H-H_            -1  -10.96079800   17.55442400    1.12412000 L
 H-H_            -1   -9.92363000   19.07887000    2.51685000 L
 H-H_            -1   -9.10574000   18.35574100    4.55864400 L
 H-H_            -1   -9.18056200   16.06188700    5.10889000 L
 H-H_            -1  -12.23788400   12.27773300    5.10092500 L
 H-H_            -1  -14.36424300   11.71798000    4.47527900 L
 H-H_            -1  -15.28934300   12.38087300    2.48285300 L
 H-H_            -1  -14.03892700   13.77713800    1.04850100 L
 S-S_R           -1  -25.51856600   11.44317900    1.09988300 L
 C-C_R           -1  -24.76093300   12.58018900    2.23007800 L
 C-C_R           -1  -24.69750700   13.93090900    1.91897500 L
 C-C_R           -1  -24.10214600   14.81946100    2.77429000 L
 C-C_R           -1  -23.56856400   14.37503200    3.97213800 L
 C-C_R           -1  -23.62588300   13.03507100    4.30735000 L
 C-C_R           -1  -24.21310200   12.12644700    3.42978600 L
 S-S_R           -1  -24.24626200   10.40461600    3.84338000 L
 C-C_R           -1  -25.92462300   10.02138100    3.42572200 L
 C-C_R           -1  -26.68068300    9.24470200    4.29077100 L
 C-C_R           -1  -27.96120300    8.86373000    3.93067100 L
 C-C_R           -1  -28.50877700    9.28975200    2.73651300 L
 C-C_R           -1  -27.78247100   10.10448300    1.89688000 L
 C-C_R           -1  -26.47101200   10.46053200    2.22048500 L
 H-H_            -1  -25.06670700   14.21469800    1.14107600 L
 H-H_            -1  -24.02953900   15.73914300    2.53380600 L
 H-H_            -1  -23.21165000   15.01601500    4.57560000 L
 H-H_            -1  -23.28647200   12.72216100    5.12584600 L
 H-H_            -1  -26.34379300    8.93800600    5.11788100 L
 H-H_            -1  -28.47015200    8.37825300    4.49223500 L
 H-H_            -1  -29.39525300    9.04114700    2.49980900 L
 H-H_            -1  -28.14483700   10.43741200    1.06545700 L
 S-S_R           -1   16.80921100   21.45132800    7.20679700 L
 C-C_R           -1   17.56684400   22.58833800    8.33699200 L
 C-C_R           -1   17.63027000   23.93905800    8.02588900 L
 C-C_R           -1   18.22563200   24.82761100    8.88120400 L
 C-C_R           -1   18.75921400   24.38318300   10.07905200 L
 C-C_R           -1   18.70189400   23.04322200   10.41426400 L
 C-C_R           -1   18.11467500   22.13459800    9.53670000 L
 S-S_R           -1   18.08151600   20.41276700    9.95029400 L
 C-C_R           -1   16.40315600   20.02953100    9.53263600 L
 C-C_R           -1   15.64709400   19.25285200   10.39768500 L
 C-C_R           -1   14.36657400   18.87188100   10.03758500 L
 C-C_R           -1   13.81900000   19.29790200    8.84342700 L
 C-C_R           -1   14.54530600   20.11263400    8.00379400 L
 C-C_R           -1   15.85676500   20.46868300    8.32739900 L
 H-H_            -1   17.26107000   24.22284800    7.24799000 L
 H-H_            -1   18.29823800   25.74729400    8.64072000 L
 H-H_            -1   19.11612700   25.02416500   10.68251400 L
 H-H_            -1   19.04130600   22.73031000   11.23276000 L
 H-H_            -1   15.98398400   18.94615700   11.22479500 L
 H-H_            -1   13.85762500   18.38640400   10.59914900 L
 H-H_            -1   12.93252400   19.04929800    8.60672300 L
 H-H_            -1   14.18294000   20.44556100    7.17237100 L
 S-S_R           -1    2.70330100   18.11160200    7.22375300 L
 C-C_R           -1    3.46093500   19.24861300    8.35394800 L
 C-C_R           -1    3.52436000   20.59933200    8.04284500 L
 C-C_R           -1    4.11972100   21.48788400    8.89816000 L
 C-C_R           -1    4.65330400   21.04345600   10.09600800 L
 C-C_R           -1    4.59598500   19.70349500   10.43122000 L
 C-C_R           -1    4.00876500   18.79487200    9.55365600 L
 S-S_R           -1    3.97560600   17.07304100    9.96725000 L
 C-C_R           -1    2.29724500   16.68980400    9.54959200 L
 C-C_R           -1    1.54118400   15.91312500   10.41464100 L
 C-C_R           -1    0.26066500   15.53215400   10.05454100 L
 C-C_R           -1   -0.28691000   15.95817600    8.86038300 L
 C-C_R           -1    0.43939700   16.77290800    8.02075000 L
 C-C_R           -1    1.75085500   17.12895600    8.34435500 L
 H-H_            -1    3.15516000   20.88312200    7.26494600 L
 H-H_            -1    4.19232800   22.40756800    8.65767600 L
 H-H_            -1    5.01021800   21.68443900   10.69947000 L
 H-H_            -1    4.93539600   19.39058400   11.24971600 L
 H-H_            -1    1.87807400   15.60643100   11.24175100 L
 H-H_            -1   -0.24828500   15.04667800   10.61610500 L
 H-H_            -1   -1.17338500   15.70957100    8.62367900 L
 H-H_            -1    0.07703100   17.10583500    7.18932700 L
 S-S_R           -1  -11.40266300   14.77196100    7.24070900 L
 C-C_R           -1  -10.64503000   15.90897000    8.37090400 L
 C-C_R           -1  -10.58160400   17.25968900    8.05980100 L
 C-C_R           -1   -9.98624300   18.14824200    8.91511600 L
 C-C_R           -1   -9.45266100   17.70381400   10.11296400 L
 C-C_R           -1   -9.50998000   16.36385300   10.44817600 L
 C-C_R           -1  -10.09719900   15.45522900    9.57061200 L
 S-S_R           -1  -10.13035900   13.73339800    9.98420600 L
 C-C_R           -1  -11.80872000   13.35016200    9.56654800 L
 C-C_R           -1  -12.56478000   12.57348300   10.43159700 L
 C-C_R           -1  -13.84530000   12.19251200   10.07149700 L
 C-C_R           -1  -14.39287400   12.61853400    8.87733900 L
 C-C_R           -1  -13.66656800   13.43326500    8.03770600 L
 C-C_R           -1  -12.35510900   13.78931400    8.36131200 L
 H-H_            -1  -10.95080400   17.54347900    7.28190200 L
 H-H_            -1   -9.91363600   19.06792500    8.67463200 L
 H-H_            -1   -9.09574700   18.34479700   10.71642600 L
 H-H_            -1   -9.17056900   16.05094100   11.26667200 L
 H-H_            -1  -12.22789000   12.26678800   11.25870700 L
 H-H_            -1  -14.35424900   11.70703500   10.63306200 L
 H-H_            -1  -15.27935000   12.36992900    8.64063500 L
 H-H_            -1  -14.02893500   13.76619300    7.20628400 L
 S-S_R           -1  -25.50857300   11.43223400    7.25766500 L
 C-C_R           -1  -24.75093900   12.56924400    8.38786000 L
 C-C_R           -1  -24.68751400   13.91996400    8.07675700 L
 C-C_R           -1  -24.09215300   14.80851600    8.93207200 L
 C-C_R           -1  -23.55857000   14.36408800   10.12992000 L
 C-C_R           -1  -23.61588900   13.02412700   10.46513200 L
 C-C_R           -1  -24.20310900   12.11550300    9.58756800 L
 S-S_R           -1  -24.23626800   10.39367200   10.00116200 L
 C-C_R           -1  -25.91462900   10.01043700    9.58350400 L
 C-C_R           -1  -26.67069000    9.23375700   10.44855300 L
 C-C_R           -1  -27.95120900    8.85278600   10.08845300 L
 C-C_R           -1  -28.49878400    9.27880700    8.89429500 L
 C-C_R           -1  -27.77247700   10.09353900    8.05466200 L
 C-C_R           -1  -26.46101900   10.44958800    8.37826800 L
 H-H_            -1  -25.05671400   14.20375300    7.29885800 L
 H-H_            -1  -24.01954600   15.72819900    8.69158800 L
 H-H_            -1  -23.20165600   15.00507000   10.73338200 L
 H-H_            -1  -23.27647900   12.71121500   11.28362800 L
 H-H_            -1  -26.33380000    8.92706200   11.27566300 L
 H-H_            -1  -28.46015900    8.36730900   10.65001700 L
 H-H_            -1  -29.38525900    9.03020300    8.65759100 L
 H-H_            -1  -28.13484400   10.42646700    7.22324000 L
 S-S_R           -1   23.34046900   11.48952000  -11.29496200 L
 C-C_R           -1   24.09810300   12.62653000  -10.16476700 L
 C-C_R           -1   24.16152800   13.97725000  -10.47587000 L
 C-C_R           -1   24.75688900   14.86580200   -9.62055500 L
 C-C_R           -1   25.29047200   14.42137300   -8.42270700 L
 C-C_R           -1   25.23315300   13.08141200   -8.08749500 L
 C-C_R           -1   24.64593300   12.17278900   -8.96505900 L
 S-S_R           -1   24.61277400   10.45095700   -8.55146500 L
 C-C_R           -1   22.93441300   10.06772200   -8.96912300 L
 C-C_R           -1   22.17835200    9.29104300   -8.10407400 L
 C-C_R           -1   20.89783300    8.91007200   -8.46417400 L
 C-C_R           -1   20.35025800    9.33609300   -9.65833200 L
 C-C_R           -1   21.07656500   10.15082400  -10.49796500 L
 C-C_R           -1   22.38802300   10.50687300  -10.17435900 L
 H-H_            -1   23.79232800   14.26103900  -11.25376900 L
 H-H_            -1   24.82949600   15.78548400   -9.86103900 L
 H-H_            -1   25.64738500   15.06235600   -7.81924500 L
 H-H_            -1   25.57256300   12.76850200   -7.26899900 L
 H-H_            -1   22.51524200    8.98434700   -7.27696400 L
 H-H_            -1   20.38888300    8.42459400   -7.90261000 L
 H-H_            -1   19.46378300    9.08748800   -9.89503600 L
 H-H_            -1   20.71419800   10.48375300  -11.32938700 L
 S-S_R           -1    9.23455900    8.14979400  -11.27800600 L
 C-C_R           -1    9.99219300    9.28680400  -10.14781100 L
 C-C_R           -1   10.05561900   10.63752300  -10.45891400 L
 C-C_R           -1   10.65097900   11.52607600   -9.60359900 L
 C-C_R           -1   11.18456200   11.08164800   -8.40575100 L
 C-C_R           -1   11.12724300    9.74168700   -8.07053900 L
 C-C_R           -1   10.54002400    8.83306300   -8.94810300 L
 S-S_R           -1   10.50686400    7.11123100   -8.53450900 L
 C-C_R           -1    8.82850300    6.72799600   -8.95216700 L
 C-C_R           -1    8.07244200    5.95131700   -8.08711800 L
 C-C_R           -1    6.79192200    5.57034600   -8.44721800 L
 C-C_R           -1    6.24434800    5.99636700   -9.64137600 L
 C-C_R           -1    6.97065500    6.81109900  -10.48100900 L
 C-C_R           -1    8.28211300    7.16714700  -10.15740300 L
 H-H_            -1    9.68641800   10.92131300  -11.23681300 L
 H-H_            -1   10.72358700   12.44575800   -9.84408300 L
 H-H_            -1   11.54147600   11.72263000   -7.80228900 L
 H-H_            -1   11.46665300    9.42877600   -7.25204300 L
 H-H_            -1    8.40933200    5.64462100   -7.26000800 L
 H-H_            -1    6.28297300    5.08486800   -7.88565400 L
 H-H_            -1    5.35787200    5.74776200   -9.87808000 L
 H-H_            -1    6.60828800    7.14402700  -11.31243200 L
 S-S_R           -1   -4.87140600    4.81015100  -11.26105000 L
 C-C_R           -1   -4.11377100    5.94716100  -10.13085500 L
 C-C_R           -1   -4.05034600    7.29788100  -10.44195800 L
 C-C_R           -1   -3.45498500    8.18643300   -9.58664200 L
 C-C_R           -1   -2.92140200    7.74200500   -8.38879500 L
 C-C_R           -1   -2.97872200    6.40204400   -8.05358300 L
 C-C_R           -1   -3.56594100    5.49342100   -8.93114700 L
 S-S_R           -1   -3.59910000    3.77158900   -8.51755200 L
 C-C_R           -1   -5.27746100    3.38835300   -8.93521100 L
 C-C_R           -1   -6.03352200    2.61167400   -8.07016200 L
 C-C_R           -1   -7.31404200    2.23070300   -8.43026200 L
 C-C_R           -1   -7.86161600    2.65672400   -9.62442000 L
 C-C_R           -1   -7.13530900    3.47145700  -10.46405300 L
 C-C_R           -1   -5.82385100    3.82750400  -10.14044700 L
 H-H_            -1   -4.41954600    7.58167000  -11.21985700 L
 H-H_            -1   -3.38237800    9.10611500   -9.82712600 L
 H-H_            -1   -2.56449000    8.38298700   -7.78533300 L
 H-H_            -1   -2.63931100    6.08913300   -7.23508700 L
 H-H_            -1   -5.69663200    2.30497800   -7.24305100 L
 H-H_            -1   -7.82299100    1.74522600   -7.86869700 L
 H-H_            -1   -8.74809200    2.40811900   -9.86112400 L
 H-H_            -1   -7.49767600    3.80438400  -11.29547500 L
 S-S_R           -1  -18.97731600    1.47042500  -11.24409400 L
 C-C_R           -1  -18.21968100    2.60743500  -10.11389900 L
 C-C_R           -1  -18.15625500    3.95815500  -10.42500200 L
 C-C_R           -1  -17.56089500    4.84670700   -9.56968700 L
 C-C_R           -1  -17.02731300    4.40227900   -8.37183900 L
 C-C_R           -1  -17.08463100    3.06231800   -8.03662700 L
 C-C_R           -1  -17.67185000    2.15369400   -8.91419100 L
 S-S_R           -1  -17.70501000    0.43186200   -8.50059600 L
 C-C_R           -1  -19.38337100    0.04862700   -8.91825500 L
 C-C_R           -1  -20.13943200   -0.72805200   -8.05320600 L
 C-C_R           -1  -21.41995200   -1.10902300   -8.41330600 L
 C-C_R           -1  -21.96752600   -0.68300200   -9.60746400 L
 C-C_R           -1  -21.24122000    0.13173000  -10.44709700 L
 C-C_R           -1  -19.92976100    0.48777800  -10.12349100 L
 H-H_            -1  -18.52545600    4.24194400  -11.20290100 L
 H-H_            -1  -17.48828700    5.76639000   -9.81017000 L
 H-H_            -1  -16.67039900    5.04326200   -7.76837700 L
 H-H_            -1  -16.74522100    2.74940700   -7.21813100 L
 H-H_            -1  -19.80254200   -1.03474800   -7.22609500 L
 H-H_            -1  -21.92890100   -1.59450100   -7.85174100 L
 H-H_            -1  -22.85400200   -0.93160700   -9.84416800 L
 H-H_            -1  -21.60358600    0.46465800  -11.27851900 L
 S-S_R           -1   23.35046100   11.47857500   -5.13718000 L
 C-C_R           -1   24.10809600   12.61558500   -4.00698500 L
 C-C_R           -1   24.17152200   13.96630500   -4.31808800 L
 C-C_R           -1   24.76688200   14.85485700   -3.46277200 L
 C-C_R           -1   25.30046400   14.41042800   -2.26492500 L
 C-C_R           -1   25.24314600   13.07046700   -1.92971200 L
 C-C_R           -1   24.65592700   12.16184400   -2.80727700 L
 S-S_R           -1   24.62276700   10.44001300   -2.39368200 L
 C-C_R           -1   22.94440600   10.05677700   -2.81134100 L
 C-C_R           -1   22.18834500    9.28009800   -1.94629200 L
 C-C_R           -1   20.90782500    8.89912600   -2.30639200 L
 C-C_R           -1   20.36025100    9.32514800   -3.50055000 L
 C-C_R           -1   21.08655800   10.13988000   -4.34018300 L
 C-C_R           -1   22.39801600   10.49592800   -4.01657700 L
 H-H_            -1   23.80232100   14.25009400   -5.09598700 L
 H-H_            -1   24.83949000   15.77454000   -3.70325600 L
 H-H_            -1   25.65737800   15.05141100   -1.66146300 L
 H-H_            -1   25.58255600   12.75755600   -1.11121700 L
 H-H_            -1   22.52523500    8.97340300   -1.11918100 L
 H-H_            -1   20.39887600    8.41365000   -1.74482700 L
 H-H_            -1   19.47377500    9.07654300   -3.73725400 L
 H-H_            -1   20.72419100   10.47280800   -5.17160500 L
 S-S_R           -1    9.24455200    8.13884900   -5.12022400 L
 C-C_R           -1   10.00218600    9.27585900   -3.99002900 L
 C-C_R           -1   10.06561200   10.62657900   -4.30113200 L
 C-C_R           -1   10.66097300   11.51513000   -3.44581700 L
 C-C_R           -1   11.19455500   11.07070200   -2.24796900 L
 C-C_R           -1   11.13723600    9.73074100   -1.91275700 L
 C-C_R           -1   10.55001700    8.82211700   -2.79032100 L
 S-S_R           -1   10.51685800    7.10028700   -2.37672600 L
 C-C_R           -1    8.83849700    6.71705100   -2.79438500 L
 C-C_R           -1    8.08243600    5.94037200   -1.92933600 L
 C-C_R           -1    6.80191600    5.55940000   -2.28943600 L
 C-C_R           -1    6.25434200    5.98542200   -3.48359400 L
 C-C_R           -1    6.98064700    6.80015400   -4.32322700 L
 C-C_R           -1    8.29210700    7.15620200   -3.99962100 L
 H-H_            -1    9.69641200   10.91036800   -5.07903100 L
 H-H_            -1   10.73358000   12.43481300   -3.68630000 L
 H-H_            -1   11.55146800   11.71168500   -1.64450700 L
 H-H_            -1   11.47664700    9.41783100   -1.09426100 L
 H-H_            -1    8.41932600    5.63367600   -1.10222500 L
 H-H_            -1    6.29296700    5.07392400   -1.72787100 L
 H-H_            -1    5.36786600    5.73681700   -3.72029800 L
 H-H_            -1    6.61828100    7.13308200   -5.15464900 L
 S-S_R           -1   -4.86141300    4.79920700   -5.10326700 L
 C-C_R           -1   -4.10377800    5.93621600   -3.97307300 L
 C-C_R           -1   -4.04035200    7.28693600   -4.28417600 L
 C-C_R           -1   -3.44499200    8.17548900   -3.42886000 L
 C-C_R           -1   -2.91141000    7.73106000   -2.23101300 L
 C-C_R           -1   -2.96872900    6.39109900   -1.89580000 L
 C-C_R           -1   -3.55594700    5.48247500   -2.77336500 L
 S-S_R           -1   -3.58910700    3.76064400   -2.35977000 L
 C-C_R           -1   -5.26746800    3.37740900   -2.77742900 L
 C-C_R           -1   -6.02352900    2.60073000   -1.91238000 L
 C-C_R           -1   -7.30404900    2.21975800   -2.27248000 L
 C-C_R           -1   -7.85162400    2.64577900   -3.46663800 L
 C-C_R           -1   -7.12531700    3.46051100   -4.30627100 L
 C-C_R           -1   -5.81385900    3.81656000   -3.98266500 L
 H-H_            -1   -4.40955300    7.57072500   -5.06207500 L
 H-H_            -1   -3.37238400    9.09517100   -3.66934400 L
 H-H_            -1   -2.55449600    8.37204200   -1.62755100 L
 H-H_            -1   -2.62931800    6.07818800   -1.07730500 L
 H-H_            -1   -5.68664000    2.29403400   -1.08526900 L
 H-H_            -1   -7.81299800    1.73428100   -1.71091500 L
 H-H_            -1   -8.73809900    2.39717500   -3.70334100 L
 H-H_            -1   -7.48768300    3.79344000   -5.13769300 L
 S-S_R           -1  -18.96732200    1.45948000   -5.08631200 L
 C-C_R           -1  -18.20968800    2.59649000   -3.95611700 L
 C-C_R           -1  -18.14626200    3.94721000   -4.26722000 L
 C-C_R           -1  -17.55090100    4.83576300   -3.41190400 L
 C-C_R           -1  -17.01731900    4.39133300   -2.21405700 L
 C-C_R           -1  -17.07463900    3.05137300   -1.87884400 L
 C-C_R           -1  -17.66185700    2.14274900   -2.75640900 L
 S-S_R           -1  -17.69501700    0.42091800   -2.34281400 L
 C-C_R           -1  -19.37337800    0.03768300   -2.76047300 L
 C-C_R           -1  -20.12943800   -0.73899600   -1.89542400 L
 C-C_R           -1  -21.40995900   -1.11996800   -2.25552400 L
 C-C_R           -1  -21.95753300   -0.69394700   -3.44968200 L
 C-C_R           -1  -21.23122700    0.12078500   -4.28931500 L
 C-C_R           -1  -19.91976800    0.47683400   -3.96570900 L
 H-H_            -1  -18.51546200    4.23099900   -5.04511900 L
 H-H_            -1  -17.47829400    5.75544500   -3.65238800 L
 H-H_            -1  -16.66040600    5.03231600   -1.61059500 L
 H-H_            -1  -16.73522700    2.73846200   -1.06034900 L
 H-H_            -1  -19.79254900   -1.04569200   -1.06831300 L
 H-H_            -1  -21.91890700   -1.60544500   -1.69395900 L
 H-H_            -1  -22.84400900   -0.94255100   -3.68638500 L
 H-H_            -1  -21.59359300    0.45371300   -5.12073700 L
 S-S_R           -1   23.36045500   11.46763000    1.02060300 L
 C-C_R           -1   24.11808900   12.60464000    2.15079700 L
 C-C_R           -1   24.18151500   13.95535900    1.83969400 L
 C-C_R           -1   24.77687600   14.84391200    2.69501000 L
 C-C_R           -1   25.31045800   14.39948400    3.89285700 L
 C-C_R           -1   25.25313800   13.05952300    4.22807000 L
 C-C_R           -1   24.66592000   12.15089900    3.35050500 L
 S-S_R           -1   24.63276000   10.42906800    3.76410000 L
 C-C_R           -1   22.95440000   10.04583200    3.34644100 L
 C-C_R           -1   22.19833900    9.26915300    4.21149000 L
 C-C_R           -1   20.91781900    8.88818200    3.85139000 L
 C-C_R           -1   20.37024400    9.31420400    2.65723200 L
 C-C_R           -1   21.09655000   10.12893500    1.81759900 L
 C-C_R           -1   22.40800900   10.48498400    2.14120500 L
 H-H_            -1   23.81231500   14.23915000    1.06179500 L
 H-H_            -1   24.84948300   15.76359500    2.45452600 L
 H-H_            -1   25.66737100   15.04046700    4.49631900 L
 H-H_            -1   25.59255000   12.74661100    5.04656500 L
 H-H_            -1   22.53522800    8.96245800    5.03860100 L
 H-H_            -1   20.40887000    8.40270500    4.41295500 L
 H-H_            -1   19.48376900    9.06559900    2.42052900 L
 H-H_            -1   20.73418400   10.46186300    0.98617700 L
 S-S_R           -1    9.25454500    8.12790500    1.03755800 L
 C-C_R           -1   10.01218000    9.26491400    2.16775300 L
 C-C_R           -1   10.07560500   10.61563300    1.85665000 L
 C-C_R           -1   10.67096600   11.50418600    2.71196600 L
 C-C_R           -1   11.20454800   11.05975800    3.90981300 L
 C-C_R           -1   11.14722900    9.71979700    4.24502600 L
 C-C_R           -1   10.56001100    8.81117300    3.36746100 L
 S-S_R           -1   10.52685000    7.08934200    3.78105600 L
 C-C_R           -1    8.84849000    6.70610600    3.36339700 L
 C-C_R           -1    8.09242900    5.92942700    4.22844600 L
 C-C_R           -1    6.81190900    5.54845600    3.86834600 L
 C-C_R           -1    6.26433400    5.97447700    2.67418800 L
 C-C_R           -1    6.99064100    6.78920900    1.83455500 L
 C-C_R           -1    8.30209900    7.14525800    2.15816100 L
 H-H_            -1    9.70640400   10.89942300    1.07875100 L
 H-H_            -1   10.74357300   12.42386900    2.47148200 L
 H-H_            -1   11.56146200   11.70074000    4.51327500 L
 H-H_            -1   11.48664000    9.40688500    5.06352100 L
 H-H_            -1    8.42931800    5.62273200    5.05555700 L
 H-H_            -1    6.30296000    5.06297900    4.42991100 L
 H-H_            -1    5.37785900    5.72587300    2.43748500 L
 H-H_            -1    6.62827500    7.12213700    1.00313300 L
 S-S_R           -1   -4.85141900    4.78826200    1.05451500 L
 C-C_R           -1   -4.09378600    5.92527200    2.18470900 L
 C-C_R           -1   -4.03035900    7.27599200    1.87360600 L
 C-C_R           -1   -3.43499800    8.16454300    2.72892200 L
 C-C_R           -1   -2.90141600    7.72011500    3.92676900 L
 C-C_R           -1   -2.95873600    6.38015400    4.26198200 L
 C-C_R           -1   -3.54595400    5.47153000    3.38441700 L
 S-S_R           -1   -3.57911400    3.74969900    3.79801200 L
 C-C_R           -1   -5.25747400    3.36646400    3.38035300 L
 C-C_R           -1   -6.01353600    2.58978400    4.24540200 L
 C-C_R           -1   -7.29405600    2.20881300    3.88530200 L
 C-C_R           -1   -7.84163000    2.63483500    2.69114500 L
 C-C_R           -1   -7.11532400    3.44956600    1.85151200 L
 C-C_R           -1   -5.80386500    3.80561500    2.17511700 L
 H-H_            -1   -4.39956000    7.55978100    1.09570800 L
 H-H_            -1   -3.36239200    9.08422600    2.48843800 L
 H-H_            -1   -2.54450300    8.36109800    4.53023100 L
 H-H_            -1   -2.61932400    6.06724300    5.08047700 L
 H-H_            -1   -5.67664600    2.28308900    5.07251300 L
 H-H_            -1   -7.80300400    1.72333600    4.44686700 L
 H-H_            -1   -8.72810600    2.38623000    2.45444100 L
 H-H_            -1   -7.47769000    3.78249400    1.02008900 L
 S-S_R           -1  -18.95732900    1.44853600    1.07147100 L
 C-C_R           -1  -18.19969500    2.58554600    2.20166500 L
 C-C_R           -1  -18.13626900    3.93626500    1.89056200 L
 C-C_R           -1  -17.54090800    4.82481700    2.74587800 L
 C-C_R           -1  -17.00732600    4.38038900    3.94372500 L
 C-C_R           -1  -17.06464500    3.04042800    4.27893800 L
 C-C_R           -1  -17.65186400    2.13180400    3.40137300 L
 S-S_R           -1  -17.68502400    0.40997300    3.81496800 L
 C-C_R           -1  -19.36338400    0.02673800    3.39730900 L
 C-C_R           -1  -20.11944600   -0.74994200    4.26235800 L
 C-C_R           -1  -21.39996500   -1.13091300    3.90225800 L
 C-C_R           -1  -21.94754000   -0.70489100    2.70810100 L
 C-C_R           -1  -21.22123300    0.10984000    1.86846800 L
 C-C_R           -1  -19.90977500    0.46588900    2.19207300 L
 H-H_            -1  -18.50547000    4.22005500    1.11266400 L
 H-H_            -1  -17.46830200    5.74450000    2.50539400 L
 H-H_            -1  -16.65041200    5.02137200    4.54718700 L
 H-H_            -1  -16.72523400    2.72751700    5.09743300 L
 H-H_            -1  -19.78255600   -1.05663700    5.08946900 L
 H-H_            -1  -21.90891400   -1.61639000    4.46382300 L
 H-H_            -1  -22.83401500   -0.95349600    2.47139700 L
 H-H_            -1  -21.58359900    0.44276800    1.03704500 L
 S-S_R           -1   23.37044800   11.45668500    7.17838500 L
 C-C_R           -1   24.12808200   12.59369500    8.30857900 L
 C-C_R           -1   24.19150800   13.94441500    7.99747600 L
 C-C_R           -1   24.78686900   14.83296700    8.85279200 L
 C-C_R           -1   25.32045100   14.38853900   10.05063900 L
 C-C_R           -1   25.26313200   13.04857800   10.38585200 L
 C-C_R           -1   24.67591400   12.13995400    9.50828700 L
 S-S_R           -1   24.64275300   10.41812300    9.92188200 L
 C-C_R           -1   22.96439300   10.03488700    9.50422300 L
 C-C_R           -1   22.20833100    9.25820800   10.36927200 L
 C-C_R           -1   20.92781200    8.87723700   10.00917200 L
 C-C_R           -1   20.38023700    9.30325800    8.81501500 L
 C-C_R           -1   21.10654400   10.11799100    7.97538200 L
 C-C_R           -1   22.41800200   10.47403900    8.29898700 L
 H-H_            -1   23.82230700   14.22820500    7.21957800 L
 H-H_            -1   24.85947500   15.75265000    8.61230800 L
 H-H_            -1   25.67736500   15.02952200   10.65410100 L
 H-H_            -1   25.60254300   12.73566700   11.20434700 L
 H-H_            -1   22.54522100    8.95151200   11.19638300 L
 H-H_            -1   20.41886300    8.39176100   10.57073700 L
 H-H_            -1   19.49376200    9.05465400    8.57831100 L
 H-H_            -1   20.74417800   10.45091800    7.14395900 L
 S-S_R           -1    9.26453800    8.11695900    7.19534100 L
 C-C_R           -1   10.02217200    9.25396900    8.32553500 L
 C-C_R           -1   10.08559800   10.60468900    8.01443200 L
 C-C_R           -1   10.68096000   11.49324100    8.86974800 L
 C-C_R           -1   11.21454100   11.04881300   10.06759500 L
 C-C_R           -1   11.15722200    9.70885200   10.40280800 L
 C-C_R           -1   10.57000400    8.80022800    9.52524300 L
 S-S_R           -1   10.53684300    7.07839700    9.93883800 L
 C-C_R           -1    8.85848300    6.69516100    9.52117900 L
 C-C_R           -1    8.10242200    5.91848200   10.38622800 L
 C-C_R           -1    6.82190200    5.53751100   10.02612800 L
 C-C_R           -1    6.27432800    5.96353200    8.83197100 L
 C-C_R           -1    7.00063400    6.77826400    7.99233800 L
 C-C_R           -1    8.31209300    7.13431300    8.31594300 L
 H-H_            -1    9.71639800   10.88847900    7.23653400 L
 H-H_            -1   10.75356600   12.41292400    8.62926400 L
 H-H_            -1   11.57145500   11.68979600   10.67105700 L
 H-H_            -1   11.49663300    9.39594100   11.22130300 L
 H-H_            -1    8.43931200    5.61178600   11.21333900 L
 H-H_            -1    6.31295400    5.05203400   10.58769300 L
 H-H_            -1    5.38785200    5.71492800    8.59526700 L
 H-H_            -1    6.63826800    7.11119200    7.16091500 L
 S-S_R           -1   -4.84142600    4.77731600    7.21229700 L
 C-C_R           -1   -4.08379200    5.91432600    8.34249100 L
 C-C_R           -1   -4.02036700    7.26504600    8.03138800 L
 C-C_R           -1   -3.42500500    8.15359900    8.88670400 L
 C-C_R           -1   -2.89142300    7.70917000   10.08455200 L
 C-C_R           -1   -2.94874200    6.36920900   10.41976400 L
 C-C_R           -1   -3.53596100    5.46058600    9.54219900 L
 S-S_R           -1   -3.56912100    3.73875500    9.95579400 L
 C-C_R           -1   -5.24748100    3.35551800    9.53813500 L
 C-C_R           -1   -6.00354300    2.57884000   10.40318400 L
 C-C_R           -1   -7.28406200    2.19786800   10.04308400 L
 C-C_R           -1   -7.83163700    2.62388900    8.84892700 L
 C-C_R           -1   -7.10533000    3.43862200    8.00929400 L
 C-C_R           -1   -5.79387200    3.79467000    8.33289900 L
 H-H_            -1   -4.38956700    7.54883600    7.25349000 L
 H-H_            -1   -3.35239900    9.07328200    8.64622000 L
 H-H_            -1   -2.53450900    8.35015300   10.68801300 L
 H-H_            -1   -2.60933100    6.05629800   11.23825900 L
 H-H_            -1   -5.66665300    2.27214400   11.23029500 L
 H-H_            -1   -7.79301100    1.71239200   10.60464900 L
 H-H_            -1   -8.71811200    2.37528500    8.61222300 L
 H-H_            -1   -7.46769600    3.77154900    7.17787100 L
 S-S_R           -1  -18.94733600    1.43759000    7.22925300 L
 C-C_R           -1  -18.18970200    2.57460000    8.35944700 L
 C-C_R           -1  -18.12627600    3.92532000    8.04834400 L
 C-C_R           -1  -17.53091400    4.81387200    8.90366000 L
 C-C_R           -1  -16.99733300    4.36944400   10.10150800 L
 C-C_R           -1  -17.05465200    3.02948300   10.43672000 L
 C-C_R           -1  -17.64187100    2.12085900    9.55915500 L
 S-S_R           -1  -17.67503100    0.39902900    9.97275000 L
 C-C_R           -1  -19.35339100    0.01579200    9.55509100 L
 C-C_R           -1  -20.10945200   -0.76088700   10.42014000 L
 C-C_R           -1  -21.38997200   -1.14185800   10.06004000 L
 C-C_R           -1  -21.93754700   -0.71583600    8.86588300 L
 C-C_R           -1  -21.21124000    0.09889600    8.02625000 L
 C-C_R           -1  -19.89978100    0.45494400    8.34985500 L
 H-H_            -1  -18.49547600    4.20911000    7.27044600 L
 H-H_            -1  -17.45830800    5.73355500    8.66317600 L
 H-H_            -1  -16.64041900    5.01042700   10.70496900 L
 H-H_            -1  -16.71524100    2.71657200   11.25521500 L
 H-H_            -1  -19.77256300   -1.06758200   11.24725100 L
 H-H_            -1  -21.89892100   -1.62733400   10.62160500 L
 H-H_            -1  -22.82402200   -0.96444100    8.62917900 L
 H-H_            -1  -21.57360600    0.43182300    7.19482700 L
 S-S_R           -1   29.90170600    1.49487700  -11.32337400 L
 C-C_R           -1   30.65934000    2.63188600  -10.19318000 L
 C-C_R           -1   30.72276600    3.98260600  -10.50428300 L
 C-C_R           -1   31.31812600    4.87115800   -9.64896700 L
 C-C_R           -1   31.85170900    4.42673000   -8.45111900 L
 C-C_R           -1   31.79439000    3.08676900   -8.11590700 L
 C-C_R           -1   31.20717100    2.17814500   -8.99347200 L
 S-S_R           -1   31.17401100    0.45631400   -8.57987700 L
 C-C_R           -1   29.49565000    0.07307900   -8.99753600 L
 C-C_R           -1   28.73958900   -0.70360000   -8.13248700 L
 C-C_R           -1   27.45907000   -1.08457200   -8.49258700 L
 C-C_R           -1   26.91149500   -0.65855000   -9.68674400 L
 C-C_R           -1   27.63780200    0.15618100  -10.52637700 L
 C-C_R           -1   28.94926100    0.51223000  -10.20277200 L
 H-H_            -1   30.35356500    4.26639500  -11.28218100 L
 H-H_            -1   31.39073400    5.79084100   -9.88945100 L
 H-H_            -1   32.20862300    5.06771300   -7.84765800 L
 H-H_            -1   32.13380100    2.77385800   -7.29741200 L
 H-H_            -1   29.07647900   -1.01029600   -7.30537600 L
 H-H_            -1   26.95012000   -1.57004900   -7.93102200 L
 H-H_            -1   26.02502000   -0.90715500   -9.92344800 L
 H-H_            -1   27.27543600    0.48911000  -11.35780000 L
 S-S_R           -1   15.79579700   -1.84485000  -11.30641800 L
 C-C_R           -1   16.55343000   -0.70784000  -10.17622400 L
 C-C_R           -1   16.61685600    0.64288000  -10.48732700 L
 C-C_R           -1   17.21221700    1.53143300   -9.63201100 L
 C-C_R           -1   17.74580000    1.08700400   -8.43416300 L
 C-C_R           -1   17.68848000   -0.25295700   -8.09895100 L
 C-C_R           -1   17.10126100   -1.16158100   -8.97651600 L
 S-S_R           -1   17.06810200   -2.88341200   -8.56292100 L
 C-C_R           -1   15.38974100   -3.26664700   -8.98058000 L
 C-C_R           -1   14.63368000   -4.04332600   -8.11553100 L
 C-C_R           -1   13.35316100   -4.42429800   -8.47563100 L
 C-C_R           -1   12.80558600   -3.99827700   -9.66978800 L
 C-C_R           -1   13.53189300   -3.18354500  -10.50942100 L
 C-C_R           -1   14.84335100   -2.82749600  -10.18581600 L
 H-H_            -1   16.24765600    0.92666900  -11.26522500 L
 H-H_            -1   17.28482400    2.45111500   -9.87249500 L
 H-H_            -1   18.10271300    1.72798600   -7.83070200 L
 H-H_            -1   18.02789200   -0.56586800   -7.28045600 L
 H-H_            -1   14.97057000   -4.35002200   -7.28842000 L
 H-H_            -1   12.84421100   -4.90977500   -7.91406600 L
 H-H_            -1   11.91911100   -4.24688100   -9.90649200 L
 H-H_            -1   13.16952700   -2.85061600  -11.34084400 L
 S-S_R           -1    1.68983200   -5.18449200  -11.28946200 L
 C-C_R           -1    2.44746600   -4.04748200  -10.15926700 L
 C-C_R           -1    2.51089200   -2.69676300  -10.47037000 L
 C-C_R           -1    3.10625200   -1.80821000   -9.61505500 L
 C-C_R           -1    3.63983500   -2.25263900   -8.41720700 L
 C-C_R           -1    3.58251600   -3.59260000   -8.08199500 L
 C-C_R           -1    2.99529700   -4.50122400   -8.95955900 L
 S-S_R           -1    2.96213700   -6.22305500   -8.54596500 L
 C-C_R           -1    1.28377600   -6.60629000   -8.96362300 L
 C-C_R           -1    0.52771500   -7.38296900   -8.09857400 L
 C-C_R           -1   -0.75280400   -7.76394000   -8.45867400 L
 C-C_R           -1   -1.30037900   -7.33791900   -9.65283200 L
 C-C_R           -1   -0.57407200   -6.52318800  -10.49246500 L
 C-C_R           -1    0.73738600   -6.16713900  -10.16886000 L
 H-H_            -1    2.14169100   -2.41297300  -11.24826900 L
 H-H_            -1    3.17886000   -0.88852800   -9.85553900 L
 H-H_            -1    3.99674900   -1.61165600   -7.81374500 L
 H-H_            -1    3.92192700   -3.90551000   -7.26349900 L
 H-H_            -1    0.86460500   -7.68966500   -7.27146400 L
 H-H_            -1   -1.26175400   -8.24941800   -7.89711000 L
 H-H_            -1   -2.18685400   -7.58652400   -9.88953600 L
 H-H_            -1   -0.93643900   -6.19025900  -11.32388800 L
 S-S_R           -1  -12.41607700   -8.52421800  -11.27250600 L
 C-C_R           -1  -11.65844400   -7.38720900  -10.14231100 L
 C-C_R           -1  -11.59501800   -6.03648900  -10.45341500 L
 C-C_R           -1  -10.99965700   -5.14793600   -9.59809900 L
 C-C_R           -1  -10.46607400   -5.59236400   -8.40025100 L
 C-C_R           -1  -10.52339400   -6.93232600   -8.06503900 L
 C-C_R           -1  -11.11061300   -7.84094900   -8.94260300 L
 S-S_R           -1  -11.14377200   -9.56278100   -8.52900900 L
 C-C_R           -1  -12.82213300   -9.94601600   -8.94666700 L
 C-C_R           -1  -13.57819400  -10.72269500   -8.08161800 L
 C-C_R           -1  -14.85871400  -11.10366600   -8.44171800 L
 C-C_R           -1  -15.40628800  -10.67764500   -9.63587600 L
 C-C_R           -1  -14.67998200   -9.86291300  -10.47550900 L
 C-C_R           -1  -13.36852300   -9.50686500  -10.15190400 L
 H-H_            -1  -11.96421800   -5.75270000  -11.23131300 L
 H-H_            -1  -10.92705000   -4.22825400   -9.83858300 L
 H-H_            -1  -10.10916100   -4.95138200   -7.79678900 L
 H-H_            -1  -10.18398300   -7.24523700   -7.24654400 L
 H-H_            -1  -13.24130400  -11.02939100   -7.25450800 L
 H-H_            -1  -15.36766300  -11.58914400   -7.88015400 L
 H-H_            -1  -16.29276300  -10.92625000   -9.87258000 L
 H-H_            -1  -15.04234900   -9.52998500  -11.30693200 L
 S-S_R           -1   29.91170000    1.48393200   -5.16559200 L
 C-C_R           -1   30.66933300    2.62094200   -4.03539700 L
 C-C_R           -1   30.73275900    3.97166100   -4.34650000 L
 C-C_R           -1   31.32812000    4.86021300   -3.49118500 L
 C-C_R           -1   31.86170300    4.41578500   -2.29333700 L
 C-C_R           -1   31.80438300    3.07582400   -1.95812500 L
 C-C_R           -1   31.21716400    2.16720000   -2.83568900 L
 S-S_R           -1   31.18400500    0.44536900   -2.42209500 L
 C-C_R           -1   29.50564400    0.06213300   -2.83975300 L
 C-C_R           -1   28.74958300   -0.71454600   -1.97470400 L
 C-C_R           -1   27.46906400   -1.09551700   -2.33480400 L
 C-C_R           -1   26.92148900   -0.66949500   -3.52896200 L
 C-C_R           -1   27.64779600    0.14523600   -4.36859500 L
 C-C_R           -1   28.95925400    0.50128500   -4.04499000 L
 H-H_            -1   30.36355900    4.25545100   -5.12439900 L
 H-H_            -1   31.40072700    5.77989600   -3.73166900 L
 H-H_            -1   32.21861600    5.05676800   -1.68987500 L
 H-H_            -1   32.14379400    2.76291300   -1.13962900 L
 H-H_            -1   29.08647300   -1.02124100   -1.14759400 L
 H-H_            -1   26.96011400   -1.58099400   -1.77324000 L
 H-H_            -1   26.03501400   -0.91810000   -3.76566600 L
 H-H_            -1   27.28542900    0.47816400   -5.20001800 L
 S-S_R           -1   15.80579000   -1.85579400   -5.14863600 L
 C-C_R           -1   16.56342400   -0.71878400   -4.01844100 L
 C-C_R           -1   16.62685000    0.63193500   -4.32954400 L
 C-C_R           -1   17.22221000    1.52048700   -3.47422900 L
 C-C_R           -1   17.75579300    1.07605900   -2.27638100 L
 C-C_R           -1   17.69847400   -0.26390200   -1.94116900 L
 C-C_R           -1   17.11125500   -1.17252600   -2.81873300 L
 S-S_R           -1   17.07809500   -2.89435700   -2.40513900 L
 C-C_R           -1   15.39973400   -3.27759200   -2.82279700 L
 C-C_R           -1   14.64367300   -4.05427200   -1.95774800 L
 C-C_R           -1   13.36315300   -4.43524300   -2.31784800 L
 C-C_R           -1   12.81557900   -4.00922100   -3.51200600 L
 C-C_R           -1   13.54188600   -3.19449000   -4.35163900 L
 C-C_R           -1   14.85334400   -2.83844100   -4.02803400 L
 H-H_            -1   16.25764900    0.91572500   -5.10744300 L
 H-H_            -1   17.29481700    2.44017000   -3.71471300 L
 H-H_            -1   18.11270700    1.71704200   -1.67291900 L
 H-H_            -1   18.03788400   -0.57681300   -1.12267400 L
 H-H_            -1   14.98056300   -4.36096700   -1.13063800 L
 H-H_            -1   12.85420400   -4.92072000   -1.75628400 L
 H-H_            -1   11.92910300   -4.25782600   -3.74871000 L
 H-H_            -1   13.17951900   -2.86156200   -5.18306200 L
 S-S_R           -1    1.69982500   -5.19543700   -5.13168000 L
 C-C_R           -1    2.45745900   -4.05842700   -4.00148500 L
 C-C_R           -1    2.52088500   -2.70770700   -4.31258800 L
 C-C_R           -1    3.11624600   -1.81915600   -3.45727300 L
 C-C_R           -1    3.64982900   -2.26358400   -2.25942500 L
 C-C_R           -1    3.59250900   -3.60354500   -1.92421300 L
 C-C_R           -1    3.00529000   -4.51216800   -2.80177700 L
 S-S_R           -1    2.97213100   -6.23399900   -2.38818300 L
 C-C_R           -1    1.29377000   -6.61723500   -2.80584100 L
 C-C_R           -1    0.53770900   -7.39391500   -1.94079200 L
 C-C_R           -1   -0.74281100   -7.77488600   -2.30089200 L
 C-C_R           -1   -1.29038500   -7.34886400   -3.49505000 L
 C-C_R           -1   -0.56407900   -6.53413200   -4.33468300 L
 C-C_R           -1    0.74738000   -6.17808400   -4.01107700 L
 H-H_            -1    2.15168500   -2.42391800   -5.09048700 L
 H-H_            -1    3.18885300   -0.89947200   -3.69775700 L
 H-H_            -1    4.00674200   -1.62260100   -1.65596300 L
 H-H_            -1    3.93192000   -3.91645600   -1.10571700 L
 H-H_            -1    0.87459900   -7.70060900   -1.11368200 L
 H-H_            -1   -1.25176000   -8.26036200   -1.73932800 L
 H-H_            -1   -2.17686100   -7.59746900   -3.73175400 L
 H-H_            -1   -0.92644600   -6.20120500   -5.16610600 L
 S-S_R           -1  -12.40608500   -8.53516300   -5.11472400 L
 C-C_R           -1  -11.64845000   -7.39815300   -3.98452900 L
 C-C_R           -1  -11.58502500   -6.04743300   -4.29563200 L
 C-C_R           -1  -10.98966400   -5.15888200   -3.44031700 L
 C-C_R           -1  -10.45608200   -5.60331000   -2.24246900 L
 C-C_R           -1  -10.51340000   -6.94327100   -1.90725700 L
 C-C_R           -1  -11.10061900   -7.85189500   -2.78482100 L
 S-S_R           -1  -11.13377900   -9.57372600   -2.37122700 L
 C-C_R           -1  -12.81214000   -9.95696100   -2.78888500 L
 C-C_R           -1  -13.56820100  -10.73364000   -1.92383600 L
 C-C_R           -1  -14.84872100  -11.11461200   -2.28393600 L
 C-C_R           -1  -15.39629500  -10.68859000   -3.47809400 L
 C-C_R           -1  -14.66998800   -9.87385900   -4.31772700 L
 C-C_R           -1  -13.35853000   -9.51781000   -3.99412200 L
 H-H_            -1  -11.95422500   -5.76364400   -5.07353100 L
 H-H_            -1  -10.91705700   -4.23919900   -3.68080100 L
 H-H_            -1  -10.09916800   -4.96232700   -1.63900700 L
 H-H_            -1  -10.17399000   -7.25618100   -1.08876100 L
 H-H_            -1  -13.23131100  -11.04033600   -1.09672600 L
 H-H_            -1  -15.35767000  -11.60008900   -1.72237200 L
 H-H_            -1  -16.28277100  -10.93719500   -3.71479800 L
 H-H_            -1  -15.03235500   -9.54093000   -5.14915000 L
 S-S_R           -1   29.92169200    1.47298600    0.99219000 L
 C-C_R           -1   30.67932700    2.60999600    2.12238500 L
 C-C_R           -1   30.74275300    3.96071600    1.81128200 L
 C-C_R           -1   31.33811300    4.84926900    2.66659700 L
 C-C_R           -1   31.87169600    4.40484100    3.86444500 L
 C-C_R           -1   31.81437700    3.06488000    4.19965700 L
 C-C_R           -1   31.22715800    2.15625600    3.32209300 L
 S-S_R           -1   31.19399800    0.43442500    3.73568700 L
 C-C_R           -1   29.51563700    0.05118900    3.31802900 L
 C-C_R           -1   28.75957600   -0.72549000    4.18307800 L
 C-C_R           -1   27.47905600   -1.10646100    3.82297800 L
 C-C_R           -1   26.93148200   -0.68044100    2.62882000 L
 C-C_R           -1   27.65778900    0.13429200    1.78918700 L
 C-C_R           -1   28.96924700    0.49034100    2.11279300 L
 H-H_            -1   30.37355200    4.24450600    1.03338300 L
 H-H_            -1   31.41072000    5.76895200    2.42611300 L
 H-H_            -1   32.22860900    5.04582300    4.46790700 L
 H-H_            -1   32.15378700    2.75196800    5.01815300 L
 H-H_            -1   29.09646600   -1.03218600    5.01018800 L
 H-H_            -1   26.97010700   -1.59193800    4.38454200 L
 H-H_            -1   26.04500600   -0.92904400    2.39211600 L
 H-H_            -1   27.29542200    0.46721900    0.95776400 L
 S-S_R           -1   15.81578300   -1.86674000    1.00914600 L
 C-C_R           -1   16.57341700   -0.72973000    2.13934100 L
 C-C_R           -1   16.63684300    0.62099000    1.82823800 L
 C-C_R           -1   17.23220400    1.50954200    2.68355300 L
 C-C_R           -1   17.76578500    1.06511400    3.88140100 L
 C-C_R           -1   17.70846700   -0.27484700    4.21661300 L
 C-C_R           -1   17.12124800   -1.18347000    3.33904900 L
 S-S_R           -1   17.08808800   -2.90530100    3.75264300 L
 C-C_R           -1   15.40972700   -3.28853800    3.33498500 L
 C-C_R           -1   14.65366700   -4.06521700    4.20003400 L
 C-C_R           -1   13.37314600   -4.44618800    3.83993400 L
 C-C_R           -1   12.82557300   -4.02016700    2.64577600 L
 C-C_R           -1   13.55187800   -3.20543400    1.80614300 L
 C-C_R           -1   14.86333800   -2.84938600    2.12974800 L
 H-H_            -1   16.26764300    0.90478000    1.05033900 L
 H-H_            -1   17.30481100    2.42922500    2.44306900 L
 H-H_            -1   18.12269900    1.70609700    4.48486300 L
 H-H_            -1   18.04787700   -0.58775800    5.03510900 L
 H-H_            -1   14.99055700   -4.37191300    5.02714400 L
 H-H_            -1   12.86419800   -4.93166400    4.40149800 L
 H-H_            -1   11.93909600   -4.26877100    2.40907200 L
 H-H_            -1   13.18951200   -2.87250700    0.97472000 L
 S-S_R           -1    1.70981800   -5.20638200    1.02610200 L
 C-C_R           -1    2.46745300   -4.06937300    2.15629700 L
 C-C_R           -1    2.53087800   -2.71865300    1.84519400 L
 C-C_R           -1    3.12623900   -1.83010000    2.70050900 L
 C-C_R           -1    3.65982100   -2.27452800    3.89835700 L
 C-C_R           -1    3.60250200   -3.61448900    4.23356900 L
 C-C_R           -1    3.01528400   -4.52311300    3.35600500 L
 S-S_R           -1    2.98212400   -6.24494400    3.76960000 L
 C-C_R           -1    1.30376300   -6.62818000    3.35194100 L
 C-C_R           -1    0.54770200   -7.40485900    4.21699000 L
 C-C_R           -1   -0.73281800   -7.78583000    3.85689000 L
 C-C_R           -1   -1.28039300   -7.35980800    2.66273200 L
 C-C_R           -1   -0.55408600   -6.54507700    1.82309900 L
 C-C_R           -1    0.75737200   -6.18902800    2.14670500 L
 H-H_            -1    2.16167800   -2.43486300    1.06729500 L
 H-H_            -1    3.19884600   -0.91041700    2.46002600 L
 H-H_            -1    4.01673500   -1.63354500    4.50181900 L
 H-H_            -1    3.94191300   -3.92740100    5.05206500 L
 H-H_            -1    0.88459100   -7.71155400    5.04410100 L
 H-H_            -1   -1.24176700   -8.27130700    4.41845500 L
 H-H_            -1   -2.16686800   -7.60841300    2.42602800 L
 H-H_            -1   -0.91645200   -6.21214900    0.99167700 L
 S-S_R           -1  -12.39609200   -8.54610900    1.04305800 L
 C-C_R           -1  -11.63845700   -7.40909800    2.17325300 L
 C-C_R           -1  -11.57503100   -6.05837900    1.86215000 L
 C-C_R           -1  -10.97967000   -5.16982600    2.71746500 L
 C-C_R           -1  -10.44608900   -5.61425400    3.91531300 L
 C-C_R           -1  -10.50340800   -6.95421500    4.25052500 L
 C-C_R           -1  -11.09062600   -7.86283900    3.37296100 L
 S-S_R           -1  -11.12378700   -9.58467000    3.78655600 L
 C-C_R           -1  -12.80214700   -9.96790600    3.36889700 L
 C-C_R           -1  -13.55820700  -10.74458500    4.23394600 L
 C-C_R           -1  -14.83872800  -11.12555600    3.87384600 L
 C-C_R           -1  -15.38630200  -10.69953500    2.67968800 L
 C-C_R           -1  -14.65999600   -9.88480300    1.84005500 L
 C-C_R           -1  -13.34853700   -9.52875400    2.16366100 L
 H-H_            -1  -11.94423100   -5.77458900    1.08425100 L
 H-H_            -1  -10.90706300   -4.25014300    2.47698200 L
 H-H_            -1  -10.08917500   -4.97327200    4.51877500 L
 H-H_            -1  -10.16399700   -7.26712700    5.06902100 L
 H-H_            -1  -13.22131800  -11.05128000    5.06105600 L
 H-H_            -1  -15.34767600  -11.61103300    4.43541100 L
 H-H_            -1  -16.27277800  -10.94813900    2.44298400 L
 H-H_            -1  -15.02236200   -9.55187600    1.00863300 L
 S-S_R           -1   29.93168600    1.46204200    7.14997200 L
 C-C_R           -1   30.68932000    2.59905200    8.28016700 L
 C-C_R           -1   30.75274600    3.94977100    7.96906400 L
 C-C_R           -1   31.34810700    4.83832400    8.82437900 L
 C-C_R           -1   31.88168800    4.39389600   10.02222700 L
 C-C_R           -1   31.82436900    3.05393500   10.35743900 L
 C-C_R           -1   31.23715100    2.14531100    9.47987500 L
 S-S_R           -1   31.20399000    0.42347900    9.89347000 L
 C-C_R           -1   29.52563000    0.04024400    9.47581100 L
 C-C_R           -1   28.76957000   -0.73643500   10.34086000 L
 C-C_R           -1   27.48904900   -1.11740600    9.98076000 L
 C-C_R           -1   26.94147500   -0.69138500    8.78660200 L
 C-C_R           -1   27.66778100    0.12334700    7.94696900 L
 C-C_R           -1   28.97924000    0.47939500    8.27057500 L
 H-H_            -1   30.38354600    4.23356100    7.19116500 L
 H-H_            -1   31.42071400    5.75800700    8.58389600 L
 H-H_            -1   32.23860200    5.03487900   10.62568900 L
 H-H_            -1   32.16378000    2.74102400   11.17593500 L
 H-H_            -1   29.10645900   -1.04313100   11.16797100 L
 H-H_            -1   26.98010100   -1.60288300   10.54232500 L
 H-H_            -1   26.05499900   -0.93999000    8.54989800 L
 H-H_            -1   27.30541500    0.45627500    7.11554700 L
 S-S_R           -1   15.82577600   -1.87768400    7.16692800 L
 C-C_R           -1   16.58341100   -0.74067500    8.29712300 L
 C-C_R           -1   16.64683600    0.61004500    7.98602000 L
 C-C_R           -1   17.24219700    1.49859800    8.84133500 L
 C-C_R           -1   17.77577900    1.05417000   10.03918300 L
 C-C_R           -1   17.71846000   -0.28579100   10.37439500 L
 C-C_R           -1   17.13124100   -1.19441500    9.49683100 L
 S-S_R           -1   17.09808100   -2.91624700    9.91042600 L
 C-C_R           -1   15.41972100   -3.29948200    9.49276700 L
 C-C_R           -1   14.66366000   -4.07616100   10.35781600 L
 C-C_R           -1   13.38314000   -4.45713200    9.99771600 L
 C-C_R           -1   12.83556500   -4.03111100    8.80355800 L
 C-C_R           -1   13.56187200   -3.21637900    7.96392500 L
 C-C_R           -1   14.87333000   -2.86033100    8.28753100 L
 H-H_            -1   16.27763600    0.89383500    7.20812100 L
 H-H_            -1   17.31480400    2.41828100    8.60085200 L
 H-H_            -1   18.13269300    1.69515300   10.64264500 L
 H-H_            -1   18.05787100   -0.59870300   11.19289100 L
 H-H_            -1   15.00054900   -4.38285700   11.18492600 L
 H-H_            -1   12.87419100   -4.94260900   10.55928100 L
 H-H_            -1   11.94909000   -4.27971600    8.56685400 L
 H-H_            -1   13.19950600   -2.88345100    7.13250300 L
 S-S_R           -1    1.71981100   -5.21732700    7.18388400 L
 C-C_R           -1    2.47744600   -4.08031700    8.31407900 L
 C-C_R           -1    2.54087200   -2.72959700    8.00297600 L
 C-C_R           -1    3.13623300   -1.84104500    8.85829200 L
 C-C_R           -1    3.66981400   -2.28547300   10.05613900 L
 C-C_R           -1    3.61249500   -3.62543400   10.39135200 L
 C-C_R           -1    3.02527700   -4.53405800    9.51378700 L
 S-S_R           -1    2.99211600   -6.25588900    9.92738200 L
 C-C_R           -1    1.31375600   -6.63912500    9.50972300 L
 C-C_R           -1    0.55769600   -7.41580400   10.37477200 L
 C-C_R           -1   -0.72282500   -7.79677500   10.01467200 L
 C-C_R           -1   -1.27039900   -7.37075400    8.82051400 L
 C-C_R           -1   -0.54409300   -6.55602200    7.98088100 L
 C-C_R           -1    0.76736600   -6.19997300    8.30448700 L
 H-H_            -1    2.17167100   -2.44580700    7.22507700 L
 H-H_            -1    3.20884000   -0.92136200    8.61780800 L
 H-H_            -1    4.02672800   -1.64449000   10.65960100 L
 H-H_            -1    3.95190600   -3.93834500   11.20984700 L
 H-H_            -1    0.89458500   -7.72250000   11.20188300 L
 H-H_            -1   -1.23177300   -8.28225200   10.57623700 L
 H-H_            -1   -2.15687500   -7.61935800    8.58381000 L
 H-H_            -1   -0.90645900   -6.22309400    7.14945900 L
 S-S_R           -1  -12.38609800   -8.55705300    7.20084000 L
 C-C_R           -1  -11.62846400   -7.42004300    8.33103500 L
 C-C_R           -1  -11.56503800   -6.06932400    8.01993200 L
 C-C_R           -1  -10.96967700   -5.18077100    8.87524800 L
 C-C_R           -1  -10.43609500   -5.62519900   10.07309500 L
 C-C_R           -1  -10.49341400   -6.96516000   10.40830800 L
 C-C_R           -1  -11.08063300   -7.87378400    9.53074300 L
 S-S_R           -1  -11.11379300   -9.59561500    9.94433800 L
 C-C_R           -1  -12.79215300   -9.97885100    9.52667900 L
 C-C_R           -1  -13.54821500  -10.75553000   10.39172800 L
 C-C_R           -1  -14.82873400  -11.13650100   10.03162800 L
 C-C_R           -1  -15.37630900  -10.71048000    8.83747000 L
 C-C_R           -1  -14.65000200   -9.89574800    7.99783700 L
 C-C_R           -1  -13.33854400   -9.53969900    8.32144300 L
 H-H_            -1  -11.93423900   -5.78553300    7.24203300 L
 H-H_            -1  -10.89707100   -4.26108800    8.63476400 L
 H-H_            -1  -10.07918100   -4.98421600   10.67655700 L
 H-H_            -1  -10.15400300   -7.27807100   11.22680300 L
 H-H_            -1  -13.21132500  -11.06222600   11.21883900 L
 H-H_            -1  -15.33768300  -11.62197800   10.59319300 L
 H-H_            -1  -16.26278400  -10.95908400    8.60076600 L
 H-H_            -1  -15.01236800   -9.56282000    7.16641500 L
 S-S_R           -1   36.46294400   -8.49976700  -11.35178700 L
 C-C_R           -1   37.22057800   -7.36275700  -10.22159200 L
 C-C_R           -1   37.28400400   -6.01203700  -10.53269500 L
 C-C_R           -1   37.87936500   -5.12348500   -9.67737900 L
 C-C_R           -1   38.41294700   -5.56791400   -8.47953200 L
 C-C_R           -1   38.35562700   -6.90787500   -8.14431900 L
 C-C_R           -1   37.76840900   -7.81649800   -9.02188400 L
 S-S_R           -1   37.73524900   -9.53832900   -8.60828900 L
 C-C_R           -1   36.05688900   -9.92156500   -9.02594800 L
 C-C_R           -1   35.30082700  -10.69824400   -8.16089900 L
 C-C_R           -1   34.02030800  -11.07921600   -8.52099900 L
 C-C_R           -1   33.47273300  -10.65319400   -9.71515700 L
 C-C_R           -1   34.19904000   -9.83846200  -10.55479000 L
 C-C_R           -1   35.51049800   -9.48241400  -10.23118400 L
 H-H_            -1   36.91480300   -5.72824800  -11.31059400 L
 H-H_            -1   37.95197100   -4.20380200   -9.91786300 L
 H-H_            -1   38.76986000   -4.92693100   -7.87607000 L
 H-H_            -1   38.69503900   -7.22078600   -7.32582400 L
 H-H_            -1   35.63771700  -11.00493900   -7.33378800 L
 H-H_            -1   33.51135900  -11.56469200   -7.95943400 L
 H-H_            -1   32.58625800  -10.90179900   -9.95186100 L
 H-H_            -1   33.83667400   -9.50553500  -11.38621200 L
 S-S_R           -1   22.35703400  -11.83949300  -11.33483100 L
 C-C_R           -1   23.11466800  -10.70248300  -10.20463600 L
 C-C_R           -1   23.17809400   -9.35176300  -10.51573900 L
 C-C_R           -1   23.77345500   -8.46321200   -9.66042300 L
 C-C_R           -1   24.30703700   -8.90764000   -8.46257600 L
 C-C_R           -1   24.24971800  -10.24760100   -8.12736300 L
 C-C_R           -1   23.66250000  -11.15622500   -9.00492800 L
 S-S_R           -1   23.62933900  -12.87805500   -8.59133300 L
 C-C_R           -1   21.95097900  -13.26129100   -9.00899200 L
 C-C_R           -1   21.19491700  -14.03797100   -8.14394300 L
 C-C_R           -1   19.91439800  -14.41894200   -8.50404300 L
 C-C_R           -1   19.36682300  -13.99292000   -9.69820100 L
 C-C_R           -1   20.09313000  -13.17818800  -10.53783400 L
 C-C_R           -1   21.40458800  -12.82214000  -10.21422800 L
 H-H_            -1   22.80889300   -9.06797400  -11.29363800 L
 H-H_            -1   23.84606200   -7.54352900   -9.90090700 L
 H-H_            -1   24.66395100   -8.26665700   -7.85911400 L
 H-H_            -1   24.58912900  -10.56051200   -7.30886800 L
 H-H_            -1   21.53180700  -14.34466600   -7.31683200 L
 H-H_            -1   19.40544900  -14.90441800   -7.94247800 L
 H-H_            -1   18.48034800  -14.24152500   -9.93490500 L
 H-H_            -1   19.73076400  -12.84526100  -11.36925600 L
 S-S_R           -1    8.25107000  -15.17913500  -11.31787400 L
 C-C_R           -1    9.00870300  -14.04212600  -10.18768000 L
 C-C_R           -1    9.07212900  -12.69140600  -10.49878300 L
 C-C_R           -1    9.66749100  -11.80285400   -9.64346700 L
 C-C_R           -1   10.20107300  -12.24728200   -8.44562000 L
 C-C_R           -1   10.14375300  -13.58724300   -8.11040700 L
 C-C_R           -1    9.55653500  -14.49586700   -8.98797200 L
 S-S_R           -1    9.52337500  -16.21769800   -8.57437700 L
 C-C_R           -1    7.84501500  -16.60093300   -8.99203600 L
 C-C_R           -1    7.08895300  -17.37761200   -8.12698700 L
 C-C_R           -1    5.80843400  -17.75858400   -8.48708700 L
 C-C_R           -1    5.26085900  -17.33256300   -9.68124400 L
 C-C_R           -1    5.98716600  -16.51783100  -10.52087700 L
 C-C_R           -1    7.29862400  -16.16178200  -10.19727200 L
 H-H_            -1    8.70292900  -12.40761700  -11.27668200 L
 H-H_            -1    9.74009700  -10.88317100   -9.88395100 L
 H-H_            -1   10.55798600  -11.60630000   -7.84215800 L
 H-H_            -1   10.48316500  -13.90015400   -7.29191200 L
 H-H_            -1    7.42584300  -17.68430800   -7.29987600 L
 H-H_            -1    5.29948400  -18.24406100   -7.92552200 L
 H-H_            -1    4.37438400  -17.58116700   -9.91794800 L
 H-H_            -1    5.62480000  -16.18490200  -11.35230000 L
 S-S_R           -1   -5.85484000  -18.51886200  -11.30091800 L
 C-C_R           -1   -5.09720600  -17.38185200  -10.17072400 L
 C-C_R           -1   -5.03378000  -16.03113200  -10.48182700 L
 C-C_R           -1   -4.43842000  -15.14257900   -9.62651100 L
 C-C_R           -1   -3.90483700  -15.58700900   -8.42866400 L
 C-C_R           -1   -3.96215600  -16.92696900   -8.09345100 L
 C-C_R           -1   -4.54937500  -17.83559300   -8.97101600 L
 S-S_R           -1   -4.58253500  -19.55742400   -8.55742100 L
 C-C_R           -1   -6.26089600  -19.94066000   -8.97508000 L
 C-C_R           -1   -7.01695700  -20.71733800   -8.11003100 L
 C-C_R           -1   -8.29747600  -21.09831100   -8.47013100 L
 C-C_R           -1   -8.84505100  -20.67228900   -9.66428800 L
 C-C_R           -1   -8.11874400  -19.85755700  -10.50392200 L
 C-C_R           -1   -6.80728600  -19.50150900  -10.18031600 L
 H-H_            -1   -5.40298100  -15.74734300  -11.25972600 L
 H-H_            -1   -4.36581300  -14.22289700   -9.86699500 L
 H-H_            -1   -3.54792300  -14.94602600   -7.82520200 L
 H-H_            -1   -3.62274500  -17.23988000   -7.27495600 L
 H-H_            -1   -6.68006700  -21.02403400   -7.28292000 L
 H-H_            -1   -8.80642600  -21.58378700   -7.90856600 L
 H-H_            -1   -9.73152600  -20.92089400   -9.90099200 L
 H-H_            -1   -8.48111000  -19.52462900  -11.33534400 L
 S-S_R           -1   36.47293700   -8.51071200   -5.19400400 L
 C-C_R           -1   37.23057100   -7.37370300   -4.06381000 L
 C-C_R           -1   37.29399700   -6.02298300   -4.37491300 L
 C-C_R           -1   37.88935800   -5.13443000   -3.51959700 L
 C-C_R           -1   38.42294000   -5.57885800   -2.32175000 L
 C-C_R           -1   38.36562100   -6.91881900   -1.98653700 L
 C-C_R           -1   37.77840200   -7.82744300   -2.86410200 L
 S-S_R           -1   37.74524200   -9.54927400   -2.45050700 L
 C-C_R           -1   36.06688200   -9.93251000   -2.86816600 L
 C-C_R           -1   35.31082000  -10.70918900   -2.00311700 L
 C-C_R           -1   34.03030100  -11.09016000   -2.36321700 L
 C-C_R           -1   33.48272600  -10.66413900   -3.55737400 L
 C-C_R           -1   34.20903300   -9.84940700   -4.39700700 L
 C-C_R           -1   35.52049100   -9.49335800   -4.07340200 L
 H-H_            -1   36.92479600   -5.73919200   -5.15281200 L
 H-H_            -1   37.96196500   -4.21474700   -3.76008100 L
 H-H_            -1   38.77985400   -4.93787500   -1.71828800 L
 H-H_            -1   38.70503200   -7.23173100   -1.16804200 L
 H-H_            -1   35.64771000  -11.01588500   -1.17600600 L
 H-H_            -1   33.52135100  -11.57563700   -1.80165200 L
 H-H_            -1   32.59625100  -10.91274300   -3.79407800 L
 H-H_            -1   33.84666700   -9.51647900   -5.22843000 L
 S-S_R           -1   22.36702800  -11.85043800   -5.17704800 L
 C-C_R           -1   23.12466100  -10.71342900   -4.04685400 L
 C-C_R           -1   23.18808700   -9.36270900   -4.35795700 L
 C-C_R           -1   23.78344800   -8.47415600   -3.50264100 L
 C-C_R           -1   24.31703100   -8.91858400   -2.30479400 L
 C-C_R           -1   24.25971100  -10.25854500   -1.96958100 L
 C-C_R           -1   23.67249200  -11.16716900   -2.84714600 L
 S-S_R           -1   23.63933300  -12.88900000   -2.43355100 L
 C-C_R           -1   21.96097200  -13.27223600   -2.85121000 L
 C-C_R           -1   21.20491100  -14.04891500   -1.98616100 L
 C-C_R           -1   19.92439100  -14.42988600   -2.34626100 L
 C-C_R           -1   19.37681700  -14.00386500   -3.54041800 L
 C-C_R           -1   20.10312300  -13.18913300   -4.38005200 L
 C-C_R           -1   21.41458200  -12.83308400   -4.05644600 L
 H-H_            -1   22.81888700   -9.07891900   -5.13585600 L
 H-H_            -1   23.85605500   -7.55447300   -3.74312500 L
 H-H_            -1   24.67394400   -8.27760200   -1.70133200 L
 H-H_            -1   24.59912300  -10.57145700   -1.15108600 L
 H-H_            -1   21.54180100  -14.35561000   -1.15905000 L
 H-H_            -1   19.41544200  -14.91536300   -1.78469600 L
 H-H_            -1   18.49034100  -14.25246900   -3.77712200 L
 H-H_            -1   19.74075700  -12.85620500   -5.21147400 L
 S-S_R           -1    8.26106300  -15.19008100   -5.16009200 L
 C-C_R           -1    9.01869700  -14.05307000   -4.02989800 L
 C-C_R           -1    9.08212300  -12.70235100   -4.34100100 L
 C-C_R           -1    9.67748300  -11.81379900   -3.48568500 L
 C-C_R           -1   10.21106600  -12.25822700   -2.28783700 L
 C-C_R           -1   10.15374700  -13.59818800   -1.95262500 L
 C-C_R           -1    9.56652800  -14.50681200   -2.83019000 L
 S-S_R           -1    9.53336800  -16.22864300   -2.41659500 L
 C-C_R           -1    7.85500700  -16.61187900   -2.83425400 L
 C-C_R           -1    7.09894600  -17.38855800   -1.96920500 L
 C-C_R           -1    5.81842700  -17.76952900   -2.32930500 L
 C-C_R           -1    5.27085200  -17.34350700   -3.52346200 L
 C-C_R           -1    5.99715900  -16.52877600   -4.36309500 L
 C-C_R           -1    7.30861700  -16.17272700   -4.03949000 L
 H-H_            -1    8.71292200  -12.41856100   -5.11889900 L
 H-H_            -1    9.75009100  -10.89411600   -3.72616900 L
 H-H_            -1   10.56798000  -11.61724400   -1.68437600 L
 H-H_            -1   10.49315800  -13.91109900   -1.13413000 L
 H-H_            -1    7.43583600  -17.69525300   -1.14209400 L
 H-H_            -1    5.30947700  -18.25500600   -1.76774000 L
 H-H_            -1    4.38437700  -17.59211200   -3.76016600 L
 H-H_            -1    5.63479200  -16.19584800   -5.19451800 L
 S-S_R           -1   -5.84484600  -18.52980600   -5.14313600 L
 C-C_R           -1   -5.08721300  -17.39279700   -4.01294200 L
 C-C_R           -1   -5.02378700  -16.04207700   -4.32404500 L
 C-C_R           -1   -4.42842600  -15.15352500   -3.46872900 L
 C-C_R           -1   -3.89484400  -15.59795300   -2.27088200 L
 C-C_R           -1   -3.95216300  -16.93791400   -1.93566900 L
 C-C_R           -1   -4.53938200  -17.84653800   -2.81323400 L
 S-S_R           -1   -4.57254200  -19.56836900   -2.39963900 L
 C-C_R           -1   -6.25090300  -19.95160500   -2.81729800 L
 C-C_R           -1   -7.00696300  -20.72828400   -1.95224900 L
 C-C_R           -1   -8.28748300  -21.10925500   -2.31234900 L
 C-C_R           -1   -8.83505700  -20.68323300   -3.50650600 L
 C-C_R           -1   -8.10875100  -19.86850200   -4.34613900 L
 C-C_R           -1   -6.79729200  -19.51245300   -4.02253400 L
 H-H_            -1   -5.39298700  -15.75828700   -5.10194300 L
 H-H_            -1   -4.35581900  -14.23384200   -3.70921300 L
 H-H_            -1   -3.53793000  -14.95697000   -1.66742000 L
 H-H_            -1   -3.61275300  -17.25082600   -1.11717400 L
 H-H_            -1   -6.67007300  -21.03497900   -1.12513800 L
 H-H_            -1   -8.79643200  -21.59473200   -1.75078400 L
 H-H_            -1   -9.72153300  -20.93183800   -3.74321000 L
 H-H_            -1   -8.47111800  -19.53557400   -5.17756200 L
 S-S_R           -1   36.48293100   -8.52165700    0.96377800 L
 C-C_R           -1   37.24056400   -7.38464700    2.09397200 L
 C-C_R           -1   37.30399000   -6.03392700    1.78286900 L
 C-C_R           -1   37.89935100   -5.14537500    2.63818500 L
 C-C_R           -1   38.43293400   -5.58980300    3.83603300 L
 C-C_R           -1   38.37561400   -6.92976400    4.17124500 L
 C-C_R           -1   37.78839500   -7.83838800    3.29368000 L
 S-S_R           -1   37.75523600   -9.56022000    3.70727500 L
 C-C_R           -1   36.07687500   -9.94345500    3.28961600 L
 C-C_R           -1   35.32081400  -10.72013400    4.15466500 L
 C-C_R           -1   34.04029400  -11.10110500    3.79456500 L
 C-C_R           -1   33.49272000  -10.67508400    2.60040800 L
 C-C_R           -1   34.21902600   -9.86035100    1.76077500 L
 C-C_R           -1   35.53048500   -9.50430300    2.08438000 L
 H-H_            -1   36.93479000   -5.75013700    1.00497100 L
 H-H_            -1   37.97195800   -4.22569200    2.39770100 L
 H-H_            -1   38.78984700   -4.94882000    4.43949400 L
 H-H_            -1   38.71502500   -7.24267500    4.98974000 L
 H-H_            -1   35.65770400  -11.02683000    4.98177600 L
 H-H_            -1   33.53134500  -11.58658200    4.35613000 L
 H-H_            -1   32.60624400  -10.92368900    2.36370400 L
 H-H_            -1   33.85665900   -9.52742400    0.92935200 L
 S-S_R           -1   22.37702100  -11.86138300    0.98073400 L
 C-C_R           -1   23.13465500  -10.72437300    2.11092800 L
 C-C_R           -1   23.19808000   -9.37365300    1.79982500 L
 C-C_R           -1   23.79344100   -8.48510100    2.65514100 L
 C-C_R           -1   24.32702400   -8.92952900    3.85298900 L
 C-C_R           -1   24.26970500  -10.26949000    4.18820100 L
 C-C_R           -1   23.68248500  -11.17811400    3.31063600 L
 S-S_R           -1   23.64932600  -12.89994500    3.72423100 L
 C-C_R           -1   21.97096500  -13.28318100    3.30657200 L
 C-C_R           -1   21.21490400  -14.05986000    4.17162100 L
 C-C_R           -1   19.93438400  -14.44083100    3.81152100 L
 C-C_R           -1   19.38681000  -14.01481000    2.61736400 L
 C-C_R           -1   20.11311700  -13.20007800    1.77773100 L
 C-C_R           -1   21.42457500  -12.84402900    2.10133600 L
 H-H_            -1   22.82888000   -9.08986300    1.02192700 L
 H-H_            -1   23.86604800   -7.56541800    2.41465700 L
 H-H_            -1   24.68393800   -8.28854600    4.45645000 L
 H-H_            -1   24.60911500  -10.58240100    5.00669600 L
 H-H_            -1   21.55179400  -14.36655600    4.99873200 L
 H-H_            -1   19.42543500  -14.92630800    4.37308600 L
 H-H_            -1   18.50033500  -14.26341400    2.38066000 L
 H-H_            -1   19.75075000  -12.86715000    0.94630800 L
 S-S_R           -1    8.27105600  -15.20102600    0.99769000 L
 C-C_R           -1    9.02869000  -14.06401600    2.12788500 L
 C-C_R           -1    9.09211600  -12.71329600    1.81678100 L
 C-C_R           -1    9.68747700  -11.82474300    2.67209700 L
 C-C_R           -1   10.22106000  -12.26917200    3.86994500 L
 C-C_R           -1   10.16374000  -13.60913300    4.20515700 L
 C-C_R           -1    9.57652100  -14.51775600    3.32759300 L
 S-S_R           -1    9.54336100  -16.23958700    3.74118700 L
 C-C_R           -1    7.86500000  -16.62282400    3.32352900 L
 C-C_R           -1    7.10894000  -17.39950200    4.18857800 L
 C-C_R           -1    5.82841900  -17.78047400    3.82847800 L
 C-C_R           -1    5.28084600  -17.35445300    2.63432000 L
 C-C_R           -1    6.00715200  -16.53972000    1.79468700 L
 C-C_R           -1    7.31861100  -16.18367200    2.11829200 L
 H-H_            -1    8.72291600  -12.42950600    1.03888300 L
 H-H_            -1    9.76008400  -10.90506000    2.43161300 L
 H-H_            -1   10.57797300  -11.62818900    4.47340700 L
 H-H_            -1   10.50315100  -13.92204400    5.02365200 L
 H-H_            -1    7.44583000  -17.70619800    5.01568800 L
 H-H_            -1    5.31947100  -18.26595000    4.39004200 L
 H-H_            -1    4.39436900  -17.60305700    2.39761600 L
 H-H_            -1    5.64478500  -16.20679300    0.96326400 L
 S-S_R           -1   -5.83485400  -18.54075200    1.01464600 L
 C-C_R           -1   -5.07721900  -17.40374200    2.14484100 L
 C-C_R           -1   -5.01379400  -16.05302200    1.83373700 L
 C-C_R           -1   -4.41843300  -15.16447000    2.68905300 L
 C-C_R           -1   -3.88485000  -15.60889800    3.88690100 L
 C-C_R           -1   -3.94216900  -16.94885900    4.22211300 L
 C-C_R           -1   -4.52938900  -17.85748300    3.34454800 L
 S-S_R           -1   -4.56254800  -19.57931400    3.75814300 L
 C-C_R           -1   -6.24090900  -19.96255000    3.34048500 L
 C-C_R           -1   -6.99697000  -20.73922900    4.20553400 L
 C-C_R           -1   -8.27749000  -21.12020000    3.84543300 L
 C-C_R           -1   -8.82506400  -20.69417900    2.65127600 L
 C-C_R           -1   -8.09875700  -19.87944600    1.81164300 L
 C-C_R           -1   -6.78729900  -19.52339800    2.13524800 L
 H-H_            -1   -5.38299400  -15.76923200    1.05583900 L
 H-H_            -1   -4.34582600  -14.24478700    2.44856900 L
 H-H_            -1   -3.52793700  -14.96791500    4.49036200 L
 H-H_            -1   -3.60275900  -17.26177000    5.04060800 L
 H-H_            -1   -6.66008000  -21.04592500    5.03264400 L
 H-H_            -1   -8.78643900  -21.60567600    4.40699800 L
 H-H_            -1   -9.71154000  -20.94278300    2.41457200 L
 H-H_            -1   -8.46112400  -19.54651900    0.98022000 L
 S-S_R           -1   36.49292300   -8.53260100    7.12156000 L
 C-C_R           -1   37.25055800   -7.39559200    8.25175500 L
 C-C_R           -1   37.31398300   -6.04487200    7.94065200 L
 C-C_R           -1   37.90934400   -5.15631900    8.79596700 L
 C-C_R           -1   38.44292700   -5.60074700    9.99381500 L
 C-C_R           -1   38.38560800   -6.94070800   10.32902700 L
 C-C_R           -1   37.79838900   -7.84933200    9.45146300 L
 S-S_R           -1   37.76522900   -9.57116400    9.86505700 L
 C-C_R           -1   36.08686800   -9.95439900    9.44739900 L
 C-C_R           -1   35.33080700  -10.73107800   10.31244800 L
 C-C_R           -1   34.05028700  -11.11204900    9.95234800 L
 C-C_R           -1   33.50271300  -10.68602900    8.75819000 L
 C-C_R           -1   34.22902000   -9.87129600    7.91855700 L
 C-C_R           -1   35.54047800   -9.51524800    8.24216200 L
 H-H_            -1   36.94478300   -5.76108300    7.16275300 L
 H-H_            -1   37.98195100   -4.23663600    8.55548300 L
 H-H_            -1   38.79984000   -4.95976500   10.59727700 L
 H-H_            -1   38.72501800   -7.25362000   11.14752200 L
 H-H_            -1   35.66769700  -11.03777400   11.13955800 L
 H-H_            -1   33.54133800  -11.59752700   10.51391200 L
 H-H_            -1   32.61623700  -10.93463300    8.52148600 L
 H-H_            -1   33.86665300   -9.53836800    7.08713400 L
 S-S_R           -1   22.38701300  -11.87232800    7.13851600 L
 C-C_R           -1   23.14464800  -10.73531800    8.26871100 L
 C-C_R           -1   23.20807400   -9.38459800    7.95760700 L
 C-C_R           -1   23.80343500   -8.49604600    8.81292300 L
 C-C_R           -1   24.33701600   -8.94047400   10.01077100 L
 C-C_R           -1   24.27969800  -10.28043500   10.34598300 L
 C-C_R           -1   23.69247900  -11.18905800    9.46841800 L
 S-S_R           -1   23.65931900  -12.91089000    9.88201300 L
 C-C_R           -1   21.98095800  -13.29412600    9.46435500 L
 C-C_R           -1   21.22489800  -14.07080400   10.32940400 L
 C-C_R           -1   19.94437700  -14.45177600    9.96930300 L
 C-C_R           -1   19.39680300  -14.02575500    8.77514600 L
 C-C_R           -1   20.12310900  -13.21102200    7.93551300 L
 C-C_R           -1   21.43456900  -12.85497500    8.25911800 L
 H-H_            -1   22.83887400   -9.10080900    7.17970900 L
 H-H_            -1   23.87604200   -7.57636200    8.57243900 L
 H-H_            -1   24.69393000   -8.29949100   10.61423200 L
 H-H_            -1   24.61910800  -10.59334600   11.16447800 L
 H-H_            -1   21.56178700  -14.37750000   11.15651400 L
 H-H_            -1   19.43542900  -14.93725200   10.53086800 L
 H-H_            -1   18.51032700  -14.27436000    8.53844200 L
 H-H_            -1   19.76074300  -12.87809500    7.10409000 L
 S-S_R           -1    8.28104900  -15.21197000    7.15547200 L
 C-C_R           -1    9.03868400  -14.07496100    8.28566700 L
 C-C_R           -1    9.10210900  -12.72424100    7.97456400 L
 C-C_R           -1    9.69747000  -11.83568800    8.82987900 L
 C-C_R           -1   10.23105200  -12.28011600   10.02772700 L
 C-C_R           -1   10.17373400  -13.62007700   10.36293900 L
 C-C_R           -1    9.58651400  -14.52870100    9.48537500 L
 S-S_R           -1    9.55335500  -16.25053300    9.89896900 L
 C-C_R           -1    7.87499400  -16.63376800    9.48131100 L
 C-C_R           -1    7.11893300  -17.41044700   10.34636000 L
 C-C_R           -1    5.83841300  -17.79141800    9.98626000 L
 C-C_R           -1    5.29083800  -17.36539700    8.79210200 L
 C-C_R           -1    6.01714500  -16.55066500    7.95246900 L
 C-C_R           -1    7.32860400  -16.19461700    8.27607400 L
 H-H_            -1    8.73290900  -12.44045200    7.19666500 L
 H-H_            -1    9.77007700  -10.91600500    8.58939500 L
 H-H_            -1   10.58796600  -11.63913300   10.63118900 L
 H-H_            -1   10.51314400  -13.93298900   11.18143500 L
 H-H_            -1    7.45582200  -17.71714300   11.17347000 L
 H-H_            -1    5.32946400  -18.27689500   10.54782400 L
 H-H_            -1    4.40436300  -17.61400200    8.55539800 L
 H-H_            -1    5.65477900  -16.21773700    7.12104600 L
 S-S_R           -1   -5.82486100  -18.55169600    7.17242800 L
 C-C_R           -1   -5.06722600  -17.41468700    8.30262300 L
 C-C_R           -1   -5.00380000  -16.06396700    7.99152000 L
 C-C_R           -1   -4.40844000  -15.17541400    8.84683500 L
 C-C_R           -1   -3.87485800  -15.61984200   10.04468300 L
 C-C_R           -1   -3.93217700  -16.95980300   10.37989500 L
 C-C_R           -1   -4.51939500  -17.86842700    9.50233100 L
 S-S_R           -1   -4.55255600  -19.59025900    9.91592500 L
 C-C_R           -1   -6.23091600  -19.97349400    9.49826700 L
 C-C_R           -1   -6.98697600  -20.75017300   10.36331600 L
 C-C_R           -1   -8.26749700  -21.13114400   10.00321600 L
 C-C_R           -1   -8.81507200  -20.70512400    8.80905800 L
 C-C_R           -1   -8.08876500  -19.89039100    7.96942500 L
 C-C_R           -1   -6.77730600  -19.53434300    8.29303000 L
 H-H_            -1   -5.37300000  -15.78017800    7.21362100 L
 H-H_            -1   -4.33583200  -14.25573100    8.60635100 L
 H-H_            -1   -3.51794400  -14.97886000   10.64814500 L
 H-H_            -1   -3.59276600  -17.27271500   11.19839100 L
 H-H_            -1   -6.65008800  -21.05686900   11.19042600 L
 H-H_            -1   -8.77644500  -21.61662100   10.56478000 L
 H-H_            -1   -9.70154700  -20.95372800    8.57235400 L
 H-H_            -1   -8.45113100  -19.55746300    7.13800200 L
 S-S_R           -1   15.49213000   15.02327500   -8.19703500 L
 C-C_R           -1   14.73816100   13.88225100   -7.06843600 L
 C-C_R           -1   14.67371800   12.53264500   -7.38413200 L
 C-C_R           -1   14.08113100   11.64105400   -6.53005200 L
 C-C_R           -1   13.55144300   12.08121800   -5.32890700 L
 C-C_R           -1   13.60985700   13.41997900   -4.98912100 L
 C-C_R           -1   14.19422900   14.33172000   -5.86535100 L
 S-S_R           -1   14.22874200   16.05207100   -5.44574800 L
 C-C_R           -1   15.90574000   16.43679900   -5.86748700 L
 C-C_R           -1   16.66460900   17.21040200   -5.00214100 L
 C-C_R           -1   17.94395600   17.59265800   -5.36503900 L
 C-C_R           -1   18.48764900   17.17088800   -6.56247500 L
 C-C_R           -1   17.75861600   16.35914100   -7.40263700 L
 C-C_R           -1   16.44821300   16.00193800   -7.07604400 L
 H-H_            -1   15.04039000   12.25162500   -8.16422800 L
 H-H_            -1   14.00773800   10.72223100   -6.77356700 L
 H-H_            -1   13.19648600   11.43809200   -4.72657200 L
 H-H_            -1   13.27310600   13.72997700   -4.16842100 L
 H-H_            -1   16.33040800   17.51415400   -4.17285700 L
 H-H_            -1   18.45472700   18.07613900   -4.80340700 L
 H-H_            -1   19.37335300   17.42033800   -6.80116900 L
 H-H_            -1   18.11828000   16.02917300   -8.23640900 L
 S-S_R           -1    1.38622000   11.68354900   -8.18007900 L
 C-C_R           -1    0.63225100   10.54252400   -7.05148000 L
 C-C_R           -1    0.56780800    9.19291900   -7.36717600 L
 C-C_R           -1   -0.02477800    8.30132800   -6.51309600 L
 C-C_R           -1   -0.55446700    8.74149200   -5.31195100 L
 C-C_R           -1   -0.49605300   10.08025300   -4.97216500 L
 C-C_R           -1    0.08832000   10.99199400   -5.84839500 L
 S-S_R           -1    0.12283100   12.71234500   -5.42879200 L
 C-C_R           -1    1.79983000   13.09707200   -5.85053100 L
 C-C_R           -1    2.55869900   13.87067600   -4.98518500 L
 C-C_R           -1    3.83804600   14.25293200   -5.34808300 L
 C-C_R           -1    4.38174000   13.83116200   -6.54551900 L
 C-C_R           -1    3.65270700   13.01941500   -7.38568100 L
 C-C_R           -1    2.34230400   12.66221200   -7.05908800 L
 H-H_            -1    0.93448100    8.91189900   -8.14727200 L
 H-H_            -1   -0.09817100    7.38250500   -6.75661100 L
 H-H_            -1   -0.90942400    8.09836600   -4.70961600 L
 H-H_            -1   -0.83280300   10.39025100   -4.15146500 L
 H-H_            -1    2.22449800   14.17442800   -4.15590100 L
 H-H_            -1    4.34881800   14.73641200   -4.78645100 L
 H-H_            -1    5.26744300   14.08061200   -6.78421300 L
 H-H_            -1    4.01237000   12.68944700   -8.21945300 L
 S-S_R           -1  -12.71969000    8.34382300   -8.16312300 L
 C-C_R           -1  -13.47365900    7.20279800   -7.03452500 L
 C-C_R           -1  -13.53810100    5.85319200   -7.35022000 L
 C-C_R           -1  -14.13068800    4.96160200   -6.49614000 L
 C-C_R           -1  -14.66037700    5.40176600   -5.29499500 L
 C-C_R           -1  -14.60196300    6.74052700   -4.95520900 L
 C-C_R           -1  -14.01759000    7.65226800   -5.83143900 L
 S-S_R           -1  -13.98307800    9.37261900   -5.41183600 L
 C-C_R           -1  -12.30607900    9.75734600   -5.83357500 L
 C-C_R           -1  -11.54721000   10.53095000   -4.96822900 L
 C-C_R           -1  -10.26786300   10.91320600   -5.33112700 L
 C-C_R           -1   -9.72417000   10.49143600   -6.52856300 L
 C-C_R           -1  -10.45320300    9.67968900   -7.36872500 L
 C-C_R           -1  -11.76360600    9.32248500   -7.04213200 L
 H-H_            -1  -13.17143000    5.57217200   -8.13031600 L
 H-H_            -1  -14.20408100    4.04277900   -6.73965500 L
 H-H_            -1  -15.01533300    4.75864000   -4.69266000 L
 H-H_            -1  -14.93871300    7.05052500   -4.13450900 L
 H-H_            -1  -11.88141200   10.83470200   -4.13894500 L
 H-H_            -1   -9.75709200   11.39668600   -4.76949500 L
 H-H_            -1   -8.83846600   10.74088500   -6.76725700 L
 H-H_            -1  -10.09353900    9.34972100   -8.20249700 L
 S-S_R           -1  -26.82565400    5.00418000   -8.14616700 L
 C-C_R           -1  -27.57962300    3.86315600   -7.01756800 L
 C-C_R           -1  -27.64406600    2.51355000   -7.33326300 L
 C-C_R           -1  -28.23665200    1.62195900   -6.47918400 L
 C-C_R           -1  -28.76634200    2.06212300   -5.27803900 L
 C-C_R           -1  -28.70792700    3.40088500   -4.93825300 L
 C-C_R           -1  -28.12355400    4.31262500   -5.81448300 L
 S-S_R           -1  -28.08904300    6.03297700   -5.39488000 L
 C-C_R           -1  -26.41204400    6.41770400   -5.81661900 L
 C-C_R           -1  -25.65317500    7.19130700   -4.95127300 L
 C-C_R           -1  -24.37382800    7.57356300   -5.31417100 L
 C-C_R           -1  -23.83013500    7.15179300   -6.51160700 L
 C-C_R           -1  -24.55916700    6.34004600   -7.35176900 L
 C-C_R           -1  -25.86957100    5.98284300   -7.02517600 L
 H-H_            -1  -27.27739400    2.23253000   -8.11336000 L
 H-H_            -1  -28.31004500    0.70313600   -6.72269900 L
 H-H_            -1  -29.12129900    1.41899700   -4.67570400 L
 H-H_            -1  -29.04467700    3.71088200   -4.11755300 L
 H-H_            -1  -25.98737700    7.49505900   -4.12198900 L
 H-H_            -1  -23.86305600    8.05704400   -4.75253900 L
 H-H_            -1  -22.94443100    7.40124300   -6.75030100 L
 H-H_            -1  -24.19950400    6.01007800   -8.18554100 L
 S-S_R           -1   15.50212300   15.01233000   -2.03925300 L
 C-C_R           -1   14.74815400   13.87130600   -0.91065400 L
 C-C_R           -1   14.68371100   12.52170000   -1.22634900 L
 C-C_R           -1   14.09112500   11.63010900   -0.37227000 L
 C-C_R           -1   13.56143600   12.07027400    0.82887600 L
 C-C_R           -1   13.61985000   13.40903500    1.16866100 L
 C-C_R           -1   14.20422300   14.32077600    0.29243100 L
 S-S_R           -1   14.23873400   16.04112600    0.71203400 L
 C-C_R           -1   15.91573300   16.42585400    0.29029500 L
 C-C_R           -1   16.67460200   17.19945700    1.15564100 L
 C-C_R           -1   17.95394900   17.58171400    0.79274300 L
 C-C_R           -1   18.49764200   17.15994300   -0.40469300 L
 C-C_R           -1   17.76861000   16.34819700   -1.24485500 L
 C-C_R           -1   16.45820700   15.99099200   -0.91826200 L
 H-H_            -1   15.05038300   12.24067900   -2.00644600 L
 H-H_            -1   14.01773200   10.71128700   -0.61578500 L
 H-H_            -1   13.20647900   11.42714800    1.43121000 L
 H-H_            -1   13.28310000   13.71903300    1.98936100 L
 H-H_            -1   16.34040100   17.50320800    1.98492500 L
 H-H_            -1   18.46472100   18.06519400    1.35437500 L
 H-H_            -1   19.38334600   17.40939200   -0.64338700 L
 H-H_            -1   18.12827300   16.01822900   -2.07862700 L
 S-S_R           -1    1.39621300   11.67260400   -2.02229700 L
 C-C_R           -1    0.64224400   10.53158000   -0.89369800 L
 C-C_R           -1    0.57780200    9.18197400   -1.20939300 L
 C-C_R           -1   -0.01478500    8.29038300   -0.35531400 L
 C-C_R           -1   -0.54447500    8.73054700    0.84583100 L
 C-C_R           -1   -0.48606000   10.06930900    1.18561700 L
 C-C_R           -1    0.09831300   10.98105000    0.30938700 L
 S-S_R           -1    0.13282500   12.70140000    0.72899000 L
 C-C_R           -1    1.80982400   13.08612800    0.30725100 L
 C-C_R           -1    2.56869300   13.85973100    1.17259700 L
 C-C_R           -1    3.84804000   14.24198700    0.80969900 L
 C-C_R           -1    4.39173200   13.82021700   -0.38773700 L
 C-C_R           -1    3.66270000   13.00847000   -1.22789900 L
 C-C_R           -1    2.35229600   12.65126600   -0.90130600 L
 H-H_            -1    0.94447300    8.90095400   -1.98949000 L
 H-H_            -1   -0.08817800    7.37156000   -0.59882900 L
 H-H_            -1   -0.89943100    8.08742100    1.44816600 L
 H-H_            -1   -0.82281000   10.37930700    2.00631700 L
 H-H_            -1    2.23449100   14.16348200    2.00188100 L
 H-H_            -1    4.35881100   14.72546800    1.37133100 L
 H-H_            -1    5.27743700   14.06966600   -0.62643100 L
 H-H_            -1    4.02236400   12.67850200   -2.06167100 L
 S-S_R           -1  -12.70969600    8.33287800   -2.00534100 L
 C-C_R           -1  -13.46366500    7.19185400   -0.87674200 L
 C-C_R           -1  -13.52810800    5.84224800   -1.19243700 L
 C-C_R           -1  -14.12069500    4.95065700   -0.33835800 L
 C-C_R           -1  -14.65038400    5.39082100    0.86278700 L
 C-C_R           -1  -14.59196900    6.72958200    1.20257300 L
 C-C_R           -1  -14.00759600    7.64132300    0.32634300 L
 S-S_R           -1  -13.97308500    9.36167300    0.74594600 L
 C-C_R           -1  -12.29608600    9.74640200    0.32420700 L
 C-C_R           -1  -11.53721700   10.52000500    1.18955300 L
 C-C_R           -1  -10.25787000   10.90226100    0.82665500 L
 C-C_R           -1   -9.71417700   10.48049100   -0.37078100 L
 C-C_R           -1  -10.44321000    9.66874400   -1.21094300 L
 C-C_R           -1  -11.75361400    9.31154100   -0.88435000 L
 H-H_            -1  -13.16143600    5.56122800   -1.97253400 L
 H-H_            -1  -14.19408700    4.03183400   -0.58187300 L
 H-H_            -1  -15.00534100    4.74769500    1.46512200 L
 H-H_            -1  -14.92871900    7.03958000    2.02327300 L
 H-H_            -1  -11.87141900   10.82375700    2.01883700 L
 H-H_            -1   -9.74709800   11.38574200    1.38828700 L
 H-H_            -1   -8.82847300   10.72994100   -0.60947500 L
 H-H_            -1  -10.08354600    9.33877600   -2.04471500 L
 S-S_R           -1  -26.81566100    4.99323500   -1.98838500 L
 C-C_R           -1  -27.56963000    3.85221100   -0.85978600 L
 C-C_R           -1  -27.63407300    2.50260500   -1.17548100 L
 C-C_R           -1  -28.22665900    1.61101400   -0.32140200 L
 C-C_R           -1  -28.75634900    2.05117900    0.87974400 L
 C-C_R           -1  -28.69793400    3.38994000    1.21952900 L
 C-C_R           -1  -28.11356100    4.30168100    0.34329900 L
 S-S_R           -1  -28.07904900    6.02203100    0.76290200 L
 C-C_R           -1  -26.40205000    6.40675900    0.34116300 L
 C-C_R           -1  -25.64318100    7.18036200    1.20650900 L
 C-C_R           -1  -24.36383500    7.56261900    0.84361100 L
 C-C_R           -1  -23.82014200    7.14084800   -0.35382400 L
 C-C_R           -1  -24.54917500    6.32910200   -1.19398600 L
 C-C_R           -1  -25.85957800    5.97189800   -0.86739400 L
 H-H_            -1  -27.26740100    2.22158500   -1.95557800 L
 H-H_            -1  -28.30005200    0.69219200   -0.56491600 L
 H-H_            -1  -29.11130500    1.40805300    1.48207800 L
 H-H_            -1  -29.03468500    3.69993800    2.04022900 L
 H-H_            -1  -25.97738300    7.48411400    2.03579400 L
 H-H_            -1  -23.85306300    8.04609900    1.40524300 L
 H-H_            -1  -22.93443700    7.39029800   -0.59251900 L
 H-H_            -1  -24.18951000    5.99913400   -2.02775900 L
 S-S_R           -1   15.51211600   15.00138600    4.11852900 L
 C-C_R           -1   14.75814700   13.86036000    5.24712800 L
 C-C_R           -1   14.69370500   12.51075600    4.93143300 L
 C-C_R           -1   14.10111800   11.61916500    5.78551200 L
 C-C_R           -1   13.57142800   12.05932900    6.98665800 L
 C-C_R           -1   13.62984300   13.39809000    7.32644300 L
 C-C_R           -1   14.21421600   14.30983100    6.45021300 L
 S-S_R           -1   14.24872800   16.03018100    6.86981600 L
 C-C_R           -1   15.92572700   16.41490900    6.44807700 L
 C-C_R           -1   16.68459600   17.18851300    7.31342300 L
 C-C_R           -1   17.96394300   17.57076900    6.95052500 L
 C-C_R           -1   18.50763500   17.14899800    5.75309000 L
 C-C_R           -1   17.77860200   16.33725200    4.91292800 L
 C-C_R           -1   16.46819900   15.98004800    5.23952000 L
 H-H_            -1   15.06037600   12.22973500    4.15133600 L
 H-H_            -1   14.02772500   10.70034200    5.54199800 L
 H-H_            -1   13.21647200   11.41620300    7.58899200 L
 H-H_            -1   13.29309200   13.70808800    8.14714300 L
 H-H_            -1   16.35039400   17.49226400    8.14270800 L
 H-H_            -1   18.47471400   18.05424900    7.51215700 L
 H-H_            -1   19.39334000   17.39844800    5.51439500 L
 H-H_            -1   18.13826700   16.00728400    4.07915500 L
 S-S_R           -1    1.40620700   11.66166000    4.13548500 L
 C-C_R           -1    0.65223800   10.52063500    5.26408400 L
 C-C_R           -1    0.58779500    9.17102900    4.94838900 L
 C-C_R           -1   -0.00479200    8.27943900    5.80246800 L
 C-C_R           -1   -0.53448100    8.71960300    7.00361400 L
 C-C_R           -1   -0.47606600   10.05836400    7.34339900 L
 C-C_R           -1    0.10830700   10.97010500    6.46716900 L
 S-S_R           -1    0.14281800   12.69045500    6.88677200 L
 C-C_R           -1    1.81981700   13.07518300    6.46503300 L
 C-C_R           -1    2.57868600   13.84878700    7.33037900 L
 C-C_R           -1    3.85803200   14.23104300    6.96748100 L
 C-C_R           -1    4.40172600   13.80927200    5.77004600 L
 C-C_R           -1    3.67269300   12.99752600    4.92988400 L
 C-C_R           -1    2.36228900   12.64032100    5.25647600 L
 H-H_            -1    0.95446700    8.89000800    4.16829200 L
 H-H_            -1   -0.07818400    7.36061600    5.55895400 L
 H-H_            -1   -0.88943800    8.07647700    7.60594800 L
 H-H_            -1   -0.81281700   10.36836200    8.16409900 L
 H-H_            -1    2.24448400   14.15253800    8.15966400 L
 H-H_            -1    4.36880500   14.71452300    7.52911300 L
 H-H_            -1    5.28742900   14.05872100    5.53135100 L
 H-H_            -1    4.03235700   12.66755800    4.09611100 L
 S-S_R           -1  -12.69970400    8.32193300    4.15244100 L
 C-C_R           -1  -13.45367200    7.18090900    5.28104000 L
 C-C_R           -1  -13.51811500    5.83130300    4.96534500 L
 C-C_R           -1  -14.11070100    4.93971200    5.81942400 L
 C-C_R           -1  -14.64039100    5.37987700    7.02057000 L
 C-C_R           -1  -14.58197600    6.71863800    7.36035500 L
 C-C_R           -1  -13.99760300    7.63037900    6.48412500 L
 S-S_R           -1  -13.96309100    9.35072900    6.90372800 L
 C-C_R           -1  -12.28609200    9.73545700    6.48198900 L
 C-C_R           -1  -11.52722400   10.50906000    7.34733500 L
 C-C_R           -1  -10.24787800   10.89131700    6.98443700 L
 C-C_R           -1   -9.70418400   10.46954500    5.78700200 L
 C-C_R           -1  -10.43321700    9.65780000    4.94683900 L
 C-C_R           -1  -11.74362000    9.30059500    5.27343200 L
 H-H_            -1  -13.15144300    5.55028200    4.18524800 L
 H-H_            -1  -14.18409400    4.02089000    5.57590900 L
 H-H_            -1  -14.99534800    4.73675100    7.62290400 L
 H-H_            -1  -14.91872700    7.02863600    8.18105500 L
 H-H_            -1  -11.86142500   10.81281100    8.17662000 L
 H-H_            -1   -9.73710500   11.37479700    7.54606900 L
 H-H_            -1   -8.81848000   10.71899500    5.54830700 L
 H-H_            -1  -10.07355200    9.32783200    4.11306700 L
 S-S_R           -1  -26.80566800    4.98229100    4.16939700 L
 C-C_R           -1  -27.55963600    3.84126600    5.29799600 L
 C-C_R           -1  -27.62407900    2.49166100    4.98230100 L
 C-C_R           -1  -28.21666600    1.60007000    5.83638000 L
 C-C_R           -1  -28.74635500    2.04023400    7.03752600 L
 C-C_R           -1  -28.68794000    3.37899500    7.37731100 L
 C-C_R           -1  -28.10356700    4.29073600    6.50108100 L
 S-S_R           -1  -28.06905600    6.01108600    6.92068400 L
 C-C_R           -1  -26.39205700    6.39581400    6.49894500 L
 C-C_R           -1  -25.63318800    7.16941800    7.36429100 L
 C-C_R           -1  -24.35384200    7.55167400    7.00139300 L
 C-C_R           -1  -23.81014800    7.12990400    5.80395800 L
 C-C_R           -1  -24.53918100    6.31815700    4.96379600 L
 C-C_R           -1  -25.84958500    5.96095300    5.29038800 L
 H-H_            -1  -27.25740700    2.21064000    4.20220400 L
 H-H_            -1  -28.29005800    0.68124700    5.59286600 L
 H-H_            -1  -29.10131200    1.39710800    7.63986100 L
 H-H_            -1  -29.02469100    3.68899300    8.19801100 L
 H-H_            -1  -25.96739000    7.47316900    8.19357600 L
 H-H_            -1  -23.84306900    8.03515400    7.56302500 L
 H-H_            -1  -22.92444500    7.37935300    5.56526300 L
 H-H_            -1  -24.17951700    5.98818900    4.13002300 L
 S-S_R           -1   15.52210900   14.99044000   10.27631100 L
 C-C_R           -1   14.76814100   13.84941600   11.40491000 L
 C-C_R           -1   14.70369800   12.49981000   11.08921500 L
 C-C_R           -1   14.11111100   11.60822000   11.94329400 L
 C-C_R           -1   13.58142200   12.04838400   13.14444000 L
 C-C_R           -1   13.63983700   13.38714600   13.48422600 L
 C-C_R           -1   14.22421000   14.29888700   12.60799500 L
 S-S_R           -1   14.25872100   16.01923700   13.02759800 L
 C-C_R           -1   15.93572000   16.40396400   12.60585900 L
 C-C_R           -1   16.69458900   17.17756700   13.47120500 L
 C-C_R           -1   17.97393500   17.55982400   13.10830700 L
 C-C_R           -1   18.51762900   17.13805300   11.91087200 L
 C-C_R           -1   17.78859600   16.32630700   11.07071000 L
 C-C_R           -1   16.47819200   15.96910300   11.39730200 L
 H-H_            -1   15.07037000   12.21879000   10.30911800 L
 H-H_            -1   14.03771900   10.68939700   11.69978000 L
 H-H_            -1   13.22646500   11.40525800   13.74677500 L
 H-H_            -1   13.30308600   13.69714300   14.30492500 L
 H-H_            -1   16.36038700   17.48131900   14.30049000 L
 H-H_            -1   18.48470800   18.04330500   13.66993900 L
 H-H_            -1   19.40333200   17.38750300   11.67217700 L
 H-H_            -1   18.14826000   15.99633900   10.23693700 L
 S-S_R           -1    1.41619900   11.65071400   10.29326700 L
 C-C_R           -1    0.66223100   10.50969000   11.42186600 L
 C-C_R           -1    0.59778800    9.16008400   11.10617100 L
 C-C_R           -1    0.00520200    8.26849400   11.96025000 L
 C-C_R           -1   -0.52448800    8.70865800   13.16139600 L
 C-C_R           -1   -0.46607300   10.04741900   13.50118100 L
 C-C_R           -1    0.11830000   10.95916000   12.62495100 L
 S-S_R           -1    0.15281200   12.67951000   13.04455400 L
 C-C_R           -1    1.82981000   13.06423800   12.62281500 L
 C-C_R           -1    2.58867900   13.83784100   13.48816100 L
 C-C_R           -1    3.86802500   14.22009800   13.12526300 L
 C-C_R           -1    4.41171900   13.79832700   11.92782800 L
 C-C_R           -1    3.68268600   12.98658100   11.08766600 L
 C-C_R           -1    2.37228300   12.62937700   11.41425800 L
 H-H_            -1    0.96446000    8.87906400   10.32607400 L
 H-H_            -1   -0.06819100    7.34967100   11.71673600 L
 H-H_            -1   -0.87944500    8.06553200   13.76373100 L
 H-H_            -1   -0.80282400   10.35741600   14.32188100 L
 H-H_            -1    2.25447800   14.14159300   14.31744600 L
 H-H_            -1    4.37879800   14.70357900   13.68689500 L
 H-H_            -1    5.29742300   14.04777700   11.68913300 L
 H-H_            -1    4.04235100   12.65661300   10.25389300 L
 S-S_R           -1  -12.68971000    8.31098900   10.31022300 L
 C-C_R           -1  -13.44367800    7.16996300   11.43882200 L
 C-C_R           -1  -13.50812100    5.82035800   11.12312700 L
 C-C_R           -1  -14.10070900    4.92876800   11.97720600 L
 C-C_R           -1  -14.63039700    5.36893200   13.17835200 L
 C-C_R           -1  -14.57198300    6.70769300   13.51813700 L
 C-C_R           -1  -13.98761100    7.61943400   12.64190700 L
 S-S_R           -1  -13.95309800    9.33978400   13.06151000 L
 C-C_R           -1  -12.27610000    9.72451100   12.63977100 L
 C-C_R           -1  -11.51723000   10.49811500   13.50511700 L
 C-C_R           -1  -10.23788400   10.88037200   13.14221900 L
 C-C_R           -1   -9.69419100   10.45860100   11.94478400 L
 C-C_R           -1  -10.42322400    9.64685500   11.10462200 L
 C-C_R           -1  -11.73362700    9.28965100   11.43121400 L
 H-H_            -1  -13.14144900    5.53933800   10.34303000 L
 H-H_            -1  -14.17410000    4.00994500   11.73369200 L
 H-H_            -1  -14.98535400    4.72580600   13.78068600 L
 H-H_            -1  -14.90873400    7.01769000   14.33883700 L
 H-H_            -1  -11.85143200   10.80186700   14.33440200 L
 H-H_            -1   -9.72711300   11.36385200   13.70385100 L
 H-H_            -1   -8.80848700   10.70805100   11.70608900 L
 H-H_            -1  -10.06356000    9.31688700   10.27084900 L
 S-S_R           -1  -26.79567500    4.97134600   10.32717900 L
 C-C_R           -1  -27.54964300    3.83032100   11.45577800 L
 C-C_R           -1  -27.61408600    2.48071600   11.14008300 L
 C-C_R           -1  -28.20667300    1.58912500   11.99416300 L
 C-C_R           -1  -28.73636200    2.02928900   13.19530800 L
 C-C_R           -1  -28.67794700    3.36805100   13.53509400 L
 C-C_R           -1  -28.09357500    4.27979200   12.65886300 L
 S-S_R           -1  -28.05906200    6.00014200   13.07846600 L
 C-C_R           -1  -26.38206500    6.38486900   12.65672700 L
 C-C_R           -1  -25.62319500    7.15847300   13.52207300 L
 C-C_R           -1  -24.34384900    7.54072900   13.15917500 L
 C-C_R           -1  -23.80015500    7.11895800   11.96174000 L
 C-C_R           -1  -24.52918800    6.30721200   11.12157800 L
 C-C_R           -1  -25.83959100    5.95000800   11.44817000 L
 H-H_            -1  -27.24741400    2.19969500   10.35998600 L
 H-H_            -1  -28.28006500    0.67030200   11.75064800 L
 H-H_            -1  -29.09131900    1.38616300   13.79764300 L
 H-H_            -1  -29.01469800    3.67804800   14.35579400 L
 H-H_            -1  -25.95739600    7.46222400   14.35135800 L
 H-H_            -1  -23.83307700    8.02421000   13.72080700 L
 H-H_            -1  -22.91445100    7.36840800   11.72304500 L
 H-H_            -1  -24.16952400    5.97724400   10.28780500 L
 S-S_R           -1   22.05336700    5.02863200   -8.22544800 L
 C-C_R           -1   21.29939900    3.88760700   -7.09684900 L
 C-C_R           -1   21.23495600    2.53800200   -7.41254400 L
 C-C_R           -1   20.64236900    1.64641100   -6.55846400 L
 C-C_R           -1   20.11268000    2.08657500   -5.35731900 L
 C-C_R           -1   20.17109500    3.42533600   -5.01753300 L
 C-C_R           -1   20.75546700    4.33707700   -5.89376400 L
 S-S_R           -1   20.78998000    6.05742700   -5.47416100 L
 C-C_R           -1   22.46697700    6.44215500   -5.89590000 L
 C-C_R           -1   23.22584700    7.21575900   -5.03055400 L
 C-C_R           -1   24.50519300    7.59801500   -5.39345200 L
 C-C_R           -1   25.04888700    7.17624500   -6.59088700 L
 C-C_R           -1   24.31985400    6.36449800   -7.43104900 L
 C-C_R           -1   23.00945100    6.00729400   -7.10445600 L
 H-H_            -1   21.60162800    2.25698100   -8.19264100 L
 H-H_            -1   20.56897700    0.72758800   -6.80197900 L
 H-H_            -1   19.75772300    1.44344900   -4.75498400 L
 H-H_            -1   19.83434400    3.73533400   -4.19683300 L
 H-H_            -1   22.89164600    7.51951000   -4.20126900 L
 H-H_            -1   25.01596500    8.08149500   -4.83182000 L
 H-H_            -1   25.93459000    7.42569400   -6.82958200 L
 H-H_            -1   24.67951700    6.03453000   -8.26482200 L
 S-S_R           -1    7.94745700    1.68890600   -8.20849200 L
 C-C_R           -1    7.19348900    0.54788100   -7.07989300 L
 C-C_R           -1    7.12904700   -0.80172500   -7.39558800 L
 C-C_R           -1    6.53645900   -1.69331500   -6.54150800 L
 C-C_R           -1    6.00677100   -1.25315100   -5.34036300 L
 C-C_R           -1    6.06518500    0.08561000   -5.00057700 L
 C-C_R           -1    6.64955700    0.99735100   -5.87680800 L
 S-S_R           -1    6.68407000    2.71770100   -5.45720500 L
 C-C_R           -1    8.36106800    3.10242900   -5.87894400 L
 C-C_R           -1    9.11993700    3.87603300   -5.01359800 L
 C-C_R           -1   10.39928400    4.25828900   -5.37649600 L
 C-C_R           -1   10.94297700    3.83651900   -6.57393100 L
 C-C_R           -1   10.21394400    3.02477200   -7.41409300 L
 C-C_R           -1    8.90354100    2.66756800   -7.08750100 L
 H-H_            -1    7.49571800   -1.08274500   -8.17568500 L
 H-H_            -1    6.46306700   -2.61213800   -6.78502300 L
 H-H_            -1    5.65181400   -1.89627700   -4.73802800 L
 H-H_            -1    5.72843400    0.39560800   -4.17987800 L
 H-H_            -1    8.78573600    4.17978400   -4.18431300 L
 H-H_            -1   10.91005500    4.74176900   -4.81486400 L
 H-H_            -1   11.82868100    4.08596800   -6.81262600 L
 H-H_            -1   10.57360800    2.69480400   -8.24786600 L
 S-S_R           -1   -6.15845200   -1.65082100   -8.19153600 L
 C-C_R           -1   -6.91242000   -2.79184500   -7.06293700 L
 C-C_R           -1   -6.97686400   -4.14145100   -7.37863200 L
 C-C_R           -1   -7.56945100   -5.03304200   -6.52455300 L
 C-C_R           -1   -8.09913900   -4.59287700   -5.32340700 L
 C-C_R           -1   -8.04072400   -3.25411600   -4.98362100 L
 C-C_R           -1   -7.45635200   -2.34237500   -5.85985200 L
 S-S_R           -1   -7.42184000   -0.62202500   -5.44024900 L
 C-C_R           -1   -5.74484200   -0.23729700   -5.86198800 L
 C-C_R           -1   -4.98597300    0.53630600   -4.99664200 L
 C-C_R           -1   -3.70662600    0.91856200   -5.35954000 L
 C-C_R           -1   -3.16293200    0.49679200   -6.55697500 L
 C-C_R           -1   -3.89196500   -0.31495500   -7.39713700 L
 C-C_R           -1   -5.20236800   -0.67215800   -7.07054500 L
 H-H_            -1   -6.61019100   -4.42247100   -8.15872900 L
 H-H_            -1   -7.64284200   -5.95186400   -6.76806700 L
 H-H_            -1   -8.45409600   -5.23600300   -4.72107200 L
 H-H_            -1   -8.37747500   -2.94411800   -4.16292200 L
 H-H_            -1   -5.32017400    0.84005800   -4.16735700 L
 H-H_            -1   -3.19585400    1.40204300   -4.79790800 L
 H-H_            -1   -2.27722900    0.74624200   -6.79567000 L
 H-H_            -1   -3.53230200   -0.64492200   -8.23091000 L
 S-S_R           -1  -20.26441700   -4.99046300   -8.17458000 L
 C-C_R           -1  -21.01838600   -6.13148800   -7.04598100 L
 C-C_R           -1  -21.08282800   -7.48109300   -7.36167600 L
 C-C_R           -1  -21.67541500   -8.37268400   -6.50759600 L
 C-C_R           -1  -22.20510400   -7.93252000   -5.30645100 L
 C-C_R           -1  -22.14668900   -6.59375900   -4.96666500 L
 C-C_R           -1  -21.56231700   -5.68201800   -5.84289600 L
 S-S_R           -1  -21.52780400   -3.96166700   -5.42329300 L
 C-C_R           -1  -19.85080600   -3.57694000   -5.84503200 L
 C-C_R           -1  -19.09193700   -2.80333600   -4.97968600 L
 C-C_R           -1  -17.81259000   -2.42108000   -5.34258300 L
 C-C_R           -1  -17.26889700   -2.84285000   -6.54001900 L
 C-C_R           -1  -17.99793000   -3.65459700   -7.38018100 L
 C-C_R           -1  -19.30833300   -4.01180000   -7.05358800 L
 H-H_            -1  -20.71615600   -7.76211400   -8.14177300 L
 H-H_            -1  -21.74880800   -9.29150700   -6.75111100 L
 H-H_            -1  -22.56006000   -8.57564600   -4.70411600 L
 H-H_            -1  -22.48344000   -6.28376100   -4.14596500 L
 H-H_            -1  -19.42613800   -2.49958400   -4.15040100 L
 H-H_            -1  -17.30181900   -1.93760000   -4.78095100 L
 H-H_            -1  -16.38319300   -2.59340000   -6.77871400 L
 H-H_            -1  -17.63826600   -3.98456500   -8.21395400 L
 S-S_R           -1   22.06336000    5.01768700   -2.06766500 L
 C-C_R           -1   21.30939100    3.87666300   -0.93906700 L
 C-C_R           -1   21.24494900    2.52705700   -1.25476200 L
 C-C_R           -1   20.65236200    1.63546600   -0.40068200 L
 C-C_R           -1   20.12267400    2.07563000    0.80046300 L
 C-C_R           -1   20.18108800    3.41439200    1.14024900 L
 C-C_R           -1   20.76546000    4.32613300    0.26401800 L
 S-S_R           -1   20.79997300    6.04648300    0.68362100 L
 C-C_R           -1   22.47697100    6.43121100    0.26188200 L
 C-C_R           -1   23.23584000    7.20481400    1.12722800 L
 C-C_R           -1   24.51518700    7.58707000    0.76433100 L
 C-C_R           -1   25.05888000    7.16529900   -0.43310500 L
 C-C_R           -1   24.32984700    6.35355300   -1.27326700 L
 C-C_R           -1   23.01944400    5.99634900   -0.94667400 L
 H-H_            -1   21.61162100    2.24603600   -2.03485900 L
 H-H_            -1   20.57896900    0.71664300   -0.64419700 L
 H-H_            -1   19.76771700    1.43250400    1.40279800 L
 H-H_            -1   19.84433700    3.72439000    1.96094900 L
 H-H_            -1   22.90163900    7.50856500    1.95651300 L
 H-H_            -1   25.02595800    8.07055100    1.32596300 L
 H-H_            -1   25.94458400    7.41474900   -0.67180000 L
 H-H_            -1   24.68951100    6.02358500   -2.10704000 L
 S-S_R           -1    7.95745100    1.67796100   -2.05070900 L
 C-C_R           -1    7.20348200    0.53693700   -0.92211100 L
 C-C_R           -1    7.13903900   -0.81266900   -1.23780600 L
 C-C_R           -1    6.54645300   -1.70426000   -0.38372600 L
 C-C_R           -1    6.01676400   -1.26409600    0.81741900 L
 C-C_R           -1    6.07517900    0.07466500    1.15720500 L
 C-C_R           -1    6.65955100    0.98640600    0.28097400 L
 S-S_R           -1    6.69406200    2.70675600    0.70057700 L
 C-C_R           -1    8.37106100    3.09148500    0.27883800 L
 C-C_R           -1    9.12993000    3.86508800    1.14418400 L
 C-C_R           -1   10.40927700    4.24734400    0.78128700 L
 C-C_R           -1   10.95297100    3.82557300   -0.41614900 L
 C-C_R           -1   10.22393800    3.01382700   -1.25631100 L
 C-C_R           -1    8.91353500    2.65662300   -0.92971800 L
 H-H_            -1    7.50571200   -1.09369000   -2.01790300 L
 H-H_            -1    6.47306000   -2.62308300   -0.62724100 L
 H-H_            -1    5.66180700   -1.90722200    1.41975400 L
 H-H_            -1    5.73842800    0.38466300    1.97790500 L
 H-H_            -1    8.79572800    4.16883900    1.97346900 L
 H-H_            -1   10.92004900    4.73082400    1.34291900 L
 H-H_            -1   11.83867400    4.07502300   -0.65484400 L
 H-H_            -1   10.58360100    2.68385900   -2.09008400 L
 S-S_R            0   -6.12766100   -1.70634700   -2.00714400 H
 C-C_R            0   -6.89308700   -2.86513600   -0.88852700 H
 C-C_R            0   -7.01348700   -4.20639600   -1.26939400 H
 C-C_R            0   -7.62279100   -5.12849900   -0.42042100 H
 C-C_R            0   -8.10048900   -4.72001900    0.82604900 H
 C-C_R            0   -7.98325600   -3.38680000    1.21803600 H
 C-C_R            0   -7.39341300   -2.45104600    0.35738700 H
 S-S_R            0   -7.31530200   -0.73766200    0.83965700 H
 C-C_R            0   -5.64321700   -0.34911400    0.36676000 H
 C-C_R            0   -4.84356900    0.40697300    1.23305200 H
 C-C_R            0   -3.56712400    0.81375600    0.84207600 H
 C-C_R            0   -3.06971500    0.43493300   -0.40897000 H
 C-C_R            0   -3.84128900   -0.36182000   -1.25903000 H
 C-C_R            0   -5.13448600   -0.74990600   -0.88131100 H
 H-H_             0   -6.62790000   -4.52580100   -2.23620200 H
 H-H_             0   -7.71258400   -6.17238900   -0.72420300 H
 H-H_             0   -8.53268900   -5.45831700    1.50038700 H
 H-H_             0   -8.34080700   -3.06171700    2.19726300 H
 H-H_             0   -5.23450800    0.67466900    2.21488500 H
 H-H_             0   -2.95621800    1.41592100    1.51745900 H
 H-H_             0   -2.07234900    0.75559500   -0.71423500 H
 H-H_             0   -3.45084100   -0.68302500   -2.22725300 H
 S-S_R           -1  -20.25442300   -5.00140800   -2.01679700 L
 C-C_R           -1  -21.00839200   -6.14243200   -0.88819900 L
 C-C_R           -1  -21.07283500   -7.49203800   -1.20389400 L
 C-C_R           -1  -21.66542200   -8.38362900   -0.34981400 L
 C-C_R           -1  -22.19511000   -7.94346500    0.85133100 L
 C-C_R           -1  -22.13669600   -6.60470300    1.19111700 L
 C-C_R           -1  -21.55232300   -5.69296200    0.31488700 L
 S-S_R           -1  -21.51781200   -3.97261200    0.73448900 L
 C-C_R           -1  -19.84081300   -3.58788400    0.31275100 L
 C-C_R           -1  -19.08194400   -2.81428100    1.17809700 L
 C-C_R           -1  -17.80259700   -2.43202500    0.81519900 L
 C-C_R           -1  -17.25890400   -2.85379500   -0.38223700 L
 C-C_R           -1  -17.98793600   -3.66554200   -1.22239900 L
 C-C_R           -1  -19.29834100   -4.02274600   -0.89580600 L
 H-H_            -1  -20.70616300   -7.77305900   -1.98399000 L
 H-H_            -1  -21.73881400   -9.30245200   -0.59332900 L
 H-H_            -1  -22.55006700   -8.58659100    1.45366600 L
 H-H_            -1  -22.47344600   -6.29470500    2.01181700 L
 H-H_            -1  -19.41614600   -2.51053000    2.00738100 L
 H-H_            -1  -17.29182500   -1.94854400    1.37683100 L
 H-H_            -1  -16.37320000   -2.60434600   -0.62093100 L
 H-H_            -1  -17.62827300   -3.99551000   -2.05617100 L
 S-S_R           -1   22.07335400    5.00674200    4.09011700 L
 C-C_R           -1   21.31938500    3.86571700    5.21871600 L
 C-C_R           -1   21.25494200    2.51611100    4.90302000 L
 C-C_R           -1   20.66235600    1.62452100    5.75710000 L
 C-C_R           -1   20.13266700    2.06468600    6.95824500 L
 C-C_R           -1   20.19108100    3.40344700    7.29803100 L
 C-C_R           -1   20.77545400    4.31518800    6.42180100 L
 S-S_R           -1   20.80996500    6.03553800    6.84140400 L
 C-C_R           -1   22.48696400    6.42026500    6.41966500 L
 C-C_R           -1   23.24583300    7.19386800    7.28501100 L
 C-C_R           -1   24.52518000    7.57612600    6.92211300 L
 C-C_R           -1   25.06887400    7.15435500    5.72467700 L
 C-C_R           -1   24.33984100    6.34260900    4.88451500 L
 C-C_R           -1   23.02943800    5.98540400    5.21110800 L
 H-H_            -1   21.62161400    2.23509100    4.12292400 L
 H-H_            -1   20.58896300    0.70569900    5.51358500 L
 H-H_            -1   19.77771000    1.42156000    7.56058000 L
 H-H_            -1   19.85433100    3.71344400    8.11873100 L
 H-H_            -1   22.91163100    7.49762000    8.11429500 L
 H-H_            -1   25.03595200    8.05960600    7.48374500 L
 H-H_            -1   25.95457700    7.40380400    5.48598300 L
 H-H_            -1   24.69950400    6.01264100    4.05074300 L
 S-S_R           -1    7.96744400    1.66701600    4.10707300 L
 C-C_R           -1    7.21347500    0.52599100    5.23567100 L
 C-C_R           -1    7.14903200   -0.82361500    4.91997600 L
 C-C_R           -1    6.55644600   -1.71520500    5.77405600 L
 C-C_R           -1    6.02675600   -1.27504000    6.97520100 L
 C-C_R           -1    6.08517100    0.06372100    7.31498700 L
 C-C_R           -1    6.66954400    0.97546200    6.43875700 L
 S-S_R           -1    6.70405600    2.69581200    6.85836000 L
 C-C_R           -1    8.38105500    3.08053900    6.43662100 L
 C-C_R           -1    9.13992400    3.85414200    7.30196700 L
 C-C_R           -1   10.41927100    4.23639900    6.93906900 L
 C-C_R           -1   10.96296300    3.81462800    5.74163300 L
 C-C_R           -1   10.23393100    3.00288200    4.90147100 L
 C-C_R           -1    8.92352700    2.64567800    5.22806400 L
 H-H_            -1    7.51570400   -1.10463500    4.13988000 L
 H-H_            -1    6.48305300   -2.63402800    5.53054100 L
 H-H_            -1    5.67180000   -1.91816600    7.57753600 L
 H-H_            -1    5.74842100    0.37371800    8.13568700 L
 H-H_            -1    8.80572200    4.15789400    8.13125100 L
 H-H_            -1   10.93004200    4.71988000    7.50070100 L
 H-H_            -1   11.84866800    4.06407800    5.50293900 L
 H-H_            -1   10.59359500    2.67291400    4.06769900 L
 S-S_R           -1   -6.13846500   -1.67271000    4.12402900 L
 C-C_R           -1   -6.89243400   -2.81373500    5.25262700 L
 C-C_R           -1   -6.95687700   -4.16334000    4.93693200 L
 C-C_R           -1   -7.54946400   -5.05493100    5.79101200 L
 C-C_R           -1   -8.07915300   -4.61476700    6.99215700 L
 C-C_R           -1   -8.02073900   -3.27600500    7.33194300 L
 C-C_R           -1   -7.43636600   -2.36426400    6.45571300 L
 S-S_R           -1   -7.40185400   -0.64391400    6.87531500 L
 C-C_R           -1   -5.72485500   -0.25918700    6.45357700 L
 C-C_R           -1   -4.96598600    0.51441700    7.31892200 L
 C-C_R           -1   -3.68663900    0.89667300    6.95602500 L
 C-C_R           -1   -3.14294700    0.47490200    5.75858900 L
 C-C_R           -1   -3.87197900   -0.33684400    4.91842700 L
 C-C_R           -1   -5.18238300   -0.69404800    5.24502000 L
 H-H_            -1   -6.59020500   -4.44436100    4.15683600 L
 H-H_            -1   -7.62285600   -5.97375400    5.54749700 L
 H-H_            -1   -8.43411000   -5.25789300    7.59449200 L
 H-H_            -1   -8.35748900   -2.96600800    8.15264300 L
 H-H_            -1   -5.30018800    0.81816800    8.14820700 L
 H-H_            -1   -3.17586700    1.38015400    7.51765700 L
 H-H_            -1   -2.25724200    0.72435200    5.51989500 L
 H-H_            -1   -3.51231500   -0.66681200    4.08465500 L
 S-S_R           -1  -20.24443000   -5.01235200    4.14098500 L
 C-C_R           -1  -20.99839900   -6.15337800    5.26958400 L
 C-C_R           -1  -21.06284200   -7.50298300    4.95388900 L
 C-C_R           -1  -21.65542800   -8.39457300    5.80796800 L
 C-C_R           -1  -22.18511800   -7.95440900    7.00911300 L
 C-C_R           -1  -22.12670300   -6.61564800    7.34889900 L
 C-C_R           -1  -21.54233000   -5.70390700    6.47266900 L
 S-S_R           -1  -21.50781800   -3.98355700    6.89227200 L
 C-C_R           -1  -19.83081900   -3.59882900    6.47053300 L
 C-C_R           -1  -19.07195100   -2.82522600    7.33587900 L
 C-C_R           -1  -17.79260500   -2.44296900    6.97298100 L
 C-C_R           -1  -17.24891100   -2.86474000    5.77554500 L
 C-C_R           -1  -17.97794400   -3.67648600    4.93538300 L
 C-C_R           -1  -19.28834700   -4.03369100    5.26197600 L
 H-H_            -1  -20.69617000   -7.78400400    4.17379200 L
 H-H_            -1  -21.72882100   -9.31339600    5.56445300 L
 H-H_            -1  -22.54007500   -8.59753500    7.61144800 L
 H-H_            -1  -22.46345400   -6.30565000    8.16959900 L
 H-H_            -1  -19.40615200   -2.52147500    8.16516300 L
 H-H_            -1  -17.28183200   -1.95948900    7.53461300 L
 H-H_            -1  -16.36320600   -2.61529100    5.53685100 L
 H-H_            -1  -17.61827900   -4.00645400    4.10161100 L
 S-S_R           -1   22.08334700    4.99579700   10.24789900 L
 C-C_R           -1   21.32937800    3.85477200   11.37649800 L
 C-C_R           -1   21.26493500    2.50516700   11.06080300 L
 C-C_R           -1   20.67234900    1.61357600   11.91488200 L
 C-C_R           -1   20.14265900    2.05374000   13.11602700 L
 C-C_R           -1   20.20107400    3.39250100   13.45581300 L
 C-C_R           -1   20.78544700    4.30424200   12.57958300 L
 S-S_R           -1   20.81995900    6.02459300   12.99918600 L
 C-C_R           -1   22.49695800    6.40932000   12.57744700 L
 C-C_R           -1   23.25582700    7.18292400   13.44279300 L
 C-C_R           -1   24.53517400    7.56518000   13.07989500 L
 C-C_R           -1   25.07886600    7.14341000   11.88245900 L
 C-C_R           -1   24.34983300    6.33166400   11.04229700 L
 C-C_R           -1   23.03943000    5.97446000   11.36889000 L
 H-H_            -1   21.63160700    2.22414700   10.28070600 L
 H-H_            -1   20.59895600    0.69475400   11.67136700 L
 H-H_            -1   19.78770300    1.41061500   13.71836200 L
 H-H_            -1   19.86432400    3.70249900   14.27651300 L
 H-H_            -1   22.92162500    7.48667600   14.27207700 L
 H-H_            -1   25.04594500    8.04866100   13.64152700 L
 H-H_            -1   25.96457100    7.39286000   11.64376500 L
 H-H_            -1   24.70949800    6.00169500   10.20852500 L
 S-S_R           -1    7.97743800    1.65607100   10.26485500 L
 C-C_R           -1    7.22346900    0.51504600   11.39345400 L
 C-C_R           -1    7.15902600   -0.83456000   11.07775900 L
 C-C_R           -1    6.56643900   -1.72615000   11.93183800 L
 C-C_R           -1    6.03675000   -1.28598500   13.13298300 L
 C-C_R           -1    6.09516400    0.05277600   13.47276900 L
 C-C_R           -1    6.67953800    0.96451700   12.59653900 L
 S-S_R           -1    6.71404900    2.68486700   13.01614200 L
 C-C_R           -1    8.39104800    3.06959400   12.59440300 L
 C-C_R           -1    9.14991700    3.84319800   13.45974900 L
 C-C_R           -1   10.42926300    4.22545400   13.09685100 L
 C-C_R           -1   10.97295600    3.80368400   11.89941500 L
 C-C_R           -1   10.24392400    2.99193800   11.05925300 L
 C-C_R           -1    8.93352000    2.63473300   11.38584600 L
 H-H_            -1    7.52569800   -1.11558000   10.29766200 L
 H-H_            -1    6.49304700   -2.64497200   11.68832300 L
 H-H_            -1    5.68179300   -1.92911100   13.73531800 L
 H-H_            -1    5.75841300    0.36277300   14.29346900 L
 H-H_            -1    8.81571500    4.14695000   14.28903300 L
 H-H_            -1   10.94003600    4.70893500   13.65848300 L
 H-H_            -1   11.85866100    4.05313300   11.66072100 L
 H-H_            -1   10.60358800    2.66196900   10.22548100 L
 S-S_R           -1   -6.12847300   -1.68365500   10.28181100 L
 C-C_R           -1   -6.88244100   -2.82468000   11.41041000 L
 C-C_R           -1   -6.94688400   -4.17428600   11.09471500 L
 C-C_R           -1   -7.53947000   -5.06587700   11.94879400 L
 C-C_R           -1   -8.06916000   -4.62571100   13.14993900 L
 C-C_R           -1   -8.01074500   -3.28695000   13.48972500 L
 C-C_R           -1   -7.42637200   -2.37520900   12.61349500 L
 S-S_R           -1   -7.39186000   -0.65485900   13.03309800 L
 C-C_R           -1   -5.71486200   -0.27013200   12.61135900 L
 C-C_R           -1   -4.95599300    0.50347100   13.47670500 L
 C-C_R           -1   -3.67664700    0.88572800   13.11380700 L
 C-C_R           -1   -3.13295300    0.46395800   11.91637100 L
 C-C_R           -1   -3.86198600   -0.34778800   11.07620900 L
 C-C_R           -1   -5.17238900   -0.70499300   11.40280200 L
 H-H_            -1   -6.58021200   -4.45530600   10.31461800 L
 H-H_            -1   -7.61286300   -5.98469800   11.70527900 L
 H-H_            -1   -8.42411700   -5.26883700   13.75227400 L
 H-H_            -1   -8.34749600   -2.97695300   14.31042500 L
 H-H_            -1   -5.29019400    0.80722300   14.30598900 L
 H-H_            -1   -3.16587400    1.36920900   13.67543900 L
 H-H_            -1   -2.24724900    0.71340700   11.67767700 L
 H-H_            -1   -3.50232100   -0.67775600   10.24243700 L
 S-S_R           -1  -20.23443700   -5.02329800   10.29876700 L
 C-C_R           -1  -20.98840500   -6.16432200   11.42736600 L
 C-C_R           -1  -21.05284800   -7.51392800   11.11167100 L
 C-C_R           -1  -21.64543500   -8.40551800   11.96575000 L
 C-C_R           -1  -22.17512400   -7.96535400   13.16689600 L
 C-C_R           -1  -22.11671000   -6.62659300   13.50668100 L
 C-C_R           -1  -21.53233700   -5.71485200   12.63045100 L
 S-S_R           -1  -21.49782500   -3.99450200   13.05005400 L
 C-C_R           -1  -19.82082600   -3.60977400   12.62831500 L
 C-C_R           -1  -19.06195700   -2.83617100   13.49366100 L
 C-C_R           -1  -17.78261100   -2.45391400   13.13076300 L
 C-C_R           -1  -17.23891800   -2.87568500   11.93332800 L
 C-C_R           -1  -17.96795000   -3.68743100   11.09316500 L
 C-C_R           -1  -19.27835400   -4.04463500   11.41975800 L
 H-H_            -1  -20.68617600   -7.79494800   10.33157400 L
 H-H_            -1  -21.71882700   -9.32434100   11.72223500 L
 H-H_            -1  -22.53008100   -8.60848000   13.76923000 L
 H-H_            -1  -22.45346100   -6.31659600   14.32738100 L
 H-H_            -1  -19.39615900   -2.53241900   14.32294500 L
 H-H_            -1  -17.27183900   -1.97043400   13.69239500 L
 H-H_            -1  -16.35321400   -2.62623500   11.69463300 L
 H-H_            -1  -17.60828600   -4.01739900   10.25939300 L
 S-S_R           -1   28.61460500   -4.96601200   -8.25386000 L
 C-C_R           -1   27.86063700   -6.10703600   -7.12526100 L
 C-C_R           -1   27.79619400   -7.45664200   -7.44095600 L
 C-C_R           -1   27.20360700   -8.34823300   -6.58687700 L
 C-C_R           -1   26.67391800   -7.90806800   -5.38573100 L
 C-C_R           -1   26.73233200   -6.56930700   -5.04594600 L
 C-C_R           -1   27.31670500   -5.65756600   -5.92217600 L
 S-S_R           -1   27.35121700   -3.93721600   -5.50257300 L
 C-C_R           -1   29.02821600   -3.55248800   -5.92431200 L
 C-C_R           -1   29.78708500   -2.77888500   -5.05896600 L
 C-C_R           -1   31.06643100   -2.39662800   -5.42186400 L
 C-C_R           -1   31.61012400   -2.81840000   -6.61929900 L
 C-C_R           -1   30.88109100   -3.63014500   -7.45946200 L
 C-C_R           -1   29.57068800   -3.98735000   -7.13286900 L
 H-H_            -1   28.16286500   -7.73766300   -8.22105300 L
 H-H_            -1   27.13021400   -9.26705500   -6.83039200 L
 H-H_            -1   26.31896100   -8.55119400   -4.78339700 L
 H-H_            -1   26.39558100   -6.25930900   -4.22524600 L
 H-H_            -1   29.45288300   -2.47513400   -4.22968100 L
 H-H_            -1   31.57720300   -1.91314800   -4.86023200 L
 H-H_            -1   32.49582800   -2.56895000   -6.85799400 L
 H-H_            -1   31.24075600   -3.96011300   -8.29323400 L
 S-S_R           -1   14.50869500   -8.30573800   -8.23690400 L
 C-C_R           -1   13.75472700   -9.44676200   -7.10830500 L
 C-C_R           -1   13.69028400  -10.79636800   -7.42400000 L
 C-C_R           -1   13.09769800  -11.68795900   -6.56992100 L
 C-C_R           -1   12.56800800  -11.24779500   -5.36877500 L
 C-C_R           -1   12.62642300   -9.90903300   -5.02899000 L
 C-C_R           -1   13.21079500   -8.99729200   -5.90522000 L
 S-S_R           -1   13.24530700   -7.27694200   -5.48561700 L
 C-C_R           -1   14.92230500   -6.89221400   -5.90735600 L
 C-C_R           -1   15.68117500   -6.11861100   -5.04201000 L
 C-C_R           -1   16.96052100   -5.73635500   -5.40490800 L
 C-C_R           -1   17.50421500   -6.15812500   -6.60234300 L
 C-C_R           -1   16.77518200   -6.96987200   -7.44250600 L
 C-C_R           -1   15.46477900   -7.32707600   -7.11591300 L
 H-H_            -1   14.05695600  -11.07738900   -8.20409700 L
 H-H_            -1   13.02430500  -12.60678200   -6.81343600 L
 H-H_            -1   12.21305100  -11.89092100   -4.76644100 L
 H-H_            -1   12.28967200   -9.59903500   -4.20829000 L
 H-H_            -1   15.34697300   -5.81486000   -4.21272600 L
 H-H_            -1   17.47129300   -5.25287400   -4.84327600 L
 H-H_            -1   18.38991800   -5.90867600   -6.84103800 L
 H-H_            -1   17.13484600   -7.29984000   -8.27627800 L
 S-S_R           -1    0.40278500  -11.64546400   -8.21994800 L
 C-C_R           -1   -0.35118300  -12.78648800   -7.09134900 L
 C-C_R           -1   -0.41562600  -14.13609400   -7.40704400 L
 C-C_R           -1   -1.00821300  -15.02768500   -6.55296500 L
 C-C_R           -1   -1.53790200  -14.58752100   -5.35181900 L
 C-C_R           -1   -1.47948700  -13.24876000   -5.01203400 L
 C-C_R           -1   -0.89511500  -12.33701900   -5.88826400 L
 S-S_R           -1   -0.86060200  -10.61666900   -5.46866100 L
 C-C_R           -1    0.81639600  -10.23194000   -5.89040000 L
 C-C_R           -1    1.57526600   -9.45833700   -5.02505400 L
 C-C_R           -1    2.85461200   -9.07608100   -5.38795200 L
 C-C_R           -1    3.39830500   -9.49785100   -6.58538800 L
 C-C_R           -1    2.66927200  -10.30959800   -7.42555000 L
 C-C_R           -1    1.35886900  -10.66680200   -7.09895700 L
 H-H_            -1   -0.04895400  -14.41711500   -8.18714100 L
 H-H_            -1   -1.08160500  -15.94650800   -6.79648000 L
 H-H_            -1   -1.89285800  -15.23064700   -4.74948500 L
 H-H_            -1   -1.81623800  -12.93876200   -4.19133400 L
 H-H_            -1    1.24106400   -9.15458600   -4.19577000 L
 H-H_            -1    3.36538300   -8.59260000   -4.82632000 L
 H-H_            -1    4.28400900   -9.24840200   -6.82408200 L
 H-H_            -1    3.02893600  -10.63956600   -8.25932200 L
 S-S_R           -1  -13.70317900  -14.98510700   -8.20299200 L
 C-C_R           -1  -14.45714700  -16.12613100   -7.07439300 L
 C-C_R           -1  -14.52159000  -17.47573700   -7.39008800 L
 C-C_R           -1  -15.11417700  -18.36732800   -6.53600900 L
 C-C_R           -1  -15.64386600  -17.92716300   -5.33486300 L
 C-C_R           -1  -15.58545100  -16.58840200   -4.99507800 L
 C-C_R           -1  -15.00107900  -15.67666100   -5.87130800 L
 S-S_R           -1  -14.96656700  -13.95631100   -5.45170500 L
 C-C_R           -1  -13.28956900  -13.57158300   -5.87344400 L
 C-C_R           -1  -12.53069900  -12.79798000   -5.00809800 L
 C-C_R           -1  -11.25135300  -12.41572300   -5.37099600 L
 C-C_R           -1  -10.70765900  -12.83749400   -6.56843100 L
 C-C_R           -1  -11.43669200  -13.64924000   -7.40859300 L
 C-C_R           -1  -12.74709500  -14.00644500   -7.08200100 L
 H-H_            -1  -14.15491800  -17.75675700   -8.17018500 L
 H-H_            -1  -15.18756900  -19.28615000   -6.77952300 L
 H-H_            -1  -15.99882300  -18.57028900   -4.73252900 L
 H-H_            -1  -15.92220200  -16.27840400   -4.17437800 L
 H-H_            -1  -12.86490100  -12.49422900   -4.17881300 L
 H-H_            -1  -10.74058100  -11.93224300   -4.80936400 L
 H-H_            -1   -9.82195600  -12.58804500   -6.80712600 L
 H-H_            -1  -11.07702900  -13.97920800   -8.24236600 L
 S-S_R           -1   28.62459800   -4.97695600   -2.09607800 L
 C-C_R           -1   27.87063000   -6.11798200   -0.96747900 L
 C-C_R           -1   27.80618700   -7.46758700   -1.28317400 L
 C-C_R           -1   27.21360000   -8.35917700   -0.42909500 L
 C-C_R           -1   26.68391100   -7.91901300    0.77205100 L
 C-C_R           -1   26.74232600   -6.58025200    1.11183600 L
 C-C_R           -1   27.32669800   -5.66851100    0.23560600 L
 S-S_R           -1   27.36121000   -3.94816100    0.65520900 L
 C-C_R           -1   29.03820800   -3.56343400    0.23347000 L
 C-C_R           -1   29.79707800   -2.78983000    1.09881600 L
 C-C_R           -1   31.07642400   -2.40757300    0.73591800 L
 C-C_R           -1   31.62011800   -2.82934400   -0.46151700 L
 C-C_R           -1   30.89108500   -3.64109000   -1.30167900 L
 C-C_R           -1   29.58068200   -3.99829400   -0.97508700 L
 H-H_            -1   28.17285900   -7.74860700   -2.06327100 L
 H-H_            -1   27.14020800   -9.27800000   -0.67260900 L
 H-H_            -1   26.32895400   -8.56213900    1.37438500 L
 H-H_            -1   26.40557500   -6.27025500    1.93253600 L
 H-H_            -1   29.46287700   -2.48607800    1.92810100 L
 H-H_            -1   31.58719600   -1.92409300    1.29755000 L
 H-H_            -1   32.50582100   -2.57989400   -0.70021200 L
 H-H_            -1   31.25074800   -3.97105800   -2.13545200 L
 S-S_R           -1   14.51868800   -8.31668200   -2.07912200 L
 C-C_R           -1   13.76472000   -9.45770800   -0.95052300 L
 C-C_R           -1   13.70027800  -10.80731300   -1.26621800 L
 C-C_R           -1   13.10769000  -11.69890300   -0.41213900 L
 C-C_R           -1   12.57800100  -11.25873900    0.78900700 L
 C-C_R           -1   12.63641600   -9.91997800    1.12879200 L
 C-C_R           -1   13.22078800   -9.00823700    0.25256200 L
 S-S_R           -1   13.25530100   -7.28788700    0.67216500 L
 C-C_R           -1   14.93229900   -6.90316000    0.25042600 L
 C-C_R           -1   15.69116900   -6.12955500    1.11577200 L
 C-C_R           -1   16.97051500   -5.74729900    0.75287400 L
 C-C_R           -1   17.51420800   -6.16907000   -0.44456100 L
 C-C_R           -1   16.78517500   -6.98081600   -1.28472300 L
 C-C_R           -1   15.47477200   -7.33802100   -0.95813100 L
 H-H_            -1   14.06694900  -11.08833400   -2.04631500 L
 H-H_            -1   13.03429800  -12.61772600   -0.65565300 L
 H-H_            -1   12.22304500  -11.90186500    1.39134100 L
 H-H_            -1   12.29966500   -9.60998100    1.94949200 L
 H-H_            -1   15.35696700   -5.82580400    1.94505700 L
 H-H_            -1   17.48128600   -5.26381900    1.31450600 L
 H-H_            -1   18.39991200   -5.91962100   -0.68325600 L
 H-H_            -1   17.14483900   -7.31078400   -2.11849600 L
 S-S_R           -1    0.41277900  -11.65640900   -2.06216600 L
 C-C_R           -1   -0.34118900  -12.79743400   -0.93356700 L
 C-C_R           -1   -0.40563300  -14.14703900   -1.24926200 L
 C-C_R           -1   -0.99822000  -15.03863000   -0.39518300 L
 C-C_R           -1   -1.52790800  -14.59846500    0.80596300 L
 C-C_R           -1   -1.46949300  -13.25970400    1.14574800 L
 C-C_R           -1   -0.88512100  -12.34796300    0.26951800 L
 S-S_R           -1   -0.85060900  -10.62761300    0.68912100 L
 C-C_R           -1    0.82638900  -10.24288500    0.26738200 L
 C-C_R           -1    1.58525800   -9.46928200    1.13272800 L
 C-C_R           -1    2.86460500   -9.08702500    0.76983000 L
 C-C_R           -1    3.40829900   -9.50879700   -0.42760500 L
 C-C_R           -1    2.67926600  -10.32054200   -1.26776700 L
 C-C_R           -1    1.36886200  -10.67774700   -0.94117500 L
 H-H_            -1   -0.03896000  -14.42806000   -2.02935900 L
 H-H_            -1   -1.07161100  -15.95745200   -0.63869700 L
 H-H_            -1   -1.88286500  -15.24159100    1.40829700 L
 H-H_            -1   -1.80624400  -12.94970600    1.96644800 L
 H-H_            -1    1.25105700   -9.16553100    1.96201300 L
 H-H_            -1    3.37537700   -8.60354500    1.33146200 L
 H-H_            -1    4.29400200   -9.25934700   -0.66630000 L
 H-H_            -1    3.03892900  -10.65051000   -2.10154000 L
 S-S_R           -1  -13.69318600  -14.99605100   -2.04521000 L
 C-C_R           -1  -14.44715500  -16.13707600   -0.91661100 L
 C-C_R           -1  -14.51159800  -17.48668100   -1.23230600 L
 C-C_R           -1  -15.10418400  -18.37827200   -0.37822700 L
 C-C_R           -1  -15.63387300  -17.93810800    0.82291900 L
 C-C_R           -1  -15.57545800  -16.59934700    1.16270500 L
 C-C_R           -1  -14.99108600  -15.68760600    0.28647400 L
 S-S_R           -1  -14.95657300  -13.96725600    0.70607700 L
 C-C_R           -1  -13.27957500  -13.58252800    0.28433800 L
 C-C_R           -1  -12.52070600  -12.80892400    1.14968400 L
 C-C_R           -1  -11.24135900  -12.42666800    0.78678600 L
 C-C_R           -1  -10.69766600  -12.84843900   -0.41064900 L
 C-C_R           -1  -11.42669900  -13.66018500   -1.25081100 L
 C-C_R           -1  -12.73710200  -14.01738900   -0.92421900 L
 H-H_            -1  -14.14492500  -17.76770200   -2.01240300 L
 H-H_            -1  -15.17757700  -19.29709500   -0.62174100 L
 H-H_            -1  -15.98882900  -18.58123400    1.42525400 L
 H-H_            -1  -15.91220900  -16.28934900    1.98340400 L
 H-H_            -1  -12.85490700  -12.50517300    1.97896900 L
 H-H_            -1  -10.73058800  -11.94318800    1.34841800 L
 H-H_            -1   -9.81196200  -12.59898900   -0.64934400 L
 H-H_            -1  -11.06703500  -13.99015300   -2.08458400 L
 S-S_R           -1   28.63459100   -4.98790200    4.06170400 L
 C-C_R           -1   27.88062300   -6.12892600    5.19030300 L
 C-C_R           -1   27.81618000   -7.47853200    4.87460800 L
 C-C_R           -1   27.22359300   -8.37012300    5.72868800 L
 C-C_R           -1   26.69390400   -7.92995800    6.92983300 L
 C-C_R           -1   26.75231900   -6.59119600    7.26961900 L
 C-C_R           -1   27.33669100   -5.67945500    6.39338800 L
 S-S_R           -1   27.37120400   -3.95910500    6.81299100 L
 C-C_R           -1   29.04820200   -3.57437800    6.39125200 L
 C-C_R           -1   29.80707100   -2.80077500    7.25659800 L
 C-C_R           -1   31.08641800   -2.41851900    6.89370000 L
 C-C_R           -1   31.63011100   -2.84028900    5.69626500 L
 C-C_R           -1   30.90107800   -3.65203500    4.85610300 L
 C-C_R           -1   29.59067500   -4.00923900    5.18269500 L
 H-H_            -1   28.18285200   -7.75955200    4.09451100 L
 H-H_            -1   27.15020100   -9.28894500    5.48517300 L
 H-H_            -1   26.33894800   -8.57308400    7.53216800 L
 H-H_            -1   26.41556800   -6.28119900    8.09031800 L
 H-H_            -1   29.47287000   -2.49702300    8.08588300 L
 H-H_            -1   31.59718900   -1.93503700    7.45533200 L
 H-H_            -1   32.51581500   -2.59083900    5.45757000 L
 H-H_            -1   31.26074200   -3.98200400    4.02233000 L
 S-S_R           -1   14.52868200   -8.32762800    4.07866000 L
 C-C_R           -1   13.77471300   -9.46865200    5.20725900 L
 C-C_R           -1   13.71027000  -10.81825800    4.89156400 L
 C-C_R           -1   13.11768300  -11.70984900    5.74564300 L
 C-C_R           -1   12.58799500  -11.26968400    6.94678900 L
 C-C_R           -1   12.64641000   -9.93092300    7.28657500 L
 C-C_R           -1   13.23078200   -9.01918200    6.41034400 L
 S-S_R           -1   13.26529400   -7.29883200    6.82994700 L
 C-C_R           -1   14.94229200   -6.91410400    6.40820800 L
 C-C_R           -1   15.70116100   -6.14050100    7.27355400 L
 C-C_R           -1   16.98050800   -5.75824500    6.91065600 L
 C-C_R           -1   17.52420200   -6.18001500    5.71322100 L
 C-C_R           -1   16.79516900   -6.99176100    4.87305900 L
 C-C_R           -1   15.48476500   -7.34896500    5.19965100 L
 H-H_            -1   14.07694300  -11.09927800    4.11146700 L
 H-H_            -1   13.04429100  -12.62867100    5.50212900 L
 H-H_            -1   12.23303800  -11.91281000    7.54912400 L
 H-H_            -1   12.30965900   -9.62092600    8.10727400 L
 H-H_            -1   15.36696000   -5.83674900    8.10283900 L
 H-H_            -1   17.49128000   -5.27476400    7.47228800 L
 H-H_            -1   18.40990500   -5.93056500    5.47452600 L
 H-H_            -1   17.15483200   -7.32172900    4.03928600 L
 S-S_R           -1    0.42277200  -11.66735400    4.09561600 L
 C-C_R           -1   -0.33119700  -12.80837900    5.22421500 L
 C-C_R           -1   -0.39564000  -14.15798400    4.90852000 L
 C-C_R           -1   -0.98822600  -15.04957400    5.76259900 L
 C-C_R           -1   -1.51791500  -14.60941000    6.96374500 L
 C-C_R           -1   -1.45950100  -13.27064900    7.30353100 L
 C-C_R           -1   -0.87512800  -12.35890800    6.42730000 L
 S-S_R           -1   -0.84061600  -10.63855800    6.84690300 L
 C-C_R           -1    0.83638200  -10.25383100    6.42516400 L
 C-C_R           -1    1.59525100   -9.48022700    7.29051000 L
 C-C_R           -1    2.87459800   -9.09797000    6.92761200 L
 C-C_R           -1    3.41829200   -9.51974100    5.73017700 L
 C-C_R           -1    2.68925900  -10.33148700    4.89001500 L
 C-C_R           -1    1.37885600  -10.68869100    5.21660700 L
 H-H_            -1   -0.02896700  -14.43900400    4.12842300 L
 H-H_            -1   -1.06161900  -15.96839700    5.51908500 L
 H-H_            -1   -1.87287200  -15.25253600    7.56608000 L
 H-H_            -1   -1.79625100  -12.96065200    8.12423000 L
 H-H_            -1    1.26105000   -9.17647500    8.11979500 L
 H-H_            -1    3.38537000   -8.61449000    7.48924400 L
 H-H_            -1    4.30399600   -9.27029100    5.49148200 L
 H-H_            -1    3.04892300  -10.66145500    4.05624200 L
 S-S_R           -1  -13.68319200  -15.00699700    4.11257200 L
 C-C_R           -1  -14.43716100  -16.14802100    5.24117100 L
 C-C_R           -1  -14.50160400  -17.49762700    4.92547600 L
 C-C_R           -1  -15.09419100  -18.38921700    5.77955600 L
 C-C_R           -1  -15.62387900  -17.94905300    6.98070100 L
 C-C_R           -1  -15.56546600  -16.61029100    7.32048700 L
 C-C_R           -1  -14.98109200  -15.69855000    6.44425600 L
 S-S_R           -1  -14.94658100  -13.97820000    6.86385900 L
 C-C_R           -1  -13.26958200  -13.59347300    6.44212000 L
 C-C_R           -1  -12.51071300  -12.81987000    7.30746600 L
 C-C_R           -1  -11.23136600  -12.43761300    6.94456800 L
 C-C_R           -1  -10.68767400  -12.85938400    5.74713300 L
 C-C_R           -1  -11.41670500  -13.67113000    4.90697100 L
 C-C_R           -1  -12.72710900  -14.02833400    5.23356400 L
 H-H_            -1  -14.13493200  -17.77864700    4.14537900 L
 H-H_            -1  -15.16758300  -19.30804000    5.53604100 L
 H-H_            -1  -15.97883600  -18.59217900    7.58303600 L
 H-H_            -1  -15.90221600  -16.30029400    8.14118700 L
 H-H_            -1  -12.84491500  -12.51611800    8.13675100 L
 H-H_            -1  -10.72059400  -11.95413200    7.50620100 L
 H-H_            -1   -9.80196900  -12.60993400    5.50843800 L
 H-H_            -1  -11.05704200  -14.00109800    4.07319800 L
 S-S_R           -1   28.64458500   -4.99884600   10.21948600 L
 C-C_R           -1   27.89061600   -6.13987100   11.34808500 L
 C-C_R           -1   27.82617300   -7.48947700   11.03239000 L
 C-C_R           -1   27.23358600   -8.38106700   11.88647000 L
 C-C_R           -1   26.70389800   -7.94090300   13.08761500 L
 C-C_R           -1   26.76231200   -6.60214200   13.42740100 L
 C-C_R           -1   27.34668500   -5.69040100   12.55117000 L
 S-S_R           -1   27.38119600   -3.97005000   12.97077300 L
 C-C_R           -1   29.05819500   -3.58532300   12.54903400 L
 C-C_R           -1   29.81706400   -2.81171900   13.41438000 L
 C-C_R           -1   31.09641100   -2.42946300   13.05148300 L
 C-C_R           -1   31.64010500   -2.85123300   11.85404700 L
 C-C_R           -1   30.91107200   -3.66298000   11.01388500 L
 C-C_R           -1   29.60066800   -4.02018400   11.34047800 L
 H-H_            -1   28.19284500   -7.77049700   10.25229300 L
 H-H_            -1   27.16019400   -9.29988900   11.64295500 L
 H-H_            -1   26.34894100   -8.58402900   13.68995000 L
 H-H_            -1   26.42556200   -6.29214400   14.24810100 L
 H-H_            -1   29.48286200   -2.50796800   14.24366500 L
 H-H_            -1   31.60718300   -1.94598200   13.61311500 L
 H-H_            -1   32.52580800   -2.60178400   11.61535200 L
 H-H_            -1   31.27073500   -3.99294800   10.18011200 L
 S-S_R           -1   14.53867500   -8.33857300   10.23644200 L
 C-C_R           -1   13.78470600   -9.47959700   11.36504100 L
 C-C_R           -1   13.72026300  -10.82920300   11.04934600 L
 C-C_R           -1   13.12767700  -11.72079400   11.90342600 L
 C-C_R           -1   12.59798700  -11.28062900   13.10457100 L
 C-C_R           -1   12.65640200   -9.94186800   13.44435700 L
 C-C_R           -1   13.24077500   -9.03012700   12.56812600 L
 S-S_R           -1   13.27528700   -7.30977600   12.98772900 L
 C-C_R           -1   14.95228500   -6.92504900   12.56599000 L
 C-C_R           -1   15.71115400   -6.15144600   13.43133600 L
 C-C_R           -1   16.99050100   -5.76919000   13.06843800 L
 C-C_R           -1   17.53419400   -6.19096000   11.87100300 L
 C-C_R           -1   16.80516200   -7.00270600   11.03084100 L
 C-C_R           -1   15.49475800   -7.35991000   11.35743400 L
 H-H_            -1   14.08693500  -11.11022300   10.26924900 L
 H-H_            -1   13.05428400  -12.63961500   11.65991100 L
 H-H_            -1   12.24303000  -11.92375500   13.70690600 L
 H-H_            -1   12.31965200   -9.63187000   14.26505700 L
 H-H_            -1   15.37695300   -5.84769400   14.26062100 L
 H-H_            -1   17.50127300   -5.28570800   13.63007100 L
 H-H_            -1   18.41989900   -5.94151000   11.63230800 L
 H-H_            -1   17.16482600   -7.33267400   10.19706800 L
 S-S_R           -1    0.43276600  -11.67829900   10.25339800 L
 C-C_R           -1   -0.32120300  -12.81932300   11.38199700 L
 C-C_R           -1   -0.38564600  -14.16892900   11.06630200 L
 C-C_R           -1   -0.97823300  -15.06052000   11.92038200 L
 C-C_R           -1   -1.50792200  -14.62035600   13.12152700 L
 C-C_R           -1   -1.44950800  -13.28159400   13.46131300 L
 C-C_R           -1   -0.86513500  -12.36985300   12.58508200 L
 S-S_R           -1   -0.83062300  -10.64950200   13.00468500 L
 C-C_R           -1    0.84637600  -10.26477500   12.58294600 L
 C-C_R           -1    1.60524500   -9.49117200   13.44829200 L
 C-C_R           -1    2.88459200   -9.10891600   13.08539400 L
 C-C_R           -1    3.42828400   -9.53068600   11.88795900 L
 C-C_R           -1    2.69925200  -10.34243200   11.04779700 L
 C-C_R           -1    1.38884800  -10.69963600   11.37439000 L
 H-H_            -1   -0.01897400  -14.44994900   10.28620500 L
 H-H_            -1   -1.05162600  -15.97934200   11.67686700 L
 H-H_            -1   -1.86287900  -15.26348200   13.72386200 L
 H-H_            -1   -1.78625800  -12.97159600   14.28201300 L
 H-H_            -1    1.27104300   -9.18742000   14.27757700 L
 H-H_            -1    3.39536300   -8.62543400   13.64702600 L
 H-H_            -1    4.31398900   -9.28123600   11.64926400 L
 H-H_            -1    3.05891600  -10.67240100   10.21402400 L
 S-S_R           -1  -13.67319900  -15.01794100   10.27035500 L
 C-C_R           -1  -14.42716800  -16.15896600   11.39895300 L
 C-C_R           -1  -14.49161100  -17.50857200   11.08325800 L
 C-C_R           -1  -15.08419700  -18.40016200   11.93733800 L
 C-C_R           -1  -15.61388700  -17.95999800   13.13848300 L
 C-C_R           -1  -15.55547200  -16.62123700   13.47826900 L
 C-C_R           -1  -14.97109900  -15.70949600   12.60203900 L
 S-S_R           -1  -14.93658700  -13.98914500   13.02164100 L
 C-C_R           -1  -13.25958900  -13.60441800   12.59990300 L
 C-C_R           -1  -12.50072000  -12.83081400   13.46524800 L
 C-C_R           -1  -11.22137300  -12.44855800   13.10235100 L
 C-C_R           -1  -10.67768000  -12.87032800   11.90491500 L
 C-C_R           -1  -11.40671300  -13.68207400   11.06475300 L
 C-C_R           -1  -12.71711600  -14.03927900   11.39134600 L
 H-H_            -1  -14.12493900  -17.78959200   10.30316200 L
 H-H_            -1  -15.15759000  -19.31898400   11.69382300 L
 H-H_            -1  -15.96884400  -18.60312300   13.74081800 L
 H-H_            -1  -15.89222200  -16.31123900   14.29896900 L
 H-H_            -1  -12.83492100  -12.52706300   14.29453300 L
 H-H_            -1  -10.71060100  -11.96507700   13.66398300 L
 H-H_            -1   -9.79197500  -12.62087900   11.66622000 L
 H-H_            -1  -11.04704800  -14.01204300   10.23098000 L
 S-S_R           -1    8.44154000   13.35080800   -6.74746200 L
 C-C_R           -1    7.68390700   12.21379900   -7.87765600 L
 C-C_R           -1    7.62048100   10.86307900   -7.56655300 L
 C-C_R           -1    7.02512000    9.97452700   -8.42186900 L
 C-C_R           -1    6.49153700   10.41895500   -9.61971600 L
 C-C_R           -1    6.54885700   11.75891600   -9.95492900 L
 C-C_R           -1    7.13607600   12.66754000   -9.07736400 L
 S-S_R           -1    7.16923600   14.38937100   -9.49095900 L
 C-C_R           -1    8.84759700   14.77260600   -9.07330000 L
 C-C_R           -1    9.60365700   15.54928600   -9.93834900 L
 C-C_R           -1   10.88417700   15.93025700   -9.57824900 L
 C-C_R           -1   11.43175100   15.50423500   -8.38409200 L
 C-C_R           -1   10.70544500   14.68950400   -7.54445800 L
 C-C_R           -1    9.39398600   14.33345500   -7.86806400 L
 H-H_            -1    7.98968100   10.57929000   -6.78865400 L
 H-H_            -1    6.95251300    9.05484400   -8.18138500 L
 H-H_            -1    6.13462400    9.77797200  -10.22317800 L
 H-H_            -1    6.20944600   12.07182800  -10.77342400 L
 H-H_            -1    9.26676700   15.85598100  -10.76546000 L
 H-H_            -1   11.39312600   16.41573400  -10.13981400 L
 H-H_            -1   12.31822700   15.75284000   -8.14738800 L
 H-H_            -1   11.06781200   14.35657600   -6.71303600 L
 S-S_R           -1   -5.66442400   10.01116600   -6.73050500 L
 C-C_R           -1   -6.42205800    8.87415600   -7.86070000 L
 C-C_R           -1   -6.48548300    7.52343600   -7.54959700 L
 C-C_R           -1   -7.08084400    6.63488500   -8.40491300 L
 C-C_R           -1   -7.61442700    7.07931300   -9.60276000 L
 C-C_R           -1   -7.55710800    8.41927400   -9.93797200 L
 C-C_R           -1   -6.96988800    9.32789700   -9.06040800 L
 S-S_R           -1   -6.93672900   11.04972800   -9.47400300 L
 C-C_R           -1   -5.25836800   11.43296500   -9.05634400 L
 C-C_R           -1   -4.50230700   12.20964400   -9.92139300 L
 C-C_R           -1   -3.22178800   12.59061500   -9.56129300 L
 C-C_R           -1   -2.67421300   12.16459300   -8.36713500 L
 C-C_R           -1   -3.40052000   11.34986100   -7.52750200 L
 C-C_R           -1   -4.71197800   10.99381300   -7.85110800 L
 H-H_            -1   -6.11628300    7.23964700   -6.77169800 L
 H-H_            -1   -7.15345100    5.71520100   -8.16442900 L
 H-H_            -1   -7.97134100    6.43833000  -10.20622200 L
 H-H_            -1   -7.89651900    8.73218500  -10.75646800 L
 H-H_            -1   -4.83919700   12.51633800  -10.74850400 L
 H-H_            -1   -2.71283800   13.07609100  -10.12285800 L
 H-H_            -1   -1.78773800   12.41319800   -8.13043100 L
 H-H_            -1   -3.03815300   11.01693400   -6.69608000 L
 S-S_R           -1  -19.77033400    6.67144100   -6.71354900 L
 C-C_R           -1  -20.52796700    5.53443000   -7.84374400 L
 C-C_R           -1  -20.59139300    4.18371100   -7.53264100 L
 C-C_R           -1  -21.18675400    3.29515800   -8.38795700 L
 C-C_R           -1  -21.72033700    3.73958600   -9.58580400 L
 C-C_R           -1  -21.66301700    5.07954700   -9.92101700 L
 C-C_R           -1  -21.07579800    5.98817100   -9.04345200 L
 S-S_R           -1  -21.04263900    7.71000200   -9.45704700 L
 C-C_R           -1  -19.36427800    8.09323800   -9.03938800 L
 C-C_R           -1  -18.60821700    8.86991700   -9.90443700 L
 C-C_R           -1  -17.32769700    9.25088800   -9.54433700 L
 C-C_R           -1  -16.78012300    8.82486700   -8.35017900 L
 C-C_R           -1  -17.50642900    8.01013500   -7.51054600 L
 C-C_R           -1  -18.81788800    7.65408600   -7.83415200 L
 H-H_            -1  -20.22219300    3.89992100   -6.75474200 L
 H-H_            -1  -21.25936100    2.37547500   -8.14747300 L
 H-H_            -1  -22.07725000    3.09860400  -10.18926600 L
 H-H_            -1  -22.00242900    5.39245900  -10.73951200 L
 H-H_            -1  -18.94510700    9.17661200  -10.73154800 L
 H-H_            -1  -16.81874800    9.73636500  -10.10590200 L
 H-H_            -1  -15.89364700    9.07347100   -8.11347500 L
 H-H_            -1  -17.14406300    7.67720800   -6.67912400 L
 S-S_R           -1  -33.87624300    3.33171400   -6.69659300 L
 C-C_R           -1  -34.63387700    2.19470400   -7.82678800 L
 C-C_R           -1  -34.69730300    0.84398500   -7.51568500 L
 C-C_R           -1  -35.29266400   -0.04456800   -8.37100100 L
 C-C_R           -1  -35.82624600    0.39986000   -9.56884800 L
 C-C_R           -1  -35.76892700    1.73982100   -9.90406100 L
 C-C_R           -1  -35.18170900    2.64844500   -9.02649600 L
 S-S_R           -1  -35.14854800    4.37027600   -9.44009100 L
 C-C_R           -1  -33.47018800    4.75351200   -9.02243200 L
 C-C_R           -1  -32.71412600    5.53019100   -9.88748100 L
 C-C_R           -1  -31.43360700    5.91116200   -9.52738100 L
 C-C_R           -1  -30.88603200    5.48514000   -8.33322300 L
 C-C_R           -1  -31.61233900    4.67040900   -7.49359000 L
 C-C_R           -1  -32.92379700    4.31436000   -7.81719600 L
 H-H_            -1  -34.32810200    0.56019500   -6.73778600 L
 H-H_            -1  -35.36527100   -0.96425100   -8.13051700 L
 H-H_            -1  -36.18316000   -0.24112300  -10.17231000 L
 H-H_            -1  -36.10833800    2.05273300  -10.72255600 L
 H-H_            -1  -33.05101600    5.83688600  -10.71459200 L
 H-H_            -1  -30.92465700    6.39663900  -10.08894600 L
 H-H_            -1  -29.99955700    5.73374500   -8.09651900 L
 H-H_            -1  -31.24997300    4.33748100   -6.66216800 L
 S-S_R           -1    8.45153400   13.33986400   -0.58967900 L
 C-C_R           -1    7.69390000   12.20285400   -1.71987400 L
 C-C_R           -1    7.63047400   10.85213400   -1.40877100 L
 C-C_R           -1    7.03511400    9.96358200   -2.26408700 L
 C-C_R           -1    6.50153100   10.40801100   -3.46193400 L
 C-C_R           -1    6.55885000   11.74797200   -3.79714700 L
 C-C_R           -1    7.14606900   12.65659500   -2.91958200 L
 S-S_R           -1    7.17922900   14.37842600   -3.33317700 L
 C-C_R           -1    8.85758900   14.76166200   -2.91551800 L
 C-C_R           -1    9.61365100   15.53834100   -3.78056700 L
 C-C_R           -1   10.89417000   15.91931200   -3.42046700 L
 C-C_R           -1   11.44174500   15.49329100   -2.22630900 L
 C-C_R           -1   10.71543800   14.67855900   -1.38667600 L
 C-C_R           -1    9.40398000   14.32251100   -1.71028200 L
 H-H_            -1    7.99967500   10.56834500   -0.63087200 L
 H-H_            -1    6.96250600    9.04389900   -2.02360300 L
 H-H_            -1    6.14461700    9.76702800   -4.06539600 L
 H-H_            -1    6.21943900   12.06088200   -4.61564200 L
 H-H_            -1    9.27676100   15.84503600   -4.60767800 L
 H-H_            -1   11.40312000   16.40478900   -3.98203200 L
 H-H_            -1   12.32822000   15.74189600   -1.98960500 L
 H-H_            -1   11.07780400   14.34563100   -0.55525400 L
 S-S_R           -1   -5.65443100   10.00022100   -0.57272300 L
 C-C_R           -1   -6.41206400    8.86321100   -1.70291800 L
 C-C_R           -1   -6.47549000    7.51249200   -1.39181500 L
 C-C_R           -1   -7.07085200    6.62393900   -2.24713000 L
 C-C_R           -1   -7.60443400    7.06836800   -3.44497800 L
 C-C_R           -1   -7.54711400    8.40832900   -3.78019000 L
 C-C_R           -1   -6.95989600    9.31695300   -2.90262600 L
 S-S_R           -1   -6.92673600   11.03878400   -3.31622000 L
 C-C_R           -1   -5.24837600   11.42201900   -2.89856200 L
 C-C_R           -1   -4.49231400   12.19869800   -3.76361100 L
 C-C_R           -1   -3.21179400   12.57967000   -3.40351100 L
 C-C_R           -1   -2.66422000   12.15364800   -2.20935300 L
 C-C_R           -1   -3.39052600   11.33891700   -1.36972000 L
 C-C_R           -1   -4.70198500   10.98286800   -1.69332600 L
 H-H_            -1   -6.10629000    7.22870200   -0.61391600 L
 H-H_            -1   -7.14345800    5.70425700   -2.00664600 L
 H-H_            -1   -7.96134700    6.42738500   -4.04844000 L
 H-H_            -1   -7.88652600    8.72123900   -4.59868600 L
 H-H_            -1   -4.82920400   12.50539400   -4.59072100 L
 H-H_            -1   -2.70284500   13.06514700   -3.96507500 L
 H-H_            -1   -1.77774400   12.40225300   -1.97264900 L
 H-H_            -1   -3.02816000   11.00598800   -0.53829800 L
 S-S_R           -1  -19.76034000    6.66049500   -0.55576700 L
 C-C_R           -1  -20.51797400    5.52348500   -1.68596200 L
 C-C_R           -1  -20.58140000    4.17276500   -1.37485900 L
 C-C_R           -1  -21.17676100    3.28421400   -2.23017400 L
 C-C_R           -1  -21.71034300    3.72864200   -3.42802200 L
 C-C_R           -1  -21.65302400    5.06860300   -3.76323400 L
 C-C_R           -1  -21.06580600    5.97722700   -2.88567000 L
 S-S_R           -1  -21.03264500    7.69905800   -3.29926400 L
 C-C_R           -1  -19.35428500    8.08229300   -2.88160600 L
 C-C_R           -1  -18.59822300    8.85897200   -3.74665500 L
 C-C_R           -1  -17.31770400    9.23994400   -3.38655500 L
 C-C_R           -1  -16.77012900    8.81392200   -2.19239700 L
 C-C_R           -1  -17.49643600    7.99919100   -1.35276400 L
 C-C_R           -1  -18.80789400    7.64314200   -1.67637000 L
 H-H_            -1  -20.21219900    3.88897600   -0.59696000 L
 H-H_            -1  -21.24936800    2.36453100   -1.98969000 L
 H-H_            -1  -22.06725700    3.08765900   -4.03148400 L
 H-H_            -1  -21.99243500    5.38151300   -4.58173000 L
 H-H_            -1  -18.93511300    9.16566800   -4.57376500 L
 H-H_            -1  -16.80875500    9.72542100   -3.94812000 L
 H-H_            -1  -15.88365400    9.06252700   -1.95569300 L
 H-H_            -1  -17.13407000    7.66626200   -0.52134200 L
 S-S_R           -1  -33.86625000    3.32076900   -0.53881100 L
 C-C_R           -1  -34.62388400    2.18375900   -1.66900600 L
 C-C_R           -1  -34.68731000    0.83303900   -1.35790300 L
 C-C_R           -1  -35.28267100   -0.05551200   -2.21321800 L
 C-C_R           -1  -35.81625300    0.38891600   -3.41106600 L
 C-C_R           -1  -35.75893300    1.72887700   -3.74627800 L
 C-C_R           -1  -35.17171500    2.63750000   -2.86871400 L
 S-S_R           -1  -35.13855500    4.35933100   -3.28230900 L
 C-C_R           -1  -33.46019500    4.74256700   -2.86465000 L
 C-C_R           -1  -32.70413300    5.51924700   -3.72969900 L
 C-C_R           -1  -31.42361400    5.90021800   -3.36959900 L
 C-C_R           -1  -30.87603900    5.47419600   -2.17544100 L
 C-C_R           -1  -31.60234600    4.65946400   -1.33580800 L
 C-C_R           -1  -32.91380400    4.30341600   -1.65941400 L
 H-H_            -1  -34.31810900    0.54925000   -0.58000400 L
 H-H_            -1  -35.35527700   -0.97519600   -1.97273500 L
 H-H_            -1  -36.17316600   -0.25206700   -4.01452800 L
 H-H_            -1  -36.09834500    2.04178800   -4.56477400 L
 H-H_            -1  -33.04102300    5.82594100   -4.55680900 L
 H-H_            -1  -30.91466500    6.38569400   -3.93116400 L
 H-H_            -1  -29.98956400    5.72280100   -1.93873700 L
 H-H_            -1  -31.23998000    4.32653700   -0.50438600 L
 S-S_R           -1    8.46152700   13.32891900    5.56810300 L
 C-C_R           -1    7.70389400   12.19190900    4.43790800 L
 C-C_R           -1    7.64046800   10.84119000    4.74901100 L
 C-C_R           -1    7.04510600    9.95263700    3.89369600 L
 C-C_R           -1    6.51152400   10.39706500    2.69584800 L
 C-C_R           -1    6.56884400   11.73702600    2.36063600 L
 C-C_R           -1    7.15606200   12.64565000    3.23820000 L
 S-S_R           -1    7.18922200   14.36748200    2.82460600 L
 C-C_R           -1    8.86758200   14.75071700    3.24226400 L
 C-C_R           -1    9.62364400   15.52739600    2.37721500 L
 C-C_R           -1   10.90416300   15.90836700    2.73731500 L
 C-C_R           -1   11.45173800   15.48234600    3.93147300 L
 C-C_R           -1   10.72543100   14.66761400    4.77110600 L
 C-C_R           -1    9.41397300   14.31156600    4.44750000 L
 H-H_            -1    8.00966800   10.55740000    5.52691000 L
 H-H_            -1    6.97250000    9.03295500    4.13418000 L
 H-H_            -1    6.15461100    9.75608200    2.09238600 L
 H-H_            -1    6.22943200   12.04993700    1.54214000 L
 H-H_            -1    9.28675400   15.83409200    1.55010500 L
 H-H_            -1   11.41311200   16.39384500    2.17575100 L
 H-H_            -1   12.33821300   15.73095100    4.16817700 L
 H-H_            -1   11.08779700   14.33468600    5.60252800 L
 S-S_R           -1   -5.64443700    9.98927600    5.58505900 L
 C-C_R           -1   -6.40207100    8.85226700    4.45486400 L
 C-C_R           -1   -6.46549800    7.50154700    4.76596700 L
 C-C_R           -1   -7.06085800    6.61299400    3.91065200 L
 C-C_R           -1   -7.59444000    7.05742200    2.71280400 L
 C-C_R           -1   -7.53712100    8.39738300    2.37759200 L
 C-C_R           -1   -6.94990300    9.30600700    3.25515600 L
 S-S_R           -1   -6.91674200   11.02783900    2.84156200 L
 C-C_R           -1   -5.23838200   11.41107400    3.25922000 L
 C-C_R           -1   -4.48232000   12.18775300    2.39417100 L
 C-C_R           -1   -3.20180100   12.56872400    2.75427100 L
 C-C_R           -1   -2.65422600   12.14270400    3.94842900 L
 C-C_R           -1   -3.38053300   11.32797100    4.78806200 L
 C-C_R           -1   -4.69199100   10.97192300    4.46445700 L
 H-H_            -1   -6.09629600    7.21775800    5.54386600 L
 H-H_            -1   -7.13346500    5.69331200    4.15113600 L
 H-H_            -1   -7.95135400    6.41644100    2.10934200 L
 H-H_            -1   -7.87653200    8.71029500    1.55909600 L
 H-H_            -1   -4.81921000   12.49444900    1.56706100 L
 H-H_            -1   -2.69285200   13.05420200    2.19270700 L
 H-H_            -1   -1.76775100   12.39130800    4.18513300 L
 H-H_            -1   -3.01816700   10.99504300    5.61948500 L
 S-S_R           -1  -19.75034700    6.64955000    5.60201500 L
 C-C_R           -1  -20.50798200    5.51254100    4.47182000 L
 C-C_R           -1  -20.57140700    4.16182100    4.78292300 L
 C-C_R           -1  -21.16676800    3.27326800    3.92760800 L
 C-C_R           -1  -21.70035000    3.71769600    2.72976000 L
 C-C_R           -1  -21.64303000    5.05765800    2.39454800 L
 C-C_R           -1  -21.05581200    5.96628100    3.27211200 L
 S-S_R           -1  -21.02265200    7.68811300    2.85851800 L
 C-C_R           -1  -19.34429200    8.07134800    3.27617600 L
 C-C_R           -1  -18.58823100    8.84802700    2.41112700 L
 C-C_R           -1  -17.30771100    9.22899800    2.77122700 L
 C-C_R           -1  -16.76013600    8.80297700    3.96538500 L
 C-C_R           -1  -17.48644300    7.98824500    4.80501800 L
 C-C_R           -1  -18.79790100    7.63219700    4.48141300 L
 H-H_            -1  -20.20220600    3.87803200    5.56082200 L
 H-H_            -1  -21.23937500    2.35358600    4.16809200 L
 H-H_            -1  -22.05726300    3.07671400    2.12629800 L
 H-H_            -1  -21.98244200    5.37056900    1.57605200 L
 H-H_            -1  -18.92512000    9.15472300    1.58401700 L
 H-H_            -1  -16.79876200    9.71447600    2.20966300 L
 H-H_            -1  -15.87366100    9.05158200    4.20208900 L
 H-H_            -1  -17.12407700    7.65531700    5.63644100 L
 S-S_R           -1  -33.85625600    3.30982400    5.61897100 L
 C-C_R           -1  -34.61389100    2.17281400    4.48877600 L
 C-C_R           -1  -34.67731700    0.82209500    4.79987900 L
 C-C_R           -1  -35.27267700   -0.06645800    3.94456400 L
 C-C_R           -1  -35.80625900    0.37797100    2.74671600 L
 C-C_R           -1  -35.74894000    1.71793200    2.41150400 L
 C-C_R           -1  -35.16172200    2.62655600    3.28906800 L
 S-S_R           -1  -35.12856100    4.34838700    2.87547400 L
 C-C_R           -1  -33.45020100    4.73162200    3.29313200 L
 C-C_R           -1  -32.69414100    5.50830100    2.42808300 L
 C-C_R           -1  -31.41362000    5.88927200    2.78818300 L
 C-C_R           -1  -30.86604500    5.46325100    3.98234100 L
 C-C_R           -1  -31.59235200    4.64852000    4.82197400 L
 C-C_R           -1  -32.90381100    4.29247100    4.49836900 L
 H-H_            -1  -34.30811700    0.53830500    5.57777800 L
 H-H_            -1  -35.34528500   -0.98614000    4.18504800 L
 H-H_            -1  -36.16317300   -0.26301200    2.14325400 L
 H-H_            -1  -36.08835100    2.03084200    1.59300800 L
 H-H_            -1  -33.03102900    5.81499700    1.60097300 L
 H-H_            -1  -30.90467100    6.37475000    2.22661900 L
 H-H_            -1  -29.97957000    5.71185600    4.21904500 L
 H-H_            -1  -31.22998600    4.31559100    5.65339700 L
 S-S_R           -1    8.47152100   13.31797400   11.72588500 L
 C-C_R           -1    7.71388600   12.18096500   10.59569000 L
 C-C_R           -1    7.65046000   10.83024500   10.90679300 L
 C-C_R           -1    7.05510000    9.94169200   10.05147800 L
 C-C_R           -1    6.52151800   10.38612000    8.85363000 L
 C-C_R           -1    6.57883700   11.72608100    8.51841800 L
 C-C_R           -1    7.16605500   12.63470500    9.39598200 L
 S-S_R           -1    7.19921600   14.35653700    8.98238800 L
 C-C_R           -1    8.87757600   14.73977200    9.40004600 L
 C-C_R           -1    9.63363700   15.51645100    8.53499700 L
 C-C_R           -1   10.91415700   15.89742200    8.89509700 L
 C-C_R           -1   11.46173200   15.47140200   10.08925500 L
 C-C_R           -1   10.73542500   14.65666900   10.92888800 L
 C-C_R           -1    9.42396600   14.30062100   10.60528300 L
 H-H_            -1    8.01966100   10.54645600   11.68469200 L
 H-H_            -1    6.98249200    9.02200900   10.29196200 L
 H-H_            -1    6.16460400    9.74513800    8.25016800 L
 H-H_            -1    6.23942600   12.03899300    7.69992200 L
 H-H_            -1    9.29674800   15.82314700    7.70788700 L
 H-H_            -1   11.42310600   16.38289900    8.33353300 L
 H-H_            -1   12.34820700   15.72000600   10.32595900 L
 H-H_            -1   11.09779100   14.32374100   11.76031100 L
 S-S_R           -1   -5.63444400    9.97833200   11.74284100 L
 C-C_R           -1   -6.39207900    8.84132200   10.61264600 L
 C-C_R           -1   -6.45550400    7.49060200   10.92375000 L
 C-C_R           -1   -7.05086500    6.60205000   10.06843400 L
 C-C_R           -1   -7.58444700    7.04647800    8.87058600 L
 C-C_R           -1   -7.52712700    8.38643900    8.53537400 L
 C-C_R           -1   -6.93990900    9.29506300    9.41293900 L
 S-S_R           -1   -6.90674900   11.01689500    8.99934400 L
 C-C_R           -1   -5.22838900   11.40013000    9.41700300 L
 C-C_R           -1   -4.47232800   12.17680900    8.55195300 L
 C-C_R           -1   -3.19180800   12.55778000    8.91205400 L
 C-C_R           -1   -2.64423300   12.13175900   10.10621100 L
 C-C_R           -1   -3.37054000   11.31702600   10.94584400 L
 C-C_R           -1   -4.68199800   10.96097900   10.62223900 L
 H-H_            -1   -6.08630400    7.20681300   11.70164800 L
 H-H_            -1   -7.12347200    5.68236700   10.30891800 L
 H-H_            -1   -7.94136000    6.40549500    8.26712500 L
 H-H_            -1   -7.86653900    8.69935000    7.71687900 L
 H-H_            -1   -4.80921700   12.48350500    7.72484300 L
 H-H_            -1   -2.68285900   13.04325800    8.35048900 L
 H-H_            -1   -1.75775800   12.38036400   10.34291500 L
 H-H_            -1   -3.00817400   10.98409900   11.77726700 L
 S-S_R           -1  -19.74035300    6.63860600   11.75979700 L
 C-C_R           -1  -20.49798800    5.50159600   10.62960200 L
 C-C_R           -1  -20.56141400    4.15087600   10.94070600 L
 C-C_R           -1  -21.15677400    3.26232400   10.08539000 L
 C-C_R           -1  -21.69035600    3.70675200    8.88754200 L
 C-C_R           -1  -21.63303800    5.04671300    8.55233000 L
 C-C_R           -1  -21.04581900    5.95533600    9.42989400 L
 S-S_R           -1  -21.01265900    7.67716800    9.01630000 L
 C-C_R           -1  -19.33429800    8.06040400    9.43395800 L
 C-C_R           -1  -18.57823800    8.83708200    8.56890900 L
 C-C_R           -1  -17.29771700    9.21805400    8.92901000 L
 C-C_R           -1  -16.75014300    8.79203300   10.12316700 L
 C-C_R           -1  -17.47644900    7.97730000   10.96280000 L
 C-C_R           -1  -18.78790900    7.62125300   10.63919500 L
 H-H_            -1  -20.19221400    3.86708700   11.71860400 L
 H-H_            -1  -21.22938200    2.34264000   10.32587400 L
 H-H_            -1  -22.04727000    3.06576900    8.28408100 L
 H-H_            -1  -21.97244800    5.35962400    7.73383500 L
 H-H_            -1  -18.91512700    9.14377800    7.74179900 L
 H-H_            -1  -16.78876800    9.70353100    8.36744500 L
 H-H_            -1  -15.86366700    9.04063800   10.35987100 L
 H-H_            -1  -17.11408300    7.64437300   11.79422300 L
 S-S_R           -1  -33.84626300    3.29887900   11.77675300 L
 C-C_R           -1  -34.60389800    2.16187000   10.64655800 L
 C-C_R           -1  -34.66732300    0.81115000   10.95766100 L
 C-C_R           -1  -35.26268400   -0.07740300   10.10234600 L
 C-C_R           -1  -35.79626600    0.36702500    8.90449800 L
 C-C_R           -1  -35.73894800    1.70698600    8.56928600 L
 C-C_R           -1  -35.15172800    2.61561000    9.44685000 L
 S-S_R           -1  -35.11856900    4.33744200    9.03325600 L
 C-C_R           -1  -33.44020800    4.72067700    9.45091400 L
 C-C_R           -1  -32.68414700    5.49735600    8.58586500 L
 C-C_R           -1  -31.40362700    5.87832700    8.94596500 L
 C-C_R           -1  -30.85605300    5.45230700   10.14012300 L
 C-C_R           -1  -31.58236000    4.63757400   10.97975600 L
 C-C_R           -1  -32.89381800    4.28152600   10.65615100 L
 H-H_            -1  -34.29812300    0.52736100   11.73556000 L
 H-H_            -1  -35.33529100   -0.99708600   10.34283000 L
 H-H_            -1  -36.15318000   -0.27395700    8.30103600 L
 H-H_            -1  -36.07835800    2.01989800    7.75079100 L
 H-H_            -1  -33.02103700    5.80405200    7.75875500 L
 H-H_            -1  -30.89467800    6.36380500    8.38440100 L
 H-H_            -1  -29.96957700    5.70091100   10.37682700 L
 H-H_            -1  -31.21999300    4.30464600   11.81117900 L
 S-S_R           -1   15.00277900    3.35616500   -6.77587400 L
 C-C_R           -1   14.24514400    2.21915500   -7.90606900 L
 C-C_R           -1   14.18171900    0.86843500   -7.59496500 L
 C-C_R           -1   13.58635800   -0.02011700   -8.45028100 L
 C-C_R           -1   13.05277500    0.42431200   -9.64812900 L
 C-C_R           -1   13.11009400    1.76427300   -9.98334100 L
 C-C_R           -1   13.69731300    2.67289700   -9.10577700 L
 S-S_R           -1   13.73047300    4.39472800   -9.51937100 L
 C-C_R           -1   15.40883400    4.77796300   -9.10171300 L
 C-C_R           -1   16.16489500    5.55464200   -9.96676200 L
 C-C_R           -1   17.44541500    5.93561400   -9.60666200 L
 C-C_R           -1   17.99298900    5.50959200   -8.41250400 L
 C-C_R           -1   17.26668200    4.69486100   -7.57287100 L
 C-C_R           -1   15.95522400    4.33881200   -7.89647600 L
 H-H_            -1   14.55091900    0.58464600   -6.81706700 L
 H-H_            -1   13.51375100   -0.93979900   -8.20979700 L
 H-H_            -1   12.69586200   -0.21667100  -10.25159100 L
 H-H_            -1   12.77068400    2.07718300  -10.80183600 L
 H-H_            -1   15.82800500    5.86133800  -10.79387200 L
 H-H_            -1   17.95436400    6.42109100  -10.16822600 L
 H-H_            -1   18.87946500    5.75819700   -8.17580000 L
 H-H_            -1   17.62904900    4.36193200   -6.74144800 L
 S-S_R           -1    0.89681400    0.01652200   -6.75891800 L
 C-C_R           -1    0.13918000   -1.12048700   -7.88911200 L
 C-C_R           -1    0.07575400   -2.47120700   -7.57800900 L
 C-C_R           -1   -0.51960700   -3.35975900   -8.43332500 L
 C-C_R           -1   -1.05318900   -2.91533100   -9.63117300 L
 C-C_R           -1   -0.99587000   -1.57537000   -9.96638500 L
 C-C_R           -1   -0.40865100   -0.66674600   -9.08882000 L
 S-S_R           -1   -0.37549100    1.05508500   -9.50241500 L
 C-C_R           -1    1.30287000    1.43832000   -9.08475600 L
 C-C_R           -1    2.05893000    2.21499900   -9.94980500 L
 C-C_R           -1    3.33945100    2.59597100   -9.58970500 L
 C-C_R           -1    3.88702400    2.16995000   -8.39554800 L
 C-C_R           -1    3.16071800    1.35521800   -7.55591500 L
 C-C_R           -1    1.84925900    0.99916900   -7.87952000 L
 H-H_            -1    0.44495400   -2.75499600   -6.80011100 L
 H-H_            -1   -0.59221400   -4.27944200   -8.19284100 L
 H-H_            -1   -1.41010300   -3.55631300  -10.23463400 L
 H-H_            -1   -1.33528000   -1.26245900  -10.78488000 L
 H-H_            -1    1.72204000    2.52169500  -10.77691600 L
 H-H_            -1    3.84839900    3.08144800  -10.15127000 L
 H-H_            -1    4.77350100    2.41855400   -8.15884400 L
 H-H_            -1    3.52308500    1.02228900   -6.72449200 L
 S-S_R           -1  -13.20909600   -3.32320400   -6.74196200 L
 C-C_R           -1  -13.96673000   -4.46021300   -7.87215600 L
 C-C_R           -1  -14.03015600   -5.81093300   -7.56105300 L
 C-C_R           -1  -14.62551600   -6.69948500   -8.41636900 L
 C-C_R           -1  -15.15909900   -6.25505700   -9.61421700 L
 C-C_R           -1  -15.10178000   -4.91509600   -9.94942900 L
 C-C_R           -1  -14.51456100   -4.00647200   -9.07186400 L
 S-S_R           -1  -14.48140100   -2.28464100   -9.48545900 L
 C-C_R           -1  -12.80304000   -1.90140600   -9.06780000 L
 C-C_R           -1  -12.04697900   -1.12472600   -9.93284900 L
 C-C_R           -1  -10.76645900   -0.74375500   -9.57274900 L
 C-C_R           -1  -10.21888500   -1.16977700   -8.37859200 L
 C-C_R           -1  -10.94519200   -1.98450800   -7.53895900 L
 C-C_R           -1  -12.25665000   -2.34055700   -7.86256400 L
 H-H_            -1  -13.66095500   -6.09472300   -6.78315500 L
 H-H_            -1  -14.69812300   -7.61916800   -8.17588500 L
 H-H_            -1  -15.51601300   -6.89604000  -10.21767800 L
 H-H_            -1  -15.44119000   -4.60218500  -10.76792400 L
 H-H_            -1  -12.38386900   -0.81803100  -10.75996000 L
 H-H_            -1  -10.25751000   -0.25827800  -10.13431400 L
 H-H_            -1   -9.33240900   -0.92117200   -8.14188800 L
 H-H_            -1  -10.58282500   -2.31743600   -6.70753600 L
 S-S_R           -1  -27.31500600   -6.66293000   -6.72500600 L
 C-C_R           -1  -28.07263900   -7.79994000   -7.85520000 L
 C-C_R           -1  -28.13606500   -9.15066000   -7.54409700 L
 C-C_R           -1  -28.73142600  -10.03921100   -8.39941300 L
 C-C_R           -1  -29.26500900   -9.59478300   -9.59726100 L
 C-C_R           -1  -29.20768900   -8.25482200   -9.93247300 L
 C-C_R           -1  -28.62047000   -7.34619800   -9.05490800 L
 S-S_R           -1  -28.58731100   -5.62436700   -9.46850300 L
 C-C_R           -1  -26.90895000   -5.24113200   -9.05084400 L
 C-C_R           -1  -26.15288900   -4.46445200   -9.91589300 L
 C-C_R           -1  -24.87237000   -4.08348100   -9.55579300 L
 C-C_R           -1  -24.32479500   -4.50950300   -8.36163600 L
 C-C_R           -1  -25.05110200   -5.32423400   -7.52200300 L
 C-C_R           -1  -26.36256000   -5.68028300   -7.84560800 L
 H-H_            -1  -27.76686500   -9.43444900   -6.76619900 L
 H-H_            -1  -28.80403300  -10.95889400   -8.15892900 L
 H-H_            -1  -29.62192200  -10.23576600  -10.20072200 L
 H-H_            -1  -29.54710000   -7.94191100  -10.75096800 L
 H-H_            -1  -26.48977900   -4.15775700  -10.74300400 L
 H-H_            -1  -24.36342000   -3.59800400  -10.11735800 L
 H-H_            -1  -23.43832000   -4.26089800   -8.12493200 L
 H-H_            -1  -24.68873500   -5.65716200   -6.69058000 L
 S-S_R           -1   15.01277100    3.34522000   -0.61809200 L
 C-C_R           -1   14.25513800    2.20821100   -1.74828600 L
 C-C_R           -1   14.19171200    0.85749100   -1.43718300 L
 C-C_R           -1   13.59635100   -0.03106200   -2.29249900 L
 C-C_R           -1   13.06276800    0.41336600   -3.49034700 L
 C-C_R           -1   13.12008800    1.75332700   -3.82555900 L
 C-C_R           -1   13.70730700    2.66195100   -2.94799400 L
 S-S_R           -1   13.74046600    4.38378300   -3.36158900 L
 C-C_R           -1   15.41882700    4.76701800   -2.94393000 L
 C-C_R           -1   16.17488800    5.54369700   -3.80897900 L
 C-C_R           -1   17.45540700    5.92466800   -3.44887900 L
 C-C_R           -1   18.00298200    5.49864800   -2.25472200 L
 C-C_R           -1   17.27667600    4.68391500   -1.41508900 L
 C-C_R           -1   15.96521700    4.32786700   -1.73869400 L
 H-H_            -1   14.56091200    0.57370200   -0.65928500 L
 H-H_            -1   13.52374400   -0.95074400   -2.05201500 L
 H-H_            -1   12.70585500   -0.22761600   -4.09380800 L
 H-H_            -1   12.78067700    2.06623900   -4.64405400 L
 H-H_            -1   15.83799800    5.85039300   -4.63609000 L
 H-H_            -1   17.96435700    6.41014600   -4.01044400 L
 H-H_            -1   18.88945700    5.74725200   -2.01801800 L
 H-H_            -1   17.63904300    4.35098700   -0.58366600 L
 S-S_R           -1    0.90680700    0.00557800   -0.60113600 L
 C-C_R           -1    0.14917300   -1.13143200   -1.73133000 L
 C-C_R           -1    0.08574700   -2.48215200   -1.42022700 L
 C-C_R           -1   -0.50961300   -3.37070400   -2.27554300 L
 C-C_R           -1   -1.04319600   -2.92627600   -3.47339000 L
 C-C_R           -1   -0.98587700   -1.58631400   -3.80860300 L
 C-C_R           -1   -0.39865800   -0.67769200   -2.93103800 L
 S-S_R           -1   -0.36549800    1.04414000   -3.34463300 L
 C-C_R           -1    1.31286300    1.42737600   -2.92697400 L
 C-C_R           -1    2.06892400    2.20405500   -3.79202300 L
 C-C_R           -1    3.34944300    2.58502600   -3.43192300 L
 C-C_R           -1    3.89701800    2.15900500   -2.23776600 L
 C-C_R           -1    3.17071100    1.34427200   -1.39813200 L
 C-C_R           -1    1.85925300    0.98822500   -1.72173800 L
 H-H_            -1    0.45494800   -2.76594100   -0.64232800 L
 H-H_            -1   -0.58222000   -4.29038600   -2.03505900 L
 H-H_            -1   -1.40011000   -3.56725800   -4.07685200 L
 H-H_            -1   -1.32528800   -1.27340400   -4.62709800 L
 H-H_            -1    1.73203400    2.51075100   -4.61913400 L
 H-H_            -1    3.85839300    3.07050300   -3.99348800 L
 H-H_            -1    4.78349300    2.40761000   -2.00106200 L
 H-H_            -1    3.53307800    1.01134500   -0.56671000 L
 S-S_R           -1  -13.19910300   -3.33414800   -0.58418000 L
 C-C_R           -1  -13.95673600   -4.47115800   -1.71437400 L
 C-C_R           -1  -14.02016200   -5.82187800   -1.40327100 L
 C-C_R           -1  -14.61552300   -6.71043100   -2.25858700 L
 C-C_R           -1  -15.14910600   -6.26600100   -3.45643400 L
 C-C_R           -1  -15.09178600   -4.92604100   -3.79164700 L
 C-C_R           -1  -14.50456700   -4.01741700   -2.91408200 L
 S-S_R           -1  -14.47140800   -2.29558600   -3.32767700 L
 C-C_R           -1  -12.79304700   -1.91235100   -2.91001800 L
 C-C_R           -1  -12.03698600   -1.13567200   -3.77506700 L
 C-C_R           -1  -10.75646700   -0.75470000   -3.41496700 L
 C-C_R           -1  -10.20889200   -1.18072100   -2.22081000 L
 C-C_R           -1  -10.93519900   -1.99545300   -1.38117700 L
 C-C_R           -1  -12.24665700   -2.35150100   -1.70478200 L
 H-H_            -1  -13.65096200   -6.10566700   -0.62537200 L
 H-H_            -1  -14.68813000   -7.63011300   -2.01810300 L
 H-H_            -1  -15.50601900   -6.90698400   -4.05989600 L
 H-H_            -1  -15.43119800   -4.61313000   -4.61014200 L
 H-H_            -1  -12.37387600   -0.82897600   -4.60217800 L
 H-H_            -1  -10.24751700   -0.26922300   -3.97653200 L
 H-H_            -1   -9.32241700   -0.93211600   -1.98410600 L
 H-H_            -1  -10.57283300   -2.32838100   -0.54975400 L
 S-S_R           -1  -27.30501200   -6.67387500   -0.56722400 L
 C-C_R           -1  -28.06264600   -7.81088400   -1.69741800 L
 C-C_R           -1  -28.12607200   -9.16160400   -1.38631500 L
 C-C_R           -1  -28.72143300  -10.05015700   -2.24163100 L
 C-C_R           -1  -29.25501500   -9.60572800   -3.43947800 L
 C-C_R           -1  -29.19769600   -8.26576700   -3.77469100 L
 C-C_R           -1  -28.61047700   -7.35714300   -2.89712600 L
 S-S_R           -1  -28.57731700   -5.63531200   -3.31072100 L
 C-C_R           -1  -26.89895700   -5.25207700   -2.89306200 L
 C-C_R           -1  -26.14289500   -4.47539800   -3.75811100 L
 C-C_R           -1  -24.86237600   -4.09442600   -3.39801100 L
 C-C_R           -1  -24.31480100   -4.52044700   -2.20385400 L
 C-C_R           -1  -25.04110800   -5.33517900   -1.36422100 L
 C-C_R           -1  -26.35256700   -5.69122800   -1.68782600 L
 H-H_            -1  -27.75687100   -9.44539300   -0.60841700 L
 H-H_            -1  -28.79404000  -10.96983900   -2.00114700 L
 H-H_            -1  -29.61192900  -10.24671000   -4.04294000 L
 H-H_            -1  -29.53710700   -7.95285600   -4.59318600 L
 H-H_            -1  -26.47978500   -4.16870200   -4.58522200 L
 H-H_            -1  -24.35342600   -3.60894900   -3.95957600 L
 H-H_            -1  -23.42832600   -4.27184300   -1.96715000 L
 H-H_            -1  -24.67874200   -5.66810800   -0.53279800 L
 S-S_R           -1   15.02276500    3.33427600    5.53969000 L
 C-C_R           -1   14.26513100    2.19726600    4.40949600 L
 C-C_R           -1   14.20170500    0.84654600    4.72059900 L
 C-C_R           -1   13.60634500   -0.04200600    3.86528300 L
 C-C_R           -1   13.07276200    0.40242200    2.66743600 L
 C-C_R           -1   13.13008100    1.74238300    2.33222300 L
 C-C_R           -1   13.71730000    2.65100600    3.20978800 L
 S-S_R           -1   13.75046000    4.37283800    2.79619300 L
 C-C_R           -1   15.42882100    4.75607400    3.21385200 L
 C-C_R           -1   16.18488200    5.53275300    2.34880300 L
 C-C_R           -1   17.46540100    5.91372400    2.70890300 L
 C-C_R           -1   18.01297600    5.48770300    3.90306000 L
 C-C_R           -1   17.28666900    4.67297000    4.74269300 L
 C-C_R           -1   15.97521100    4.31692300    4.41908800 L
 H-H_            -1   14.57090600    0.56275700    5.49849800 L
 H-H_            -1   13.53373700   -0.96168900    4.10576700 L
 H-H_            -1   12.71584800   -0.23856100    2.06397400 L
 H-H_            -1   12.79067000    2.05529400    1.51372800 L
 H-H_            -1   15.84799200    5.83944900    1.52169200 L
 H-H_            -1   17.97435100    6.39920100    2.14733800 L
 H-H_            -1   18.89945100    5.73630800    4.13976400 L
 H-H_            -1   17.64903500    4.34004300    5.57411600 L
 S-S_R            0    0.85332100    0.02439400    5.58674800 H
 C-C_R            0    0.14006600   -1.15356300    4.45458700 H
 C-C_R            0    0.04002000   -2.49797100    4.83305700 H
 C-C_R            0   -0.52214800   -3.43352700    3.96572300 H
 C-C_R            0   -0.98054100   -3.03675700    2.70730200 H
 C-C_R            0   -0.88198100   -1.69975400    2.31966300 H
 C-C_R            0   -0.33503800   -0.75230600    3.19364900 H
 S-S_R            0   -0.27581600    0.96190300    2.71004900 H
 C-C_R            0    1.38033200    1.37440300    3.21768500 H
 C-C_R            0    2.18894200    2.13773400    2.36750200 H
 C-C_R            0    3.44883800    2.56259700    2.78990400 H
 C-C_R            0    3.92804300    2.18183800    4.04643800 H
 C-C_R            0    3.15067100    1.37289300    4.87816000 H
 C-C_R            0    1.86620900    0.97996400    4.47708800 H
 H-H_             0    0.39889000   -2.80962000    5.81274600 H
 H-H_             0   -0.59953000   -4.47688100    4.27783200 H
 H-H_             0   -1.41846300   -3.76199800    2.02254800 H
 H-H_             0   -1.23527000   -1.38099800    1.33732600 H
 H-H_             0    1.81695900    2.39734300    1.37608900 H
 H-H_             0    4.05796100    3.18548300    2.13217500 H
 H-H_             0    4.91692900    2.50731600    4.37348400 H
 H-H_             0    3.53012500    1.04476900    5.84820900 H
 S-S_R           -1  -13.18910900   -3.34509300    5.57360300 L
 C-C_R           -1  -13.94674300   -4.48210300    4.44340800 L
 C-C_R           -1  -14.01016900   -5.83282300    4.75451100 L
 C-C_R           -1  -14.60553000   -6.72137500    3.89919500 L
 C-C_R           -1  -15.13911200   -6.27694700    2.70134800 L
 C-C_R           -1  -15.08179300   -4.93698600    2.36613500 L
 C-C_R           -1  -14.49457500   -4.02836200    3.24370000 L
 S-S_R           -1  -14.46141400   -2.30653000    2.83010500 L
 C-C_R           -1  -12.78305400   -1.92329500    3.24776400 L
 C-C_R           -1  -12.02699200   -1.14661600    2.38271500 L
 C-C_R           -1  -10.74647300   -0.76564500    2.74281500 L
 C-C_R           -1  -10.19889800   -1.19166600    3.93697300 L
 C-C_R           -1  -10.92520500   -2.00639800    4.77660600 L
 C-C_R           -1  -12.23666400   -2.36244600    4.45300000 L
 H-H_            -1  -13.64096800   -6.11661200    5.53241000 L
 H-H_            -1  -14.67813700   -7.64105800    4.13967900 L
 H-H_            -1  -15.49602600   -6.91793000    2.09788600 L
 H-H_            -1  -15.42120400   -4.62407500    1.54764000 L
 H-H_            -1  -12.36388200   -0.83992000    1.55560400 L
 H-H_            -1  -10.23752400   -0.28016700    2.18125000 L
 H-H_            -1   -9.31242300   -0.94306100    4.17367700 L
 H-H_            -1  -10.56283900   -2.33932600    5.60802800 L
 S-S_R           -1  -27.29501900   -6.68481900    5.59055900 L
 C-C_R           -1  -28.05265300   -7.82182900    4.46036400 L
 C-C_R           -1  -28.11607900   -9.17254900    4.77146700 L
 C-C_R           -1  -28.71144000  -10.06110100    3.91615100 L
 C-C_R           -1  -29.24502200   -9.61667300    2.71830400 L
 C-C_R           -1  -29.18770300   -8.27671200    2.38309100 L
 C-C_R           -1  -28.60048400   -7.36808800    3.26065600 L
 S-S_R           -1  -28.56732400   -5.64625700    2.84706100 L
 C-C_R           -1  -26.88896400   -5.26302100    3.26472000 L
 C-C_R           -1  -26.13290200   -4.48634200    2.39967100 L
 C-C_R           -1  -24.85238300   -4.10537100    2.75977100 L
 C-C_R           -1  -24.30480800   -4.53139200    3.95392900 L
 C-C_R           -1  -25.03111500   -5.34612500    4.79356200 L
 C-C_R           -1  -26.34257300   -5.70217200    4.46995600 L
 H-H_            -1  -27.74687800   -9.45633800    5.54936600 L
 H-H_            -1  -28.78404600  -10.98078300    4.15663500 L
 H-H_            -1  -29.60193600  -10.25765500    2.11484200 L
 H-H_            -1  -29.52711400   -7.96380100    1.56459600 L
 H-H_            -1  -26.46979200   -4.17964600    1.57256000 L
 H-H_            -1  -24.34343400   -3.61989400    2.19820600 L
 H-H_            -1  -23.41833300   -4.28278700    4.19063200 L
 H-H_            -1  -24.66874900   -5.67905200    5.62498400 L
 S-S_R           -1   15.03275800    3.32333100   11.69747300 L
 C-C_R           -1   14.27512400    2.18632100   10.56727800 L
 C-C_R           -1   14.21169900    0.83560200   10.87838100 L
 C-C_R           -1   13.61633700   -0.05295100   10.02306500 L
 C-C_R           -1   13.08275500    0.39147700    8.82521800 L
 C-C_R           -1   13.14007400    1.73143800    8.49000500 L
 C-C_R           -1   13.72729300    2.64006200    9.36757000 L
 S-S_R           -1   13.76045300    4.36189400    8.95397500 L
 C-C_R           -1   15.43881300    4.74512900    9.37163400 L
 C-C_R           -1   16.19487500    5.52180800    8.50658500 L
 C-C_R           -1   17.47539400    5.90277900    8.86668500 L
 C-C_R           -1   18.02296900    5.47675800   10.06084300 L
 C-C_R           -1   17.29666200    4.66202600   10.90047600 L
 C-C_R           -1   15.98520400    4.30597700   10.57687000 L
 H-H_            -1   14.58089900    0.55181100   11.65628000 L
 H-H_            -1   13.54373100   -0.97263400   10.26354900 L
 H-H_            -1   12.72584200   -0.24950600    8.22175600 L
 H-H_            -1   12.80066300    2.04434900    7.67151000 L
 H-H_            -1   15.85798500    5.82850400    7.67947400 L
 H-H_            -1   17.98434300    6.38825600    8.30512000 L
 H-H_            -1   18.90944400    5.72536300   10.29754700 L
 H-H_            -1   17.65902800    4.32909800   11.73189800 L
 S-S_R           -1    0.92679400   -0.01631100   11.71442900 L
 C-C_R           -1    0.16916000   -1.15332100   10.58423400 L
 C-C_R           -1    0.10573300   -2.50404100   10.89533700 L
 C-C_R           -1   -0.48962700   -3.39259400   10.04002200 L
 C-C_R           -1   -1.02320900   -2.94816600    8.84217400 L
 C-C_R           -1   -0.96589000   -1.60820500    8.50696200 L
 C-C_R           -1   -0.37867200   -0.69958100    9.38452600 L
 S-S_R           -1   -0.34551100    1.02225100    8.97093200 L
 C-C_R           -1    1.33284900    1.40548600    9.38859000 L
 C-C_R           -1    2.08891100    2.18216500    8.52354100 L
 C-C_R           -1    3.36943000    2.56313600    8.88364100 L
 C-C_R           -1    3.91700500    2.13711600   10.07779900 L
 C-C_R           -1    3.19069800    1.32238300   10.91743200 L
 C-C_R           -1    1.87924000    0.96633500   10.59382600 L
 H-H_            -1    0.47493500   -2.78783000   11.67323600 L
 H-H_            -1   -0.56223400   -4.31227700   10.28050500 L
 H-H_            -1   -1.38012300   -3.58914800    8.23871200 L
 H-H_            -1   -1.30530100   -1.29529300    7.68846600 L
 H-H_            -1    1.75202100    2.48886100    7.69643100 L
 H-H_            -1    3.87837900    3.04861300    8.32207600 L
 H-H_            -1    4.80348000    2.38572000   10.31450300 L
 H-H_            -1    3.55306400    0.98945600   11.74885400 L
 S-S_R           -1  -13.17911600   -3.35603800   11.73138500 L
 C-C_R           -1  -13.93675100   -4.49304700   10.60119000 L
 C-C_R           -1  -14.00017600   -5.84376700   10.91229300 L
 C-C_R           -1  -14.59553700   -6.73232000   10.05697800 L
 C-C_R           -1  -15.12911900   -6.28789200    8.85913000 L
 C-C_R           -1  -15.07180000   -4.94793100    8.52391800 L
 C-C_R           -1  -14.48458100   -4.03930700    9.40148200 L
 S-S_R           -1  -14.45142100   -2.31747500    8.98788700 L
 C-C_R           -1  -12.77306100   -1.93424000    9.40554600 L
 C-C_R           -1  -12.01700000   -1.15756100    8.54049700 L
 C-C_R           -1  -10.73648000   -0.77659000    8.90059700 L
 C-C_R           -1  -10.18890500   -1.20261100   10.09475500 L
 C-C_R           -1  -10.91521200   -2.01734300   10.93438800 L
 C-C_R           -1  -12.22667000   -2.37339100   10.61078200 L
 H-H_            -1  -13.63097500   -6.12755600   11.69019200 L
 H-H_            -1  -14.66814400   -7.65200300   10.29746100 L
 H-H_            -1  -15.48603300   -6.92887500    8.25566800 L
 H-H_            -1  -15.41121100   -4.63501900    7.70542200 L
 H-H_            -1  -12.35388900   -0.85086500    7.71338700 L
 H-H_            -1  -10.22753100   -0.29111300    8.33903200 L
 H-H_            -1   -9.30243000   -0.95400600   10.33145900 L
 H-H_            -1  -10.55284600   -2.35027100   11.76581000 L
 S-S_R           -1  -27.28502500   -6.69576400   11.74834100 L
 C-C_R           -1  -28.04266000   -7.83277400   10.61814600 L
 C-C_R           -1  -28.10608600   -9.18349300   10.92924900 L
 C-C_R           -1  -28.70144700  -10.07204600   10.07393400 L
 C-C_R           -1  -29.23502800   -9.62761800    8.87608600 L
 C-C_R           -1  -29.17770900   -8.28765700    8.54087400 L
 C-C_R           -1  -28.59049100   -7.37903300    9.41843800 L
 S-S_R           -1  -28.55733000   -5.65720100    9.00484300 L
 C-C_R           -1  -26.87897000   -5.27396600    9.42250200 L
 C-C_R           -1  -26.12291000   -4.49728700    8.55745300 L
 C-C_R           -1  -24.84238900   -4.11631600    8.91755300 L
 C-C_R           -1  -24.29481400   -4.54233700   10.11171100 L
 C-C_R           -1  -25.02112100   -5.35706900   10.95134400 L
 C-C_R           -1  -26.33258000   -5.71311700   10.62773800 L
 H-H_            -1  -27.73688600   -9.46728300   11.70714800 L
 H-H_            -1  -28.77405400  -10.99172900   10.31441700 L
 H-H_            -1  -29.59194200  -10.26860100    8.27262400 L
 H-H_            -1  -29.51712000   -7.97474600    7.72237800 L
 H-H_            -1  -26.45979800   -4.19059100    7.73034200 L
 H-H_            -1  -24.33344100   -3.63083900    8.35598800 L
 H-H_            -1  -23.40833900   -4.29373200   10.34841500 L
 H-H_            -1  -24.65875500   -5.68999700   11.78276600 L
 S-S_R           -1   21.56401600   -6.63847800   -6.80428600 L
 C-C_R           -1   20.80638200   -7.77548800   -7.93448100 L
 C-C_R           -1   20.74295600   -9.12620800   -7.62337800 L
 C-C_R           -1   20.14759500  -10.01476000   -8.47869300 L
 C-C_R           -1   19.61401300   -9.57033200   -9.67654100 L
 C-C_R           -1   19.67133300   -8.23037000  -10.01175300 L
 C-C_R           -1   20.25855100   -7.32174800   -9.13418900 L
 S-S_R           -1   20.29171100   -5.59991600   -9.54778400 L
 C-C_R           -1   21.97007100   -5.21668000   -9.13012500 L
 C-C_R           -1   22.72613200   -4.44000200   -9.99517400 L
 C-C_R           -1   24.00665300   -4.05903000   -9.63507400 L
 C-C_R           -1   24.55422700   -4.48505100   -8.44091600 L
 C-C_R           -1   23.82792100   -5.29978400   -7.60128300 L
 C-C_R           -1   22.51646200   -5.65583100   -7.92488900 L
 H-H_            -1   21.11215600   -9.40999700   -6.84547900 L
 H-H_            -1   20.07498800  -10.93444300   -8.23821000 L
 H-H_            -1   19.25710000  -10.21131400  -10.28000300 L
 H-H_            -1   19.33192100   -7.91746000  -10.83024900 L
 H-H_            -1   22.38924300   -4.13330600  -10.82228500 L
 H-H_            -1   24.51560100   -3.57355300  -10.19663900 L
 H-H_            -1   25.44070300   -4.23644600   -8.20421200 L
 H-H_            -1   24.19028700   -5.63271100   -6.76986100 L
 S-S_R           -1    7.45805200   -9.97812100   -6.78733000 L
 C-C_R           -1    6.70041700  -11.11513100   -7.91752500 L
 C-C_R           -1    6.63699200  -12.46585000   -7.60642200 L
 C-C_R           -1    6.04163100  -13.35440300   -8.46173700 L
 C-C_R           -1    5.50804900  -12.90997400   -9.65958500 L
 C-C_R           -1    5.56536800  -11.57001300   -9.99479700 L
 C-C_R           -1    6.15258600  -10.66138900   -9.11723300 L
 S-S_R           -1    6.18574600   -8.93955800   -9.53082700 L
 C-C_R           -1    7.86410700   -8.55632300   -9.11316900 L
 C-C_R           -1    8.62016800   -7.77964400   -9.97821800 L
 C-C_R           -1    9.90068800   -7.39867300   -9.61811800 L
 C-C_R           -1   10.44826300   -7.82469400   -8.42396000 L
 C-C_R           -1    9.72195600   -8.63942500   -7.58432700 L
 C-C_R           -1    8.41049800   -8.99547400   -7.90793300 L
 H-H_            -1    7.00619200  -12.74964000   -6.82852300 L
 H-H_            -1    5.96902400  -14.27408500   -8.22125300 L
 H-H_            -1    5.15113500  -13.55095700  -10.26304700 L
 H-H_            -1    5.22595700  -11.25710300  -10.81329300 L
 H-H_            -1    8.28327900   -7.47294800  -10.80532800 L
 H-H_            -1   10.40963700   -6.91319500  -10.17968200 L
 H-H_            -1   11.33473800   -7.57608900   -8.18725600 L
 H-H_            -1   10.08432200   -8.97235400   -6.75290400 L
 S-S_R           -1   -6.64785800  -13.31784700   -6.77037400 L
 C-C_R           -1   -7.40549200  -14.45485700   -7.90056900 L
 C-C_R           -1   -7.46891800  -15.80557700   -7.58946600 L
 C-C_R           -1   -8.06427900  -16.69412900   -8.44478100 L
 C-C_R           -1   -8.59786100  -16.24970000   -9.64262900 L
 C-C_R           -1   -8.54054200  -14.90973900   -9.97784100 L
 C-C_R           -1   -7.95332300  -14.00111500   -9.10027700 L
 S-S_R           -1   -7.92016400  -12.27928400   -9.51387100 L
 C-C_R           -1   -6.24180300  -11.89604900   -9.09621300 L
 C-C_R           -1   -5.48574200  -11.11937000   -9.96126200 L
 C-C_R           -1   -4.20522200  -10.73839800   -9.60116200 L
 C-C_R           -1   -3.65764800  -11.16442000   -8.40700400 L
 C-C_R           -1   -4.38395300  -11.97915100   -7.56737100 L
 C-C_R           -1   -5.69541300  -12.33520000   -7.89097700 L
 H-H_            -1   -7.09971800  -16.08936600   -6.81156700 L
 H-H_            -1   -8.13688600  -17.61381100   -8.20429700 L
 H-H_            -1   -8.95477400  -16.89068300  -10.24609100 L
 H-H_            -1   -8.87995300  -14.59682900  -10.79633700 L
 H-H_            -1   -5.82263200  -10.81267400  -10.78837200 L
 H-H_            -1   -3.69627300  -10.25292100  -10.16272600 L
 H-H_            -1   -2.77117200  -10.91581500   -8.17030000 L
 H-H_            -1   -4.02158700  -12.31208000   -6.73594800 L
 S-S_R           -1  -20.75376700  -16.65757300   -6.75341800 L
 C-C_R           -1  -21.51140200  -17.79458300   -7.88361300 L
 C-C_R           -1  -21.57482800  -19.14530300   -7.57251000 L
 C-C_R           -1  -22.17018800  -20.03385400   -8.42782500 L
 C-C_R           -1  -22.70377100  -19.58942600   -9.62567300 L
 C-C_R           -1  -22.64645200  -18.24946500   -9.96088500 L
 C-C_R           -1  -22.05923300  -17.34084200   -9.08332100 L
 S-S_R           -1  -22.02607300  -15.61901100   -9.49691500 L
 C-C_R           -1  -20.34771200  -15.23577500   -9.07925700 L
 C-C_R           -1  -19.59165100  -14.45909600   -9.94430600 L
 C-C_R           -1  -18.31113100  -14.07812400   -9.58420600 L
 C-C_R           -1  -17.76355700  -14.50414600   -8.39004800 L
 C-C_R           -1  -18.48986400  -15.31887800   -7.55041500 L
 C-C_R           -1  -19.80132200  -15.67492600   -7.87402100 L
 H-H_            -1  -21.20562700  -19.42909200   -6.79461100 L
 H-H_            -1  -22.24279600  -20.95353800   -8.18734100 L
 H-H_            -1  -23.06068400  -20.23040900  -10.22913500 L
 H-H_            -1  -22.98586200  -17.93655500  -10.77938100 L
 H-H_            -1  -19.92854100  -14.15240100  -10.77141600 L
 H-H_            -1  -17.80218200  -13.59264800  -10.14577000 L
 H-H_            -1  -16.87708100  -14.25554100   -8.15334400 L
 H-H_            -1  -18.12749700  -15.65180600   -6.71899300 L
 S-S_R           -1   21.57401000   -6.64942300   -0.64650400 L
 C-C_R           -1   20.81637500   -7.78643300   -1.77669900 L
 C-C_R           -1   20.75294900   -9.13715300   -1.46559600 L
 C-C_R           -1   20.15758900  -10.02570500   -2.32091100 L
 C-C_R           -1   19.62400700   -9.58127700   -3.51875900 L
 C-C_R           -1   19.68132500   -8.24131600   -3.85397100 L
 C-C_R           -1   20.26854400   -7.33269200   -2.97640700 L
 S-S_R           -1   20.30170400   -5.61086000   -3.39000100 L
 C-C_R           -1   21.98006500   -5.22762500   -2.97234300 L
 C-C_R           -1   22.73612600   -4.45094600   -3.83739200 L
 C-C_R           -1   24.01664600   -4.06997500   -3.47729200 L
 C-C_R           -1   24.56422000   -4.49599600   -2.28313400 L
 C-C_R           -1   23.83791300   -5.31072800   -1.44350100 L
 C-C_R           -1   22.52645500   -5.66677600   -1.76710700 L
 H-H_            -1   21.12215000   -9.42094200   -0.68769700 L
 H-H_            -1   20.08498100  -10.94538800   -2.08042700 L
 H-H_            -1   19.26709300  -10.22226000   -4.12222100 L
 H-H_            -1   19.34191500   -7.92840500   -4.67246700 L
 H-H_            -1   22.39923600   -4.14425000   -4.66450200 L
 H-H_            -1   24.52559500   -3.58449700   -4.03885600 L
 H-H_            -1   25.45069600   -4.24739100   -2.04643000 L
 H-H_            -1   24.20028000   -5.64365600   -0.61207800 L
 S-S_R           -1    7.46804500   -9.98906600   -0.62954800 L
 C-C_R           -1    6.71041100  -11.12607500   -1.75974300 L
 C-C_R           -1    6.64698500  -12.47679500   -1.44864000 L
 C-C_R           -1    6.05162400  -13.36534800   -2.30395500 L
 C-C_R           -1    5.51804100  -12.92092000   -3.50180300 L
 C-C_R           -1    5.57536100  -11.58095900   -3.83701500 L
 C-C_R           -1    6.16258000  -10.67233500   -2.95945100 L
 S-S_R           -1    6.19573900   -8.95050300   -3.37304500 L
 C-C_R           -1    7.87410000   -8.56726800   -2.95538700 L
 C-C_R           -1    8.63016100   -7.79058900   -3.82043600 L
 C-C_R           -1    9.91068100   -7.40961800   -3.46033600 L
 C-C_R           -1   10.45825500   -7.83563800   -2.26617800 L
 C-C_R           -1    9.73194900   -8.65037100   -1.42654500 L
 C-C_R           -1    8.42049000   -9.00641900   -1.75015000 L
 H-H_            -1    7.01618500  -12.76058400   -0.67074100 L
 H-H_            -1    5.97901700  -14.28503100   -2.06347100 L
 H-H_            -1    5.16112800  -13.56190200   -4.10526500 L
 H-H_            -1    5.23595000  -11.26804700   -4.65551000 L
 H-H_            -1    8.29327100   -7.48389300   -4.64754600 L
 H-H_            -1   10.41963000   -6.92414000   -4.02190000 L
 H-H_            -1   11.34473100   -7.58703400   -2.02947400 L
 H-H_            -1   10.09431600   -8.98329900   -0.59512200 L
 S-S_R           -1   -6.63786500  -13.32879200   -0.61259200 L
 C-C_R           -1   -7.39549900  -14.46580100   -1.74278700 L
 C-C_R           -1   -7.45892500  -15.81652100   -1.43168400 L
 C-C_R           -1   -8.05428500  -16.70507400   -2.28699900 L
 C-C_R           -1   -8.58786800  -16.26064600   -3.48484700 L
 C-C_R           -1   -8.53054900  -14.92068500   -3.82005900 L
 C-C_R           -1   -7.94333000  -14.01206100   -2.94249500 L
 S-S_R           -1   -7.91017000  -12.29022900   -3.35608900 L
 C-C_R           -1   -6.23180900  -11.90699400   -2.93843100 L
 C-C_R           -1   -5.47574800  -11.13031500   -3.80348000 L
 C-C_R           -1   -4.19522800  -10.74934400   -3.44338000 L
 C-C_R           -1   -3.64765400  -11.17536500   -2.24922200 L
 C-C_R           -1   -4.37396100  -11.99009700   -1.40958900 L
 C-C_R           -1   -5.68541900  -12.34614500   -1.73319400 L
 H-H_            -1   -7.08972400  -16.10031000   -0.65378500 L
 H-H_            -1   -8.12689300  -17.62475600   -2.04651500 L
 H-H_            -1   -8.94478200  -16.90162800   -4.08830900 L
 H-H_            -1   -8.86995900  -14.60777300   -4.63855500 L
 H-H_            -1   -5.81263800  -10.82361900   -4.63059000 L
 H-H_            -1   -3.68627900  -10.26386600   -4.00494400 L
 H-H_            -1   -2.76117800  -10.92676000   -2.01251800 L
 H-H_            -1   -4.01159400  -12.32302500   -0.57816600 L
 S-S_R           -1  -20.74377500  -16.66851800   -0.59563600 L
 C-C_R           -1  -21.50140900  -17.80552800   -1.72583100 L
 C-C_R           -1  -21.56483400  -19.15624700   -1.41472800 L
 C-C_R           -1  -22.16019500  -20.04480000   -2.27004300 L
 C-C_R           -1  -22.69377800  -19.60037200   -3.46789100 L
 C-C_R           -1  -22.63645900  -18.26041100   -3.80310300 L
 C-C_R           -1  -22.04923900  -17.35178700   -2.92553900 L
 S-S_R           -1  -22.01608000  -15.62995500   -3.33913300 L
 C-C_R           -1  -20.33771900  -15.24672000   -2.92147500 L
 C-C_R           -1  -19.58165800  -14.47004100   -3.78652400 L
 C-C_R           -1  -18.30113900  -14.08907000   -3.42642400 L
 C-C_R           -1  -17.75356400  -14.51509100   -2.23226600 L
 C-C_R           -1  -18.47987100  -15.32982300   -1.39263300 L
 C-C_R           -1  -19.79132900  -15.68587100   -1.71623800 L
 H-H_            -1  -21.19563400  -19.44003700   -0.63682900 L
 H-H_            -1  -22.23280200  -20.96448200   -2.02955900 L
 H-H_            -1  -23.05069100  -20.24135400   -4.07135300 L
 H-H_            -1  -22.97586900  -17.94750000   -4.62159900 L
 H-H_            -1  -19.91854800  -14.16334500   -4.61363400 L
 H-H_            -1  -17.79218900  -13.60359200   -3.98798800 L
 H-H_            -1  -16.86708900  -14.26648600   -1.99556200 L
 H-H_            -1  -18.11750400  -15.66275100   -0.56121000 L
 S-S_R           -1   21.58400200   -6.66036800    5.51127800 L
 C-C_R           -1   20.82636800   -7.79737700    4.38108300 L
 C-C_R           -1   20.76294300   -9.14809700    4.69218600 L
 C-C_R           -1   20.16758200  -10.03665000    3.83687100 L
 C-C_R           -1   19.63399900   -9.59222200    2.63902300 L
 C-C_R           -1   19.69131900   -8.25226100    2.30381100 L
 C-C_R           -1   20.27853800   -7.34363700    3.18137500 L
 S-S_R           -1   20.31169700   -5.62180500    2.76778100 L
 C-C_R           -1   21.99005800   -5.23857000    3.18543900 L
 C-C_R           -1   22.74611900   -4.46189100    2.32039000 L
 C-C_R           -1   24.02663900   -4.08092000    2.68049000 L
 C-C_R           -1   24.57421300   -4.50694000    3.87464800 L
 C-C_R           -1   23.84790600   -5.32167300    4.71428100 L
 C-C_R           -1   22.53644800   -5.67772100    4.39067600 L
 H-H_            -1   21.13214300   -9.43188600    5.47008500 L
 H-H_            -1   20.09497500  -10.95633300    4.07735500 L
 H-H_            -1   19.27708600  -10.23320400    2.03556100 L
 H-H_            -1   19.35190800   -7.93934900    1.48531500 L
 H-H_            -1   22.40922900   -4.15519500    1.49328000 L
 H-H_            -1   24.53558800   -3.59544300    2.11892600 L
 H-H_            -1   25.46068800   -4.25833600    4.11135200 L
 H-H_            -1   24.21027300   -5.65460100    5.54570400 L
 S-S_R           -1    7.47803800  -10.00001000    5.52823400 L
 C-C_R           -1    6.72040400  -11.13702000    4.39804000 L
 C-C_R           -1    6.65697800  -12.48774000    4.70914300 L
 C-C_R           -1    6.06161800  -13.37629200    3.85382700 L
 C-C_R           -1    5.52803500  -12.93186400    2.65597900 L
 C-C_R           -1    5.58535400  -11.59190300    2.32076700 L
 C-C_R           -1    6.17257300  -10.68327900    3.19833200 L
 S-S_R           -1    6.20573300   -8.96144700    2.78473700 L
 C-C_R           -1    7.88409400   -8.57821200    3.20239600 L
 C-C_R           -1    8.64015500   -7.80153300    2.33734700 L
 C-C_R           -1    9.92067400   -7.42056200    2.69744700 L
 C-C_R           -1   10.46824900   -7.84658300    3.89160400 L
 C-C_R           -1    9.74194200   -8.66131600    4.73123700 L
 C-C_R           -1    8.43048400   -9.01736300    4.40763200 L
 H-H_            -1    7.02617900  -12.77152900    5.48704100 L
 H-H_            -1    5.98901000  -14.29597500    4.09431100 L
 H-H_            -1    5.17112100  -13.57284700    2.05251800 L
 H-H_            -1    5.24594400  -11.27899200    1.50227200 L
 H-H_            -1    8.30326500   -7.49483700    1.51023600 L
 H-H_            -1   10.42962400   -6.93508600    2.13588200 L
 H-H_            -1   11.35472400   -7.59797800    4.12830800 L
 H-H_            -1   10.10430900   -8.99424300    5.56266000 L
 S-S_R           -1   -6.62787200  -13.33973600    5.54519000 L
 C-C_R           -1   -7.38550600  -14.47674600    4.41499600 L
 C-C_R           -1   -7.44893100  -15.82746600    4.72609900 L
 C-C_R           -1   -8.04429200  -16.71601800    3.87078300 L
 C-C_R           -1   -8.57787500  -16.27159000    2.67293500 L
 C-C_R           -1   -8.52055600  -14.93162900    2.33772300 L
 C-C_R           -1   -7.93333600  -14.02300600    3.21528800 L
 S-S_R           -1   -7.90017700  -12.30117400    2.80169300 L
 C-C_R           -1   -6.22181600  -11.91793800    3.21935200 L
 C-C_R           -1   -5.46575500  -11.14126000    2.35430300 L
 C-C_R           -1   -4.18523600  -10.76028800    2.71440300 L
 C-C_R           -1   -3.63766100  -11.18630900    3.90856000 L
 C-C_R           -1   -4.36396800  -12.00104200    4.74819300 L
 C-C_R           -1   -5.67542600  -12.35708900    4.42458800 L
 H-H_            -1   -7.07973100  -16.11125500    5.50399700 L
 H-H_            -1   -8.11689900  -17.63570200    4.11126700 L
 H-H_            -1   -8.93478800  -16.91257300    2.06947400 L
 H-H_            -1   -8.85996700  -14.61871800    1.51922800 L
 H-H_            -1   -5.80264500  -10.83456400    1.52719200 L
 H-H_            -1   -3.67628600  -10.27481200    2.15283800 L
 H-H_            -1   -2.75118600  -10.93770400    4.14526400 L
 H-H_            -1   -4.00160200  -12.33396900    5.57961600 L
 S-S_R           -1  -20.73378100  -16.67946300    5.56214600 L
 C-C_R           -1  -21.49141500  -17.81647200    4.43195100 L
 C-C_R           -1  -21.55484100  -19.16719200    4.74305500 L
 C-C_R           -1  -22.15020100  -20.05574500    3.88773900 L
 C-C_R           -1  -22.68378400  -19.61131700    2.68989100 L
 C-C_R           -1  -22.62646500  -18.27135600    2.35467900 L
 C-C_R           -1  -22.03924600  -17.36273200    3.23224400 L
 S-S_R           -1  -22.00608600  -15.64090000    2.81864900 L
 C-C_R           -1  -20.32772500  -15.25766500    3.23630800 L
 C-C_R           -1  -19.57166500  -14.48098600    2.37125800 L
 C-C_R           -1  -18.29114500  -14.10001500    2.73135900 L
 C-C_R           -1  -17.74357000  -14.52603500    3.92551600 L
 C-C_R           -1  -18.46987700  -15.34076800    4.76514900 L
 C-C_R           -1  -19.78133600  -15.69681600    4.44154400 L
 H-H_            -1  -21.18564100  -19.45098100    5.52095300 L
 H-H_            -1  -22.22280900  -20.97542800    4.12822300 L
 H-H_            -1  -23.04069800  -20.25229900    2.08643000 L
 H-H_            -1  -22.96587600  -17.95844400    1.53618400 L
 H-H_            -1  -19.90855400  -14.17429000    1.54414800 L
 H-H_            -1  -17.78219500  -13.61453700    2.16979400 L
 H-H_            -1  -16.85709500  -14.27743100    4.16222000 L
 H-H_            -1  -18.10751100  -15.67369600    5.59657200 L
 S-S_R           -1   21.59399600   -6.67131200   11.66906000 L
 C-C_R           -1   20.83636200   -7.80832200   10.53886600 L
 C-C_R           -1   20.77293600   -9.15904200   10.84996900 L
 C-C_R           -1   20.17757600  -10.04759400    9.99465300 L
 C-C_R           -1   19.64399300   -9.60316600    8.79680500 L
 C-C_R           -1   19.70131200   -8.26320500    8.46159300 L
 C-C_R           -1   20.28853100   -7.35458100    9.33915800 L
 S-S_R           -1   20.32169100   -5.63275100    8.92556300 L
 C-C_R           -1   22.00005200   -5.24951400    9.34322200 L
 C-C_R           -1   22.75611200   -4.47283500    8.47817300 L
 C-C_R           -1   24.03663200   -4.09186400    8.83827300 L
 C-C_R           -1   24.58420700   -4.51788500   10.03243000 L
 C-C_R           -1   23.85790000   -5.33261800   10.87206300 L
 C-C_R           -1   22.54644100   -5.68866600   10.54845800 L
 H-H_            -1   21.14213600   -9.44283200   11.62786700 L
 H-H_            -1   20.10496800  -10.96727700   10.23513700 L
 H-H_            -1   19.28707900  -10.24414900    8.19334400 L
 H-H_            -1   19.36190100   -7.95029400    7.64309800 L
 H-H_            -1   22.41922300   -4.16613900    7.65106200 L
 H-H_            -1   24.54558200   -3.60638800    8.27670800 L
 H-H_            -1   25.47068200   -4.26928100   10.26913400 L
 H-H_            -1   24.22026600   -5.66554500   11.70348600 L
 S-S_R           -1    7.48803100  -10.01095500   11.68601600 L
 C-C_R           -1    6.73039700  -11.14796400   10.55582200 L
 C-C_R           -1    6.66697200  -12.49868400   10.86692500 L
 C-C_R           -1    6.07161000  -13.38723700   10.01160900 L
 C-C_R           -1    5.53802800  -12.94280900    8.81376200 L
 C-C_R           -1    5.59534700  -11.60284800    8.47854900 L
 C-C_R           -1    6.18256600  -10.69422400    9.35611400 L
 S-S_R           -1    6.21572600   -8.97239300    8.94251900 L
 C-C_R           -1    7.89408600   -8.58915700    9.36017800 L
 C-C_R           -1    8.65014800   -7.81247800    8.49512900 L
 C-C_R           -1    9.93066700   -7.43150700    8.85522900 L
 C-C_R           -1   10.47824200   -7.85752800   10.04938600 L
 C-C_R           -1    9.75193500   -8.67226000   10.88901900 L
 C-C_R           -1    8.44047700   -9.02830900   10.56541400 L
 H-H_            -1    7.03617200  -12.78247500   11.64482400 L
 H-H_            -1    5.99900400  -14.30692000   10.25209300 L
 H-H_            -1    5.18111500  -13.58379200    8.21030000 L
 H-H_            -1    5.25593600  -11.28993600    7.66005400 L
 H-H_            -1    8.31325800   -7.50578200    7.66801800 L
 H-H_            -1   10.43961700   -6.94603000    8.29366400 L
 H-H_            -1   11.36471700   -7.60892400   10.28609000 L
 H-H_            -1   10.11430100   -9.00518800   11.72044200 L
 S-S_R           -1   -6.61787800  -13.35068100   11.70297200 L
 C-C_R           -1   -7.37551200  -14.48769100   10.57277800 L
 C-C_R           -1   -7.43893800  -15.83841100   10.88388100 L
 C-C_R           -1   -8.03429900  -16.72696300   10.02856500 L
 C-C_R           -1   -8.56788100  -16.28253500    8.83071800 L
 C-C_R           -1   -8.51056200  -14.94257400    8.49550500 L
 C-C_R           -1   -7.92334400  -14.03395000    9.37307000 L
 S-S_R           -1   -7.89018300  -12.31211900    8.95947500 L
 C-C_R           -1   -6.21182300  -11.92888300    9.37713400 L
 C-C_R           -1   -5.45576200  -11.15220400    8.51208500 L
 C-C_R           -1   -4.17524200  -10.77123300    8.87218500 L
 C-C_R           -1   -3.62766700  -11.19725400   10.06634200 L
 C-C_R           -1   -4.35397400  -12.01198600   10.90597500 L
 C-C_R           -1   -5.66543300  -12.36803500   10.58237000 L
 H-H_            -1   -7.06973800  -16.12220100   11.66177900 L
 H-H_            -1   -8.10690600  -17.64664600   10.26904900 L
 H-H_            -1   -8.92479500  -16.92351800    8.22725600 L
 H-H_            -1   -8.84997300  -14.62966300    7.67701000 L
 H-H_            -1   -5.79265100  -10.84550800    7.68497400 L
 H-H_            -1   -3.66629300  -10.28575600    8.31062000 L
 H-H_            -1   -2.74119200  -10.94864900   10.30304600 L
 H-H_            -1   -3.99160800  -12.34491400   11.73739800 L
 S-S_R           -1  -20.72378800  -16.69040700   11.71992800 L
 C-C_R           -1  -21.48142200  -17.82741700   10.58973400 L
 C-C_R           -1  -21.54484700  -19.17813700   10.90083700 L
 C-C_R           -1  -22.14020900  -20.06668900   10.04552100 L
 C-C_R           -1  -22.67379100  -19.62226100    8.84767400 L
 C-C_R           -1  -22.61647200  -18.28230000    8.51246100 L
 C-C_R           -1  -22.02925300  -17.37367600    9.39002600 L
 S-S_R           -1  -21.99609300  -15.65184400    8.97643100 L
 C-C_R           -1  -20.31773300  -15.26860900    9.39409000 L
 C-C_R           -1  -19.56167100  -14.49193000    8.52904100 L
 C-C_R           -1  -18.28115200  -14.11095900    8.88914100 L
 C-C_R           -1  -17.73357700  -14.53698000   10.08329800 L
 C-C_R           -1  -18.45988400  -15.35171300   10.92293100 L
 C-C_R           -1  -19.77134200  -15.70776000   10.59932600 L
 H-H_            -1  -21.17564700  -19.46192600   11.67873500 L
 H-H_            -1  -22.21281500  -20.98637200   10.28600500 L
 H-H_            -1  -23.03070500  -20.26324400    8.24421200 L
 H-H_            -1  -22.95588300  -17.96938900    7.69396600 L
 H-H_            -1  -19.89856100  -14.18523400    7.70193000 L
 H-H_            -1  -17.77220300  -13.62548200    8.32757600 L
 H-H_            -1  -16.84710200  -14.28837500   10.32000200 L
 H-H_            -1  -18.09751800  -15.68464000   11.75435400 L
 S-S_R           -1    9.72858700   19.81178000   -9.81697500 L
 C-C_R           -1   10.48255500   20.95280600  -10.94557400 L
 C-C_R           -1   10.54699800   22.30241000  -10.62987900 L
 C-C_R           -1   11.13958600   23.19400100  -11.48395900 L
 C-C_R           -1   11.66927400   22.75383700  -12.68510400 L
 C-C_R           -1   11.61086000   21.41507600  -13.02489000 L
 C-C_R           -1   11.02648800   20.50333500  -12.14865900 L
 S-S_R           -1   10.99197500   18.78298500  -12.56826200 L
 C-C_R           -1    9.31497700   18.39825700  -12.14652300 L
 C-C_R           -1    8.55610700   17.62465300  -13.01186900 L
 C-C_R           -1    7.27676100   17.24239700  -12.64897200 L
 C-C_R           -1    6.73306800   17.66416800  -11.45153600 L
 C-C_R           -1    7.46210000   18.47591400  -10.61137400 L
 C-C_R           -1    8.77250400   18.83311800  -10.93796700 L
 H-H_            -1   10.18032600   22.58343100   -9.84978200 L
 H-H_            -1   11.21297700   24.11282400  -11.24044400 L
 H-H_            -1   12.02423100   23.39696300  -13.28743900 L
 H-H_            -1   11.94761100   21.10507800  -13.84559000 L
 H-H_            -1    8.89030900   17.32090200  -13.84115400 L
 H-H_            -1    6.76599000   16.75891700  -13.21060400 L
 H-H_            -1    5.84736400   17.41471800  -11.21284100 L
 H-H_            -1    7.10243700   18.80588200   -9.77760100 L
 S-S_R           -1   -4.37732200   16.47205400   -9.80002000 L
 C-C_R           -1   -3.62335400   17.61307900  -10.92861800 L
 C-C_R           -1   -3.55891100   18.96268400  -10.61292300 L
 C-C_R           -1   -2.96632400   19.85427500  -11.46700300 L
 C-C_R           -1   -2.43663500   19.41411100  -12.66814800 L
 C-C_R           -1   -2.49505000   18.07535000  -13.00793400 L
 C-C_R           -1   -3.07942200   17.16360900  -12.13170300 L
 S-S_R           -1   -3.11393500   15.44325900  -12.55130600 L
 C-C_R           -1   -4.79093300   15.05853100  -12.12956700 L
 C-C_R           -1   -5.54980300   14.28492700  -12.99491300 L
 C-C_R           -1   -6.82914800   13.90267100  -12.63201600 L
 C-C_R           -1   -7.37284200   14.32444200  -11.43458000 L
 C-C_R           -1   -6.64380900   15.13618800  -10.59441800 L
 C-C_R           -1   -5.33340600   15.49339200  -10.92101100 L
 H-H_            -1   -3.92558300   19.24370500   -9.83282600 L
 H-H_            -1   -2.89293200   20.77309800  -11.22348800 L
 H-H_            -1   -2.08167900   20.05723700  -13.27048300 L
 H-H_            -1   -2.15829900   17.76535300  -13.82863400 L
 H-H_            -1   -5.21560100   13.98117600  -13.82419800 L
 H-H_            -1   -7.33992000   13.41919000  -13.19364800 L
 H-H_            -1   -8.25854600   14.07499200  -11.19588500 L
 H-H_            -1   -7.00347300   15.46615600   -9.76064500 L
 S-S_R           -1  -18.48323200   13.13232900   -9.78306400 L
 C-C_R           -1  -17.72926400   14.27335300  -10.91166200 L
 C-C_R           -1  -17.66482100   15.62295900  -10.59596700 L
 C-C_R           -1  -17.07223400   16.51454900  -11.45004700 L
 C-C_R           -1  -16.54254500   16.07438500  -12.65119200 L
 C-C_R           -1  -16.60096000   14.73562300  -12.99097800 L
 C-C_R           -1  -17.18533300   13.82388200  -12.11474700 L
 S-S_R           -1  -17.21984400   12.10353200  -12.53435000 L
 C-C_R           -1  -18.89684300   11.71880500  -12.11261100 L
 C-C_R           -1  -19.65571200   10.94520200  -12.97795700 L
 C-C_R           -1  -20.93505800   10.56294500  -12.61506000 L
 C-C_R           -1  -21.47875200   10.98471600  -11.41762400 L
 C-C_R           -1  -20.74971900   11.79646200  -10.57746200 L
 C-C_R           -1  -19.43931500   12.15366600  -10.90405500 L
 H-H_            -1  -18.03149300   15.90397900   -9.81587000 L
 H-H_            -1  -16.99884200   17.43337200  -11.20653200 L
 H-H_            -1  -16.18758800   16.71751100  -13.25352700 L
 H-H_            -1  -16.26420900   14.42562600  -13.81167800 L
 H-H_            -1  -19.32151000   10.64145000  -13.80724200 L
 H-H_            -1  -21.44583100   10.07946400  -13.17669200 L
 H-H_            -1  -22.36445500   10.73526600  -11.17892900 L
 H-H_            -1  -21.10938300   12.12643000   -9.74368900 L
 S-S_R           -1  -32.58919600    9.79268600   -9.76610700 L
 C-C_R           -1  -31.83522800   10.93371100  -10.89470600 L
 C-C_R           -1  -31.77078500   12.28331600  -10.57901100 L
 C-C_R           -1  -31.17819900   13.17490600  -11.43309100 L
 C-C_R           -1  -30.64850900   12.73474200  -12.63423600 L
 C-C_R           -1  -30.70692400   11.39598100  -12.97402200 L
 C-C_R           -1  -31.29129700   10.48424000  -12.09779100 L
 S-S_R           -1  -31.32580900    8.76389000  -12.51739400 L
 C-C_R           -1  -33.00280800    8.37916300  -12.09565500 L
 C-C_R           -1  -33.76167700    7.60555900  -12.96100100 L
 C-C_R           -1  -35.04102300    7.22330200  -12.59810300 L
 C-C_R           -1  -35.58471600    7.64507300  -11.40066800 L
 C-C_R           -1  -34.85568300    8.45681900  -10.56050600 L
 C-C_R           -1  -33.54528000    8.81402300  -10.88709900 L
 H-H_            -1  -32.13745700   12.56433600   -9.79891400 L
 H-H_            -1  -31.10480600   14.09372900  -11.18957600 L
 H-H_            -1  -30.29355300   13.37786800  -13.23657100 L
 H-H_            -1  -30.37017300   11.08598400  -13.79472200 L
 H-H_            -1  -33.42747500    7.30180700  -13.79028600 L
 H-H_            -1  -35.55179500    6.73982200  -13.15973500 L
 H-H_            -1  -36.47042000    7.39562300  -11.16197300 L
 H-H_            -1  -35.21534800    8.78678700   -9.72673300 L
 S-S_R           -1    9.73858100   19.80083600   -3.65919300 L
 C-C_R           -1   10.49254900   20.94186000   -4.78779200 L
 C-C_R           -1   10.55699200   22.29146600   -4.47209700 L
 C-C_R           -1   11.14957800   23.18305700   -5.32617600 L
 C-C_R           -1   11.67926800   22.74289200   -6.52732200 L
 C-C_R           -1   11.62085300   21.40413100   -6.86710800 L
 C-C_R           -1   11.03648000   20.49239000   -5.99087700 L
 S-S_R           -1   11.00196800   18.77204000   -6.41048000 L
 C-C_R           -1    9.32496900   18.38731200   -5.98874100 L
 C-C_R           -1    8.56610100   17.61370900   -6.85408700 L
 C-C_R           -1    7.28675500   17.23145200   -6.49118900 L
 C-C_R           -1    6.74306100   17.65322300   -5.29375400 L
 C-C_R           -1    7.47209400   18.46496900   -4.45359200 L
 C-C_R           -1    8.78249700   18.82217400   -4.78018400 L
 H-H_            -1   10.19032000   22.57248700   -3.69200000 L
 H-H_            -1   11.22297100   24.10187900   -5.08266200 L
 H-H_            -1   12.03422500   23.38601800   -7.12965700 L
 H-H_            -1   11.95760400   21.09413300   -7.68780700 L
 H-H_            -1    8.90030200   17.30995800   -7.68337200 L
 H-H_            -1    6.77598200   16.74797200   -7.05282100 L
 H-H_            -1    5.85735700   17.40377400   -5.05505900 L
 H-H_            -1    7.11242900   18.79493700   -3.61981900 L
 S-S_R           -1   -4.36732900   16.46110900   -3.64223700 L
 C-C_R           -1   -3.61336100   17.60213400   -4.77083600 L
 C-C_R           -1   -3.54891800   18.95174000   -4.45514100 L
 C-C_R           -1   -2.95633100   19.84333000   -5.30922100 L
 C-C_R           -1   -2.42664200   19.40316600   -6.51036600 L
 C-C_R           -1   -2.48505700   18.06440500   -6.85015200 L
 C-C_R           -1   -3.06943000   17.15266400   -5.97392100 L
 S-S_R           -1   -3.10394100   15.43231400   -6.39352400 L
 C-C_R           -1   -4.78094000   15.04758600   -5.97178500 L
 C-C_R           -1   -5.53980900   14.27398200   -6.83713100 L
 C-C_R           -1   -6.81915500   13.89172600   -6.47423300 L
 C-C_R           -1   -7.36284900   14.31349600   -5.27679800 L
 C-C_R           -1   -6.63381600   15.12524300   -4.43663600 L
 C-C_R           -1   -5.32341200   15.48244800   -4.76322800 L
 H-H_            -1   -3.91559000   19.23276100   -3.67504400 L
 H-H_            -1   -2.88293900   20.76215300   -5.06570600 L
 H-H_            -1   -2.07168500   20.04629200   -7.11270100 L
 H-H_            -1   -2.14830600   17.75440700   -7.67085200 L
 H-H_            -1   -5.20560700   13.97023100   -7.66641600 L
 H-H_            -1   -7.32992800   13.40824600   -7.03586500 L
 H-H_            -1   -8.24855200   14.06404800   -5.03810300 L
 H-H_            -1   -6.99348000   15.45521100   -3.60286300 L
 S-S_R           -1  -18.47323900   13.12138300   -3.62528100 L
 C-C_R           -1  -17.71927000   14.26240800   -4.75388000 L
 C-C_R           -1  -17.65482800   15.61201300   -4.43818500 L
 C-C_R           -1  -17.06224100   16.50360400   -5.29226500 L
 C-C_R           -1  -16.53255200   16.06344000   -6.49341000 L
 C-C_R           -1  -16.59096600   14.72467900   -6.83319600 L
 C-C_R           -1  -17.17533900   13.81293800   -5.95696500 L
 S-S_R           -1  -17.20985100   12.09258800   -6.37656800 L
 C-C_R           -1  -18.88685000   11.70786000   -5.95482900 L
 C-C_R           -1  -19.64571900   10.93425600   -6.82017500 L
 C-C_R           -1  -20.92506500   10.55200000   -6.45727700 L
 C-C_R           -1  -21.46875800   10.97377100   -5.25984200 L
 C-C_R           -1  -20.73972500   11.78551700   -4.41968000 L
 C-C_R           -1  -19.42932200   12.14272100   -4.74627300 L
 H-H_            -1  -18.02149900   15.89303400   -3.65808800 L
 H-H_            -1  -16.98884800   17.42242700   -5.04875000 L
 H-H_            -1  -16.17759500   16.70656600   -7.09574500 L
 H-H_            -1  -16.25421500   14.41468100   -7.65389600 L
 H-H_            -1  -19.31151700   10.63050500   -7.64946000 L
 H-H_            -1  -21.43583700   10.06852000   -7.01890900 L
 H-H_            -1  -22.35446200   10.72432100   -5.02114700 L
 H-H_            -1  -21.09939000   12.11548500   -3.58590700 L
 S-S_R           -1  -32.57920400    9.78174100   -3.60832500 L
 C-C_R           -1  -31.82523500   10.92276600   -4.73692400 L
 C-C_R           -1  -31.76079200   12.27237100   -4.42122900 L
 C-C_R           -1  -31.16820600   13.16396200   -5.27530800 L
 C-C_R           -1  -30.63851600   12.72379700   -6.47645400 L
 C-C_R           -1  -30.69693100   11.38503600   -6.81623900 L
 C-C_R           -1  -31.28130400   10.47329500   -5.94000900 L
 S-S_R           -1  -31.31581500    8.75294500   -6.35961200 L
 C-C_R           -1  -32.99281400    8.36821700   -5.93787300 L
 C-C_R           -1  -33.75168300    7.59461400   -6.80321900 L
 C-C_R           -1  -35.03103000    7.21235700   -6.44032100 L
 C-C_R           -1  -35.57472300    7.63412900   -5.24288600 L
 C-C_R           -1  -34.84569000    8.44587400   -4.40272400 L
 C-C_R           -1  -33.53528700    8.80307900   -4.72931600 L
 H-H_            -1  -32.12746400   12.55339200   -3.64113200 L
 H-H_            -1  -31.09481300   14.08278400   -5.03179400 L
 H-H_            -1  -30.28355900   13.36692300   -7.07878900 L
 H-H_            -1  -30.36018100   11.07503800   -7.63693900 L
 H-H_            -1  -33.41748100    7.29086300   -7.63250400 L
 H-H_            -1  -35.54180200    6.72887700   -7.00195300 L
 H-H_            -1  -36.46042700    7.38467900   -5.00419100 L
 H-H_            -1  -35.20535400    8.77584200   -3.56895100 L
 S-S_R           -1    9.74857300   19.78989100    2.49858900 L
 C-C_R           -1   10.50254200   20.93091500    1.36999000 L
 C-C_R           -1   10.56698500   22.28052100    1.68568500 L
 C-C_R           -1   11.15957200   23.17211200    0.83160600 L
 C-C_R           -1   11.68926100   22.73194800   -0.36954000 L
 C-C_R           -1   11.63084600   21.39318700   -0.70932500 L
 C-C_R           -1   11.04647300   20.48144600    0.16690500 L
 S-S_R           -1   11.01196200   18.76109500   -0.25269800 L
 C-C_R           -1    9.33496300   18.37636700    0.16904100 L
 C-C_R           -1    8.57609400   17.60276400   -0.69630500 L
 C-C_R           -1    7.29674800   17.22050800   -0.33340700 L
 C-C_R           -1    6.75305400   17.64227800    0.86402800 L
 C-C_R           -1    7.48208700   18.45402500    1.70419000 L
 C-C_R           -1    8.79249100   18.81122800    1.37759800 L
 H-H_            -1   10.20031300   22.56154100    2.46578200 L
 H-H_            -1   11.23296400   24.09093500    1.07512000 L
 H-H_            -1   12.04421800   23.37507400   -0.97187400 L
 H-H_            -1   11.96759700   21.08318900   -1.53002500 L
 H-H_            -1    8.91029600   17.29901200   -1.52559000 L
 H-H_            -1    6.78597500   16.73702700   -0.89503900 L
 H-H_            -1    5.86735000   17.39282800    1.10272300 L
 H-H_            -1    7.12242300   18.78399300    2.53796300 L
 S-S_R           -1   -4.35733600   16.45016500    2.51554500 L
 C-C_R           -1   -3.60336700   17.59118900    1.38694600 L
 C-C_R           -1   -3.53892500   18.94079500    1.70264100 L
 C-C_R           -1   -2.94633800   19.83238600    0.84856200 L
 C-C_R           -1   -2.41664800   19.39222200   -0.35258400 L
 C-C_R           -1   -2.47506300   18.05346000   -0.69236900 L
 C-C_R           -1   -3.05943600   17.14171900    0.18386100 L
 S-S_R           -1   -3.09394800   15.42136900   -0.23574200 L
 C-C_R           -1   -4.77094700   15.03664100    0.18599700 L
 C-C_R           -1   -5.52981600   14.26303800   -0.67934900 L
 C-C_R           -1   -6.80916300   13.88078200   -0.31645100 L
 C-C_R           -1   -7.35285500   14.30255200    0.88098400 L
 C-C_R           -1   -6.62382200   15.11429900    1.72114600 L
 C-C_R           -1   -5.31341900   15.47150200    1.39455400 L
 H-H_            -1   -3.90559600   19.22181500    2.48273800 L
 H-H_            -1   -2.87294500   20.75120900    1.09207600 L
 H-H_            -1   -2.06169200   20.03534800   -0.95491900 L
 H-H_            -1   -2.13831300   17.74346200   -1.51306900 L
 H-H_            -1   -5.19561400   13.95928600   -1.50863400 L
 H-H_            -1   -7.31993400   13.39730100   -0.87808300 L
 H-H_            -1   -8.23856000   14.05310200    1.11967900 L
 H-H_            -1   -6.98348700   15.44426700    2.55491900 L
 S-S_R           -1  -18.46324600   13.11043900    2.53250100 L
 C-C_R           -1  -17.70927700   14.25146300    1.40390200 L
 C-C_R           -1  -17.64483400   15.60106900    1.71959700 L
 C-C_R           -1  -17.05224800   16.49266000    0.86551800 L
 C-C_R           -1  -16.52255800   16.05249500   -0.33562800 L
 C-C_R           -1  -16.58097300   14.71373400   -0.67541400 L
 C-C_R           -1  -17.16534600   13.80199300    0.20081700 L
 S-S_R           -1  -17.19985800   12.08164300   -0.21878600 L
 C-C_R           -1  -18.87685600   11.69691500    0.20295300 L
 C-C_R           -1  -19.63572500   10.92331200   -0.66239300 L
 C-C_R           -1  -20.91507200   10.54105500   -0.29949500 L
 C-C_R           -1  -21.45876500   10.96282600    0.89794000 L
 C-C_R           -1  -20.72973300   11.77457200    1.73810200 L
 C-C_R           -1  -19.41932900   12.13177700    1.41151000 L
 H-H_            -1  -18.01150600   15.88208900    2.49969400 L
 H-H_            -1  -16.97885500   17.41148200    1.10903200 L
 H-H_            -1  -16.16760100   16.69562100   -0.93796300 L
 H-H_            -1  -16.24422300   14.40373600   -1.49611300 L
 H-H_            -1  -19.30152400   10.61956000   -1.49167800 L
 H-H_            -1  -21.42584400   10.05757500   -0.86112700 L
 H-H_            -1  -22.34446900   10.71337600    1.13663500 L
 H-H_            -1  -21.08939600   12.10454000    2.57187500 L
 S-S_R           -1  -32.56921000    9.77079600    2.54945700 L
 C-C_R           -1  -31.81524100   10.91182000    1.42085800 L
 C-C_R           -1  -31.75079900   12.26142600    1.73655300 L
 C-C_R           -1  -31.15821200   13.15301700    0.88247400 L
 C-C_R           -1  -30.62852400   12.71285300   -0.31867200 L
 C-C_R           -1  -30.68693700   11.37409200   -0.65845700 L
 C-C_R           -1  -31.27131000   10.46235100    0.21777300 L
 S-S_R           -1  -31.30582200    8.74200100   -0.20183000 L
 C-C_R           -1  -32.98282100    8.35727200    0.21990900 L
 C-C_R           -1  -33.74169000    7.58366900   -0.64543700 L
 C-C_R           -1  -35.02103700    7.20141300   -0.28253900 L
 C-C_R           -1  -35.56472900    7.62318300    0.91489600 L
 C-C_R           -1  -34.83569700    8.43493000    1.75505800 L
 C-C_R           -1  -33.52529400    8.79213400    1.42846600 L
 H-H_            -1  -32.11747000   12.54244600    2.51665000 L
 H-H_            -1  -31.08481900   14.07184000    1.12598800 L
 H-H_            -1  -30.27356700   13.35597900   -0.92100600 L
 H-H_            -1  -30.35018700   11.06409400   -1.47915700 L
 H-H_            -1  -33.40748800    7.27991800   -1.47472200 L
 H-H_            -1  -35.53180800    6.71793200   -0.84417100 L
 H-H_            -1  -36.45043400    7.37373400    1.15359100 L
 H-H_            -1  -35.19536100    8.76489800    2.58883100 L
 S-S_R           -1    9.75856700   19.77894600    8.65637100 L
 C-C_R           -1   10.51253600   20.91997100    7.52777200 L
 C-C_R           -1   10.57697800   22.26957700    7.84346700 L
 C-C_R           -1   11.16956500   23.16116700    6.98938800 L
 C-C_R           -1   11.69925500   22.72100300    5.78824200 L
 C-C_R           -1   11.64084000   21.38224200    5.44845700 L
 C-C_R           -1   11.05646700   20.47050100    6.32468700 L
 S-S_R           -1   11.02195500   18.75015000    5.90508400 L
 C-C_R           -1    9.34495600   18.36542300    6.32682300 L
 C-C_R           -1    8.58608700   17.59181900    5.46147700 L
 C-C_R           -1    7.30674000   17.20956300    5.82437500 L
 C-C_R           -1    6.76304800   17.63133300    7.02181000 L
 C-C_R           -1    7.49208000   18.44308000    7.86197300 L
 C-C_R           -1    8.80248400   18.80028400    7.53538000 L
 H-H_            -1   10.21030700   22.55059700    8.62356400 L
 H-H_            -1   11.24295800   24.07999000    7.23290300 L
 H-H_            -1   12.05421100   23.36412900    5.18590800 L
 H-H_            -1   11.97759000   21.07224400    4.62775700 L
 H-H_            -1    8.92028900   17.28806700    4.63219200 L
 H-H_            -1    6.79596900   16.72608300    5.26274300 L
 H-H_            -1    5.87734300   17.38188400    7.26050500 L
 H-H_            -1    7.13241600   18.77304800    8.69574500 L
 S-S_R           -1   -4.34734300   16.43922000    8.67332700 L
 C-C_R           -1   -3.59337400   17.58024500    7.54472800 L
 C-C_R           -1   -3.52893100   18.92985000    7.86042300 L
 C-C_R           -1   -2.93634500   19.82144100    7.00634400 L
 C-C_R           -1   -2.40665600   19.38127700    5.80519800 L
 C-C_R           -1   -2.46507000   18.04251600    5.46541300 L
 C-C_R           -1   -3.04944300   17.13077500    6.34164300 L
 S-S_R           -1   -3.08395400   15.41042400    5.92204000 L
 C-C_R           -1   -4.76095300   15.02569700    6.34377900 L
 C-C_R           -1   -5.51982200   14.25209300    5.47843300 L
 C-C_R           -1   -6.79916900   13.86983700    5.84133100 L
 C-C_R           -1   -7.34286300   14.29160700    7.03876600 L
 C-C_R           -1   -6.61383000   15.10335400    7.87892800 L
 C-C_R           -1   -5.30342700   15.46055700    7.55233600 L
 H-H_            -1   -3.89560300   19.21087000    8.64052000 L
 H-H_            -1   -2.86295200   20.74026400    7.24985800 L
 H-H_            -1   -2.05169900   20.02440300    5.20286400 L
 H-H_            -1   -2.12832000   17.73251800    4.64471300 L
 H-H_            -1   -5.18562100   13.94834100    4.64914800 L
 H-H_            -1   -7.30994100   13.38635700    5.27969900 L
 H-H_            -1   -8.22856600   14.04215700    7.27746100 L
 H-H_            -1   -6.97349300   15.43332200    8.71270100 L
 S-S_R           -1  -18.45325300   13.09949400    8.69028300 L
 C-C_R           -1  -17.69928400   14.24051800    7.56168400 L
 C-C_R           -1  -17.63484100   15.59012400    7.87737900 L
 C-C_R           -1  -17.04225400   16.48171500    7.02330000 L
 C-C_R           -1  -16.51256600   16.04155100    5.82215400 L
 C-C_R           -1  -16.57098000   14.70279000    5.48236900 L
 C-C_R           -1  -17.15535200   13.79104900    6.35859900 L
 S-S_R           -1  -17.18986400   12.07069800    5.93899600 L
 C-C_R           -1  -18.86686300   11.68597000    6.36073500 L
 C-C_R           -1  -19.62573200   10.91236700    5.49538900 L
 C-C_R           -1  -20.90507900   10.53011100    5.85828700 L
 C-C_R           -1  -21.44877200   10.95188100    7.05572200 L
 C-C_R           -1  -20.71973900   11.76362800    7.89588400 L
 C-C_R           -1  -19.40933600   12.12083100    7.56929200 L
 H-H_            -1  -18.00151300   15.87114400    8.65747600 L
 H-H_            -1  -16.96886100   17.40053800    7.26681400 L
 H-H_            -1  -16.15760900   16.68467700    5.21982000 L
 H-H_            -1  -16.23422900   14.39279200    4.66166900 L
 H-H_            -1  -19.29153000   10.60861500    4.66610400 L
 H-H_            -1  -21.41585000   10.04663000    5.29665500 L
 H-H_            -1  -22.33447600   10.70243100    7.29441700 L
 H-H_            -1  -21.07940300   12.09359600    8.72965700 L
 S-S_R           -1  -32.55921700    9.75985100    8.70723900 L
 C-C_R           -1  -31.80524800   10.90087600    7.57864000 L
 C-C_R           -1  -31.74080500   12.25048200    7.89433500 L
 C-C_R           -1  -31.14821900   13.14207200    7.04025600 L
 C-C_R           -1  -30.61853000   12.70190800    5.83911100 L
 C-C_R           -1  -30.67694500   11.36314700    5.49932500 L
 C-C_R           -1  -31.26131700   10.45140600    6.37555500 L
 S-S_R           -1  -31.29583000    8.73105500    5.95595200 L
 C-C_R           -1  -32.97282700    8.34632800    6.37769100 L
 C-C_R           -1  -33.73169600    7.57272400    5.51234500 L
 C-C_R           -1  -35.01104300    7.19046800    5.87524300 L
 C-C_R           -1  -35.55473700    7.61223800    7.07267900 L
 C-C_R           -1  -34.82570400    8.42398500    7.91284100 L
 C-C_R           -1  -33.51530100    8.78118900    7.58624800 L
 H-H_            -1  -32.10747800   12.53150200    8.67443200 L
 H-H_            -1  -31.07482600   14.06089500    7.28377100 L
 H-H_            -1  -30.26357300   13.34503400    5.23677600 L
 H-H_            -1  -30.34019400   11.05314900    4.67862500 L
 H-H_            -1  -33.39749600    7.26897200    4.68306100 L
 H-H_            -1  -35.52181500    6.70698800    5.31361100 L
 H-H_            -1  -36.44044000    7.36278900    7.31137300 L
 H-H_            -1  -35.18536700    8.75395300    8.74661300 L
 S-S_R           -1   16.28982500    9.81713700   -9.84538800 L
 C-C_R           -1   17.04379400   10.95816100  -10.97398700 L
 C-C_R           -1   17.10823700   12.30776700  -10.65829200 L
 C-C_R           -1   17.70082300   13.19935800  -11.51237100 L
 C-C_R           -1   18.23051200   12.75919400  -12.71351600 L
 C-C_R           -1   18.17209700   11.42043200  -13.05330200 L
 C-C_R           -1   17.58772500   10.50869100  -12.17707200 L
 S-S_R           -1   17.55321200    8.78834100  -12.59667500 L
 C-C_R           -1   15.87621500    8.40361300  -12.17493600 L
 C-C_R           -1   15.11734600    7.63001000  -13.04028200 L
 C-C_R           -1   13.83799900    7.24775400  -12.67738400 L
 C-C_R           -1   13.29430500    7.66952400  -11.47994800 L
 C-C_R           -1   14.02333800    8.48127100  -10.63978600 L
 C-C_R           -1   15.33374100    8.83847500  -10.96637900 L
 H-H_            -1   16.74156400   12.58878800   -9.87819500 L
 H-H_            -1   17.77421600   14.11818100  -11.26885600 L
 H-H_            -1   18.58546900   13.40232000  -13.31585100 L
 H-H_            -1   18.50884800   11.11043400  -13.87400200 L
 H-H_            -1   15.45154600    7.32625900  -13.86956600 L
 H-H_            -1   13.32722700    6.76427300  -13.23901600 L
 H-H_            -1   12.40860100    7.42007500  -11.24125400 L
 H-H_            -1   13.66367400    8.81123900   -9.80601400 L
 S-S_R           -1    2.18391500    6.47741100   -9.82843200 L
 C-C_R           -1    2.93788300    7.61843500  -10.95703100 L
 C-C_R           -1    3.00232600    8.96804100  -10.64133600 L
 C-C_R           -1    3.59491400    9.85963200  -11.49541500 L
 C-C_R           -1    4.12460200    9.41946700  -12.69656100 L
 C-C_R           -1    4.06618700    8.08070600  -13.03634600 L
 C-C_R           -1    3.48181500    7.16896500  -12.16011600 L
 S-S_R           -1    3.44730300    5.44861500  -12.57971900 L
 C-C_R           -1    1.77030500    5.06388700  -12.15798000 L
 C-C_R           -1    1.01143600    4.29028400  -13.02332600 L
 C-C_R           -1   -0.26791100    3.90802800  -12.66042800 L
 C-C_R           -1   -0.81160500    4.32979900  -11.46299200 L
 C-C_R           -1   -0.08257200    5.14154500  -10.62283000 L
 C-C_R           -1    1.22783200    5.49874900  -10.94942300 L
 H-H_            -1    2.63565400    9.24906200   -9.86123900 L
 H-H_            -1    3.66830500   10.77845500  -11.25190000 L
 H-H_            -1    4.47955900   10.06259300  -13.29889500 L
 H-H_            -1    4.40293800    7.77070800  -13.85704600 L
 H-H_            -1    1.34563700    3.98653300  -13.85261000 L
 H-H_            -1   -0.77868300    3.42454700  -13.22206000 L
 H-H_            -1   -1.69730800    4.08034900  -11.22429800 L
 H-H_            -1   -0.44223500    5.47151300   -9.78905800 L
 S-S_R           -1  -11.92199400    3.13768400   -9.81147600 L
 C-C_R           -1  -11.16802600    4.27871000  -10.94007500 L
 C-C_R           -1  -11.10358400    5.62831500  -10.62438000 L
 C-C_R           -1  -10.51099600    6.51990500  -11.47845900 L
 C-C_R           -1   -9.98130700    6.07974100  -12.67960500 L
 C-C_R           -1  -10.03972200    4.74098000  -13.01939000 L
 C-C_R           -1  -10.62409400    3.82923900  -12.14316000 L
 S-S_R           -1  -10.65860700    2.10888900  -12.56276300 L
 C-C_R           -1  -12.33560500    1.72416100  -12.14102400 L
 C-C_R           -1  -13.09447500    0.95055800  -13.00637000 L
 C-C_R           -1  -14.37382100    0.56830100  -12.64347200 L
 C-C_R           -1  -14.91751400    0.99007200  -11.44603700 L
 C-C_R           -1  -14.18848100    1.80181800  -10.60587400 L
 C-C_R           -1  -12.87807800    2.15902300  -10.93246700 L
 H-H_            -1  -11.47025500    5.90933600   -9.84428300 L
 H-H_            -1  -10.43760400    7.43872800  -11.23494400 L
 H-H_            -1   -9.62635100    6.72286700  -13.28193900 L
 H-H_            -1   -9.70297100    4.43098200  -13.84009000 L
 H-H_            -1  -12.76027300    0.64680700  -13.83565400 L
 H-H_            -1  -14.88459200    0.08482100  -13.20510400 L
 H-H_            -1  -15.80321800    0.74062300  -11.20734200 L
 H-H_            -1  -14.54814500    2.13178600   -9.77210200 L
 S-S_R           -1  -26.02795900   -0.20195800   -9.79452000 L
 C-C_R           -1  -25.27399100    0.93906700  -10.92311900 L
 C-C_R           -1  -25.20954800    2.28867200  -10.60742300 L
 C-C_R           -1  -24.61696000    3.18026300  -11.46150300 L
 C-C_R           -1  -24.08727200    2.74009900  -12.66264800 L
 C-C_R           -1  -24.14568700    1.40133700  -13.00243400 L
 C-C_R           -1  -24.73005900    0.48959700  -12.12620400 L
 S-S_R           -1  -24.76457100   -1.23075400  -12.54580700 L
 C-C_R           -1  -26.44156900   -1.61548100  -12.12406800 L
 C-C_R           -1  -27.20043900   -2.38908500  -12.98941400 L
 C-C_R           -1  -28.47978500   -2.77134100  -12.62651600 L
 C-C_R           -1  -29.02347900   -2.34957000  -11.42908000 L
 C-C_R           -1  -28.29444600   -1.53782400  -10.58891800 L
 C-C_R           -1  -26.98404200   -1.18062000  -10.91551100 L
 H-H_            -1  -25.57622000    2.56969300   -9.82732700 L
 H-H_            -1  -24.54356900    4.09908600  -11.21798800 L
 H-H_            -1  -23.73231500    3.38322500  -13.26498300 L
 H-H_            -1  -23.80893600    1.09134100  -13.82313400 L
 H-H_            -1  -26.86623700   -2.69283600  -13.81869800 L
 H-H_            -1  -28.99055700   -3.25482200  -13.18814800 L
 H-H_            -1  -29.90918200   -2.59902000  -11.19038600 L
 H-H_            -1  -28.65410900   -1.20785600   -9.75514600 L
 S-S_R           -1   16.29981800    9.80619200   -3.68760600 L
 C-C_R           -1   17.05378600   10.94721700   -4.81620500 L
 C-C_R           -1   17.11822900   12.29682200   -4.50050900 L
 C-C_R           -1   17.71081700   13.18841300   -5.35458900 L
 C-C_R           -1   18.24050500   12.74824900   -6.55573400 L
 C-C_R           -1   18.18209000   11.40948800   -6.89552000 L
 C-C_R           -1   17.59771800   10.49774700   -6.01929000 L
 S-S_R           -1   17.56320600    8.77739700   -6.43889300 L
 C-C_R           -1   15.88620800    8.39266900   -6.01715400 L
 C-C_R           -1   15.12733800    7.61906500   -6.88250000 L
 C-C_R           -1   13.84799200    7.23680900   -6.51960200 L
 C-C_R           -1   13.30429800    7.65857900   -5.32216600 L
 C-C_R           -1   14.03333100    8.47032600   -4.48200400 L
 C-C_R           -1   15.34373500    8.82752900   -4.80859700 L
 H-H_            -1   16.75155700   12.57784300   -3.72041300 L
 H-H_            -1   17.78420800   14.10723600   -5.11107400 L
 H-H_            -1   18.59546200   13.39137500   -7.15806900 L
 H-H_            -1   18.51884100   11.09949000   -7.71622000 L
 H-H_            -1   15.46154000    7.31531300   -7.71178400 L
 H-H_            -1   13.33722000    6.75332900   -7.08123400 L
 H-H_            -1   12.41859500    7.40912900   -5.08347200 L
 H-H_            -1   13.67366800    8.80029400   -3.64823200 L
 S-S_R           -1    2.19390900    6.46646600   -3.67065000 L
 C-C_R           -1    2.94787700    7.60749000   -4.79924900 L
 C-C_R           -1    3.01231900    8.95709600   -4.48355300 L
 C-C_R           -1    3.60490700    9.84868700   -5.33763300 L
 C-C_R           -1    4.13459600    9.40852300   -6.53877800 L
 C-C_R           -1    4.07618100    8.06976200   -6.87856400 L
 C-C_R           -1    3.49180900    7.15802100   -6.00233400 L
 S-S_R           -1    3.45729600    5.43767100   -6.42193700 L
 C-C_R           -1    1.78029800    5.05294200   -6.00019800 L
 C-C_R           -1    1.02142800    4.27933900   -6.86554400 L
 C-C_R           -1   -0.25791800    3.89708300   -6.50264600 L
 C-C_R           -1   -0.80161100    4.31885300   -5.30521000 L
 C-C_R           -1   -0.07257800    5.13060000   -4.46504800 L
 C-C_R           -1    1.23782500    5.48780400   -4.79164100 L
 H-H_            -1    2.64564800    9.23811600   -3.70345700 L
 H-H_            -1    3.67829900   10.76751000   -5.09411800 L
 H-H_            -1    4.48955200   10.05164900   -7.14111300 L
 H-H_            -1    4.41293200    7.75976400   -7.69926400 L
 H-H_            -1    1.35563000    3.97558700   -7.69482800 L
 H-H_            -1   -0.76868900    3.41360300   -7.06427800 L
 H-H_            -1   -1.68731500    4.06940300   -5.06651600 L
 H-H_            -1   -0.43224200    5.46056800   -3.63127600 L
 S-S_R           -1  -11.91200100    3.12674000   -3.65369400 L
 C-C_R           -1  -11.15803300    4.26776400   -4.78229300 L
 C-C_R           -1  -11.09359000    5.61737000   -4.46659800 L
 C-C_R           -1  -10.50100400    6.50896100   -5.32067700 L
 C-C_R           -1   -9.97131400    6.06879700   -6.52182200 L
 C-C_R           -1  -10.02972900    4.73003500   -6.86160800 L
 C-C_R           -1  -10.61410200    3.81829400   -5.98537800 L
 S-S_R           -1  -10.64861300    2.09794400   -6.40498100 L
 C-C_R           -1  -12.32561100    1.71321600   -5.98324200 L
 C-C_R           -1  -13.08448100    0.93961300   -6.84858800 L
 C-C_R           -1  -14.36382700    0.55735700   -6.48569000 L
 C-C_R           -1  -14.90752100    0.97912700   -5.28825400 L
 C-C_R           -1  -14.17848800    1.79087400   -4.44809200 L
 C-C_R           -1  -12.86808500    2.14807800   -4.77468500 L
 H-H_            -1  -11.46026200    5.89839000   -3.68650100 L
 H-H_            -1  -10.42761100    7.42778400   -5.07716200 L
 H-H_            -1   -9.61635700    6.71192300   -7.12415700 L
 H-H_            -1   -9.69297800    4.42003700   -7.68230800 L
 H-H_            -1  -12.75028000    0.63586200   -7.67787200 L
 H-H_            -1  -14.87459900    0.07387600   -7.04732200 L
 H-H_            -1  -15.79322400    0.72967800   -5.04956000 L
 H-H_            -1  -14.53815200    2.12084200   -3.61432000 L
 S-S_R           -1  -26.01796500   -0.21290300   -3.63673800 L
 C-C_R           -1  -25.26399700    0.92812200   -4.76533600 L
 C-C_R           -1  -25.19955500    2.27772700   -4.44964100 L
 C-C_R           -1  -24.60696800    3.16931800   -5.30372100 L
 C-C_R           -1  -24.07727800    2.72915400   -6.50486600 L
 C-C_R           -1  -24.13569300    1.39039300   -6.84465200 L
 C-C_R           -1  -24.72006600    0.47865200   -5.96842200 L
 S-S_R           -1  -24.75457800   -1.24169800   -6.38802400 L
 C-C_R           -1  -26.43157700   -1.62642600   -5.96628500 L
 C-C_R           -1  -27.19044600   -2.40003000   -6.83163100 L
 C-C_R           -1  -28.46979200   -2.78228600   -6.46873400 L
 C-C_R           -1  -29.01348500   -2.36051600   -5.27129800 L
 C-C_R           -1  -28.28445200   -1.54876900   -4.43113600 L
 C-C_R           -1  -26.97404900   -1.19156500   -4.75772900 L
 H-H_            -1  -25.56622600    2.55874900   -3.66954500 L
 H-H_            -1  -24.53357500    4.08814100   -5.06020600 L
 H-H_            -1  -23.72232200    3.37228000   -7.10720100 L
 H-H_            -1  -23.79894200    1.08039500   -7.66535200 L
 H-H_            -1  -26.85624400   -2.70378100   -7.66091600 L
 H-H_            -1  -28.98056400   -3.26576600   -7.03036600 L
 H-H_            -1  -29.89918900   -2.60996500   -5.03260300 L
 H-H_            -1  -28.64411700   -1.21880100   -3.59736300 L
 S-S_R           -1   16.30981200    9.79524800    2.47017600 L
 C-C_R           -1   17.06378000   10.93627200    1.34157800 L
 C-C_R           -1   17.12822300   12.28587800    1.65727300 L
 C-C_R           -1   17.72080900   13.17746900    0.80319300 L
 C-C_R           -1   18.25049900   12.73730400   -0.39795200 L
 C-C_R           -1   18.19208400   11.39854300   -0.73773800 L
 C-C_R           -1   17.60771100   10.48680200    0.13849300 L
 S-S_R           -1   17.57319900    8.76645100   -0.28111000 L
 C-C_R           -1   15.89620000    8.38172400    0.14062900 L
 C-C_R           -1   15.13733100    7.60812100   -0.72471700 L
 C-C_R           -1   13.85798500    7.22586500   -0.36182000 L
 C-C_R           -1   13.31429200    7.64763500    0.83561600 L
 C-C_R           -1   14.04332500    8.45938100    1.67577800 L
 C-C_R           -1   15.35372800    8.81658500    1.34918500 L
 H-H_            -1   16.76155100   12.56689800    2.43737000 L
 H-H_            -1   17.79420200   14.09629100    1.04670800 L
 H-H_            -1   18.60545500   13.38043000   -1.00028700 L
 H-H_            -1   18.52883500   11.08854500   -1.55843800 L
 H-H_            -1   15.47153300    7.30436900   -1.55400200 L
 H-H_            -1   13.34721300    6.74238400   -0.92345200 L
 H-H_            -1   12.42858800    7.39818500    1.07431100 L
 H-H_            -1   13.68366000    8.78934900    2.50955100 L
 S-S_R           -1    2.20390200    6.45552100    2.48713200 L
 C-C_R           -1    2.95787000    7.59654600    1.35853400 L
 C-C_R           -1    3.02231300    8.94615200    1.67422900 L
 C-C_R           -1    3.61489900    9.83774200    0.82014900 L
 C-C_R           -1    4.14458900    9.39757800   -0.38099600 L
 C-C_R           -1    4.08617400    8.05881700   -0.72078200 L
 C-C_R           -1    3.50180100    7.14707600    0.15544900 L
 S-S_R           -1    3.46729000    5.42672500   -0.26415400 L
 C-C_R           -1    1.79029100    5.04199800    0.15758500 L
 C-C_R           -1    1.03142200    4.26839400   -0.70776100 L
 C-C_R           -1   -0.24792400    3.88613800   -0.34486400 L
 C-C_R           -1   -0.79161800    4.30790800    0.85257200 L
 C-C_R           -1   -0.06258500    5.11965500    1.69273400 L
 C-C_R           -1    1.24781800    5.47685900    1.36614100 L
 H-H_            -1    2.65564100    9.22717200    2.45432600 L
 H-H_            -1    3.68829200   10.75656500    1.06366400 L
 H-H_            -1    4.49954600   10.04070400   -0.98333100 L
 H-H_            -1    4.42292500    7.74881900   -1.54148200 L
 H-H_            -1    1.36562400    3.96464300   -1.53704600 L
 H-H_            -1   -0.75869700    3.40265800   -0.90649600 L
 H-H_            -1   -1.67732100    4.05845900    1.09126700 L
 H-H_            -1   -0.42224900    5.44962300    2.52650700 L
 S-S_R           -1  -11.90200900    3.11579500    2.50408800 L
 C-C_R           -1  -11.14804000    4.25682000    1.37549000 L
 C-C_R           -1  -11.08359700    5.60642500    1.69118500 L
 C-C_R           -1  -10.49101000    6.49801600    0.83710500 L
 C-C_R           -1   -9.96132100    6.05785200   -0.36404000 L
 C-C_R           -1  -10.01973500    4.71909100   -0.70382600 L
 C-C_R           -1  -10.60410800    3.80735000    0.17240400 L
 S-S_R           -1  -10.63862000    2.08699900   -0.24719800 L
 C-C_R           -1  -12.31561900    1.70227200    0.17454000 L
 C-C_R           -1  -13.07448800    0.92866800   -0.69080500 L
 C-C_R           -1  -14.35383400    0.54641200   -0.32790800 L
 C-C_R           -1  -14.89752700    0.96818200    0.86952800 L
 C-C_R           -1  -14.16849400    1.77992900    1.70969000 L
 C-C_R           -1  -12.85809100    2.13713200    1.38309700 L
 H-H_            -1  -11.45026800    5.88744600    2.47128100 L
 H-H_            -1  -10.41761700    7.41683900    1.08062000 L
 H-H_            -1   -9.60636400    6.70097800   -0.96637500 L
 H-H_            -1   -9.68298400    4.40909300   -1.52452600 L
 H-H_            -1  -12.74028600    0.62491600   -1.52009000 L
 H-H_            -1  -14.86460600    0.06293200   -0.88954000 L
 H-H_            -1  -15.78323100    0.71873200    1.10822200 L
 H-H_            -1  -14.52815900    2.10989700    2.54346200 L
 S-S_R           -1  -26.00797300   -0.22384700    2.52104500 L
 C-C_R           -1  -25.25400400    0.91717700    1.39244600 L
 C-C_R           -1  -25.18956100    2.26678300    1.70814100 L
 C-C_R           -1  -24.59697500    3.15837400    0.85406100 L
 C-C_R           -1  -24.06728500    2.71820900   -0.34708400 L
 C-C_R           -1  -24.12570000    1.37944800   -0.68687000 L
 C-C_R           -1  -24.71007300    0.46770700    0.18936100 L
 S-S_R           -1  -24.74458400   -1.25264300   -0.23024200 L
 C-C_R           -1  -26.42158300   -1.63737100    0.19149700 L
 C-C_R           -1  -27.18045200   -2.41097400   -0.67384900 L
 C-C_R           -1  -28.45979800   -2.79323000   -0.31095100 L
 C-C_R           -1  -29.00349200   -2.37146000    0.88648400 L
 C-C_R           -1  -28.27445900   -1.55971300    1.72664600 L
 C-C_R           -1  -26.96405600   -1.20251000    1.40005300 L
 H-H_            -1  -25.55623300    2.54780300    2.48823800 L
 H-H_            -1  -24.52358200    4.07719700    1.09757600 L
 H-H_            -1  -23.71232800    3.36133500   -0.94941900 L
 H-H_            -1  -23.78894900    1.06945000   -1.50757000 L
 H-H_            -1  -26.84625100   -2.71472600   -1.50313400 L
 H-H_            -1  -28.97057100   -3.27671100   -0.87258400 L
 H-H_            -1  -29.88919600   -2.62091000    1.12517900 L
 H-H_            -1  -28.63412300   -1.22974600    2.56041900 L
 S-S_R           -1   16.31980400    9.78430300    8.62795900 L
 C-C_R           -1   17.07377300   10.92532700    7.49936000 L
 C-C_R           -1   17.13821600   12.27493300    7.81505500 L
 C-C_R           -1   17.73080200   13.16652400    6.96097500 L
 C-C_R           -1   18.26049200   12.72636000    5.75983000 L
 C-C_R           -1   18.20207700   11.38759900    5.42004400 L
 C-C_R           -1   17.61770400   10.47585800    6.29627500 L
 S-S_R           -1   17.58319300    8.75550700    5.87667200 L
 C-C_R           -1   15.90619400    8.37077900    6.29841100 L
 C-C_R           -1   15.14732500    7.59717600    5.43306500 L
 C-C_R           -1   13.86797900    7.21492000    5.79596300 L
 C-C_R           -1   13.32428500    7.63669000    6.99339800 L
 C-C_R           -1   14.05331800    8.44843700    7.83356000 L
 C-C_R           -1   15.36372100    8.80564000    7.50696700 L
 H-H_            -1   16.77154400   12.55595300    8.59515200 L
 H-H_            -1   17.80419500   14.08534600    7.20449000 L
 H-H_            -1   18.61544900   13.36948600    5.15749500 L
 H-H_            -1   18.53882800   11.07760100    4.59934400 L
 H-H_            -1   15.48152700    7.29342400    4.60378000 L
 H-H_            -1   13.35720600    6.73143900    5.23433100 L
 H-H_            -1   12.43858100    7.38724000    7.23209300 L
 H-H_            -1   13.69365400    8.77840500    8.66733300 L
 S-S_R           -1    2.21389400    6.44457700    8.64491500 L
 C-C_R           -1    2.96786300    7.58560100    7.51631600 L
 C-C_R           -1    3.03230600    8.93520700    7.83201100 L
 C-C_R           -1    3.62489300    9.82679800    6.97793100 L
 C-C_R           -1    4.15458200    9.38663400    5.77678600 L
 C-C_R           -1    4.09616800    8.04787200    5.43700000 L
 C-C_R           -1    3.51179500    7.13613100    6.31323100 L
 S-S_R           -1    3.47728300    5.41578000    5.89362800 L
 C-C_R           -1    1.80028400    5.03105300    6.31536700 L
 C-C_R           -1    1.04141500    4.25745000    5.45002100 L
 C-C_R           -1   -0.23793200    3.87519400    5.81291900 L
 C-C_R           -1   -0.78162400    4.29696400    7.01035400 L
 C-C_R           -1   -0.05259100    5.10871100    7.85051600 L
 C-C_R           -1    1.25781200    5.46591400    7.52392300 L
 H-H_            -1    2.66563500    9.21622700    8.61210800 L
 H-H_            -1    3.69828600   10.74562000    7.22144600 L
 H-H_            -1    4.50953900   10.02976000    5.17445100 L
 H-H_            -1    4.43291800    7.73787400    4.61630000 L
 H-H_            -1    1.37561700    3.95369800    4.62073600 L
 H-H_            -1   -0.74870300    3.39171200    5.25128700 L
 H-H_            -1   -1.66732900    4.04751400    7.24904900 L
 H-H_            -1   -0.41225600    5.43867900    8.68428900 L
 S-S_R           -1  -11.89201500    3.10485100    8.66187100 L
 C-C_R           -1  -11.13804600    4.24587500    7.53327200 L
 C-C_R           -1  -11.07360300    5.59548100    7.84896700 L
 C-C_R           -1  -10.48101700    6.48707200    6.99488700 L
 C-C_R           -1   -9.95132700    6.04690700    5.79374200 L
 C-C_R           -1  -10.00974200    4.70814600    5.45395600 L
 C-C_R           -1  -10.59411500    3.79640500    6.33018700 L
 S-S_R           -1  -10.62862700    2.07605400    5.91058400 L
 C-C_R           -1  -12.30562500    1.69132700    6.33232300 L
 C-C_R           -1  -13.06449400    0.91772400    5.46697700 L
 C-C_R           -1  -14.34384100    0.53546800    5.82987500 L
 C-C_R           -1  -14.88753400    0.95723800    7.02731000 L
 C-C_R           -1  -14.15850200    1.76898400    7.86747200 L
 C-C_R           -1  -12.84809800    2.12618800    7.54087900 L
 H-H_            -1  -11.44027500    5.87650100    8.62906400 L
 H-H_            -1  -10.40762400    7.40589400    7.23840200 L
 H-H_            -1   -9.59637000    6.69003300    5.19140700 L
 H-H_            -1   -9.67299200    4.39814800    4.63325600 L
 H-H_            -1  -12.73029300    0.61397200    4.63769200 L
 H-H_            -1  -14.85461300    0.05198700    5.26824200 L
 H-H_            -1  -15.77323800    0.70778800    7.26600500 L
 H-H_            -1  -14.51816500    2.09895200    8.70124500 L
 S-S_R           -1  -25.99798000   -0.23479200    8.67882700 L
 C-C_R           -1  -25.24401100    0.90623200    7.55022800 L
 C-C_R           -1  -25.17956800    2.25583800    7.86592300 L
 C-C_R           -1  -24.58698100    3.14742900    7.01184400 L
 C-C_R           -1  -24.05729200    2.70726500    5.81069800 L
 C-C_R           -1  -24.11570600    1.36850400    5.47091200 L
 C-C_R           -1  -24.70007900    0.45676300    6.34714300 L
 S-S_R           -1  -24.73459100   -1.26358800    5.92754000 L
 C-C_R           -1  -26.41159000   -1.64831600    6.34927900 L
 C-C_R           -1  -27.17045900   -2.42191900    5.48393300 L
 C-C_R           -1  -28.44980600   -2.80417500    5.84683100 L
 C-C_R           -1  -28.99349800   -2.38240500    7.04426600 L
 C-C_R           -1  -28.26446600   -1.57065800    7.88442800 L
 C-C_R           -1  -26.95406200   -1.21345500    7.55783600 L
 H-H_            -1  -25.54623900    2.53685800    8.64602000 L
 H-H_            -1  -24.51358800    4.06625200    7.25535800 L
 H-H_            -1  -23.70233600    3.35039100    5.20836300 L
 H-H_            -1  -23.77895600    1.05850600    4.65021300 L
 H-H_            -1  -26.83625700   -2.72567100    4.65464800 L
 H-H_            -1  -28.96057700   -3.28765500    5.28519900 L
 H-H_            -1  -29.87920300   -2.63185500    7.28296100 L
 H-H_            -1  -28.62413000   -1.24069000    8.71820100 L
 S-S_R           -1   22.85106200   -0.17750600   -9.87380000 L
 C-C_R           -1   23.60503100    0.96351800  -11.00239900 L
 C-C_R           -1   23.66947400    2.31312400  -10.68670400 L
 C-C_R           -1   24.26206100    3.20471500  -11.54078300 L
 C-C_R           -1   24.79174900    2.76455000  -12.74192900 L
 C-C_R           -1   24.73333600    1.42578900  -13.08171500 L
 C-C_R           -1   24.14896300    0.51404800  -12.20548400 L
 S-S_R           -1   24.11445100   -1.20630200  -12.62508700 L
 C-C_R           -1   22.43745200   -1.59103000  -12.20334800 L
 C-C_R           -1   21.67858300   -2.36463300  -13.06869400 L
 C-C_R           -1   20.39923600   -2.74689000  -12.70579600 L
 C-C_R           -1   19.85554400   -2.32511900  -11.50836100 L
 C-C_R           -1   20.58457500   -1.51337300  -10.66819900 L
 C-C_R           -1   21.89497900   -1.15616800  -10.99479100 L
 H-H_            -1   23.30280200    2.59414400   -9.90660700 L
 H-H_            -1   24.33545300    4.12353700  -11.29726900 L
 H-H_            -1   25.14670600    3.40767600  -13.34426400 L
 H-H_            -1   25.07008600    1.11579100  -13.90241400 L
 H-H_            -1   22.01278500   -2.66838500  -13.89797900 L
 H-H_            -1   19.88846400   -3.23037000  -13.26742800 L
 H-H_            -1   18.96983900   -2.57456900  -11.26966600 L
 H-H_            -1   20.22491200   -1.18340500   -9.83442600 L
 S-S_R           -1    8.74515300   -3.51723300   -9.85684400 L
 C-C_R           -1    9.49912200   -2.37620800  -10.98544300 L
 C-C_R           -1    9.56356500   -1.02660200  -10.66974800 L
 C-C_R           -1   10.15615100   -0.13501200  -11.52382700 L
 C-C_R           -1   10.68584000   -0.57517600  -12.72497300 L
 C-C_R           -1   10.62742600   -1.91393700  -13.06475900 L
 C-C_R           -1   10.04305300   -2.82567800  -12.18852800 L
 S-S_R           -1   10.00854100   -4.54602800  -12.60813100 L
 C-C_R           -1    8.33154200   -4.93075600  -12.18639200 L
 C-C_R           -1    7.57267300   -5.70436000  -13.05173800 L
 C-C_R           -1    6.29332600   -6.08661600  -12.68884000 L
 C-C_R           -1    5.74963300   -5.66484600  -11.49140500 L
 C-C_R           -1    6.47866600   -4.85309900  -10.65124300 L
 C-C_R           -1    7.78906900   -4.49589400  -10.97783500 L
 H-H_            -1    9.19689300   -0.74558100   -9.88965100 L
 H-H_            -1   10.22954400    0.78381100  -11.28031300 L
 H-H_            -1   11.04079600    0.06795000  -13.32730800 L
 H-H_            -1   10.96417600   -2.22393500  -13.88545800 L
 H-H_            -1    7.90687500   -6.00811100  -13.88102300 L
 H-H_            -1    5.78255500   -6.57009600  -13.25047200 L
 H-H_            -1    4.86392900   -5.91429400  -11.25271000 L
 H-H_            -1    6.11900200   -4.52313100   -9.81747000 L
 S-S_R           -1   -5.36075700   -6.85695900   -9.83988800 L
 C-C_R           -1   -4.60678800   -5.71593400  -10.96848700 L
 C-C_R           -1   -4.54234500   -4.36632900  -10.65279200 L
 C-C_R           -1   -3.94975900   -3.47473800  -11.50687200 L
 C-C_R           -1   -3.42007000   -3.91490200  -12.70801700 L
 C-C_R           -1   -3.47848500   -5.25366300  -13.04780300 L
 C-C_R           -1   -4.06285700   -6.16540400  -12.17157200 L
 S-S_R           -1   -4.09736900   -7.88575400  -12.59117500 L
 C-C_R           -1   -5.77436700   -8.27048200  -12.16943600 L
 C-C_R           -1   -6.53323600   -9.04408600  -13.03478200 L
 C-C_R           -1   -7.81258300   -9.42634200  -12.67188400 L
 C-C_R           -1   -8.35627700   -9.00457200  -11.47444900 L
 C-C_R           -1   -7.62724400   -8.19282500  -10.63428700 L
 C-C_R           -1   -6.31684100   -7.83562100  -10.96087900 L
 H-H_            -1   -4.90901800   -4.08530800   -9.87269500 L
 H-H_            -1   -3.87636600   -2.55591500  -11.26335700 L
 H-H_            -1   -3.06511300   -3.27177600  -13.31035200 L
 H-H_            -1   -3.14173400   -5.56366100  -13.86850200 L
 H-H_            -1   -6.19903400   -9.34783700  -13.86406700 L
 H-H_            -1   -8.32335500   -9.90982200  -13.23351600 L
 H-H_            -1   -9.24198000   -9.25402100  -11.23575400 L
 H-H_            -1   -7.98690700   -7.86285700   -9.80051400 L
 S-S_R           -1  -19.46672100  -10.19660100   -9.82293200 L
 C-C_R           -1  -18.71275300   -9.05557700  -10.95153100 L
 C-C_R           -1  -18.64831000   -7.70597100  -10.63583600 L
 C-C_R           -1  -18.05572300   -6.81438000  -11.48991500 L
 C-C_R           -1  -17.52603400   -7.25454500  -12.69106100 L
 C-C_R           -1  -17.58444900   -8.59330600  -13.03084600 L
 C-C_R           -1  -18.16882100   -9.50504700  -12.15461600 L
 S-S_R           -1  -18.20333400  -11.22539700  -12.57421900 L
 C-C_R           -1  -19.88033200  -11.61012500  -12.15248000 L
 C-C_R           -1  -20.63920100  -12.38372800  -13.01782600 L
 C-C_R           -1  -21.91854800  -12.76598500  -12.65492800 L
 C-C_R           -1  -22.46224100  -12.34421300  -11.45749300 L
 C-C_R           -1  -21.73320800  -11.53246800  -10.61733100 L
 C-C_R           -1  -20.42280500  -11.17526300  -10.94392300 L
 H-H_            -1  -19.01498200   -7.42495000   -9.85573900 L
 H-H_            -1  -17.98233100   -5.89555800  -11.24640100 L
 H-H_            -1  -17.17107800   -6.61141900  -13.29339500 L
 H-H_            -1  -17.24769800   -8.90330400  -13.85154600 L
 H-H_            -1  -20.30500000  -12.68747900  -13.84711100 L
 H-H_            -1  -22.42931900  -13.24946500  -13.21656000 L
 H-H_            -1  -23.34794500  -12.59366300  -11.21879800 L
 H-H_            -1  -22.09287200  -11.20250000   -9.78355800 L
 S-S_R           -1   22.86105600   -0.18845100   -3.71601800 L
 C-C_R           -1   23.61502500    0.95257300   -4.84461700 L
 C-C_R           -1   23.67946800    2.30217900   -4.52892200 L
 C-C_R           -1   24.27205400    3.19377000   -5.38300100 L
 C-C_R           -1   24.80174300    2.75360600   -6.58414700 L
 C-C_R           -1   24.74332800    1.41484400   -6.92393200 L
 C-C_R           -1   24.15895600    0.50310400   -6.04770200 L
 S-S_R           -1   24.12444300   -1.21724800   -6.46730500 L
 C-C_R           -1   22.44744500   -1.60197500   -6.04556600 L
 C-C_R           -1   21.68857600   -2.37557800   -6.91091200 L
 C-C_R           -1   20.40923000   -2.75783400   -6.54801400 L
 C-C_R           -1   19.86553600   -2.33606400   -5.35057900 L
 C-C_R           -1   20.59456900   -1.52431700   -4.51041700 L
 C-C_R           -1   21.90497200   -1.16711400   -4.83700900 L
 H-H_            -1   23.31279500    2.58319900   -3.74882500 L
 H-H_            -1   24.34544700    4.11259300   -5.13948700 L
 H-H_            -1   25.15669900    3.39673200   -7.18648100 L
 H-H_            -1   25.08007900    1.10484700   -7.74463200 L
 H-H_            -1   22.02277700   -2.67933000   -7.74019700 L
 H-H_            -1   19.89845800   -3.24131500   -7.10964600 L
 H-H_            -1   18.97983200   -2.58551400   -5.11188400 L
 H-H_            -1   20.23490500   -1.19434900   -3.67664400 L
 S-S_R           -1    8.75514600   -3.52817700   -3.69906200 L
 C-C_R           -1    9.50911400   -2.38715300   -4.82766100 L
 C-C_R           -1    9.57355800   -1.03754700   -4.51196600 L
 C-C_R           -1   10.16614400   -0.14595600   -5.36604500 L
 C-C_R           -1   10.69583300   -0.58612000   -6.56719100 L
 C-C_R           -1   10.63741800   -1.92488200   -6.90697600 L
 C-C_R           -1   10.05304600   -2.83662300   -6.03074600 L
 S-S_R           -1   10.01853400   -4.55697400   -6.45034900 L
 C-C_R           -1    8.34153600   -4.94170100   -6.02861000 L
 C-C_R           -1    7.58266700   -5.71530400   -6.89395600 L
 C-C_R           -1    6.30332000   -6.09756000   -6.53105800 L
 C-C_R           -1    5.75962600   -5.67579000   -5.33362300 L
 C-C_R           -1    6.48865900   -4.86404300   -4.49346100 L
 C-C_R           -1    7.79906200   -4.50684000   -4.82005300 L
 H-H_            -1    9.20688500   -0.75652700   -3.73186900 L
 H-H_            -1   10.23953600    0.77286700   -5.12253100 L
 H-H_            -1   11.05079000    0.05700600   -7.16952500 L
 H-H_            -1   10.97416900   -2.23488000   -7.72767600 L
 H-H_            -1    7.91686800   -6.01905600   -7.72324100 L
 H-H_            -1    5.79254800   -6.58104100   -7.09269000 L
 H-H_            -1    4.87392300   -5.92524000   -5.09492800 L
 H-H_            -1    6.12899600   -4.53407500   -3.65968800 L
 S-S_R           -1   -5.35076300   -6.86790300   -3.68210600 L
 C-C_R           -1   -4.59679500   -5.72687900   -4.81070500 L
 C-C_R           -1   -4.53235300   -4.37727300   -4.49501000 L
 C-C_R           -1   -3.93976500   -3.48568200   -5.34908900 L
 C-C_R           -1   -3.41007700   -3.92584700   -6.55023500 L
 C-C_R           -1   -3.46849100   -5.26460800   -6.89002000 L
 C-C_R           -1   -4.05286300   -6.17634900   -6.01379000 L
 S-S_R           -1   -4.08737600   -7.89669900   -6.43339300 L
 C-C_R           -1   -5.76437400   -8.28142700   -6.01165400 L
 C-C_R           -1   -6.52324300   -9.05503000   -6.87700000 L
 C-C_R           -1   -7.80259000   -9.43728700   -6.51410200 L
 C-C_R           -1   -8.34628300   -9.01551600   -5.31666700 L
 C-C_R           -1   -7.61725000   -8.20377000   -4.47650500 L
 C-C_R           -1   -6.30684700   -7.84656600   -4.80309700 L
 H-H_            -1   -4.89902400   -4.09625300   -3.71491300 L
 H-H_            -1   -3.86637300   -2.56686000   -5.10557500 L
 H-H_            -1   -3.05512000   -3.28272100   -7.15256900 L
 H-H_            -1   -3.13174000   -5.57460600   -7.71072000 L
 H-H_            -1   -6.18904200   -9.35878200   -7.70628500 L
 H-H_            -1   -8.31336100   -9.92076700   -7.07573400 L
 H-H_            -1   -9.23198700   -9.26496600   -5.07797200 L
 H-H_            -1   -7.97691400   -7.87380200   -3.64273200 L
 S-S_R           -1  -19.45672800  -10.20754600   -3.66515000 L
 C-C_R           -1  -18.70276000   -9.06652200   -4.79374900 L
 C-C_R           -1  -18.63831700   -7.71691600   -4.47805400 L
 C-C_R           -1  -18.04573000   -6.82532500   -5.33213300 L
 C-C_R           -1  -17.51604100   -7.26548900   -6.53327900 L
 C-C_R           -1  -17.57445600   -8.60425000   -6.87306400 L
 C-C_R           -1  -18.15882800   -9.51599100   -5.99683400 L
 S-S_R           -1  -18.19334000  -11.23634100   -6.41643700 L
 C-C_R           -1  -19.87033800  -11.62107000   -5.99469800 L
 C-C_R           -1  -20.62920800  -12.39467300   -6.86004400 L
 C-C_R           -1  -21.90855400  -12.77692900   -6.49714600 L
 C-C_R           -1  -22.45224800  -12.35515900   -5.29971100 L
 C-C_R           -1  -21.72321500  -11.54341200   -4.45954800 L
 C-C_R           -1  -20.41281200  -11.18620900   -4.78614100 L
 H-H_            -1  -19.00498900   -7.43589600   -3.69795700 L
 H-H_            -1  -17.97233800   -5.90650200   -5.08861800 L
 H-H_            -1  -17.16108400   -6.62236300   -7.13561300 L
 H-H_            -1  -17.23770500   -8.91424800   -7.69376400 L
 H-H_            -1  -20.29500600  -12.69842500   -7.68932800 L
 H-H_            -1  -22.41932600  -13.26041000   -7.05877800 L
 H-H_            -1  -23.33795100  -12.60460900   -5.06101600 L
 H-H_            -1  -22.08287800  -11.21344400   -3.62577600 L
 S-S_R           -1   22.87104900   -0.19939600    2.44176400 L
 C-C_R           -1   23.62501700    0.94162900    1.31316500 L
 C-C_R           -1   23.68946000    2.29123500    1.62886000 L
 C-C_R           -1   24.28204800    3.18282500    0.77478100 L
 C-C_R           -1   24.81173600    2.74266100   -0.42636500 L
 C-C_R           -1   24.75332100    1.40390000   -0.76615000 L
 C-C_R           -1   24.16894900    0.49215900    0.11008000 L
 S-S_R           -1   24.13443700   -1.22819200   -0.30952300 L
 C-C_R           -1   22.45743900   -1.61291900    0.11221600 L
 C-C_R           -1   21.69856900   -2.38652300   -0.75313000 L
 C-C_R           -1   20.41922300   -2.76877900   -0.39023200 L
 C-C_R           -1   19.87552900   -2.34700900    0.80720400 L
 C-C_R           -1   20.60456200   -1.53526200    1.64736600 L
 C-C_R           -1   21.91496500   -1.17805800    1.32077300 L
 H-H_            -1   23.32278800    2.57225500    2.40895700 L
 H-H_            -1   24.35543900    4.10164700    1.01829600 L
 H-H_            -1   25.16669300    3.38578700   -1.02869900 L
 H-H_            -1   25.09007200    1.09390200   -1.58685000 L
 H-H_            -1   22.03277100   -2.69027500   -1.58241400 L
 H-H_            -1   19.90845100   -3.25226000   -0.95186400 L
 H-H_            -1   18.98982600   -2.59645800    1.04589800 L
 H-H_            -1   20.24489900   -1.20529400    2.48113800 L
 S-S_R           -1    8.76514000   -3.53912200    2.45872000 L
 C-C_R           -1    9.51910800   -2.39809700    1.33012100 L
 C-C_R           -1    9.58355000   -1.04849200    1.64581600 L
 C-C_R           -1   10.17613800   -0.15690100    0.79173700 L
 C-C_R           -1   10.70582600   -0.59706500   -0.40940900 L
 C-C_R           -1   10.64741200   -1.93582600   -0.74919400 L
 C-C_R           -1   10.06304000   -2.84756700    0.12703600 L
 S-S_R           -1   10.02852700   -4.56791800   -0.29256700 L
 C-C_R           -1    8.35152900   -4.95264500    0.12917200 L
 C-C_R           -1    7.59265900   -5.72624900   -0.73617400 L
 C-C_R           -1    6.31331300   -6.10850500   -0.37327600 L
 C-C_R           -1    5.76962000   -5.68673500    0.82415900 L
 C-C_R           -1    6.49865300   -4.87498800    1.66432200 L
 C-C_R           -1    7.80905600   -4.51778500    1.33772900 L
 H-H_            -1    9.21687900   -0.76747200    2.42591300 L
 H-H_            -1   10.24953000    0.76192200    1.03525200 L
 H-H_            -1   11.06078300    0.04606100   -1.01174300 L
 H-H_            -1   10.98416300   -2.24582400   -1.56989400 L
 H-H_            -1    7.92686100   -6.03000100   -1.56545800 L
 H-H_            -1    5.80254200   -6.59198500   -0.93490800 L
 H-H_            -1    4.88391600   -5.93618500    1.06285400 L
 H-H_            -1    6.13898900   -4.54502000    2.49809400 L
 S-S_R            0   -5.72014700   -6.61095800    2.54832100 H
 C-C_R            0   -4.83583100   -5.57981000    1.46277500 H
 C-C_R            0   -4.46444900   -4.28272500    1.85859700 H
 C-C_R            0   -3.79357400   -3.43720100    0.99263900 H
 C-C_R            0   -3.37991500   -3.91600100   -0.29433000 H
 C-C_R            0   -3.66290900   -5.20826300   -0.68050300 H
 C-C_R            0   -4.43921600   -6.05833500    0.15028800 H
 C-C_R            0   -5.94494100   -8.00963400    0.15957200 H
 C-C_R            0   -6.55972800   -8.99550100   -0.64509200 H
 C-C_R            0   -7.71988200   -9.62639300   -0.24004500 H
 C-C_R            0   -8.30461800   -9.30367300    1.04101500 H
 C-C_R            0   -7.68832600   -8.38944400    1.87442100 H
 C-C_R            0   -6.51991000   -7.70763700    1.46734300 H
 H-H_             0   -4.74349400   -3.92716700    2.84962400 H
 H-H_             0   -3.59307300   -2.40685900    1.28351800 H
 H-H_             0   -2.87648400   -3.23404700   -0.97713000 H
 H-H_             0   -3.35932200   -5.56716700   -1.66855600 H
 H-H_             0   -6.12912700   -9.21035100   -1.62708100 H
 H-H_             0   -8.20061700  -10.36070800   -0.88737400 H
 H-H_             0   -9.23609500   -9.78216200    1.34596600 H
 H-H_             0   -8.11591200   -8.15793700    2.85323900 H
 S-S_R           -1  -19.44673500  -10.21849100    2.49263200 L
 C-C_R           -1  -18.69276700   -9.07746600    1.36403300 L
 C-C_R           -1  -18.62832400   -7.72786000    1.67972800 L
 C-C_R           -1  -18.03573700   -6.83627000    0.82564900 L
 C-C_R           -1  -17.50604800   -7.27643400   -0.37549600 L
 C-C_R           -1  -17.56446200   -8.61519500   -0.71528200 L
 C-C_R           -1  -18.14883500   -9.52693600    0.16094800 L
 S-S_R           -1  -18.18334700  -11.24728700   -0.25865500 L
 C-C_R           -1  -19.86034600  -11.63201400    0.16308400 L
 C-C_R           -1  -20.61921500  -12.40561800   -0.70226200 L
 C-C_R           -1  -21.89856100  -12.78787400   -0.33936400 L
 C-C_R           -1  -22.44225400  -12.36610400    0.85807200 L
 C-C_R           -1  -21.71322100  -11.55435700    1.69823400 L
 C-C_R           -1  -20.40281800  -11.19715300    1.37164100 L
 H-H_            -1  -18.99499500   -7.44684000    2.45982500 L
 H-H_            -1  -17.96234400   -5.91744700    1.06916400 L
 H-H_            -1  -17.15109100   -6.63330800   -0.97783100 L
 H-H_            -1  -17.22771100   -8.92519300   -1.53598200 L
 H-H_            -1  -20.28501300  -12.70937000   -1.53154600 L
 H-H_            -1  -22.40933300  -13.27135400   -0.90099600 L
 H-H_            -1  -23.32795800  -12.61555300    1.09676600 L
 H-H_            -1  -22.07288600  -11.22438900    2.53200600 L
 S-S_R           -1   22.88104300   -0.21034000    8.59954600 L
 C-C_R           -1   23.63501100    0.93068400    7.47094700 L
 C-C_R           -1   23.69945300    2.28029000    7.78664300 L
 C-C_R           -1   24.29204000    3.17188100    6.93256300 L
 C-C_R           -1   24.82172900    2.73171500    5.73141800 L
 C-C_R           -1   24.76331500    1.39295400    5.39163200 L
 C-C_R           -1   24.17894200    0.48121300    6.26786200 L
 S-S_R           -1   24.14443000   -1.23913700    5.84825900 L
 C-C_R           -1   22.46743100   -1.62386400    6.26999800 L
 C-C_R           -1   21.70856200   -2.39746700    5.40465200 L
 C-C_R           -1   20.42921600   -2.77972300    5.76755000 L
 C-C_R           -1   19.88552300   -2.35795300    6.96498600 L
 C-C_R           -1   20.61455600   -1.54620700    7.80514800 L
 C-C_R           -1   21.92495900   -1.18900300    7.47855500 L
 H-H_            -1   23.33278200    2.56131000    8.56673900 L
 H-H_            -1   24.36543300    4.09070300    7.17607800 L
 H-H_            -1   25.17668600    3.37484100    5.12908300 L
 H-H_            -1   25.10006600    1.08295700    4.57093200 L
 H-H_            -1   22.04276400   -2.70121900    4.57536800 L
 H-H_            -1   19.91844400   -3.26320500    5.20591800 L
 H-H_            -1   18.99981900   -2.60740300    7.20368000 L
 H-H_            -1   20.25489100   -1.21623800    8.63892000 L
 S-S_R           -1    8.77513300   -3.55006700    8.61650200 L
 C-C_R           -1    9.52910100   -2.40904200    7.48790300 L
 C-C_R           -1    9.59354400   -1.05943600    7.80359800 L
 C-C_R           -1   10.18613000   -0.16784500    6.94951900 L
 C-C_R           -1   10.71582000   -0.60801000    5.74837400 L
 C-C_R           -1   10.65740500   -1.94677100    5.40858800 L
 C-C_R           -1   10.07303200   -2.85851200    6.28481800 L
 S-S_R           -1   10.03852000   -4.57886300    5.86521500 L
 C-C_R           -1    8.36152200   -4.96359000    6.28695400 L
 C-C_R           -1    7.60265300   -5.73719300    5.42160800 L
 C-C_R           -1    6.32330700   -6.11945000    5.78450600 L
 C-C_R           -1    5.77961300   -5.69768000    6.98194200 L
 C-C_R           -1    6.50864600   -4.88593400    7.82210400 L
 C-C_R           -1    7.81904900   -4.52872900    7.49551100 L
 H-H_            -1    9.22687200   -0.77841600    8.58369500 L
 H-H_            -1   10.25952300    0.75097600    7.19303400 L
 H-H_            -1   11.07077700    0.03511500    5.14603900 L
 H-H_            -1   10.99415600   -2.25676900    4.58788800 L
 H-H_            -1    7.93685400   -6.04094500    4.59232400 L
 H-H_            -1    5.81253400   -6.60293100    5.22287400 L
 H-H_            -1    4.89391000   -5.94712900    7.22063600 L
 H-H_            -1    6.14898200   -4.55596500    8.65587600 L
 S-S_R           -1   -5.33077700   -6.88979300    8.63345800 L
 C-C_R           -1   -4.57680900   -5.74876800    7.50485900 L
 C-C_R           -1   -4.51236600   -4.39916200    7.82055400 L
 C-C_R           -1   -3.91977900   -3.50757200    6.96647500 L
 C-C_R           -1   -3.39009000   -3.94773600    5.76533000 L
 C-C_R           -1   -3.44850400   -5.28649700    5.42554400 L
 C-C_R           -1   -4.03287700   -6.19823800    6.30177400 L
 S-S_R           -1   -4.06738900   -7.91858900    5.88217100 L
 C-C_R           -1   -5.74438800   -8.30331600    6.30391000 L
 C-C_R           -1   -6.50325700   -9.07692000    5.43856400 L
 C-C_R           -1   -7.78260300   -9.45917600    5.80146200 L
 C-C_R           -1   -8.32629600   -9.03740600    6.99889800 L
 C-C_R           -1   -7.59726300   -8.22566000    7.83906000 L
 C-C_R           -1   -6.28686000   -7.86845500    7.51246700 L
 H-H_            -1   -4.87903800   -4.11814200    8.60065100 L
 H-H_            -1   -3.84638600   -2.58875000    7.20999000 L
 H-H_            -1   -3.03513300   -3.30461000    5.16299500 L
 H-H_            -1   -3.11175300   -5.59649500    4.60484400 L
 H-H_            -1   -6.16905500   -9.38067200    4.60928000 L
 H-H_            -1   -8.29337500   -9.94265700    5.23983000 L
 H-H_            -1   -9.21200000   -9.28685500    7.23759200 L
 H-H_            -1   -7.95692800   -7.89569100    8.67283200 L
 S-S_R           -1  -19.43674200  -10.22943500    8.65041400 L
 C-C_R           -1  -18.68277300   -9.08841100    7.52181600 L
 C-C_R           -1  -18.61833000   -7.73880500    7.83751100 L
 C-C_R           -1  -18.02574400   -6.84721400    6.98343100 L
 C-C_R           -1  -17.49605400   -7.28737800    5.78228600 L
 C-C_R           -1  -17.55446900   -8.62614000    5.44250000 L
 C-C_R           -1  -18.13884200   -9.53788100    6.31873000 L
 S-S_R           -1  -18.17335400  -11.25823200    5.89912800 L
 C-C_R           -1  -19.85035200  -11.64295900    6.32086600 L
 C-C_R           -1  -20.60922100  -12.41656200    5.45552000 L
 C-C_R           -1  -21.88856700  -12.79881800    5.81841800 L
 C-C_R           -1  -22.43226100  -12.37704800    7.01585400 L
 C-C_R           -1  -21.70322800  -11.56530100    7.85601600 L
 C-C_R           -1  -20.39282500  -11.20809800    7.52942300 L
 H-H_            -1  -18.98500200   -7.45778500    8.61760700 L
 H-H_            -1  -17.95235100   -5.92839200    7.22694600 L
 H-H_            -1  -17.14109700   -6.64425300    5.17995100 L
 H-H_            -1  -17.21771800   -8.93613800    4.62180000 L
 H-H_            -1  -20.27502000  -12.72031400    4.62623600 L
 H-H_            -1  -22.39934000  -13.28230000    5.25678600 L
 H-H_            -1  -23.31796500  -12.62649800    7.25454800 L
 H-H_            -1  -22.06289200  -11.23533300    8.68978800 L
 S-S_R           -1   29.41230000  -10.17215000   -9.90221300 L
 C-C_R           -1   30.16626900   -9.03112500  -11.03081100 L
 C-C_R           -1   30.23071200   -7.68152000  -10.71511600 L
 C-C_R           -1   30.82329800   -6.78992900  -11.56919600 L
 C-C_R           -1   31.35298800   -7.23009300  -12.77034100 L
 C-C_R           -1   31.29457300   -8.56885400  -13.11012700 L
 C-C_R           -1   30.71020000   -9.48059500  -12.23389700 L
 S-S_R           -1   30.67568800  -11.20094600  -12.65349900 L
 C-C_R           -1   28.99868900  -11.58567300  -12.23176100 L
 C-C_R           -1   28.23982100  -12.35927700  -13.09710600 L
 C-C_R           -1   26.96047500  -12.74153300  -12.73420900 L
 C-C_R           -1   26.41678100  -12.31976300  -11.53677300 L
 C-C_R           -1   27.14581400  -11.50801600  -10.69661100 L
 C-C_R           -1   28.45621700  -11.15081300  -11.02320400 L
 H-H_            -1   29.86404000   -7.40050000   -9.93502000 L
 H-H_            -1   30.89669100   -5.87110600  -11.32568100 L
 H-H_            -1   31.70794500   -6.58696700  -13.37267600 L
 H-H_            -1   31.63132400   -8.87885200  -13.93082700 L
 H-H_            -1   28.57402200  -12.66302900  -13.92639100 L
 H-H_            -1   26.44970200  -13.22501300  -13.29584100 L
 H-H_            -1   25.53107600  -12.56921300  -11.29807900 L
 H-H_            -1   26.78614900  -11.17804800   -9.86283900 L
 S-S_R           -1   15.30639000  -13.51187600   -9.88525700 L
 C-C_R           -1   16.06035900  -12.37085200  -11.01385500 L
 C-C_R           -1   16.12480200  -11.02124600  -10.69816000 L
 C-C_R           -1   16.71738900  -10.12965500  -11.55224000 L
 C-C_R           -1   17.24707800  -10.56981900  -12.75338500 L
 C-C_R           -1   17.18866300  -11.90858000  -13.09317100 L
 C-C_R           -1   16.60429000  -12.82032100  -12.21694100 L
 S-S_R           -1   16.56977900  -14.54067100  -12.63654400 L
 C-C_R           -1   14.89278000  -14.92540000  -12.21480500 L
 C-C_R           -1   14.13391100  -15.69900300  -13.08015100 L
 C-C_R           -1   12.85456400  -16.08125900  -12.71725300 L
 C-C_R           -1   12.31087100  -15.65948900  -11.51981700 L
 C-C_R           -1   13.03990400  -14.84774200  -10.67965500 L
 C-C_R           -1   14.35030800  -14.49053900  -11.00624800 L
 H-H_            -1   15.75813000  -10.74022600   -9.91806400 L
 H-H_            -1   16.79078100   -9.21083200  -11.30872500 L
 H-H_            -1   17.60203500   -9.92669300  -13.35572000 L
 H-H_            -1   17.52541300  -12.21857800  -13.91387100 L
 H-H_            -1   14.46811300  -16.00275500  -13.90943500 L
 H-H_            -1   12.34379200  -16.56473900  -13.27888500 L
 H-H_            -1   11.42516700  -15.90893900  -11.28112300 L
 H-H_            -1   12.68024000  -14.51777400   -9.84588300 L
 S-S_R           -1    1.20048100  -16.85160200   -9.86830100 L
 C-C_R           -1    1.95445000  -15.71057800  -10.99690000 L
 C-C_R           -1    2.01889200  -14.36097200  -10.68120400 L
 C-C_R           -1    2.61147900  -13.46938100  -11.53528400 L
 C-C_R           -1    3.14116900  -13.90954500  -12.73642900 L
 C-C_R           -1    3.08275400  -15.24830700  -13.07621500 L
 C-C_R           -1    2.49838100  -16.16004800  -12.19998500 L
 S-S_R           -1    2.46386900  -17.88039800  -12.61958800 L
 C-C_R           -1    0.78687000  -18.26512600  -12.19784900 L
 C-C_R           -1    0.02800100  -19.03872900  -13.06319500 L
 C-C_R           -1   -1.25134600  -19.42098500  -12.70029700 L
 C-C_R           -1   -1.79503800  -18.99921500  -11.50286100 L
 C-C_R           -1   -1.06600600  -18.18746800  -10.66269900 L
 C-C_R           -1    0.24439800  -17.83026500  -10.98929200 L
 H-H_            -1    1.65222100  -14.07995200   -9.90110800 L
 H-H_            -1    2.68487200  -12.55055800  -11.29176900 L
 H-H_            -1    3.49612500  -13.26641900  -13.33876400 L
 H-H_            -1    3.41950400  -15.55830500  -13.89691500 L
 H-H_            -1    0.36220300  -19.34248100  -13.89247900 L
 H-H_            -1   -1.76211700  -19.90446600  -13.26192900 L
 H-H_            -1   -2.68074300  -19.24866500  -11.26416700 L
 H-H_            -1   -1.42567000  -17.85750000   -9.82892700 L
 S-S_R           -1  -12.90548400  -20.19124500   -9.85134500 L
 C-C_R           -1  -12.15151500  -19.05022000  -10.97994300 L
 C-C_R           -1  -12.08707200  -17.70061500  -10.66424800 L
 C-C_R           -1  -11.49448500  -16.80902400  -11.51832800 L
 C-C_R           -1  -10.96479700  -17.24918800  -12.71947300 L
 C-C_R           -1  -11.02321100  -18.58794900  -13.05925900 L
 C-C_R           -1  -11.60758400  -19.49969000  -12.18302800 L
 S-S_R           -1  -11.64209500  -21.22004000  -12.60263100 L
 C-C_R           -1  -13.31909400  -21.60476800  -12.18089200 L
 C-C_R           -1  -14.07796300  -22.37837200  -13.04623800 L
 C-C_R           -1  -15.35731000  -22.76062800  -12.68334100 L
 C-C_R           -1  -15.90100300  -22.33885800  -11.48590500 L
 C-C_R           -1  -15.17197100  -21.52711100  -10.64574300 L
 C-C_R           -1  -13.86156800  -21.16990700  -10.97233600 L
 H-H_            -1  -12.45374400  -17.41959400   -9.88415100 L
 H-H_            -1  -11.42109300  -15.89020100  -11.27481300 L
 H-H_            -1  -10.60984000  -16.60606200  -13.32180800 L
 H-H_            -1  -10.68646100  -18.89794700  -13.87995900 L
 H-H_            -1  -13.74376100  -22.68212300  -13.87552300 L
 H-H_            -1  -15.86808200  -23.24410800  -13.24497300 L
 H-H_            -1  -16.78670700  -22.58830700  -11.24721000 L
 H-H_            -1  -15.53163400  -21.19714300   -9.81197000 L
 S-S_R           -1   29.42229300  -10.18309400   -3.74443000 L
 C-C_R           -1   30.17626200   -9.04207000   -4.87302900 L
 C-C_R           -1   30.24070500   -7.69246400   -4.55733400 L
 C-C_R           -1   30.83329200   -6.80087300   -5.41141400 L
 C-C_R           -1   31.36298100   -7.24103800   -6.61255900 L
 C-C_R           -1   31.30456600   -8.57979900   -6.95234500 L
 C-C_R           -1   30.72019300   -9.49154000   -6.07611400 L
 S-S_R           -1   30.68568200  -11.21189100   -6.49571700 L
 C-C_R           -1   29.00868300  -11.59661800   -6.07397800 L
 C-C_R           -1   28.24981400  -12.37022100   -6.93932400 L
 C-C_R           -1   26.97046700  -12.75247700   -6.57642600 L
 C-C_R           -1   26.42677400  -12.33070700   -5.37899100 L
 C-C_R           -1   27.15580600  -11.51896100   -4.53882900 L
 C-C_R           -1   28.46621100  -11.16175700   -4.86542200 L
 H-H_            -1   29.87403300   -7.41144400   -3.77723700 L
 H-H_            -1   30.90668400   -5.88205100   -5.16789900 L
 H-H_            -1   31.71793800   -6.59791200   -7.21489400 L
 H-H_            -1   31.64131600   -8.88979700   -7.77304500 L
 H-H_            -1   28.58401600  -12.67397300   -7.76860900 L
 H-H_            -1   26.45969500  -13.23595800   -7.13805900 L
 H-H_            -1   25.54107000  -12.58015700   -5.14029600 L
 H-H_            -1   26.79614300  -11.18899300   -3.70505600 L
 S-S_R           -1   15.31638400  -13.52282100   -3.72747500 L
 C-C_R           -1   16.07035300  -12.38179600   -4.85607300 L
 C-C_R           -1   16.13479500  -11.03219000   -4.54037800 L
 C-C_R           -1   16.72738200  -10.14060000   -5.39445800 L
 C-C_R           -1   17.25707100  -10.58076400   -6.59560300 L
 C-C_R           -1   17.19865700  -11.91952500   -6.93538900 L
 C-C_R           -1   16.61428400  -12.83126600   -6.05915800 L
 S-S_R           -1   16.57977200  -14.55161700   -6.47876100 L
 C-C_R           -1   14.90277300  -14.93634400   -6.05702200 L
 C-C_R           -1   14.14390400  -15.70994800   -6.92236800 L
 C-C_R           -1   12.86455700  -16.09220400   -6.55947100 L
 C-C_R           -1   12.32086400  -15.67043400   -5.36203500 L
 C-C_R           -1   13.04989700  -14.85868700   -4.52187300 L
 C-C_R           -1   14.36030000  -14.50148300   -4.84846600 L
 H-H_            -1   15.76812400  -10.75117000   -3.76028100 L
 H-H_            -1   16.80077500   -9.22177700   -5.15094300 L
 H-H_            -1   17.61202700   -9.93763800   -7.19793800 L
 H-H_            -1   17.53540700  -12.22952300   -7.75608900 L
 H-H_            -1   14.47810600  -16.01369900   -7.75165300 L
 H-H_            -1   12.35378600  -16.57568400   -7.12110300 L
 H-H_            -1   11.43516000  -15.91988300   -5.12334000 L
 H-H_            -1   12.69023300  -14.52871900   -3.68810000 L
 S-S_R           -1    1.21047400  -16.86254700   -3.71051900 L
 C-C_R           -1    1.96444300  -15.72152200   -4.83911700 L
 C-C_R           -1    2.02888600  -14.37191700   -4.52342200 L
 C-C_R           -1    2.62147200  -13.48032600   -5.37750200 L
 C-C_R           -1    3.15116100  -13.92049000   -6.57864700 L
 C-C_R           -1    3.09274600  -15.25925100   -6.91843300 L
 C-C_R           -1    2.50837400  -16.17099200   -6.04220200 L
 S-S_R           -1    2.47386300  -17.89134300   -6.46180500 L
 C-C_R           -1    0.79686400  -18.27607000   -6.04006600 L
 C-C_R           -1    0.03799500  -19.04967400   -6.90541200 L
 C-C_R           -1   -1.24135200  -19.43193000   -6.54251500 L
 C-C_R           -1   -1.78504600  -19.01016000   -5.34507900 L
 C-C_R           -1   -1.05601300  -18.19841300   -4.50491700 L
 C-C_R           -1    0.25439000  -17.84121000   -4.83151000 L
 H-H_            -1    1.66221300  -14.09089600   -3.74332500 L
 H-H_            -1    2.69486500  -12.56150300   -5.13398700 L
 H-H_            -1    3.50611800  -13.27736400   -7.18098200 L
 H-H_            -1    3.42949700  -15.56924900   -7.73913300 L
 H-H_            -1    0.37219600  -19.35342600   -7.73469700 L
 H-H_            -1   -1.75212400  -19.91541000   -7.10414700 L
 H-H_            -1   -2.67074900  -19.25961000   -5.10638400 L
 H-H_            -1   -1.41567600  -17.86844500   -3.67114400 L
 S-S_R           -1  -12.89549000  -20.20218900   -3.69356200 L
 C-C_R           -1  -12.14152100  -19.06116500   -4.82216100 L
 C-C_R           -1  -12.07707900  -17.71155900   -4.50646600 L
 C-C_R           -1  -11.48449200  -16.81996800   -5.36054600 L
 C-C_R           -1  -10.95480400  -17.26013300   -6.56169100 L
 C-C_R           -1  -11.01321800  -18.59889400   -6.90147700 L
 C-C_R           -1  -11.59759000  -19.51063500   -6.02524600 L
 S-S_R           -1  -11.63210300  -21.23098600   -6.44484900 L
 C-C_R           -1  -13.30910100  -21.61571300   -6.02311000 L
 C-C_R           -1  -14.06797000  -22.38931600   -6.88845600 L
 C-C_R           -1  -15.34731700  -22.77157200   -6.52555800 L
 C-C_R           -1  -15.89101000  -22.34980200   -5.32812300 L
 C-C_R           -1  -15.16197700  -21.53805600   -4.48796100 L
 C-C_R           -1  -13.85157400  -21.18085200   -4.81455300 L
 H-H_            -1  -12.44375100  -17.43053900   -3.72636900 L
 H-H_            -1  -11.41109900  -15.90114600   -5.11703100 L
 H-H_            -1  -10.59984700  -16.61700700   -7.16402600 L
 H-H_            -1  -10.67646700  -18.90889200   -7.72217600 L
 H-H_            -1  -13.73376900  -22.69306800   -7.71774100 L
 H-H_            -1  -15.85808800  -23.25505300   -7.08719000 L
 H-H_            -1  -16.77671400  -22.59925200   -5.08942800 L
 H-H_            -1  -15.52164100  -21.20808800   -3.65418800 L
 S-S_R           -1   29.43228700  -10.19403900    2.41335200 L
 C-C_R           -1   30.18625600   -9.05301500    1.28475300 L
 C-C_R           -1   30.25069800   -7.70340900    1.60044800 L
 C-C_R           -1   30.84328500   -6.81181800    0.74636900 L
 C-C_R           -1   31.37297400   -7.25198200   -0.45477700 L
 C-C_R           -1   31.31455900   -8.59074300   -0.79456300 L
 C-C_R           -1   30.73018700   -9.50248400    0.08166800 L
 S-S_R           -1   30.69567400  -11.22283500   -0.33793500 L
 C-C_R           -1   29.01867600  -11.60756300    0.08380400 L
 C-C_R           -1   28.25980700  -12.38116600   -0.78154200 L
 C-C_R           -1   26.98046000  -12.76342200   -0.41864400 L
 C-C_R           -1   26.43676700  -12.34165200    0.77879100 L
 C-C_R           -1   27.16580000  -11.52990600    1.61895300 L
 C-C_R           -1   28.47620300  -11.17270200    1.29236100 L
 H-H_            -1   29.88402600   -7.42238900    2.38054500 L
 H-H_            -1   30.91667800   -5.89299600    0.98988300 L
 H-H_            -1   31.72793000   -6.60885700   -1.05711200 L
 H-H_            -1   31.65131000   -8.90074100   -1.61526200 L
 H-H_            -1   28.59400800  -12.68491800   -1.61082700 L
 H-H_            -1   26.46968900  -13.24690400   -0.98027600 L
 H-H_            -1   25.55106300  -12.59110200    1.01748600 L
 H-H_            -1   26.80613600  -11.19993700    2.45272600 L
 S-S_R           -1   15.32637700  -13.53376500    2.43030800 L
 C-C_R           -1   16.08034500  -12.39274100    1.30170900 L
 C-C_R           -1   16.14478900  -11.04313500    1.61740400 L
 C-C_R           -1   16.73737500  -10.15154400    0.76332400 L
 C-C_R           -1   17.26706400  -10.59170800   -0.43782100 L
 C-C_R           -1   17.20864900  -11.93047000   -0.77760700 L
 C-C_R           -1   16.62427700  -12.84221100    0.09862400 L
 S-S_R           -1   16.58976500  -14.56256200   -0.32097900 L
 C-C_R           -1   14.91276700  -14.94728900    0.10076000 L
 C-C_R           -1   14.15389800  -15.72089200   -0.76458600 L
 C-C_R           -1   12.87455100  -16.10314800   -0.40168800 L
 C-C_R           -1   12.33085700  -15.68137800    0.79574700 L
 C-C_R           -1   13.05989000  -14.86963200    1.63590900 L
 C-C_R           -1   14.37029300  -14.51242800    1.30931700 L
 H-H_            -1   15.77811600  -10.76211500    2.39750100 L
 H-H_            -1   16.81076700   -9.23272200    1.00683900 L
 H-H_            -1   17.62202100   -9.94858200   -1.04015600 L
 H-H_            -1   17.54540000  -12.24046800   -1.59830600 L
 H-H_            -1   14.48809800  -16.02464400   -1.59387100 L
 H-H_            -1   12.36377900  -16.58663000   -0.96332000 L
 H-H_            -1   11.44515400  -15.93082800    1.03444200 L
 H-H_            -1   12.70022700  -14.53966300    2.46968200 L
 S-S_R           -1    1.22046700  -16.87349100    2.44726400 L
 C-C_R           -1    1.97443500  -15.73246700    1.31866500 L
 C-C_R           -1    2.03887800  -14.38286100    1.63436000 L
 C-C_R           -1    2.63146600  -13.49127000    0.78028000 L
 C-C_R           -1    3.16115400  -13.93143500   -0.42086500 L
 C-C_R           -1    3.10274000  -15.27019600   -0.76065100 L
 C-C_R           -1    2.51836800  -16.18193700    0.11558000 L
 S-S_R           -1    2.48385500  -17.90228800   -0.30402300 L
 C-C_R           -1    0.80685700  -18.28701500    0.11771600 L
 C-C_R           -1    0.04798800  -19.06061800   -0.74763000 L
 C-C_R           -1   -1.23135900  -19.44287400   -0.38473200 L
 C-C_R           -1   -1.77505200  -19.02110400    0.81270300 L
 C-C_R           -1   -1.04601900  -18.20935800    1.65286500 L
 C-C_R           -1    0.26438400  -17.85215400    1.32627200 L
 H-H_            -1    1.67220700  -14.10184100    2.41445700 L
 H-H_            -1    2.70485800  -12.57244900    1.02379500 L
 H-H_            -1    3.51611100  -13.28830900   -1.02320000 L
 H-H_            -1    3.43949100  -15.58019400   -1.58135100 L
 H-H_            -1    0.38218900  -19.36437000   -1.57691500 L
 H-H_            -1   -1.74213000  -19.92635600   -0.94636400 L
 H-H_            -1   -2.66075600  -19.27055400    1.05139800 L
 H-H_            -1   -1.40568300  -17.87939000    2.48663800 L
 S-S_R           -1  -12.88549700  -20.21313400    2.46422000 L
 C-C_R           -1  -12.13152900  -19.07211000    1.33562100 L
 C-C_R           -1  -12.06708600  -17.72250400    1.65131600 L
 C-C_R           -1  -11.47449900  -16.83091300    0.79723700 L
 C-C_R           -1  -10.94481000  -17.27107700   -0.40390900 L
 C-C_R           -1  -11.00322500  -18.60983800   -0.74369400 L
 C-C_R           -1  -11.58759700  -19.52157900    0.13253600 L
 S-S_R           -1  -11.62211000  -21.24193000   -0.28706700 L
 C-C_R           -1  -13.29910700  -21.62665800    0.13467200 L
 C-C_R           -1  -14.05797700  -22.40026100   -0.73067400 L
 C-C_R           -1  -15.33732300  -22.78251700   -0.36777600 L
 C-C_R           -1  -15.88101700  -22.36074700    0.82965900 L
 C-C_R           -1  -15.15198400  -21.54900000    1.66982100 L
 C-C_R           -1  -13.84158100  -21.19179700    1.34322900 L
 H-H_            -1  -12.43375800  -17.44148400    2.43141300 L
 H-H_            -1  -11.40110700  -15.91209100    1.04075100 L
 H-H_            -1  -10.58985300  -16.62795100   -1.00624300 L
 H-H_            -1  -10.66647400  -18.91983600   -1.56439400 L
 H-H_            -1  -13.72377600  -22.70401300   -1.55995900 L
 H-H_            -1  -15.84809500  -23.26599800   -0.92940800 L
 H-H_            -1  -16.76672000  -22.61019700    1.06835400 L
 H-H_            -1  -15.51164700  -21.21903200    2.50359400 L
 S-S_R           -1   29.44228000  -10.20498400    8.57113400 L
 C-C_R           -1   30.19624800   -9.06395900    7.44253500 L
 C-C_R           -1   30.26069100   -7.71435300    7.75823000 L
 C-C_R           -1   30.85327800   -6.82276400    6.90415100 L
 C-C_R           -1   31.38296700   -7.26292800    5.70300500 L
 C-C_R           -1   31.32455200   -8.60168900    5.36322000 L
 C-C_R           -1   30.74018000   -9.51343000    6.23945000 L
 S-S_R           -1   30.70566800  -11.23378000    5.81984700 L
 C-C_R           -1   29.02867000  -11.61850700    6.24158600 L
 C-C_R           -1   28.26980000  -12.39211100    5.37624000 L
 C-C_R           -1   26.99045400  -12.77436800    5.73913800 L
 C-C_R           -1   26.44676000  -12.35259700    6.93657300 L
 C-C_R           -1   27.17579300  -11.54085100    7.77673500 L
 C-C_R           -1   28.48619600  -11.18364600    7.45014300 L
 H-H_            -1   29.89401900   -7.43333300    8.53832700 L
 H-H_            -1   30.92667000   -5.90394100    7.14766500 L
 H-H_            -1   31.73792400   -6.61980200    5.10067100 L
 H-H_            -1   31.66130300   -8.91168600    4.54252000 L
 H-H_            -1   28.60400100  -12.69586300    4.54695500 L
 H-H_            -1   26.47968200  -13.25784800    5.17750600 L
 H-H_            -1   25.56105700  -12.60204600    7.17526800 L
 H-H_            -1   26.81613000  -11.21088300    8.61050800 L
 S-S_R           -1   15.33637000  -13.54471000    8.58809000 L
 C-C_R           -1   16.09033800  -12.40368500    7.45949100 L
 C-C_R           -1   16.15478100  -11.05408000    7.77518600 L
 C-C_R           -1   16.74736900  -10.16249000    6.92110700 L
 C-C_R           -1   17.27705700  -10.60265400    5.71996100 L
 C-C_R           -1   17.21864300  -11.94141500    5.38017600 L
 C-C_R           -1   16.63427100  -12.85315600    6.25640600 L
 S-S_R           -1   16.59975800  -14.57350600    5.83680300 L
 C-C_R           -1   14.92276000  -14.95823300    6.25854200 L
 C-C_R           -1   14.16389000  -15.73183700    5.39319600 L
 C-C_R           -1   12.88454400  -16.11409400    5.75609400 L
 C-C_R           -1   12.34085100  -15.69232300    6.95352900 L
 C-C_R           -1   13.06988400  -14.88057700    7.79369100 L
 C-C_R           -1   14.38028700  -14.52337300    7.46709900 L
 H-H_            -1   15.78811000  -10.77306000    8.55528300 L
 H-H_            -1   16.82076100   -9.24366700    7.16462100 L
 H-H_            -1   17.63201400   -9.95952800    5.11762700 L
 H-H_            -1   17.55539400  -12.25141200    4.55947600 L
 H-H_            -1   14.49809200  -16.03558900    4.56391100 L
 H-H_            -1   12.37377300  -16.59757400    5.19446200 L
 H-H_            -1   11.45514700  -15.94177300    7.19222400 L
 H-H_            -1   12.71022000  -14.55060900    8.62746400 L
 S-S_R           -1    1.23046100  -16.88443600    8.60504600 L
 C-C_R           -1    1.98442900  -15.74341200    7.47644700 L
 C-C_R           -1    2.04887200  -14.39380600    7.79214200 L
 C-C_R           -1    2.64145900  -13.50221500    6.93806300 L
 C-C_R           -1    3.17114800  -13.94238000    5.73691700 L
 C-C_R           -1    3.11273300  -15.28114100    5.39713100 L
 C-C_R           -1    2.52836100  -16.19288200    6.27336200 L
 S-S_R           -1    2.49384800  -17.91323200    5.85375900 L
 C-C_R           -1    0.81685100  -18.29796000    6.27549800 L
 C-C_R           -1    0.05798100  -19.07156300    5.41015200 L
 C-C_R           -1   -1.22136500  -19.45381900    5.77305000 L
 C-C_R           -1   -1.76505900  -19.03204900    6.97048500 L
 C-C_R           -1   -1.03602600  -18.22030300    7.81064700 L
 C-C_R           -1    0.27437700  -17.86309900    7.48405500 L
 H-H_            -1    1.68220000  -14.11278600    8.57223900 L
 H-H_            -1    2.71485100  -12.58339300    7.18157700 L
 H-H_            -1    3.52610500  -13.29925400    5.13458200 L
 H-H_            -1    3.44948400  -15.59113800    4.57643200 L
 H-H_            -1    0.39218200  -19.37531500    4.58086700 L
 H-H_            -1   -1.73213700  -19.93730100    5.21141800 L
 H-H_            -1   -2.65076300  -19.28149900    7.20918000 L
 H-H_            -1   -1.39569000  -17.89033400    8.64442000 L
 S-S_R           -1  -12.87550400  -20.22407900    8.62200200 L
 C-C_R           -1  -12.12153600  -19.08305400    7.49340300 L
 C-C_R           -1  -12.05709300  -17.73344800    7.80909800 L
 C-C_R           -1  -11.46450600  -16.84185800    6.95501900 L
 C-C_R           -1  -10.93481700  -17.28202200    5.75387300 L
 C-C_R           -1  -10.99323100  -18.62078300    5.41408800 L
 C-C_R           -1  -11.57760400  -19.53252500    6.29031800 L
 S-S_R           -1  -11.61211600  -21.25287500    5.87071500 L
 C-C_R           -1  -13.28911500  -21.63760200    6.29245400 L
 C-C_R           -1  -14.04798400  -22.41120600    5.42710800 L
 C-C_R           -1  -15.32733000  -22.79346200    5.79000600 L
 C-C_R           -1  -15.87102300  -22.37169200    6.98744100 L
 C-C_R           -1  -15.14199000  -21.55994600    7.82760400 L
 C-C_R           -1  -13.83158700  -21.20274100    7.50101100 L
 H-H_            -1  -12.42376500  -17.45242800    8.58919500 L
 H-H_            -1  -11.39111300  -15.92303600    7.19853400 L
 H-H_            -1  -10.57986000  -16.63889700    5.15153900 L
 H-H_            -1  -10.65648000  -18.93078100    4.59338800 L
 H-H_            -1  -13.71378200  -22.71495800    4.59782300 L
 H-H_            -1  -15.83810200  -23.27694300    5.22837400 L
 H-H_            -1  -16.75672700  -22.62114100    7.22613600 L
 H-H_            -1  -15.50165500  -21.22997700    8.66137600 L
 N-N_R            0   -4.89224700   -7.26589300   -0.31219900 H
 H-H_             0   -4.47253500   -7.59454000   -1.17371100 H
