# Supplementary material for: Boosting organic phosphorescence in adaptive host-guest materials by hyperconjugation
Source: Nat Commun. 2024 Apr 30;15:3660. doi: 10.1038/s41467-024-47992-0 (PMC11061117; doi:10.1038/s41467-024-47992-0)
Supplement: Supplementary file 4 — Source Data [file 41467_2024_47992_MOESM4_ESM.zip › 5_XT-S0.gjf]

%nprocshared=14
%mem=30GB
# opt
oniom(td=(triplets,nstates=5,
root=1)/b3lyp/def2svp/em=gd3bj:uff)=embedcharge

1023900

0 1 0 1 0 1
 O-O_R           -1  -31.33044600  -10.45799700    1.72171300 L
 C-C_R           -1  -32.52834600  -10.78720300    2.34174300 L
 C-C_R           -1  -33.67254600  -10.33647100    1.70999900 L
 H-H_            -1  -33.60714600   -9.83845900    0.90334600 L
 C-C_R           -1  -34.90054600  -10.61918700    2.25734400 L
 H-H_            -1  -35.69174600  -10.31384000    1.82796300 L
 C-C_R           -1  -34.99134700  -11.34874200    3.43995600 L
 H-H_            -1  -35.84004700  -11.54615800    3.81878000 L
 C-C_R           -1  -33.83884700  -11.78247400    4.05272100 L
 H-H_            -1  -33.90374700  -12.27291400    4.86361300 L
 C-C_R           -1  -32.57824700  -11.52201300    3.51958900 L
 C-C_3           -1  -31.33044700  -12.05177200    4.14776500 L
 H-H_            -1  -31.33044800  -13.06032900    4.06975700 L
 H-H_            -1  -31.33044700  -11.87954700    5.09830200 L
 C-C_R           -1  -30.13264600  -10.78720400    2.34174300 L
 C-C_R           -1  -28.98844600  -10.33647300    1.71000000 L
 H-H_            -1  -29.05384600   -9.83846100    0.90334600 L
 C-C_R           -1  -27.76044600  -10.61919000    2.25734500 L
 H-H_            -1  -26.96924600  -10.31384400    1.82796400 L
 C-C_R           -1  -27.66964700  -11.34874600    3.43995700 L
 H-H_            -1  -26.82094700  -11.54616300    3.81878200 L
 C-C_R           -1  -28.82214700  -11.78247600    4.05272200 L
 H-H_            -1  -28.75724700  -12.27291700    4.86361400 L
 C-C_R           -1  -30.08274700  -11.52201400    3.51958900 L
 O-O_R           -1  -31.33044500  -10.27880700   -4.01829000 L
 C-C_R           -1  -32.52834600  -10.60801300   -3.39826100 L
 C-C_R           -1  -33.67254500  -10.15728100   -4.03000500 L
 H-H_            -1  -33.60714500   -9.65926900   -4.83665800 L
 C-C_R           -1  -34.90054500  -10.43999700   -3.48266000 L
 H-H_            -1  -35.69174500  -10.13465000   -3.91204100 L
 C-C_R           -1  -34.99134600  -11.16955300   -2.30004800 L
 H-H_            -1  -35.84004600  -11.36696900   -1.92122300 L
 C-C_R           -1  -33.83884600  -11.60328400   -1.68728300 L
 H-H_            -1  -33.90374700  -12.09372500   -0.87639100 L
 C-C_R           -1  -32.57824600  -11.34282300   -2.22041500 L
 C-C_3           -1  -31.33044600  -11.87258200   -1.59223900 L
 H-H_            -1  -31.33044700  -12.88113900   -1.67024600 L
 H-H_            -1  -31.33044600  -11.70035700   -0.64170200 L
 C-C_R           -1  -30.13264600  -10.60801500   -3.39826000 L
 C-C_R           -1  -28.98844500  -10.15728400   -4.03000400 L
 H-H_            -1  -29.05384500   -9.65927200   -4.83665800 L
 C-C_R           -1  -27.76044500  -10.44000100   -3.48265900 L
 H-H_            -1  -26.96924500  -10.13465500   -3.91204000 L
 C-C_R           -1  -27.66964600  -11.16955600   -2.30004700 L
 H-H_            -1  -26.82094600  -11.36697300   -1.92122200 L
 C-C_R           -1  -28.82214600  -11.60328700   -1.68728200 L
 H-H_            -1  -28.75724700  -12.09372700   -0.87639000 L
 C-C_R           -1  -30.08274600  -11.34282400   -2.22041500 L
 O-O_R           -1  -31.33044400  -10.09961800   -9.75829400 L
 C-C_R           -1  -32.52834500  -10.42882400   -9.13826400 L
 C-C_R           -1  -33.67254400   -9.97809200   -9.77000800 L
 H-H_            -1  -33.60714400   -9.48008000  -10.57666200 L
 C-C_R           -1  -34.90054500  -10.26080800   -9.22266300 L
 H-H_            -1  -35.69174400   -9.95546100   -9.65204500 L
 C-C_R           -1  -34.99134500  -10.99036300   -8.04005100 L
 H-H_            -1  -35.84004500  -11.18777900   -7.66122700 L
 C-C_R           -1  -33.83884500  -11.42409500   -7.42728600 L
 H-H_            -1  -33.90374600  -11.91453500   -6.61639500 L
 C-C_R           -1  -32.57824500  -11.16363300   -7.96041900 L
 C-C_3           -1  -31.33044600  -11.69339300   -7.33224300 L
 H-H_            -1  -31.33044600  -12.70195000   -7.41025000 L
 H-H_            -1  -31.33044600  -11.52116800   -6.38170600 L
 C-C_R           -1  -30.13264500  -10.42882500   -9.13826400 L
 C-C_R           -1  -28.98844400   -9.97809400   -9.77000800 L
 H-H_            -1  -29.05384400   -9.48008200  -10.57666100 L
 C-C_R           -1  -27.76044500  -10.26081100   -9.22266200 L
 H-H_            -1  -26.96924400   -9.95546500   -9.65204400 L
 C-C_R           -1  -27.66964500  -10.99036700   -8.04005100 L
 H-H_            -1  -26.82094500  -11.18778300   -7.66122600 L
 C-C_R           -1  -28.82214500  -11.42409700   -7.42728600 L
 H-H_            -1  -28.75724600  -11.91453800   -6.61639400 L
 C-C_R           -1  -30.08274500  -11.16363500   -7.96041900 L
 O-O_R           -1  -10.44344600  -10.45800700    1.72171600 L
 C-C_R           -1  -11.64134600  -10.78721300    2.34174600 L
 C-C_R           -1  -12.78554600  -10.33648100    1.71000200 L
 H-H_            -1  -12.72014600   -9.83846900    0.90334800 L
 C-C_R           -1  -14.01354600  -10.61919700    2.25734700 L
 H-H_            -1  -14.80474600  -10.31385000    1.82796500 L
 C-C_R           -1  -14.10434700  -11.34875200    3.43995900 L
 H-H_            -1  -14.95304700  -11.54616800    3.81878300 L
 C-C_R           -1  -12.95184700  -11.78248400    4.05272400 L
 H-H_            -1  -13.01674700  -12.27292500    4.86361500 L
 C-C_R           -1  -11.69124700  -11.52202300    3.51959100 L
 C-C_3           -1  -10.44344700  -12.05178200    4.14776700 L
 H-H_            -1  -10.44344800  -13.06033900    4.06976000 L
 H-H_            -1  -10.44344700  -11.87955700    5.09830400 L
 C-C_R           -1   -9.24564600  -10.78721400    2.34174600 L
 C-C_R           -1   -8.10144600  -10.33648400    1.71000200 L
 H-H_            -1   -8.16684600   -9.83847100    0.90334900 L
 C-C_R           -1   -6.87344600  -10.61920000    2.25734800 L
 H-H_            -1   -6.08224600  -10.31385400    1.82796600 L
 C-C_R           -1   -6.78264700  -11.34875600    3.43995900 L
 H-H_            -1   -5.93394700  -11.54617300    3.81878400 L
 C-C_R           -1   -7.93514700  -11.78248600    4.05272400 L
 H-H_            -1   -7.87024700  -12.27292700    4.86361600 L
 C-C_R           -1   -9.19574700  -11.52202400    3.51959200 L
 O-O_R           -1  -10.44344500  -10.27881800   -4.01828800 L
 C-C_R           -1  -11.64134600  -10.60802400   -3.39825800 L
 C-C_R           -1  -12.78554500  -10.15729200   -4.03000200 L
 H-H_            -1  -12.72014500   -9.65928000   -4.83665600 L
 C-C_R           -1  -14.01354500  -10.44000700   -3.48265700 L
 H-H_            -1  -14.80474500  -10.13466000   -3.91203900 L
 C-C_R           -1  -14.10434600  -11.16956300   -2.30004500 L
 H-H_            -1  -14.95304600  -11.36697900   -1.92122100 L
 C-C_R           -1  -12.95184600  -11.60329400   -1.68728000 L
 H-H_            -1  -13.01674700  -12.09373500   -0.87638800 L
 C-C_R           -1  -11.69124600  -11.34283300   -2.22041300 L
 C-C_3           -1  -10.44344600  -11.87259200   -1.59223600 L
 H-H_            -1  -10.44344700  -12.88114900   -1.67024400 L
 H-H_            -1  -10.44344600  -11.70036800   -0.64170000 L
 C-C_R           -1   -9.24564600  -10.60802500   -3.39825800 L
 C-C_R           -1   -8.10144500  -10.15729400   -4.03000100 L
 H-H_            -1   -8.16684500   -9.65928200   -4.83665500 L
 C-C_R           -1   -6.87344500  -10.44001100   -3.48265600 L
 H-H_            -1   -6.08224500  -10.13466500   -3.91203800 L
 C-C_R           -1   -6.78264600  -11.16956600   -2.30004400 L
 H-H_            -1   -5.93394600  -11.36698300   -1.92122000 L
 C-C_R           -1   -7.93514600  -11.60329700   -1.68728000 L
 H-H_            -1   -7.87024700  -12.09373800   -0.87638800 L
 C-C_R           -1   -9.19574600  -11.34283400   -2.22041200 L
 O-O_R           -1  -10.44344400  -10.09962800   -9.75829200 L
 C-C_R           -1  -11.64134500  -10.42883400   -9.13826200 L
 C-C_R           -1  -12.78554400   -9.97810200   -9.77000600 L
 H-H_            -1  -12.72014400   -9.48009000  -10.57665900 L
 C-C_R           -1  -14.01354500  -10.26081800   -9.22266100 L
 H-H_            -1  -14.80474400   -9.95547100   -9.65204200 L
 C-C_R           -1  -14.10434500  -10.99037300   -8.04004900 L
 H-H_            -1  -14.95304500  -11.18778900   -7.66122400 L
 C-C_R           -1  -12.95184500  -11.42410500   -7.42728400 L
 H-H_            -1  -13.01674600  -11.91454500   -6.61639200 L
 C-C_R           -1  -11.69124500  -11.16364400   -7.96041600 L
 C-C_3           -1  -10.44344600  -11.69340300   -7.33224000 L
 H-H_            -1  -10.44344600  -12.70196000   -7.41024700 L
 H-H_            -1  -10.44344600  -11.52117800   -6.38170300 L
 C-C_R           -1   -9.24564500  -10.42883500   -9.13826200 L
 C-C_R           -1   -8.10144400   -9.97810400   -9.77000500 L
 H-H_            -1   -8.16684400   -9.48009200  -10.57665900 L
 C-C_R           -1   -6.87344500  -10.26082100   -9.22266000 L
 H-H_            -1   -6.08224400   -9.95547500   -9.65204100 L
 C-C_R           -1   -6.78264500  -10.99037700   -8.04004800 L
 H-H_            -1   -5.93394500  -11.18779400   -7.66122300 L
 C-C_R           -1   -7.93514500  -11.42410700   -7.42728300 L
 H-H_            -1   -7.87024600  -11.91454800   -6.61639100 L
 C-C_R           -1   -9.19574500  -11.16364500   -7.96041600 L
 O-O_R           -1   10.44355400  -10.45801700    1.72171800 L
 C-C_R           -1    9.24565400  -10.78722300    2.34174800 L
 C-C_R           -1    8.10145400  -10.33649100    1.71000400 L
 H-H_            -1    8.16685400   -9.83847900    0.90335100 L
 C-C_R           -1    6.87345400  -10.61920700    2.25734900 L
 H-H_            -1    6.08225400  -10.31386000    1.82796800 L
 C-C_R           -1    6.78265300  -11.34876300    3.43996100 L
 H-H_            -1    5.93395300  -11.54617900    3.81878600 L
 C-C_R           -1    7.93515300  -11.78249400    4.05272600 L
 H-H_            -1    7.87025300  -12.27293500    4.86361800 L
 C-C_R           -1    9.19575300  -11.52203300    3.51959400 L
 C-C_3           -1   10.44355300  -12.05179200    4.14777000 L
 H-H_            -1   10.44355200  -13.06034900    4.06976300 L
 H-H_            -1   10.44355300  -11.87956700    5.09830700 L
 C-C_R           -1   11.64135400  -10.78722500    2.34174800 L
 C-C_R           -1   12.78555400  -10.33649400    1.71000500 L
 H-H_            -1   12.72015400   -9.83848200    0.90335100 L
 C-C_R           -1   14.01355400  -10.61921100    2.25735000 L
 H-H_            -1   14.80475400  -10.31386400    1.82796900 L
 C-C_R           -1   14.10435300  -11.34876600    3.43996200 L
 H-H_            -1   14.95305300  -11.54618300    3.81878700 L
 C-C_R           -1   12.95185300  -11.78249700    4.05272700 L
 H-H_            -1   13.01675300  -12.27293700    4.86361900 L
 C-C_R           -1   11.69125300  -11.52203400    3.51959400 L
 O-O_R           -1   10.44355500  -10.27882800   -4.01828500 L
 C-C_R           -1    9.24565400  -10.60803400   -3.39825600 L
 C-C_R           -1    8.10145500  -10.15730200   -4.02999900 L
 H-H_            -1    8.16685500   -9.65929000   -4.83665300 L
 C-C_R           -1    6.87345500  -10.44001700   -3.48265500 L
 H-H_            -1    6.08225500  -10.13467100   -3.91203600 L
 C-C_R           -1    6.78265400  -11.16957300   -2.30004300 L
 H-H_            -1    5.93395400  -11.36698900   -1.92121800 L
 C-C_R           -1    7.93515400  -11.60330500   -1.68727800 L
 H-H_            -1    7.87025300  -12.09374500   -0.87638600 L
 C-C_R           -1    9.19575400  -11.34284300   -2.22041000 L
 C-C_3           -1   10.44355400  -11.87260300   -1.59223400 L
 H-H_            -1   10.44355300  -12.88116000   -1.67024100 L
 H-H_            -1   10.44355400  -11.70037800   -0.64169700 L
 C-C_R           -1   11.64135400  -10.60803500   -3.39825500 L
 C-C_R           -1   12.78555500  -10.15730400   -4.02999900 L
 H-H_            -1   12.72015500   -9.65929200   -4.83665200 L
 C-C_R           -1   14.01355500  -10.44002100   -3.48265400 L
 H-H_            -1   14.80475500  -10.13467500   -3.91203500 L
 C-C_R           -1   14.10435400  -11.16957700   -2.30004200 L
 H-H_            -1   14.95305400  -11.36699300   -1.92121700 L
 C-C_R           -1   12.95185400  -11.60330700   -1.68727700 L
 H-H_            -1   13.01675300  -12.09374800   -0.87638500 L
 C-C_R           -1   11.69125400  -11.34284500   -2.22041000 L
 O-O_R           -1   10.44355600  -10.09963800   -9.75828900 L
 C-C_R           -1    9.24565500  -10.42884400   -9.13825900 L
 C-C_R           -1    8.10145600   -9.97811200   -9.77000300 L
 H-H_            -1    8.16685600   -9.48010000  -10.57665700 L
 C-C_R           -1    6.87345500  -10.26082800   -9.22265800 L
 H-H_            -1    6.08225600   -9.95548100   -9.65204000 L
 C-C_R           -1    6.78265500  -10.99038300   -8.04004600 L
 H-H_            -1    5.93395500  -11.18779900   -7.66122200 L
 C-C_R           -1    7.93515500  -11.42411500   -7.42728100 L
 H-H_            -1    7.87025400  -11.91455600   -6.61638900 L
 C-C_R           -1    9.19575500  -11.16365400   -7.96041400 L
 C-C_3           -1   10.44355400  -11.69341300   -7.33223700 L
 H-H_            -1   10.44355400  -12.70197000   -7.41024500 L
 H-H_            -1   10.44355400  -11.52118800   -6.38170100 L
 C-C_R           -1   11.64135500  -10.42884500   -9.13825900 L
 C-C_R           -1   12.78555600   -9.97811500   -9.77000300 L
 H-H_            -1   12.72015600   -9.48010200  -10.57665600 L
 C-C_R           -1   14.01355500  -10.26083100   -9.22265700 L
 H-H_            -1   14.80475600   -9.95548500   -9.65203900 L
 C-C_R           -1   14.10435500  -10.99038700   -8.04004500 L
 H-H_            -1   14.95305500  -11.18780400   -7.66122100 L
 C-C_R           -1   12.95185500  -11.42411700   -7.42728100 L
 H-H_            -1   13.01675400  -11.91455800   -6.61638900 L
 C-C_R           -1   11.69125500  -11.16365500   -7.96041300 L
 O-O_R           -1   31.33055400  -10.45802700    1.72172100 L
 C-C_R           -1   30.13265400  -10.78723400    2.34175100 L
 C-C_R           -1   28.98845400  -10.33650200    1.71000700 L
 H-H_            -1   29.05385400   -9.83849000    0.90335300 L
 C-C_R           -1   27.76045400  -10.61921700    2.25735200 L
 H-H_            -1   26.96925400  -10.31387000    1.82797000 L
 C-C_R           -1   27.66965300  -11.34877300    3.43996400 L
 H-H_            -1   26.82095300  -11.54618900    3.81878800 L
 C-C_R           -1   28.82215300  -11.78250400    4.05272900 L
 H-H_            -1   28.75725300  -12.27294500    4.86362100 L
 C-C_R           -1   30.08275300  -11.52204300    3.51959600 L
 C-C_3           -1   31.33055300  -12.05180200    4.14777300 L
 H-H_            -1   31.33055200  -13.06035900    4.06976500 L
 H-H_            -1   31.33055300  -11.87957800    5.09830900 L
 C-C_R           -1   32.52835400  -10.78723500    2.34175100 L
 C-C_R           -1   33.67255400  -10.33650400    1.71000700 L
 H-H_            -1   33.60715400   -9.83849200    0.90335400 L
 C-C_R           -1   34.90055400  -10.61922100    2.25735300 L
 H-H_            -1   35.69175400  -10.31387500    1.82797100 L
 C-C_R           -1   34.99135300  -11.34877600    3.43996500 L
 H-H_            -1   35.84005300  -11.54619300    3.81878900 L
 C-C_R           -1   33.83885300  -11.78250700    4.05272900 L
 H-H_            -1   33.90375300  -12.27294700    4.86362100 L
 C-C_R           -1   32.57825300  -11.52204400    3.51959700 L
 O-O_R           -1   31.33055500  -10.27883800   -4.01828300 L
 C-C_R           -1   30.13265400  -10.60804400   -3.39825300 L
 C-C_R           -1   28.98845500  -10.15731200   -4.02999700 L
 H-H_            -1   29.05385500   -9.65930000   -4.83665000 L
 C-C_R           -1   27.76045500  -10.44002800   -3.48265200 L
 H-H_            -1   26.96925500  -10.13468100   -3.91203400 L
 C-C_R           -1   27.66965400  -11.16958300   -2.30004000 L
 H-H_            -1   26.82095400  -11.36699900   -1.92121600 L
 C-C_R           -1   28.82215400  -11.60331500   -1.68727500 L
 H-H_            -1   28.75725300  -12.09375500   -0.87638300 L
 C-C_R           -1   30.08275400  -11.34285400   -2.22040700 L
 C-C_3           -1   31.33055400  -11.87261300   -1.59223100 L
 H-H_            -1   31.33055300  -12.88117000   -1.67023900 L
 H-H_            -1   31.33055400  -11.70038800   -0.64169500 L
 C-C_R           -1   32.52835400  -10.60804500   -3.39825300 L
 C-C_R           -1   33.67255500  -10.15731400   -4.02999600 L
 H-H_            -1   33.60715500   -9.65930200   -4.83665000 L
 C-C_R           -1   34.90055500  -10.44003100   -3.48265100 L
 H-H_            -1   35.69175500  -10.13468500   -3.91203300 L
 C-C_R           -1   34.99135400  -11.16958700   -2.30003900 L
 H-H_            -1   35.84005400  -11.36700400   -1.92121500 L
 C-C_R           -1   33.83885400  -11.60331700   -1.68727400 L
 H-H_            -1   33.90375300  -12.09375800   -0.87638300 L
 C-C_R           -1   32.57825400  -11.34285500   -2.22040700 L
 O-O_R           -1   31.33055600  -10.09964800   -9.75828700 L
 C-C_R           -1   30.13265500  -10.42885400   -9.13825700 L
 C-C_R           -1   28.98845600   -9.97812200   -9.77000100 L
 H-H_            -1   29.05385600   -9.48011000  -10.57665400 L
 C-C_R           -1   27.76045500  -10.26083800   -9.22265600 L
 H-H_            -1   26.96925600   -9.95549100   -9.65203700 L
 C-C_R           -1   27.66965500  -10.99039400   -8.04004400 L
 H-H_            -1   26.82095500  -11.18781000   -7.66121900 L
 C-C_R           -1   28.82215500  -11.42412500   -7.42727900 L
 H-H_            -1   28.75725400  -11.91456600   -6.61638700 L
 C-C_R           -1   30.08275500  -11.16366400   -7.96041100 L
 C-C_3           -1   31.33055400  -11.69342300   -7.33223500 L
 H-H_            -1   31.33055400  -12.70198000   -7.41024200 L
 H-H_            -1   31.33055400  -11.52119800   -6.38169800 L
 C-C_R           -1   32.52835500  -10.42885600   -9.13825700 L
 C-C_R           -1   33.67255600   -9.97812500   -9.77000000 L
 H-H_            -1   33.60715600   -9.48011300  -10.57665400 L
 C-C_R           -1   34.90055500  -10.26084200   -9.22265500 L
 H-H_            -1   35.69175600   -9.95549500   -9.65203600 L
 C-C_R           -1   34.99135500  -10.99039700   -8.04004300 L
 H-H_            -1   35.84005500  -11.18781400   -7.66121800 L
 C-C_R           -1   33.83885500  -11.42412800   -7.42727800 L
 H-H_            -1   33.90375400  -11.91456800   -6.61638600 L
 C-C_R           -1   32.57825500  -11.16366500   -7.96041100 L
 O-O_R           -1  -31.33044200   -2.70067600    1.96387900 L
 C-C_R           -1  -32.52834300   -3.02988200    2.58390900 L
 C-C_R           -1  -33.67254200   -2.57915000    1.95216500 L
 H-H_            -1  -33.60714200   -2.08113800    1.14551100 L
 C-C_R           -1  -34.90054200   -2.86186600    2.49951000 L
 H-H_            -1  -35.69174200   -2.55651900    2.07012800 L
 C-C_R           -1  -34.99134300   -3.59142100    3.68212200 L
 H-H_            -1  -35.84004300   -3.78883700    4.06094600 L
 C-C_R           -1  -33.83884300   -4.02515300    4.29488700 L
 H-H_            -1  -33.90374400   -4.51559300    5.10577800 L
 C-C_R           -1  -32.57824300   -3.76469200    3.76175400 L
 C-C_3           -1  -31.33044300   -4.29445100    4.38993000 L
 H-H_            -1  -31.33044400   -5.30300800    4.31192300 L
 H-H_            -1  -31.33044300   -4.12222600    5.34046700 L
 C-C_R           -1  -30.13264300   -3.02988300    2.58390900 L
 C-C_R           -1  -28.98844200   -2.57915200    1.95216500 L
 H-H_            -1  -29.05384200   -2.08114000    1.14551200 L
 C-C_R           -1  -27.76044200   -2.86186900    2.49951100 L
 H-H_            -1  -26.96924200   -2.55652300    2.07012900 L
 C-C_R           -1  -27.66964300   -3.59142500    3.68212200 L
 H-H_            -1  -26.82094300   -3.78884200    4.06094700 L
 C-C_R           -1  -28.82214300   -4.02515500    4.29488700 L
 H-H_            -1  -28.75724400   -4.51559600    5.10577900 L
 C-C_R           -1  -30.08274300   -3.76469300    3.76175400 L
 O-O_R           -1  -31.33044200   -2.52148600   -3.77612500 L
 C-C_R           -1  -32.52834200   -2.85069200   -3.15609500 L
 C-C_R           -1  -33.67254100   -2.39996100   -3.78783900 L
 H-H_            -1  -33.60714100   -1.90194800   -4.59449300 L
 C-C_R           -1  -34.90054200   -2.68267600   -3.24049400 L
 H-H_            -1  -35.69174100   -2.37732900   -3.66987600 L
 C-C_R           -1  -34.99134200   -3.41223200   -2.05788200 L
 H-H_            -1  -35.84004200   -3.60964800   -1.67905800 L
 C-C_R           -1  -33.83884200   -3.84596300   -1.44511700 L
 H-H_            -1  -33.90374300   -4.33640400   -0.63422500 L
 C-C_R           -1  -32.57824200   -3.58550200   -1.97825000 L
 C-C_3           -1  -31.33044300   -4.11526100   -1.35007300 L
 H-H_            -1  -31.33044300   -5.12381800   -1.42808100 L
 H-H_            -1  -31.33044300   -3.94303600   -0.39953700 L
 C-C_R           -1  -30.13264200   -2.85069400   -3.15609500 L
 C-C_R           -1  -28.98844100   -2.39996300   -3.78783800 L
 H-H_            -1  -29.05384100   -1.90195100   -4.59449200 L
 C-C_R           -1  -27.76044200   -2.68268000   -3.24049300 L
 H-H_            -1  -26.96924100   -2.37733400   -3.66987500 L
 C-C_R           -1  -27.66964200   -3.41223500   -2.05788100 L
 H-H_            -1  -26.82094200   -3.60965200   -1.67905700 L
 C-C_R           -1  -28.82214200   -3.84596600   -1.44511700 L
 H-H_            -1  -28.75724300   -4.33640600   -0.63422500 L
 C-C_R           -1  -30.08274200   -3.58550300   -1.97824900 L
 O-O_R           -1  -31.33044100   -2.34229700   -9.51612900 L
 C-C_R           -1  -32.52834100   -2.67150300   -8.89609900 L
 C-C_R           -1  -33.67254100   -2.22077100   -9.52784300 L
 H-H_            -1  -33.60714000   -1.72275900  -10.33449600 L
 C-C_R           -1  -34.90054100   -2.50348700   -8.98049800 L
 H-H_            -1  -35.69174100   -2.19814000   -9.40987900 L
 C-C_R           -1  -34.99134100   -3.23304200   -7.79788600 L
 H-H_            -1  -35.84004200   -3.43045800   -7.41906100 L
 C-C_R           -1  -33.83884200   -3.66677400   -7.18512100 L
 H-H_            -1  -33.90374200   -4.15721400   -6.37422900 L
 C-C_R           -1  -32.57824100   -3.40631200   -7.71825300 L
 C-C_3           -1  -31.33044200   -3.93607200   -7.09007700 L
 H-H_            -1  -31.33044200   -4.94462900   -7.16808500 L
 H-H_            -1  -31.33044200   -3.76384700   -6.13954000 L
 C-C_R           -1  -30.13264100   -2.67150400   -8.89609900 L
 C-C_R           -1  -28.98844100   -2.22077300   -9.52784200 L
 H-H_            -1  -29.05384000   -1.72276100  -10.33449600 L
 C-C_R           -1  -27.76044100   -2.50349000   -8.98049700 L
 H-H_            -1  -26.96924100   -2.19814400   -9.40987800 L
 C-C_R           -1  -27.66964100   -3.23304600   -7.79788500 L
 H-H_            -1  -26.82094200   -3.43046200   -7.41906000 L
 C-C_R           -1  -28.82214200   -3.66677600   -7.18512000 L
 H-H_            -1  -28.75724200   -4.15721700   -6.37422800 L
 C-C_R           -1  -30.08274100   -3.40631400   -7.71825300 L
 O-O_R           -1  -10.44344200   -2.70068600    1.96388100 L
 C-C_R           -1  -11.64134300   -3.02989200    2.58391100 L
 C-C_R           -1  -12.78554200   -2.57916000    1.95216700 L
 H-H_            -1  -12.72014200   -2.08114800    1.14551400 L
 C-C_R           -1  -14.01354200   -2.86187600    2.49951200 L
 H-H_            -1  -14.80474200   -2.55652900    2.07013100 L
 C-C_R           -1  -14.10434300   -3.59143100    3.68212400 L
 H-H_            -1  -14.95304300   -3.78884700    4.06094900 L
 C-C_R           -1  -12.95184300   -4.02516300    4.29488900 L
 H-H_            -1  -13.01674400   -4.51560400    5.10578100 L
 C-C_R           -1  -11.69124300   -3.76470200    3.76175700 L
 C-C_3           -1  -10.44344300   -4.29446100    4.38993300 L
 H-H_            -1  -10.44344400   -5.30301800    4.31192600 L
 H-H_            -1  -10.44344300   -4.12223600    5.34047000 L
 C-C_R           -1   -9.24564300   -3.02989300    2.58391100 L
 C-C_R           -1   -8.10144200   -2.57916300    1.95216800 L
 H-H_            -1   -8.16684200   -2.08115000    1.14551400 L
 C-C_R           -1   -6.87344200   -2.86187900    2.49951300 L
 H-H_            -1   -6.08224200   -2.55653300    2.07013200 L
 C-C_R           -1   -6.78264300   -3.59143500    3.68212500 L
 H-H_            -1   -5.93394300   -3.78885200    4.06095000 L
 C-C_R           -1   -7.93514300   -4.02516500    4.29489000 L
 H-H_            -1   -7.87024400   -4.51560600    5.10578200 L
 C-C_R           -1   -9.19574300   -3.76470300    3.76175700 L
 O-O_R           -1  -10.44344200   -2.52149700   -3.77612200 L
 C-C_R           -1  -11.64134200   -2.85070300   -3.15609300 L
 C-C_R           -1  -12.78554100   -2.39997100   -3.78783600 L
 H-H_            -1  -12.72014100   -1.90195900   -4.59449000 L
 C-C_R           -1  -14.01354200   -2.68268600   -3.24049200 L
 H-H_            -1  -14.80474100   -2.37733900   -3.66987300 L
 C-C_R           -1  -14.10434200   -3.41224200   -2.05788000 L
 H-H_            -1  -14.95304200   -3.60965800   -1.67905500 L
 C-C_R           -1  -12.95184200   -3.84597300   -1.44511500 L
 H-H_            -1  -13.01674300   -4.33641400   -0.63422300 L
 C-C_R           -1  -11.69124200   -3.58551200   -1.97824700 L
 C-C_3           -1  -10.44344300   -4.11527100   -1.35007100 L
 H-H_            -1  -10.44344300   -5.12382800   -1.42807800 L
 H-H_            -1  -10.44344300   -3.94304700   -0.39953400 L
 C-C_R           -1   -9.24564200   -2.85070400   -3.15609200 L
 C-C_R           -1   -8.10144100   -2.39997300   -3.78783600 L
 H-H_            -1   -8.16684100   -1.90196100   -4.59448900 L
 C-C_R           -1   -6.87344200   -2.68269000   -3.24049100 L
 H-H_            -1   -6.08224100   -2.37734400   -3.66987200 L
 C-C_R           -1   -6.78264200   -3.41224500   -2.05787900 L
 H-H_            -1   -5.93394200   -3.60966200   -1.67905400 L
 C-C_R           -1   -7.93514200   -3.84597600   -1.44511400 L
 H-H_            -1   -7.87024300   -4.33641700   -0.63422200 L
 C-C_R           -1   -9.19574200   -3.58551300   -1.97824700 L
 O-O_R           -1  -10.44344100   -2.34230700   -9.51612600 L
 C-C_R           -1  -11.64134100   -2.67151300   -8.89609600 L
 C-C_R           -1  -12.78554100   -2.22078100   -9.52784000 L
 H-H_            -1  -12.72014000   -1.72276900  -10.33449400 L
 C-C_R           -1  -14.01354100   -2.50349700   -8.98049500 L
 H-H_            -1  -14.80474100   -2.19815000   -9.40987700 L
 C-C_R           -1  -14.10434100   -3.23305200   -7.79788300 L
 H-H_            -1  -14.95304200   -3.43046800   -7.41905900 L
 C-C_R           -1  -12.95184200   -3.66678400   -7.18511800 L
 H-H_            -1  -13.01674200   -4.15722400   -6.37422600 L
 C-C_R           -1  -11.69124100   -3.40632300   -7.71825100 L
 C-C_3           -1  -10.44344200   -3.93608200   -7.09007500 L
 H-H_            -1  -10.44344200   -4.94463900   -7.16808200 L
 H-H_            -1  -10.44344200   -3.76385700   -6.13953800 L
 C-C_R           -1   -9.24564100   -2.67151400   -8.89609600 L
 C-C_R           -1   -8.10144100   -2.22078300   -9.52784000 L
 H-H_            -1   -8.16684000   -1.72277100  -10.33449300 L
 C-C_R           -1   -6.87344100   -2.50350000   -8.98049400 L
 H-H_            -1   -6.08224100   -2.19815400   -9.40987600 L
 C-C_R           -1   -6.78264100   -3.23305600   -7.79788200 L
 H-H_            -1   -5.93394200   -3.43047300   -7.41905800 L
 C-C_R           -1   -7.93514200   -3.66678600   -7.18511800 L
 H-H_            -1   -7.87024200   -4.15722700   -6.37422600 L
 C-C_R           -1   -9.19574100   -3.40632400   -7.71825000 L
 O-O_R           -1   10.44355800   -2.70069600    1.96388400 L
 C-C_R           -1    9.24565700   -3.02990200    2.58391400 L
 C-C_R           -1    8.10145800   -2.57917000    1.95217000 L
 H-H_            -1    8.16685800   -2.08115800    1.14551600 L
 C-C_R           -1    6.87345800   -2.86188600    2.49951500 L
 H-H_            -1    6.08225800   -2.55653900    2.07013300 L
 C-C_R           -1    6.78265700   -3.59144200    3.68212700 L
 H-H_            -1    5.93395700   -3.78885800    4.06095100 L
 C-C_R           -1    7.93515700   -4.02517300    4.29489200 L
 H-H_            -1    7.87025600   -4.51561400    5.10578400 L
 C-C_R           -1    9.19575700   -3.76471200    3.76175900 L
 C-C_3           -1   10.44355700   -4.29447100    4.38993600 L
 H-H_            -1   10.44355600   -5.30302800    4.31192800 L
 H-H_            -1   10.44355700   -4.12224600    5.34047200 L
 C-C_R           -1   11.64135700   -3.02990400    2.58391400 L
 C-C_R           -1   12.78555800   -2.57917300    1.95217000 L
 H-H_            -1   12.72015800   -2.08116100    1.14551700 L
 C-C_R           -1   14.01355800   -2.86189000    2.49951600 L
 H-H_            -1   14.80475800   -2.55654300    2.07013400 L
 C-C_R           -1   14.10435700   -3.59144500    3.68212800 L
 H-H_            -1   14.95305700   -3.78886200    4.06095200 L
 C-C_R           -1   12.95185700   -4.02517600    4.29489200 L
 H-H_            -1   13.01675600   -4.51561600    5.10578400 L
 C-C_R           -1   11.69125700   -3.76471300    3.76176000 L
 O-O_R           -1   10.44355800   -2.52150700   -3.77612000 L
 C-C_R           -1    9.24565800   -2.85071300   -3.15609000 L
 C-C_R           -1    8.10145900   -2.39998100   -3.78783400 L
 H-H_            -1    8.16685900   -1.90196900   -4.59448700 L
 C-C_R           -1    6.87345800   -2.68269600   -3.24048900 L
 H-H_            -1    6.08225900   -2.37735000   -3.66987100 L
 C-C_R           -1    6.78265800   -3.41225200   -2.05787700 L
 H-H_            -1    5.93395800   -3.60966800   -1.67905300 L
 C-C_R           -1    7.93515800   -3.84598400   -1.44511200 L
 H-H_            -1    7.87025700   -4.33642400   -0.63422000 L
 C-C_R           -1    9.19575800   -3.58552200   -1.97824400 L
 C-C_3           -1   10.44355700   -4.11528200   -1.35006800 L
 H-H_            -1   10.44355700   -5.12383900   -1.42807600 L
 H-H_            -1   10.44355700   -3.94305700   -0.39953200 L
 C-C_R           -1   11.64135800   -2.85071400   -3.15609000 L
 C-C_R           -1   12.78555900   -2.39998300   -3.78783300 L
 H-H_            -1   12.72015900   -1.90197100   -4.59448700 L
 C-C_R           -1   14.01355800   -2.68270000   -3.24048800 L
 H-H_            -1   14.80475900   -2.37735400   -3.66987000 L
 C-C_R           -1   14.10435800   -3.41225600   -2.05787600 L
 H-H_            -1   14.95305800   -3.60967200   -1.67905200 L
 C-C_R           -1   12.95185800   -3.84598600   -1.44511100 L
 H-H_            -1   13.01675700   -4.33642700   -0.63422000 L
 C-C_R           -1   11.69125800   -3.58552400   -1.97824400 L
 O-O_R           -1   10.44355900   -2.34231700   -9.51612400 L
 C-C_R           -1    9.24565900   -2.67152300   -8.89609400 L
 C-C_R           -1    8.10145900   -2.22079100   -9.52783800 L
 H-H_            -1    8.16686000   -1.72277900  -10.33449100 L
 C-C_R           -1    6.87345900   -2.50350700   -8.98049300 L
 H-H_            -1    6.08225900   -2.19816000   -9.40987400 L
 C-C_R           -1    6.78265900   -3.23306200   -7.79788100 L
 H-H_            -1    5.93395800   -3.43047800   -7.41905600 L
 C-C_R           -1    7.93515800   -3.66679400   -7.18511600 L
 H-H_            -1    7.87025800   -4.15723500   -6.37422400 L
 C-C_R           -1    9.19575900   -3.40633300   -7.71824800 L
 C-C_3           -1   10.44355800   -3.93609200   -7.09007200 L
 H-H_            -1   10.44355800   -4.94464900   -7.16807900 L
 H-H_            -1   10.44355800   -3.76386700   -6.13953500 L
 C-C_R           -1   11.64135900   -2.67152400   -8.89609400 L
 C-C_R           -1   12.78555900   -2.22079400   -9.52783700 L
 H-H_            -1   12.72016000   -1.72278100  -10.33449100 L
 C-C_R           -1   14.01355900   -2.50351000   -8.98049200 L
 H-H_            -1   14.80475900   -2.19816400   -9.40987300 L
 C-C_R           -1   14.10435900   -3.23306600   -7.79788000 L
 H-H_            -1   14.95305800   -3.43048300   -7.41905500 L
 C-C_R           -1   12.95185800   -3.66679600   -7.18511500 L
 H-H_            -1   13.01675800   -4.15723700   -6.37422300 L
 C-C_R           -1   11.69125900   -3.40633400   -7.71824800 L
 O-O_R           -1   31.33055800   -2.70070600    1.96388700 L
 C-C_R           -1   30.13265700   -3.02991300    2.58391600 L
 C-C_R           -1   28.98845800   -2.57918100    1.95217200 L
 H-H_            -1   29.05385800   -2.08116900    1.14551900 L
 C-C_R           -1   27.76045800   -2.86189600    2.49951700 L
 H-H_            -1   26.96925800   -2.55654900    2.07013600 L
 C-C_R           -1   27.66965700   -3.59145200    3.68212900 L
 H-H_            -1   26.82095700   -3.78886800    4.06095400 L
 C-C_R           -1   28.82215700   -4.02518300    4.29489400 L
 H-H_            -1   28.75725600   -4.51562400    5.10578600 L
 C-C_R           -1   30.08275700   -3.76472200    3.76176200 L
 C-C_3           -1   31.33055700   -4.29448100    4.38993800 L
 H-H_            -1   31.33055600   -5.30303800    4.31193100 L
 H-H_            -1   31.33055700   -4.12225700    5.34047500 L
 C-C_R           -1   32.52835700   -3.02991400    2.58391600 L
 C-C_R           -1   33.67255800   -2.57918300    1.95217300 L
 H-H_            -1   33.60715800   -2.08117100    1.14551900 L
 C-C_R           -1   34.90055800   -2.86190000    2.49951800 L
 H-H_            -1   35.69175800   -2.55655400    2.07013700 L
 C-C_R           -1   34.99135700   -3.59145500    3.68213000 L
 H-H_            -1   35.84005700   -3.78887200    4.06095500 L
 C-C_R           -1   33.83885700   -4.02518600    4.29489500 L
 H-H_            -1   33.90375600   -4.51562600    5.10578700 L
 C-C_R           -1   32.57825700   -3.76472300    3.76176200 L
 O-O_R           -1   31.33055800   -2.52151700   -3.77611700 L
 C-C_R           -1   30.13265800   -2.85072300   -3.15608800 L
 C-C_R           -1   28.98845900   -2.39999100   -3.78783100 L
 H-H_            -1   29.05385900   -1.90197900   -4.59448500 L
 C-C_R           -1   27.76045800   -2.68270700   -3.24048600 L
 H-H_            -1   26.96925900   -2.37736000   -3.66986800 L
 C-C_R           -1   27.66965800   -3.41226200   -2.05787500 L
 H-H_            -1   26.82095800   -3.60967800   -1.67905000 L
 C-C_R           -1   28.82215800   -3.84599400   -1.44511000 L
 H-H_            -1   28.75725700   -4.33643400   -0.63421800 L
 C-C_R           -1   30.08275800   -3.58553300   -1.97824200 L
 C-C_3           -1   31.33055700   -4.11529200   -1.35006600 L
 H-H_            -1   31.33055700   -5.12384900   -1.42807300 L
 H-H_            -1   31.33055700   -3.94306700   -0.39952900 L
 C-C_R           -1   32.52835800   -2.85072400   -3.15608700 L
 C-C_R           -1   33.67255900   -2.39999300   -3.78783100 L
 H-H_            -1   33.60715900   -1.90198100   -4.59448400 L
 C-C_R           -1   34.90055800   -2.68271000   -3.24048600 L
 H-H_            -1   35.69175900   -2.37736400   -3.66986700 L
 C-C_R           -1   34.99135800   -3.41226600   -2.05787400 L
 H-H_            -1   35.84005800   -3.60968300   -1.67904900 L
 C-C_R           -1   33.83885800   -3.84599600   -1.44510900 L
 H-H_            -1   33.90375700   -4.33643700   -0.63421700 L
 C-C_R           -1   32.57825800   -3.58553400   -1.97824200 L
 O-O_R           -1   31.33055900   -2.34232700   -9.51612100 L
 C-C_R           -1   30.13265900   -2.67153300   -8.89609100 L
 C-C_R           -1   28.98845900   -2.22080100   -9.52783500 L
 H-H_            -1   29.05386000   -1.72278900  -10.33448900 L
 C-C_R           -1   27.76045900   -2.50351700   -8.98049000 L
 H-H_            -1   26.96925900   -2.19817000   -9.40987200 L
 C-C_R           -1   27.66965900   -3.23307300   -7.79787800 L
 H-H_            -1   26.82095800   -3.43048900   -7.41905400 L
 C-C_R           -1   28.82215800   -3.66680400   -7.18511300 L
 H-H_            -1   28.75725800   -4.15724500   -6.37422100 L
 C-C_R           -1   30.08275900   -3.40634300   -7.71824600 L
 C-C_3           -1   31.33055800   -3.93610200   -7.09006900 L
 H-H_            -1   31.33055800   -4.94465900   -7.16807700 L
 H-H_            -1   31.33055800   -3.76387700   -6.13953300 L
 C-C_R           -1   32.52835900   -2.67153500   -8.89609100 L
 C-C_R           -1   33.67255900   -2.22080400   -9.52783500 L
 H-H_            -1   33.60716000   -1.72279200  -10.33448800 L
 C-C_R           -1   34.90055900   -2.50352100   -8.98048900 L
 H-H_            -1   35.69175900   -2.19817400   -9.40987100 L
 C-C_R           -1   34.99135900   -3.23307600   -7.79787700 L
 H-H_            -1   35.84005800   -3.43049300   -7.41905300 L
 C-C_R           -1   33.83885800   -3.66680700   -7.18511300 L
 H-H_            -1   33.90375800   -4.15724700   -6.37422100 L
 C-C_R           -1   32.57825900   -3.40634400   -7.71824500 L
 O-O_R           -1  -31.33043900    5.05664500    2.20604400 L
 C-C_R           -1  -32.52833900    4.72743900    2.82607400 L
 C-C_R           -1  -33.67253800    5.17817100    2.19433000 L
 H-H_            -1  -33.60713800    5.67618300    1.38767700 L
 C-C_R           -1  -34.90053900    4.89545500    2.74167500 L
 H-H_            -1  -35.69173900    5.20080200    2.31229400 L
 C-C_R           -1  -34.99133900    4.16590000    3.92428700 L
 H-H_            -1  -35.84003900    3.96848400    4.30311200 L
 C-C_R           -1  -33.83883900    3.73216800    4.53705200 L
 H-H_            -1  -33.90374000    3.24172800    5.34794400 L
 C-C_R           -1  -32.57823900    3.99262900    4.00392000 L
 C-C_3           -1  -31.33044000    3.46287000    4.63209600 L
 H-H_            -1  -31.33044000    2.45431300    4.55408900 L
 H-H_            -1  -31.33044000    3.63509500    5.58263300 L
 C-C_R           -1  -30.13263900    4.72743800    2.82607400 L
 C-C_R           -1  -28.98843800    5.17816900    2.19433100 L
 H-H_            -1  -29.05383800    5.67618100    1.38767700 L
 C-C_R           -1  -27.76043900    4.89545200    2.74167600 L
 H-H_            -1  -26.96923900    5.20079800    2.31229500 L
 C-C_R           -1  -27.66963900    4.16589600    3.92428800 L
 H-H_            -1  -26.82093900    3.96847900    4.30311300 L
 C-C_R           -1  -28.82213900    3.73216600    4.53705300 L
 H-H_            -1  -28.75724000    3.24172500    5.34794500 L
 C-C_R           -1  -30.08273900    3.99262800    4.00392000 L
 O-O_R           -1  -31.33043800    5.23583500   -3.53395900 L
 C-C_R           -1  -32.52833800    4.90662900   -2.91393000 L
 C-C_R           -1  -33.67253800    5.35736000   -3.54567300 L
 H-H_            -1  -33.60713700    5.85537300   -4.35232700 L
 C-C_R           -1  -34.90053800    5.07464500   -2.99832900 L
 H-H_            -1  -35.69173800    5.37999200   -3.42771000 L
 C-C_R           -1  -34.99133800    4.34508900   -1.81571700 L
 H-H_            -1  -35.84003900    4.14767300   -1.43689200 L
 C-C_R           -1  -33.83883900    3.91135800   -1.20295200 L
 H-H_            -1  -33.90373900    3.42091700   -0.39206000 L
 C-C_R           -1  -32.57823900    4.17181900   -1.73608400 L
 C-C_3           -1  -31.33043900    3.64206000   -1.10790800 L
 H-H_            -1  -31.33043900    2.63350300   -1.18591500 L
 H-H_            -1  -31.33043900    3.81428500   -0.15737100 L
 C-C_R           -1  -30.13263800    4.90662700   -2.91392900 L
 C-C_R           -1  -28.98843800    5.35735800   -3.54567300 L
 H-H_            -1  -29.05383700    5.85537000   -4.35232600 L
 C-C_R           -1  -27.76043800    5.07464100   -2.99832800 L
 H-H_            -1  -26.96923800    5.37998700   -3.42770900 L
 C-C_R           -1  -27.66963800    4.34508600   -1.81571600 L
 H-H_            -1  -26.82093900    4.14766900   -1.43689100 L
 C-C_R           -1  -28.82213900    3.91135500   -1.20295100 L
 H-H_            -1  -28.75723900    3.42091500   -0.39205900 L
 C-C_R           -1  -30.08273900    4.17181800   -1.73608400 L
 O-O_R           -1  -31.33043700    5.41502400   -9.27396300 L
 C-C_R           -1  -32.52833700    5.08581800   -8.65393300 L
 C-C_R           -1  -33.67253700    5.53655000   -9.28567700 L
 H-H_            -1  -33.60713700    6.03456200  -10.09233100 L
 C-C_R           -1  -34.90053700    5.25383400   -8.73833200 L
 H-H_            -1  -35.69173700    5.55918100   -9.16771400 L
 C-C_R           -1  -34.99133800    4.52427900   -7.55572000 L
 H-H_            -1  -35.84003800    4.32686300   -7.17689600 L
 C-C_R           -1  -33.83883800    4.09054700   -6.94295500 L
 H-H_            -1  -33.90373800    3.60010700   -6.13206400 L
 C-C_R           -1  -32.57823800    4.35100900   -7.47608800 L
 C-C_3           -1  -31.33043800    3.82124900   -6.84791200 L
 H-H_            -1  -31.33043900    2.81269200   -6.92591900 L
 H-H_            -1  -31.33043800    3.99347400   -5.89737500 L
 C-C_R           -1  -30.13263700    5.08581700   -8.65393300 L
 C-C_R           -1  -28.98843700    5.53654800   -9.28567700 L
 H-H_            -1  -29.05383700    6.03456000  -10.09233000 L
 C-C_R           -1  -27.76043700    5.25383100   -8.73833100 L
 H-H_            -1  -26.96923700    5.55917700   -9.16771300 L
 C-C_R           -1  -27.66963800    4.52427500   -7.55572000 L
 H-H_            -1  -26.82093800    4.32685900   -7.17689500 L
 C-C_R           -1  -28.82213800    4.09054500   -6.94295500 L
 H-H_            -1  -28.75723800    3.60010400   -6.13206300 L
 C-C_R           -1  -30.08273800    4.35100700   -7.47608700 L
 O-O_R           -1  -10.44343900    5.05663500    2.20604700 L
 C-C_R           -1  -11.64133900    4.72742900    2.82607700 L
 C-C_R           -1  -12.78553800    5.17816100    2.19433300 L
 H-H_            -1  -12.72013800    5.67617300    1.38767900 L
 C-C_R           -1  -14.01353900    4.89544500    2.74167800 L
 H-H_            -1  -14.80473900    5.20079200    2.31229600 L
 C-C_R           -1  -14.10433900    4.16589000    3.92429000 L
 H-H_            -1  -14.95303900    3.96847400    4.30311400 L
 C-C_R           -1  -12.95183900    3.73215800    4.53705500 L
 H-H_            -1  -13.01674000    3.24171700    5.34794700 L
 C-C_R           -1  -11.69123900    3.99261900    4.00392200 L
 C-C_3           -1  -10.44344000    3.46286000    4.63209900 L
 H-H_            -1  -10.44344000    2.45430300    4.55409100 L
 H-H_            -1  -10.44344000    3.63508500    5.58263500 L
 C-C_R           -1   -9.24563900    4.72742800    2.82607700 L
 C-C_R           -1   -8.10143800    5.17815800    2.19433300 L
 H-H_            -1   -8.16683800    5.67617100    1.38768000 L
 C-C_R           -1   -6.87343900    4.89544200    2.74167900 L
 H-H_            -1   -6.08223900    5.20078800    2.31229700 L
 C-C_R           -1   -6.78263900    4.16588600    3.92429100 L
 H-H_            -1   -5.93393900    3.96846900    4.30311500 L
 C-C_R           -1   -7.93513900    3.73215600    4.53705500 L
 H-H_            -1   -7.87024000    3.24171500    5.34794700 L
 C-C_R           -1   -9.19573900    3.99261800    4.00392300 L
 O-O_R           -1  -10.44343800    5.23582400   -3.53395700 L
 C-C_R           -1  -11.64133800    4.90661800   -2.91392700 L
 C-C_R           -1  -12.78553800    5.35735000   -3.54567100 L
 H-H_            -1  -12.72013700    5.85536200   -4.35232400 L
 C-C_R           -1  -14.01353800    5.07463500   -2.99832600 L
 H-H_            -1  -14.80473800    5.37998200   -3.42770800 L
 C-C_R           -1  -14.10433800    4.34507900   -1.81571400 L
 H-H_            -1  -14.95303900    4.14766300   -1.43689000 L
 C-C_R           -1  -12.95183900    3.91134800   -1.20294900 L
 H-H_            -1  -13.01673900    3.42090700   -0.39205700 L
 C-C_R           -1  -11.69123900    4.17180900   -1.73608100 L
 C-C_3           -1  -10.44343900    3.64205000   -1.10790500 L
 H-H_            -1  -10.44343900    2.63349300   -1.18591300 L
 H-H_            -1  -10.44343900    3.81427400   -0.15736900 L
 C-C_R           -1   -9.24563800    4.90661700   -2.91392700 L
 C-C_R           -1   -8.10143800    5.35734800   -3.54567000 L
 H-H_            -1   -8.16683700    5.85536000   -4.35232400 L
 C-C_R           -1   -6.87343800    5.07463100   -2.99832500 L
 H-H_            -1   -6.08223800    5.37997700   -3.42770700 L
 C-C_R           -1   -6.78263800    4.34507600   -1.81571300 L
 H-H_            -1   -5.93393900    4.14765900   -1.43688900 L
 C-C_R           -1   -7.93513900    3.91134500   -1.20294800 L
 H-H_            -1   -7.87023900    3.42090400   -0.39205700 L
 C-C_R           -1   -9.19573900    4.17180800   -1.73608100 L
 O-O_R           -1  -10.44343700    5.41501400   -9.27396100 L
 C-C_R           -1  -11.64133700    5.08580800   -8.65393100 L
 C-C_R           -1  -12.78553700    5.53654000   -9.28567500 L
 H-H_            -1  -12.72013700    6.03455200  -10.09232800 L
 C-C_R           -1  -14.01353700    5.25382400   -8.73833000 L
 H-H_            -1  -14.80473700    5.55917100   -9.16771100 L
 C-C_R           -1  -14.10433800    4.52426900   -7.55571800 L
 H-H_            -1  -14.95303800    4.32685300   -7.17689300 L
 C-C_R           -1  -12.95183800    4.09053700   -6.94295300 L
 H-H_            -1  -13.01673800    3.60009700   -6.13206100 L
 C-C_R           -1  -11.69123800    4.35099800   -7.47608500 L
 C-C_3           -1  -10.44343800    3.82123900   -6.84790900 L
 H-H_            -1  -10.44343900    2.81268200   -6.92591600 L
 H-H_            -1  -10.44343800    3.99346400   -5.89737200 L
 C-C_R           -1   -9.24563700    5.08580700   -8.65393100 L
 C-C_R           -1   -8.10143700    5.53653800   -9.28567400 L
 H-H_            -1   -8.16683700    6.03455000  -10.09232800 L
 C-C_R           -1   -6.87343700    5.25382100   -8.73832900 L
 H-H_            -1   -6.08223700    5.55916700   -9.16771000 L
 C-C_R           -1   -6.78263800    4.52426500   -7.55571700 L
 H-H_            -1   -5.93393800    4.32684800   -7.17689200 L
 C-C_R           -1   -7.93513800    4.09053500   -6.94295200 L
 H-H_            -1   -7.87023800    3.60009400   -6.13206000 L
 C-C_R           -1   -9.19573800    4.35099700   -7.47608500 L
 O-O_R           -1   10.44356100    5.05662500    2.20604900 L
 C-C_R           -1    9.24566100    4.72741900    2.82607900 L
 C-C_R           -1    8.10146200    5.17815100    2.19433500 L
 H-H_            -1    8.16686200    5.67616300    1.38768200 L
 C-C_R           -1    6.87346100    4.89543500    2.74168000 L
 H-H_            -1    6.08226100    5.20078200    2.31229900 L
 C-C_R           -1    6.78266100    4.16587900    3.92429200 L
 H-H_            -1    5.93396100    3.96846300    4.30311700 L
 C-C_R           -1    7.93516100    3.73214800    4.53705700 L
 H-H_            -1    7.87026000    3.24170700    5.34794900 L
 C-C_R           -1    9.19576100    3.99260900    4.00392500 L
 C-C_3           -1   10.44356000    3.46285000    4.63210100 L
 H-H_            -1   10.44356000    2.45429300    4.55409400 L
 H-H_            -1   10.44356000    3.63507500    5.58263800 L
 C-C_R           -1   11.64136100    4.72741700    2.82607900 L
 C-C_R           -1   12.78556200    5.17814800    2.19433600 L
 H-H_            -1   12.72016200    5.67616000    1.38768200 L
 C-C_R           -1   14.01356100    4.89543100    2.74168100 L
 H-H_            -1   14.80476100    5.20077800    2.31230000 L
 C-C_R           -1   14.10436100    4.16587600    3.92429300 L
 H-H_            -1   14.95306100    3.96845900    4.30311800 L
 C-C_R           -1   12.95186100    3.73214500    4.53705800 L
 H-H_            -1   13.01676000    3.24170500    5.34795000 L
 C-C_R           -1   11.69126100    3.99260800    4.00392500 L
 O-O_R           -1   10.44356200    5.23581400   -3.53395400 L
 C-C_R           -1    9.24566200    4.90660800   -2.91392500 L
 C-C_R           -1    8.10146200    5.35734000   -3.54566800 L
 H-H_            -1    8.16686300    5.85535200   -4.35232200 L
 C-C_R           -1    6.87346200    5.07462500   -2.99832300 L
 H-H_            -1    6.08226200    5.37997100   -3.42770500 L
 C-C_R           -1    6.78266200    4.34506900   -1.81571200 L
 H-H_            -1    5.93396100    4.14765300   -1.43688700 L
 C-C_R           -1    7.93516100    3.91133700   -1.20294700 L
 H-H_            -1    7.87026100    3.42089700   -0.39205500 L
 C-C_R           -1    9.19576100    4.17179900   -1.73607900 L
 C-C_3           -1   10.44356100    3.64203900   -1.10790300 L
 H-H_            -1   10.44356100    2.63348200   -1.18591000 L
 H-H_            -1   10.44356100    3.81426400   -0.15736600 L
 C-C_R           -1   11.64136200    4.90660700   -2.91392400 L
 C-C_R           -1   12.78556200    5.35733800   -3.54566800 L
 H-H_            -1   12.72016300    5.85535000   -4.35232100 L
 C-C_R           -1   14.01356200    5.07462100   -2.99832300 L
 H-H_            -1   14.80476200    5.37996700   -3.42770400 L
 C-C_R           -1   14.10436200    4.34506500   -1.81571100 L
 H-H_            -1   14.95306100    4.14764900   -1.43688600 L
 C-C_R           -1   12.95186100    3.91133500   -1.20294600 L
 H-H_            -1   13.01676100    3.42089400   -0.39205400 L
 C-C_R           -1   11.69126100    4.17179700   -1.73607900 L
 O-O_R           -1   10.44356300    5.41500400   -9.27395800 L
 C-C_R           -1    9.24566300    5.08579800   -8.65392800 L
 C-C_R           -1    8.10146300    5.53653000   -9.28567200 L
 H-H_            -1    8.16686300    6.03454200  -10.09232600 L
 C-C_R           -1    6.87346300    5.25381400   -8.73832700 L
 H-H_            -1    6.08226300    5.55916100   -9.16770900 L
 C-C_R           -1    6.78266200    4.52425900   -7.55571500 L
 H-H_            -1    5.93396200    4.32684300   -7.17689100 L
 C-C_R           -1    7.93516200    4.09052700   -6.94295000 L
 H-H_            -1    7.87026200    3.60008600   -6.13205800 L
 C-C_R           -1    9.19576200    4.35098800   -7.47608300 L
 C-C_3           -1   10.44356200    3.82122900   -6.84790600 L
 H-H_            -1   10.44356100    2.81267200   -6.92591400 L
 H-H_            -1   10.44356200    3.99345400   -5.89737000 L
 C-C_R           -1   11.64136300    5.08579700   -8.65392800 L
 C-C_R           -1   12.78556300    5.53652700   -9.28567200 L
 H-H_            -1   12.72016300    6.03454000  -10.09232500 L
 C-C_R           -1   14.01356300    5.25381100   -8.73832600 L
 H-H_            -1   14.80476300    5.55915700   -9.16770800 L
 C-C_R           -1   14.10436200    4.52425500   -7.55571400 L
 H-H_            -1   14.95306200    4.32683800   -7.17689000 L
 C-C_R           -1   12.95186200    4.09052500   -6.94295000 L
 H-H_            -1   13.01676200    3.60008400   -6.13205800 L
 C-C_R           -1   11.69126200    4.35098700   -7.47608200 L
 O-O_R           -1   31.33056100    5.05661500    2.20605200 L
 C-C_R           -1   30.13266100    4.72740800    2.82608200 L
 C-C_R           -1   28.98846200    5.17814000    2.19433800 L
 H-H_            -1   29.05386200    5.67615200    1.38768400 L
 C-C_R           -1   27.76046100    4.89542500    2.74168300 L
 H-H_            -1   26.96926100    5.20077200    2.31230100 L
 C-C_R           -1   27.66966100    4.16586900    3.92429500 L
 H-H_            -1   26.82096100    3.96845300    4.30311900 L
 C-C_R           -1   28.82216100    3.73213800    4.53706000 L
 H-H_            -1   28.75726000    3.24169700    5.34795200 L
 C-C_R           -1   30.08276100    3.99259900    4.00392700 L
 C-C_3           -1   31.33056000    3.46284000    4.63210400 L
 H-H_            -1   31.33056000    2.45428300    4.55409600 L
 H-H_            -1   31.33056000    3.63506400    5.58264000 L
 C-C_R           -1   32.52836100    4.72740700    2.82608200 L
 C-C_R           -1   33.67256200    5.17813800    2.19433800 L
 H-H_            -1   33.60716200    5.67615000    1.38768500 L
 C-C_R           -1   34.90056100    4.89542100    2.74168400 L
 H-H_            -1   35.69176100    5.20076700    2.31230200 L
 C-C_R           -1   34.99136100    4.16586600    3.92429600 L
 H-H_            -1   35.84006100    3.96844900    4.30312000 L
 C-C_R           -1   33.83886100    3.73213500    4.53706000 L
 H-H_            -1   33.90376000    3.24169500    5.34795200 L
 C-C_R           -1   32.57826100    3.99259800    4.00392800 L
 O-O_R           -1   31.33056200    5.23580400   -3.53395200 L
 C-C_R           -1   30.13266200    4.90659800   -2.91392200 L
 C-C_R           -1   28.98846200    5.35733000   -3.54566600 L
 H-H_            -1   29.05386300    5.85534200   -4.35231900 L
 C-C_R           -1   27.76046200    5.07461400   -2.99832100 L
 H-H_            -1   26.96926200    5.37996100   -3.42770300 L
 C-C_R           -1   27.66966200    4.34505900   -1.81570900 L
 H-H_            -1   26.82096100    4.14764300   -1.43688500 L
 C-C_R           -1   28.82216100    3.91132700   -1.20294400 L
 H-H_            -1   28.75726100    3.42088700   -0.39205200 L
 C-C_R           -1   30.08276100    4.17178800   -1.73607600 L
 C-C_3           -1   31.33056100    3.64202900   -1.10790000 L
 H-H_            -1   31.33056100    2.63347200   -1.18590800 L
 H-H_            -1   31.33056100    3.81425400   -0.15736300 L
 C-C_R           -1   32.52836200    4.90659700   -2.91392200 L
 C-C_R           -1   33.67256200    5.35732800   -3.54566500 L
 H-H_            -1   33.60716300    5.85534000   -4.35231900 L
 C-C_R           -1   34.90056200    5.07461100   -2.99832000 L
 H-H_            -1   35.69176200    5.37995700   -3.42770100 L
 C-C_R           -1   34.99136200    4.34505500   -1.81570800 L
 H-H_            -1   35.84006100    4.14763800   -1.43688300 L
 C-C_R           -1   33.83886100    3.91132500   -1.20294300 L
 H-H_            -1   33.90376100    3.42088400   -0.39205200 L
 C-C_R           -1   32.57826100    4.17178700   -1.73607600 L
 O-O_R           -1   31.33056300    5.41499400   -9.27395500 L
 C-C_R           -1   30.13266300    5.08578800   -8.65392600 L
 C-C_R           -1   28.98846300    5.53652000   -9.28567000 L
 H-H_            -1   29.05386300    6.03453200  -10.09232300 L
 C-C_R           -1   27.76046300    5.25380400   -8.73832500 L
 H-H_            -1   26.96926300    5.55915100   -9.16770600 L
 C-C_R           -1   27.66966200    4.52424800   -7.55571300 L
 H-H_            -1   26.82096200    4.32683200   -7.17688800 L
 C-C_R           -1   28.82216200    4.09051700   -6.94294800 L
 H-H_            -1   28.75726200    3.60007600   -6.13205600 L
 C-C_R           -1   30.08276200    4.35097800   -7.47608000 L
 C-C_3           -1   31.33056200    3.82121900   -6.84790400 L
 H-H_            -1   31.33056100    2.81266200   -6.92591100 L
 H-H_            -1   31.33056200    3.99344400   -5.89736700 L
 C-C_R           -1   32.52836300    5.08578600   -8.65392500 L
 C-C_R           -1   33.67256300    5.53651700   -9.28566900 L
 H-H_            -1   33.60716300    6.03452900  -10.09232300 L
 C-C_R           -1   34.90056300    5.25380000   -8.73832400 L
 H-H_            -1   35.69176300    5.55914700   -9.16770500 L
 C-C_R           -1   34.99136200    4.52424500   -7.55571200 L
 H-H_            -1   35.84006200    4.32682800   -7.17688700 L
 C-C_R           -1   33.83886200    4.09051400   -6.94294700 L
 H-H_            -1   33.90376200    3.60007400   -6.13205500 L
 C-C_R           -1   32.57826200    4.35097700   -7.47608000 L
 O-O_R           -1  -31.33043500   12.81396600    2.44821000 L
 C-C_R           -1  -32.52833500   12.48476000    3.06824000 L
 C-C_R           -1  -33.67253500   12.93549200    2.43649600 L
 H-H_            -1  -33.60713400   13.43350400    1.62984200 L
 C-C_R           -1  -34.90053500   12.65277600    2.98384100 L
 H-H_            -1  -35.69173500   12.95812300    2.55445900 L
 C-C_R           -1  -34.99133500   11.92322100    4.16645300 L
 H-H_            -1  -35.84003600   11.72580500    4.54527700 L
 C-C_R           -1  -33.83883600   11.48948900    4.77921800 L
 H-H_            -1  -33.90373600   10.99904900    5.59011000 L
 C-C_R           -1  -32.57823600   11.74995000    4.24608500 L
 C-C_3           -1  -31.33043600   11.22019100    4.87426200 L
 H-H_            -1  -31.33043600   10.21163400    4.79625400 L
 H-H_            -1  -31.33043600   11.39241600    5.82479800 L
 C-C_R           -1  -30.13263500   12.48475900    3.06824000 L
 C-C_R           -1  -28.98843500   12.93549000    2.43649600 L
 H-H_            -1  -29.05383400   13.43350200    1.62984300 L
 C-C_R           -1  -27.76043500   12.65277300    2.98384200 L
 H-H_            -1  -26.96923500   12.95811900    2.55446000 L
 C-C_R           -1  -27.66963500   11.92321700    4.16645400 L
 H-H_            -1  -26.82093600   11.72580000    4.54527800 L
 C-C_R           -1  -28.82213600   11.48948700    4.77921800 L
 H-H_            -1  -28.75723600   10.99904600    5.59011000 L
 C-C_R           -1  -30.08273600   11.74994900    4.24608600 L
 O-O_R           -1  -31.33043400   12.99315600   -3.29179400 L
 C-C_R           -1  -32.52833400   12.66395000   -2.67176400 L
 C-C_R           -1  -33.67253400   13.11468100   -3.30350800 L
 H-H_            -1  -33.60713400   13.61269400   -4.11016100 L
 C-C_R           -1  -34.90053400   12.83196600   -2.75616300 L
 H-H_            -1  -35.69173400   13.13731300   -3.18554500 L
 C-C_R           -1  -34.99133500   12.10241000   -1.57355100 L
 H-H_            -1  -35.84003500   11.90499400   -1.19472700 L
 C-C_R           -1  -33.83883500   11.66867900   -0.96078600 L
 H-H_            -1  -33.90373500   11.17823800   -0.14989400 L
 C-C_R           -1  -32.57823500   11.92914000   -1.49391800 L
 C-C_3           -1  -31.33043500   11.39938100   -0.86574200 L
 H-H_            -1  -31.33043600   10.39082400   -0.94375000 L
 H-H_            -1  -31.33043500   11.57160600    0.08479400 L
 C-C_R           -1  -30.13263400   12.66394800   -2.67176400 L
 C-C_R           -1  -28.98843400   13.11467900   -3.30350700 L
 H-H_            -1  -29.05383400   13.61269100   -4.11016100 L
 C-C_R           -1  -27.76043400   12.83196200   -2.75616200 L
 H-H_            -1  -26.96923400   13.13730800   -3.18554400 L
 C-C_R           -1  -27.66963500   12.10240700   -1.57355000 L
 H-H_            -1  -26.82093500   11.90499000   -1.19472600 L
 C-C_R           -1  -28.82213500   11.66867600   -0.96078500 L
 H-H_            -1  -28.75723500   11.17823600   -0.14989400 L
 C-C_R           -1  -30.08273500   11.92913900   -1.49391800 L
 O-O_R           -1  -31.33043300   13.17234500   -9.03179800 L
 C-C_R           -1  -32.52833300   12.84313900   -8.41176800 L
 C-C_R           -1  -33.67253300   13.29387100   -9.04351200 L
 H-H_            -1  -33.60713300   13.79188300   -9.85016500 L
 C-C_R           -1  -34.90053300   13.01115500   -8.49616700 L
 H-H_            -1  -35.69173300   13.31650200   -8.92554800 L
 C-C_R           -1  -34.99133400   12.28160000   -7.31355500 L
 H-H_            -1  -35.84003400   12.08418400   -6.93473000 L
 C-C_R           -1  -33.83883400   11.84786800   -6.70079000 L
 H-H_            -1  -33.90373500   11.35742800   -5.88989800 L
 C-C_R           -1  -32.57823400   12.10833000   -7.23392200 L
 C-C_3           -1  -31.33043400   11.57857000   -6.60574600 L
 H-H_            -1  -31.33043500   10.57001300   -6.68375300 L
 H-H_            -1  -31.33043400   11.75079500   -5.65520900 L
 C-C_R           -1  -30.13263300   12.84313800   -8.41176800 L
 C-C_R           -1  -28.98843300   13.29386900   -9.04351100 L
 H-H_            -1  -29.05383300   13.79188100   -9.85016500 L
 C-C_R           -1  -27.76043300   13.01115200   -8.49616600 L
 H-H_            -1  -26.96923300   13.31649800   -8.92554700 L
 C-C_R           -1  -27.66963400   12.28159600   -7.31355400 L
 H-H_            -1  -26.82093400   12.08418000   -6.93472900 L
 C-C_R           -1  -28.82213400   11.84786600   -6.70078900 L
 H-H_            -1  -28.75723500   11.35742500   -5.88989700 L
 C-C_R           -1  -30.08273400   12.10832800   -7.23392200 L
 O-O_R           -1  -10.44343500   12.81395600    2.44821200 L
 C-C_R           -1  -11.64133500   12.48475000    3.06824200 L
 C-C_R           -1  -12.78553500   12.93548200    2.43649800 L
 H-H_            -1  -12.72013400   13.43349400    1.62984500 L
 C-C_R           -1  -14.01353500   12.65276600    2.98384300 L
 H-H_            -1  -14.80473500   12.95811300    2.55446200 L
 C-C_R           -1  -14.10433500   11.92321100    4.16645500 L
 H-H_            -1  -14.95303600   11.72579500    4.54528000 L
 C-C_R           -1  -12.95183600   11.48947900    4.77922000 L
 H-H_            -1  -13.01673600   10.99903800    5.59011200 L
 C-C_R           -1  -11.69123600   11.74994000    4.24608800 L
 C-C_3           -1  -10.44343600   11.22018100    4.87426400 L
 H-H_            -1  -10.44343600   10.21162400    4.79625700 L
 H-H_            -1  -10.44343600   11.39240600    5.82480100 L
 C-C_R           -1   -9.24563500   12.48474900    3.06824200 L
 C-C_R           -1   -8.10143500   12.93547900    2.43649900 L
 H-H_            -1   -8.16683400   13.43349200    1.62984500 L
 C-C_R           -1   -6.87343500   12.65276300    2.98384400 L
 H-H_            -1   -6.08223500   12.95810900    2.55446300 L
 C-C_R           -1   -6.78263500   11.92320700    4.16645600 L
 H-H_            -1   -5.93393600   11.72579000    4.54528100 L
 C-C_R           -1   -7.93513600   11.48947700    4.77922100 L
 H-H_            -1   -7.87023600   10.99903600    5.59011300 L
 C-C_R           -1   -9.19573600   11.74993900    4.24608800 L
 O-O_R           -1  -10.44343400   12.99314500   -3.29179100 L
 C-C_R           -1  -11.64133400   12.66393900   -2.67176200 L
 C-C_R           -1  -12.78553400   13.11467100   -3.30350500 L
 H-H_            -1  -12.72013400   13.61268300   -4.11015900 L
 C-C_R           -1  -14.01353400   12.83195600   -2.75616000 L
 H-H_            -1  -14.80473400   13.13730300   -3.18554200 L
 C-C_R           -1  -14.10433500   12.10240000   -1.57354900 L
 H-H_            -1  -14.95303500   11.90498400   -1.19472400 L
 C-C_R           -1  -12.95183500   11.66866900   -0.96078400 L
 H-H_            -1  -13.01673500   11.17822800   -0.14989200 L
 C-C_R           -1  -11.69123500   11.92913000   -1.49391600 L
 C-C_3           -1  -10.44343500   11.39937100   -0.86574000 L
 H-H_            -1  -10.44343600   10.39081400   -0.94374700 L
 H-H_            -1  -10.44343500   11.57159500    0.08479700 L
 C-C_R           -1   -9.24563400   12.66393800   -2.67176100 L
 C-C_R           -1   -8.10143400   13.11466900   -3.30350500 L
 H-H_            -1   -8.16683400   13.61268100   -4.11015800 L
 C-C_R           -1   -6.87343400   12.83195200   -2.75616000 L
 H-H_            -1   -6.08223400   13.13729800   -3.18554100 L
 C-C_R           -1   -6.78263500   12.10239700   -1.57354800 L
 H-H_            -1   -5.93393500   11.90498000   -1.19472300 L
 C-C_R           -1   -7.93513500   11.66866600   -0.96078300 L
 H-H_            -1   -7.87023500   11.17822500   -0.14989100 L
 C-C_R           -1   -9.19573500   11.92912900   -1.49391600 L
 O-O_R           -1  -10.44343300   13.17233500   -9.03179500 L
 C-C_R           -1  -11.64133300   12.84312900   -8.41176500 L
 C-C_R           -1  -12.78553300   13.29386100   -9.04350900 L
 H-H_            -1  -12.72013300   13.79187300   -9.85016300 L
 C-C_R           -1  -14.01353300   13.01114500   -8.49616400 L
 H-H_            -1  -14.80473300   13.31649200   -8.92554600 L
 C-C_R           -1  -14.10433400   12.28159000   -7.31355200 L
 H-H_            -1  -14.95303400   12.08417400   -6.93472800 L
 C-C_R           -1  -12.95183400   11.84785800   -6.70078700 L
 H-H_            -1  -13.01673500   11.35741800   -5.88989500 L
 C-C_R           -1  -11.69123400   12.10831900   -7.23392000 L
 C-C_3           -1  -10.44343400   11.57856000   -6.60574300 L
 H-H_            -1  -10.44343500   10.57000300   -6.68375100 L
 H-H_            -1  -10.44343400   11.75078500   -5.65520700 L
 C-C_R           -1   -9.24563300   12.84312800   -8.41176500 L
 C-C_R           -1   -8.10143300   13.29385900   -9.04350900 L
 H-H_            -1   -8.16683300   13.79187100   -9.85016200 L
 C-C_R           -1   -6.87343300   13.01114200   -8.49616300 L
 H-H_            -1   -6.08223300   13.31648800   -8.92554500 L
 C-C_R           -1   -6.78263400   12.28158600   -7.31355100 L
 H-H_            -1   -5.93393400   12.08416900   -6.93472700 L
 C-C_R           -1   -7.93513400   11.84785600   -6.70078700 L
 H-H_            -1   -7.87023500   11.35741500   -5.88989500 L
 C-C_R           -1   -9.19573400   12.10831800   -7.23391900 L
 O-O_R           -1   10.44356500   12.81394600    2.44821500 L
 C-C_R           -1    9.24566500   12.48474000    3.06824500 L
 C-C_R           -1    8.10146500   12.93547200    2.43650100 L
 H-H_            -1    8.16686600   13.43348400    1.62984700 L
 C-C_R           -1    6.87346500   12.65275600    2.98384600 L
 H-H_            -1    6.08226500   12.95810300    2.55446400 L
 C-C_R           -1    6.78266500   11.92320000    4.16645800 L
 H-H_            -1    5.93396400   11.72578400    4.54528200 L
 C-C_R           -1    7.93516400   11.48946900    4.77922300 L
 H-H_            -1    7.87026400   10.99902800    5.59011500 L
 C-C_R           -1    9.19576400   11.74993000    4.24609000 L
 C-C_3           -1   10.44356400   11.22017100    4.87426700 L
 H-H_            -1   10.44356400   10.21161400    4.79625900 L
 H-H_            -1   10.44356400   11.39239600    5.82480300 L
 C-C_R           -1   11.64136500   12.48473800    3.06824500 L
 C-C_R           -1   12.78556500   12.93546900    2.43650100 L
 H-H_            -1   12.72016600   13.43348100    1.62984800 L
 C-C_R           -1   14.01356500   12.65275200    2.98384700 L
 H-H_            -1   14.80476500   12.95809900    2.55446500 L
 C-C_R           -1   14.10436500   11.92319700    4.16645900 L
 H-H_            -1   14.95306400   11.72578000    4.54528300 L
 C-C_R           -1   12.95186400   11.48946600    4.77922300 L
 H-H_            -1   13.01676400   10.99902600    5.59011500 L
 C-C_R           -1   11.69126400   11.74992900    4.24609100 L
 O-O_R           -1   10.44356600   12.99313500   -3.29178900 L
 C-C_R           -1    9.24566600   12.66392900   -2.67175900 L
 C-C_R           -1    8.10146600   13.11466100   -3.30350300 L
 H-H_            -1    8.16686600   13.61267300   -4.11015600 L
 C-C_R           -1    6.87346600   12.83194600   -2.75615800 L
 H-H_            -1    6.08226600   13.13729200   -3.18554000 L
 C-C_R           -1    6.78266500   12.10239000   -1.57354600 L
 H-H_            -1    5.93396500   11.90497400   -1.19472200 L
 C-C_R           -1    7.93516500   11.66865800   -0.96078100 L
 H-H_            -1    7.87026500   11.17821800   -0.14988900 L
 C-C_R           -1    9.19576500   11.92912000   -1.49391300 L
 C-C_3           -1   10.44356500   11.39936000   -0.86573700 L
 H-H_            -1   10.44356400   10.39080300   -0.94374500 L
 H-H_            -1   10.44356500   11.57158500    0.08480000 L
 C-C_R           -1   11.64136600   12.66392800   -2.67175900 L
 C-C_R           -1   12.78556600   13.11465900   -3.30350200 L
 H-H_            -1   12.72016600   13.61267100   -4.11015600 L
 C-C_R           -1   14.01356600   12.83194200   -2.75615700 L
 H-H_            -1   14.80476600   13.13728800   -3.18553800 L
 C-C_R           -1   14.10436500   12.10238600   -1.57354500 L
 H-H_            -1   14.95306500   11.90497000   -1.19472000 L
 C-C_R           -1   12.95186500   11.66865600   -0.96078000 L
 H-H_            -1   13.01676500   11.17821500   -0.14988900 L
 C-C_R           -1   11.69126500   11.92911800   -1.49391300 L
 O-O_R           -1   10.44356700   13.17232500   -9.03179200 L
 C-C_R           -1    9.24566700   12.84311900   -8.41176300 L
 C-C_R           -1    8.10146700   13.29385100   -9.04350700 L
 H-H_            -1    8.16686700   13.79186300   -9.85016000 L
 C-C_R           -1    6.87346700   13.01113500   -8.49616200 L
 H-H_            -1    6.08226700   13.31648200   -8.92554300 L
 C-C_R           -1    6.78266600   12.28158000   -7.31355000 L
 H-H_            -1    5.93396600   12.08416400   -6.93472500 L
 C-C_R           -1    7.93516600   11.84784800   -6.70078500 L
 H-H_            -1    7.87026500   11.35740700   -5.88989300 L
 C-C_R           -1    9.19576600   12.10830900   -7.23391700 L
 C-C_3           -1   10.44356600   11.57855000   -6.60574100 L
 H-H_            -1   10.44356500   10.56999300   -6.68374800 L
 H-H_            -1   10.44356600   11.75077500   -5.65520400 L
 C-C_R           -1   11.64136700   12.84311800   -8.41176200 L
 C-C_R           -1   12.78556700   13.29384800   -9.04350600 L
 H-H_            -1   12.72016700   13.79186100   -9.85016000 L
 C-C_R           -1   14.01356700   13.01113200   -8.49616100 L
 H-H_            -1   14.80476700   13.31647800   -8.92554200 L
 C-C_R           -1   14.10436600   12.28157600   -7.31354900 L
 H-H_            -1   14.95306600   12.08415900   -6.93472400 L
 C-C_R           -1   12.95186600   11.84784600   -6.70078400 L
 H-H_            -1   13.01676500   11.35740500   -5.88989200 L
 C-C_R           -1   11.69126600   12.10830800   -7.23391700 L
 O-O_R           -1   31.33056500   12.81393600    2.44821800 L
 C-C_R           -1   30.13266500   12.48472900    3.06824700 L
 C-C_R           -1   28.98846500   12.93546100    2.43650300 L
 H-H_            -1   29.05386600   13.43347300    1.62985000 L
 C-C_R           -1   27.76046500   12.65274600    2.98384800 L
 H-H_            -1   26.96926500   12.95809300    2.55446700 L
 C-C_R           -1   27.66966500   11.92319000    4.16646000 L
 H-H_            -1   26.82096400   11.72577400    4.54528500 L
 C-C_R           -1   28.82216400   11.48945900    4.77922500 L
 H-H_            -1   28.75726400   10.99901800    5.59011700 L
 C-C_R           -1   30.08276400   11.74992000    4.24609300 L
 C-C_3           -1   31.33056400   11.22016100    4.87426900 L
 H-H_            -1   31.33056400   10.21160400    4.79626200 L
 H-H_            -1   31.33056400   11.39238500    5.82480600 L
 C-C_R           -1   32.52836500   12.48472800    3.06824800 L
 C-C_R           -1   33.67256500   12.93545900    2.43650400 L
 H-H_            -1   33.60716600   13.43347100    1.62985000 L
 C-C_R           -1   34.90056500   12.65274200    2.98384900 L
 H-H_            -1   35.69176500   12.95808800    2.55446800 L
 C-C_R           -1   34.99136500   11.92318700    4.16646100 L
 H-H_            -1   35.84006400   11.72577000    4.54528600 L
 C-C_R           -1   33.83886400   11.48945600    4.77922600 L
 H-H_            -1   33.90376400   10.99901600    5.59011800 L
 C-C_R           -1   32.57826400   11.74991900    4.24609300 L
 O-O_R           -1   31.33056600   12.99312500   -3.29178600 L
 C-C_R           -1   30.13266600   12.66391900   -2.67175600 L
 C-C_R           -1   28.98846600   13.11465100   -3.30350000 L
 H-H_            -1   29.05386600   13.61266300   -4.11015400 L
 C-C_R           -1   27.76046600   12.83193500   -2.75615500 L
 H-H_            -1   26.96926600   13.13728200   -3.18553700 L
 C-C_R           -1   27.66966500   12.10238000   -1.57354300 L
 H-H_            -1   26.82096500   11.90496400   -1.19471900 L
 C-C_R           -1   28.82216500   11.66864800   -0.96077800 L
 H-H_            -1   28.75726500   11.17820800   -0.14988700 L
 C-C_R           -1   30.08276500   11.92910900   -1.49391100 L
 C-C_3           -1   31.33056500   11.39935000   -0.86573500 L
 H-H_            -1   31.33056400   10.39079300   -0.94374200 L
 H-H_            -1   31.33056500   11.57157500    0.08480200 L
 C-C_R           -1   32.52836600   12.66391800   -2.67175600 L
 C-C_R           -1   33.67256600   13.11464900   -3.30350000 L
 H-H_            -1   33.60716600   13.61266100   -4.11015300 L
 C-C_R           -1   34.90056600   12.83193200   -2.75615400 L
 H-H_            -1   35.69176600   13.13727800   -3.18553600 L
 C-C_R           -1   34.99136500   12.10237600   -1.57354300 L
 H-H_            -1   35.84006500   11.90495900   -1.19471800 L
 C-C_R           -1   33.83886500   11.66864600   -0.96077800 L
 H-H_            -1   33.90376500   11.17820500   -0.14988600 L
 C-C_R           -1   32.57826500   11.92910800   -1.49391100 L
 O-O_R           -1   31.33056700   13.17231500   -9.03179000 L
 C-C_R           -1   30.13266700   12.84310900   -8.41176000 L
 C-C_R           -1   28.98846700   13.29384100   -9.04350400 L
 H-H_            -1   29.05386700   13.79185300   -9.85015800 L
 C-C_R           -1   27.76046700   13.01112500   -8.49615900 L
 H-H_            -1   26.96926700   13.31647200   -8.92554100 L
 C-C_R           -1   27.66966600   12.28156900   -7.31354700 L
 H-H_            -1   26.82096600   12.08415300   -6.93472300 L
 C-C_R           -1   28.82216600   11.84783800   -6.70078200 L
 H-H_            -1   28.75726500   11.35739700   -5.88989000 L
 C-C_R           -1   30.08276600   12.10829900   -7.23391500 L
 C-C_3           -1   31.33056600   11.57854000   -6.60573800 L
 H-H_            -1   31.33056500   10.56998300   -6.68374600 L
 H-H_            -1   31.33056600   11.75076500   -5.65520200 L
 C-C_R           -1   32.52836700   12.84310700   -8.41176000 L
 C-C_R           -1   33.67256700   13.29383800   -9.04350300 L
 H-H_            -1   33.60716700   13.79185000   -9.85015700 L
 C-C_R           -1   34.90056700   13.01112100   -8.49615800 L
 H-H_            -1   35.69176700   13.31646800   -8.92554000 L
 C-C_R           -1   34.99136600   12.28156600   -7.31354600 L
 H-H_            -1   35.84006600   12.08414900   -6.93472200 L
 C-C_R           -1   33.83886600   11.84783500   -6.70078200 L
 H-H_            -1   33.90376500   11.35739500   -5.88989000 L
 C-C_R           -1   32.57826600   12.10829800   -7.23391400 L
 O-O_R           -1  -20.88704800  -13.24248400    4.50758800 L
 C-C_R           -1  -19.68914800  -12.95259300    5.14694500 L
 C-C_R           -1  -18.54494800  -13.36304200    4.48831800 L
 H-H_            -1  -18.61034800  -13.80977000    3.65217100 L
 C-C_R           -1  -17.31694800  -13.11501800    5.05223100 L
 H-H_            -1  -16.52574800  -13.39298800    4.60464000 L
 C-C_R           -1  -17.22614800  -12.46064800    6.27804600 L
 H-H_            -1  -16.37744800  -12.28724500    6.66844700 L
 C-C_R           -1  -18.37864700  -12.06598200    6.91667200 L
 H-H_            -1  -18.31374700  -11.62707500    7.75657500 L
 C-C_R           -1  -19.63924800  -12.29268200    6.36833100 L
 C-C_3           -1  -20.88704700  -11.80313600    7.02832700 L
 H-H_            -1  -20.88704700  -10.79167800    7.01338000 L
 H-H_            -1  -20.88704800  -12.03431500    7.96627000 L
 C-C_R           -1  -22.08484800  -12.95259200    5.14694500 L
 C-C_R           -1  -23.22904800  -13.36304000    4.48831700 L
 H-H_            -1  -23.16364800  -13.80976800    3.65217100 L
 C-C_R           -1  -24.45704800  -13.11501400    5.05223000 L
 H-H_            -1  -25.24824800  -13.39298300    4.60463900 L
 C-C_R           -1  -24.54784800  -12.46064400    6.27804500 L
 H-H_            -1  -25.39654800  -12.28724100    6.66844600 L
 C-C_R           -1  -23.39534700  -12.06597900    6.91667100 L
 H-H_            -1  -23.46024700  -11.62707300    7.75657500 L
 C-C_R           -1  -22.13474800  -12.29268100    6.36833000 L
 O-O_R           -1  -20.88704700  -13.06329400   -1.23241500 L
 C-C_R           -1  -19.68914700  -12.77340300   -0.59305900 L
 C-C_R           -1  -18.54494700  -13.18385300   -1.25168600 L
 H-H_            -1  -18.61034700  -13.63058100   -2.08783200 L
 C-C_R           -1  -17.31694700  -12.93582800   -0.68777200 L
 H-H_            -1  -16.52574700  -13.21379800   -1.13536400 L
 C-C_R           -1  -17.22614700  -12.28145800    0.53804200 L
 H-H_            -1  -16.37744700  -12.10805600    0.92844300 L
 C-C_R           -1  -18.37864700  -11.88679200    1.17666800 L
 H-H_            -1  -18.31374700  -11.44788500    2.01657200 L
 C-C_R           -1  -19.63924700  -12.11349200    0.62832700 L
 C-C_3           -1  -20.88704700  -11.62394700    1.28832300 L
 H-H_            -1  -20.88704600  -10.61248800    1.27337600 L
 H-H_            -1  -20.88704700  -11.85512600    2.22626700 L
 C-C_R           -1  -22.08484700  -12.77340200   -0.59305900 L
 C-C_R           -1  -23.22904700  -13.18385100   -1.25168700 L
 H-H_            -1  -23.16364700  -13.63057800   -2.08783300 L
 C-C_R           -1  -24.45704700  -12.93582500   -0.68777300 L
 H-H_            -1  -25.24824700  -13.21379400   -1.13536500 L
 C-C_R           -1  -24.54784700  -12.28145500    0.53804200 L
 H-H_            -1  -25.39654700  -12.10805100    0.92844200 L
 C-C_R           -1  -23.39534700  -11.88679000    1.17666700 L
 H-H_            -1  -23.46024700  -11.44788300    2.01657100 L
 C-C_R           -1  -22.13474700  -12.11349100    0.62832700 L
 O-O_R           -1  -20.88704600  -12.88410500   -6.97241900 L
 C-C_R           -1  -19.68914600  -12.59421400   -6.33306200 L
 C-C_R           -1  -18.54494600  -13.00466300   -6.99169000 L
 H-H_            -1  -18.61034600  -13.45139100   -7.82783600 L
 C-C_R           -1  -17.31694600  -12.75663900   -6.42777600 L
 H-H_            -1  -16.52574600  -13.03460800   -6.87536700 L
 C-C_R           -1  -17.22614600  -12.10226900   -5.20196100 L
 H-H_            -1  -16.37744600  -11.92886600   -4.81156100 L
 C-C_R           -1  -18.37864600  -11.70760300   -4.56333600 L
 H-H_            -1  -18.31374600  -11.26869600   -3.72343200 L
 C-C_R           -1  -19.63924600  -11.93430300   -5.11167700 L
 C-C_3           -1  -20.88704600  -11.44475700   -4.45168100 L
 H-H_            -1  -20.88704500  -10.43329800   -4.46662800 L
 H-H_            -1  -20.88704600  -11.67593600   -3.51373700 L
 C-C_R           -1  -22.08484600  -12.59421300   -6.33306300 L
 C-C_R           -1  -23.22904600  -13.00466100   -6.99169000 L
 H-H_            -1  -23.16364600  -13.45138900   -7.82783700 L
 C-C_R           -1  -24.45704600  -12.75663500   -6.42777700 L
 H-H_            -1  -25.24824600  -13.03460400   -6.87536800 L
 C-C_R           -1  -24.54784600  -12.10226500   -5.20196200 L
 H-H_            -1  -25.39654600  -11.92886200   -4.81156200 L
 C-C_R           -1  -23.39534600  -11.70760000   -4.56333700 L
 H-H_            -1  -23.46024600  -11.26869300   -3.72343300 L
 C-C_R           -1  -22.13474600  -11.93430100   -5.11167700 L
 O-O_R           -1   -0.00004800  -13.24249400    4.50759100 L
 C-C_R           -1    1.19785200  -12.95260300    5.14694800 L
 C-C_R           -1    2.34205200  -13.36305300    4.48832000 L
 H-H_            -1    2.27665200  -13.80978000    3.65217400 L
 C-C_R           -1    3.57005200  -13.11502800    5.05223400 L
 H-H_            -1    4.36125200  -13.39299800    4.60464300 L
 C-C_R           -1    3.66085200  -12.46065800    6.27804900 L
 H-H_            -1    4.50955200  -12.28725500    6.66844900 L
 C-C_R           -1    2.50835300  -12.06599200    6.91667400 L
 H-H_            -1    2.57325300  -11.62708500    7.75657800 L
 C-C_R           -1    1.24775200  -12.29269200    6.36833300 L
 C-C_3           -1   -0.00004700  -11.80314700    7.02833000 L
 H-H_            -1   -0.00004700  -10.79168800    7.01338200 L
 H-H_            -1   -0.00004800  -12.03432500    7.96627300 L
 C-C_R           -1   -1.19784800  -12.95260200    5.14694700 L
 C-C_R           -1   -2.34204800  -13.36305000    4.48832000 L
 H-H_            -1   -2.27664800  -13.80977800    3.65217300 L
 C-C_R           -1   -3.57004800  -13.11502500    5.05223300 L
 H-H_            -1   -4.36124800  -13.39299400    4.60464200 L
 C-C_R           -1   -3.66084800  -12.46065400    6.27804800 L
 H-H_            -1   -4.50954800  -12.28725100    6.66844800 L
 C-C_R           -1   -2.50834700  -12.06598900    6.91667300 L
 H-H_            -1   -2.57324700  -11.62708300    7.75657700 L
 C-C_R           -1   -1.24774800  -12.29269100    6.36833300 L
 O-O_R           -1   -0.00004700  -13.06330500   -1.23241300 L
 C-C_R           -1    1.19785300  -12.77341400   -0.59305600 L
 C-C_R           -1    2.34205300  -13.18386300   -1.25168400 L
 H-H_            -1    2.27665300  -13.63059100   -2.08783000 L
 C-C_R           -1    3.57005300  -12.93583800   -0.68777000 L
 H-H_            -1    4.36125300  -13.21380800   -1.13536100 L
 C-C_R           -1    3.66085300  -12.28146800    0.53804500 L
 H-H_            -1    4.50955300  -12.10806600    0.92844600 L
 C-C_R           -1    2.50835300  -11.88680200    1.17667000 L
 H-H_            -1    2.57325300  -11.44789600    2.01657400 L
 C-C_R           -1    1.24775300  -12.11350200    0.62833000 L
 C-C_3           -1   -0.00004700  -11.62395700    1.28832600 L
 H-H_            -1   -0.00004600  -10.61249800    1.27337900 L
 H-H_            -1   -0.00004700  -11.85513600    2.22626900 L
 C-C_R           -1   -1.19784700  -12.77341200   -0.59305600 L
 C-C_R           -1   -2.34204700  -13.18386100   -1.25168400 L
 H-H_            -1   -2.27664700  -13.63058900   -2.08783000 L
 C-C_R           -1   -3.57004700  -12.93583500   -0.68777100 L
 H-H_            -1   -4.36124700  -13.21380400   -1.13536200 L
 C-C_R           -1   -3.66084700  -12.28146500    0.53804400 L
 H-H_            -1   -4.50954700  -12.10806100    0.92844500 L
 C-C_R           -1   -2.50834700  -11.88680000    1.17667000 L
 H-H_            -1   -2.57324700  -11.44789300    2.01657400 L
 C-C_R           -1   -1.24774700  -12.11350100    0.62832900 L
 O-O_R           -1   -0.00004600  -12.88411500   -6.97241700 L
 C-C_R           -1    1.19785400  -12.59422400   -6.33306000 L
 C-C_R           -1    2.34205400  -13.00467400   -6.99168700 L
 H-H_            -1    2.27665400  -13.45140100   -7.82783400 L
 C-C_R           -1    3.57005400  -12.75664900   -6.42777400 L
 H-H_            -1    4.36125400  -13.03461900   -6.87536500 L
 C-C_R           -1    3.66085400  -12.10227900   -5.20195900 L
 H-H_            -1    4.50955400  -11.92887600   -4.81155800 L
 C-C_R           -1    2.50835400  -11.70761300   -4.56333300 L
 H-H_            -1    2.57325400  -11.26870600   -3.72342900 L
 C-C_R           -1    1.24775400  -11.93431300   -5.11167400 L
 C-C_3           -1   -0.00004600  -11.44476700   -4.45167800 L
 H-H_            -1   -0.00004500  -10.43330900   -4.46662500 L
 H-H_            -1   -0.00004600  -11.67594600   -3.51373500 L
 C-C_R           -1   -1.19784600  -12.59422300   -6.33306000 L
 C-C_R           -1   -2.34204600  -13.00467100   -6.99168800 L
 H-H_            -1   -2.27664600  -13.45139900   -7.82783400 L
 C-C_R           -1   -3.57004600  -12.75664500   -6.42777400 L
 H-H_            -1   -4.36124600  -13.03461400   -6.87536600 L
 C-C_R           -1   -3.66084600  -12.10227500   -5.20196000 L
 H-H_            -1   -4.50954600  -11.92887200   -4.81155900 L
 C-C_R           -1   -2.50834600  -11.70761000   -4.56333400 L
 H-H_            -1   -2.57324600  -11.26870400   -3.72343000 L
 C-C_R           -1   -1.24774600  -11.93431200   -5.11167500 L
 O-O_R           -1   20.88695200  -13.24250400    4.50759300 L
 C-C_R           -1   22.08485200  -12.95261300    5.14695000 L
 C-C_R           -1   23.22905200  -13.36306300    4.48832300 L
 H-H_            -1   23.16365200  -13.80979100    3.65217700 L
 C-C_R           -1   24.45705200  -13.11503800    5.05223600 L
 H-H_            -1   25.24825200  -13.39300800    4.60464500 L
 C-C_R           -1   24.54785200  -12.46066800    6.27805100 L
 H-H_            -1   25.39655200  -12.28726600    6.66845200 L
 C-C_R           -1   23.39535300  -12.06600200    6.91667700 L
 H-H_            -1   23.46025300  -11.62709500    7.75658100 L
 C-C_R           -1   22.13475200  -12.29270200    6.36833600 L
 C-C_3           -1   20.88695300  -11.80315700    7.02833200 L
 H-H_            -1   20.88695300  -10.79169800    7.01338500 L
 H-H_            -1   20.88695200  -12.03433500    7.96627500 L
 C-C_R           -1   19.68915200  -12.95261200    5.14695000 L
 C-C_R           -1   18.54495200  -13.36306100    4.48832200 L
 H-H_            -1   18.61035200  -13.80978800    3.65217600 L
 C-C_R           -1   17.31695200  -13.11503500    5.05223600 L
 H-H_            -1   16.52575200  -13.39300400    4.60464400 L
 C-C_R           -1   17.22615200  -12.46066500    6.27805000 L
 H-H_            -1   16.37745200  -12.28726100    6.66845100 L
 C-C_R           -1   18.37865300  -12.06600000    6.91667600 L
 H-H_            -1   18.31375300  -11.62709300    7.75658000 L
 C-C_R           -1   19.63925200  -12.29270100    6.36833600 L
 O-O_R           -1   20.88695300  -13.06331500   -1.23241000 L
 C-C_R           -1   22.08485300  -12.77342400   -0.59305300 L
 C-C_R           -1   23.22905300  -13.18387300   -1.25168100 L
 H-H_            -1   23.16365300  -13.63060100   -2.08782700 L
 C-C_R           -1   24.45705300  -12.93584900   -0.68776700 L
 H-H_            -1   25.24825300  -13.21381800   -1.13535900 L
 C-C_R           -1   24.54785300  -12.28147800    0.53804800 L
 H-H_            -1   25.39655300  -12.10807600    0.92844800 L
 C-C_R           -1   23.39535300  -11.88681200    1.17667300 L
 H-H_            -1   23.46025300  -11.44790600    2.01657700 L
 C-C_R           -1   22.13475300  -12.11351300    0.62833200 L
 C-C_3           -1   20.88695300  -11.62396700    1.28832800 L
 H-H_            -1   20.88695400  -10.61250800    1.27338100 L
 H-H_            -1   20.88695300  -11.85514600    2.22627200 L
 C-C_R           -1   19.68915300  -12.77342300   -0.59305400 L
 C-C_R           -1   18.54495300  -13.18387100   -1.25168200 L
 H-H_            -1   18.61035300  -13.63059900   -2.08782800 L
 C-C_R           -1   17.31695300  -12.93584500   -0.68776800 L
 H-H_            -1   16.52575300  -13.21381400   -1.13536000 L
 C-C_R           -1   17.22615300  -12.28147500    0.53804700 L
 H-H_            -1   16.37745300  -12.10807200    0.92844700 L
 C-C_R           -1   18.37865300  -11.88681000    1.17667200 L
 H-H_            -1   18.31375300  -11.44790300    2.01657600 L
 C-C_R           -1   19.63925300  -12.11351100    0.62833200 L
 O-O_R           -1   20.88695400  -12.88412500   -6.97241400 L
 C-C_R           -1   22.08485400  -12.59423400   -6.33305700 L
 C-C_R           -1   23.22905400  -13.00468400   -6.99168500 L
 H-H_            -1   23.16365400  -13.45141100   -7.82783100 L
 C-C_R           -1   24.45705400  -12.75665900   -6.42777100 L
 H-H_            -1   25.24825400  -13.03462900   -6.87536200 L
 C-C_R           -1   24.54785400  -12.10228900   -5.20195600 L
 H-H_            -1   25.39655400  -11.92888600   -4.81155500 L
 C-C_R           -1   23.39535400  -11.70762300   -4.56333100 L
 H-H_            -1   23.46025400  -11.26871600   -3.72342700 L
 C-C_R           -1   22.13475400  -11.93432300   -5.11167200 L
 C-C_3           -1   20.88695400  -11.44477800   -4.45167500 L
 H-H_            -1   20.88695500  -10.43331900   -4.46662300 L
 H-H_            -1   20.88695400  -11.67595600   -3.51373200 L
 C-C_R           -1   19.68915400  -12.59423300   -6.33305800 L
 C-C_R           -1   18.54495400  -13.00468100   -6.99168500 L
 H-H_            -1   18.61035400  -13.45140900   -7.82783200 L
 C-C_R           -1   17.31695400  -12.75665600   -6.42777200 L
 H-H_            -1   16.52575400  -13.03462500   -6.87536300 L
 C-C_R           -1   17.22615400  -12.10228500   -5.20195700 L
 H-H_            -1   16.37745400  -11.92888200   -4.81155700 L
 C-C_R           -1   18.37865400  -11.70762000   -4.56333100 L
 H-H_            -1   18.31375400  -11.26871400   -3.72342800 L
 C-C_R           -1   19.63925400  -11.93432200   -5.11167200 L
 O-O_R           -1  -20.88704400   -5.48516300    4.74975400 L
 C-C_R           -1  -19.68914400   -5.19527200    5.38911100 L
 C-C_R           -1  -18.54494400   -5.60572100    4.73048300 L
 H-H_            -1  -18.61034400   -6.05244900    3.89433700 L
 C-C_R           -1  -17.31694400   -5.35769700    5.29439700 L
 H-H_            -1  -16.52574400   -5.63566700    4.84680600 L
 C-C_R           -1  -17.22614400   -4.70332700    6.52021200 L
 H-H_            -1  -16.37744400   -4.52992400    6.91061200 L
 C-C_R           -1  -18.37864400   -4.30866100    7.15883700 L
 H-H_            -1  -18.31374400   -3.86975400    7.99874100 L
 C-C_R           -1  -19.63924400   -4.53536100    6.61049600 L
 C-C_3           -1  -20.88704400   -4.04581500    7.27049200 L
 H-H_            -1  -20.88704300   -3.03435700    7.25554500 L
 H-H_            -1  -20.88704400   -4.27699400    8.20843600 L
 C-C_R           -1  -22.08484400   -5.19527100    5.38911000 L
 C-C_R           -1  -23.22904400   -5.60581900    4.73047900 L
 H-H_            -1  -23.16364400   -6.05244700    3.89433600 L
 C-C_R           -1  -24.45704400   -5.35769300    5.29439600 L
 H-H_            -1  -25.24824400   -5.63576200    4.84680100 L
 C-C_R           -1  -24.54784400   -4.70342300    6.52020800 L
 H-H_            -1  -25.39654400   -4.52992000    6.91061100 L
 C-C_R           -1  -23.39534400   -4.30875800    7.15883300 L
 H-H_            -1  -23.46024400   -3.86975200    7.99874000 L
 C-C_R           -1  -22.13474400   -4.53546000    6.61049300 L
 O-O_R           -1  -20.88704300   -5.30597300   -0.99025000 L
 C-C_R           -1  -19.68914300   -5.01608200   -0.35089300 L
 C-C_R           -1  -18.54494300   -5.42653200   -1.00952100 L
 H-H_            -1  -18.61034300   -5.87326000   -1.84566700 L
 C-C_R           -1  -17.31694300   -5.17850700   -0.44560700 L
 H-H_            -1  -16.52574300   -5.45647700   -0.89319800 L
 C-C_R           -1  -17.22614300   -4.52413700    0.78020800 L
 H-H_            -1  -16.37744300   -4.35073500    1.17060900 L
 C-C_R           -1  -18.37864300   -4.12947100    1.41883300 L
 H-H_            -1  -18.31374300   -3.69056400    2.25873700 L
 C-C_R           -1  -19.63924300   -4.35617100    0.87049300 L
 C-C_3           -1  -20.88704300   -3.86662600    1.53048900 L
 H-H_            -1  -20.88704200   -2.85516700    1.51554100 L
 H-H_            -1  -20.88704300   -4.09780500    2.46843200 L
 C-C_R           -1  -22.08484300   -5.01608100   -0.35089300 L
 C-C_R           -1  -23.22904300   -5.42663000   -1.00952400 L
 H-H_            -1  -23.16364300   -5.87325700   -1.84566700 L
 C-C_R           -1  -24.45704300   -5.17850400   -0.44560800 L
 H-H_            -1  -25.24824300   -5.45657300   -0.89320200 L
 C-C_R           -1  -24.54784300   -4.52423400    0.78020400 L
 H-H_            -1  -25.39654300   -4.35073000    1.17060800 L
 C-C_R           -1  -23.39534300   -4.12956900    1.41883000 L
 H-H_            -1  -23.46024300   -3.69056200    2.25873700 L
 C-C_R           -1  -22.13474300   -4.35627000    0.87048900 L
 O-O_R           -1  -20.88704200   -5.12678400   -6.73025400 L
 C-C_R           -1  -19.68914200   -4.83689300   -6.09089700 L
 C-C_R           -1  -18.54494200   -5.24734200   -6.74952400 L
 H-H_            -1  -18.61034300   -5.69407000   -7.58567100 L
 C-C_R           -1  -17.31694200   -4.99931800   -6.18561100 L
 H-H_            -1  -16.52574300   -5.27728700   -6.63320200 L
 C-C_R           -1  -17.22614200   -4.34494800   -4.95979600 L
 H-H_            -1  -16.37744200   -4.17154500   -4.56939500 L
 C-C_R           -1  -18.37864200   -3.95028200   -4.32117000 L
 H-H_            -1  -18.31374200   -3.51137500   -3.48126600 L
 C-C_R           -1  -19.63924200   -4.17698200   -4.86951100 L
 C-C_3           -1  -20.88704200   -3.68743600   -4.20951500 L
 H-H_            -1  -20.88704200   -2.67597700   -4.22446200 L
 H-H_            -1  -20.88704200   -3.91861500   -3.27157200 L
 C-C_R           -1  -22.08484200   -4.83689200   -6.09089700 L
 C-C_R           -1  -23.22904200   -5.24734000   -6.74952500 L
 H-H_            -1  -23.16364300   -5.69406800   -7.58567100 L
 C-C_R           -1  -24.45704200   -4.99931400   -6.18561200 L
 H-H_            -1  -25.24824300   -5.27728300   -6.63320300 L
 C-C_R           -1  -24.54784200   -4.34504400   -4.95980000 L
 H-H_            -1  -25.39654200   -4.17154100   -4.56939600 L
 C-C_R           -1  -23.39534200   -3.95037900   -4.32117400 L
 H-H_            -1  -23.46024200   -3.51137200   -3.48126700 L
 C-C_R           -1  -22.13474200   -4.17708000   -4.86951500 L
 O-O_R           -1   -0.00004400   -5.48517300    4.74975600 L
 C-C_R           -1    1.19785600   -5.19528200    5.38911300 L
 C-C_R           -1    2.34205600   -5.60573200    4.73048600 L
 H-H_            -1    2.27665600   -6.05245900    3.89434000 L
 C-C_R           -1    3.57005600   -5.35770700    5.29439900 L
 H-H_            -1    4.36125600   -5.63567700    4.84680800 L
 C-C_R           -1    3.66085600   -4.70333700    6.52021400 L
 H-H_            -1    4.50955600   -4.52993400    6.91061500 L
 C-C_R           -1    2.50835600   -4.30867100    7.15884000 L
 H-H_            -1    2.57325600   -3.86976400    7.99874400 L
 C-C_R           -1    1.24775600   -4.53537100    6.61049900 L
 C-C_3           -1   -0.00004400   -4.04582600    7.27049500 L
 H-H_            -1   -0.00004300   -3.03436700    7.25554800 L
 H-H_            -1   -0.00004400   -4.27700400    8.20843800 L
 C-C_R           -1   -1.19784400   -5.19528100    5.38911300 L
 C-C_R           -1   -2.34204400   -5.60572900    4.73048500 L
 H-H_            -1   -2.27664400   -6.05245700    3.89433900 L
 C-C_R           -1   -3.57004400   -5.35770400    5.29439900 L
 H-H_            -1   -4.36124400   -5.63567300    4.84680700 L
 C-C_R           -1   -3.66084400   -4.70333300    6.52021300 L
 H-H_            -1   -4.50954400   -4.52993000    6.91061400 L
 C-C_R           -1   -2.50834400   -4.30866800    7.15883900 L
 H-H_            -1   -2.57324400   -3.86976200    7.99874300 L
 C-C_R           -1   -1.24774400   -4.53537000    6.61049900 L
 O-O_R            0    0.00038400   -5.17029100   -0.99371100 H
 C-C_R            0    1.18631800   -4.93674400   -0.35005700 H
 C-C_R            0    2.34396700   -5.34798000   -1.01540200 H
 H-H_             0    2.23964800   -5.80323100   -1.99810400 H
 C-C_R            0    3.58901300   -5.15700400   -0.42270500 H
 H-H_             0    4.48870800   -5.48124100   -0.94887500 H
 C-C_R            0    3.67608000   -4.55674000    0.83787200 H
 H-H_             0    4.64616800   -4.40565200    1.31225700 H
 C-C_R            0    2.51363500   -4.13661900    1.48456000 H
 H-H_             0    2.57888900   -3.63495600    2.45189400 H
 C-C_R            0    1.25230400   -4.31019800    0.90129400 H
 C-C_3            0    0.00046600   -3.76912000    1.53937300 H
 H-H_             0    0.00059500   -2.67072300    1.43675300 H
 H-H_             0    0.00044000   -3.95251700    2.62328100 H
 C-C_R            0   -1.18551900   -4.93671500   -0.34999800 H
 C-C_R            0   -2.34318900   -5.34803900   -1.01523600 H
 H-H_             0   -2.23889300   -5.80343400   -1.99786300 H
 C-C_R            0   -3.58821800   -5.15706600   -0.42247700 H
 H-H_             0   -4.48790900   -5.48140100   -0.94859100 H
 C-C_R            0   -3.67523000   -4.55671800    0.83805900 H
 H-H_             0   -4.64529200   -4.40563600    1.31252200 H
 C-C_R            0   -2.51274900   -4.13650900    1.48464900 H
 H-H_             0   -2.57798500   -3.63486900    2.45200400 H
 C-C_R            0   -1.25144300   -4.31009900    0.90133400 H
 O-O_R           -1   -0.00004200   -5.12679400   -6.73025100 L
 C-C_R           -1    1.19785800   -4.83690300   -6.09089400 L
 C-C_R           -1    2.34205800   -5.24735300   -6.74952200 L
 H-H_            -1    2.27665700   -5.69408000   -7.58566800 L
 C-C_R           -1    3.57005800   -4.99932800   -6.18560800 L
 H-H_            -1    4.36125700   -5.27729800   -6.63319900 L
 C-C_R           -1    3.66085800   -4.34495800   -4.95979300 L
 H-H_            -1    4.50955800   -4.17155500   -4.56939200 L
 C-C_R           -1    2.50835800   -3.95029200   -4.32116800 L
 H-H_            -1    2.57325800   -3.51138500   -3.48126400 L
 C-C_R           -1    1.24775800   -4.17699200   -4.86950900 L
 C-C_3           -1   -0.00004200   -3.68744600   -4.20951200 L
 H-H_            -1   -0.00004200   -2.67598800   -4.22446000 L
 H-H_            -1   -0.00004200   -3.91862500   -3.27156900 L
 C-C_R           -1   -1.19784200   -4.83690200   -6.09089500 L
 C-C_R           -1   -2.34204200   -5.24735000   -6.74952200 L
 H-H_            -1   -2.27664300   -5.69407800   -7.58566900 L
 C-C_R           -1   -3.57004200   -4.99932400   -6.18560900 L
 H-H_            -1   -4.36124300   -5.27729300   -6.63320000 L
 C-C_R           -1   -3.66084200   -4.34495400   -4.95979400 L
 H-H_            -1   -4.50954200   -4.17155100   -4.56939400 L
 C-C_R           -1   -2.50834200   -3.95028900   -4.32116800 L
 H-H_            -1   -2.57324200   -3.51138300   -3.48126500 L
 C-C_R           -1   -1.24774200   -4.17699100   -4.86950900 L
 O-O_R           -1   20.88695600   -5.48518300    4.74975900 L
 C-C_R           -1   22.08485600   -5.19529200    5.38911600 L
 C-C_R           -1   23.22905600   -5.60574200    4.73048800 L
 H-H_            -1   23.16365600   -6.05247000    3.89434200 L
 C-C_R           -1   24.45705600   -5.35771700    5.29440200 L
 H-H_            -1   25.24825600   -5.63568700    4.84681100 L
 C-C_R           -1   24.54785600   -4.70334700    6.52021700 L
 H-H_            -1   25.39655600   -4.52994500    6.91061800 L
 C-C_R           -1   23.39535600   -4.30868100    7.15884200 L
 H-H_            -1   23.46025600   -3.86977400    7.99874600 L
 C-C_R           -1   22.13475600   -4.53538100    6.61050100 L
 C-C_3           -1   20.88695600   -4.04583600    7.27049800 L
 H-H_            -1   20.88695700   -3.03437700    7.25555000 L
 H-H_            -1   20.88695600   -4.27701400    8.20844100 L
 C-C_R           -1   19.68915600   -5.19529100    5.38911500 L
 C-C_R           -1   18.54495600   -5.60574000    4.73048800 L
 H-H_            -1   18.61035600   -6.05246700    3.89434100 L
 C-C_R           -1   17.31695600   -5.35771400    5.29440100 L
 H-H_            -1   16.52575600   -5.63568300    4.84681000 L
 C-C_R           -1   17.22615600   -4.70334400    6.52021600 L
 H-H_            -1   16.37745600   -4.52994000    6.91061600 L
 C-C_R           -1   18.37865600   -4.30867900    7.15884200 L
 H-H_            -1   18.31375600   -3.86977200    7.99874500 L
 C-C_R           -1   19.63925600   -4.53538000    6.61050100 L
 O-O_R           -1   20.88695700   -5.30599400   -0.99024500 L
 C-C_R           -1   22.08485700   -5.01610300   -0.35088800 L
 C-C_R           -1   23.22905700   -5.42655200   -1.00951600 L
 H-H_            -1   23.16365700   -5.87328000   -1.84566200 L
 C-C_R           -1   24.45705700   -5.17852800   -0.44560200 L
 H-H_            -1   25.24825700   -5.45649700   -0.89319300 L
 C-C_R           -1   24.54785700   -4.52415700    0.78021300 L
 H-H_            -1   25.39655700   -4.35075500    1.17061400 L
 C-C_R           -1   23.39535700   -4.12949100    1.41883800 L
 H-H_            -1   23.46025700   -3.69058500    2.25874200 L
 C-C_R           -1   22.13475700   -4.35619200    0.87049800 L
 C-C_3           -1   20.88695700   -3.86664600    1.53049400 L
 H-H_            -1   20.88695800   -2.85518700    1.51554700 L
 H-H_            -1   20.88695700   -4.09782500    2.46843700 L
 C-C_R           -1   19.68915700   -5.01610200   -0.35088800 L
 C-C_R           -1   18.54495700   -5.42655000   -1.00951600 L
 H-H_            -1   18.61035700   -5.87327800   -1.84566200 L
 C-C_R           -1   17.31695700   -5.17852400   -0.44560300 L
 H-H_            -1   16.52575700   -5.45649300   -0.89319400 L
 C-C_R           -1   17.22615700   -4.52415400    0.78021200 L
 H-H_            -1   16.37745700   -4.35075100    1.17061300 L
 C-C_R           -1   18.37865700   -4.12948900    1.41883800 L
 H-H_            -1   18.31375700   -3.69058200    2.25874200 L
 C-C_R           -1   19.63925700   -4.35619000    0.87049700 L
 O-O_R           -1   20.88695800   -5.12680400   -6.73024800 L
 C-C_R           -1   22.08485800   -4.83691300   -6.09089200 L
 C-C_R           -1   23.22905800   -5.24736300   -6.74951900 L
 H-H_            -1   23.16365700   -5.69409000   -7.58566500 L
 C-C_R           -1   24.45705800   -4.99933800   -6.18560600 L
 H-H_            -1   25.24825700   -5.27730800   -6.63319700 L
 C-C_R           -1   24.54785800   -4.34496800   -4.95979100 L
 H-H_            -1   25.39655800   -4.17156500   -4.56939000 L
 C-C_R           -1   23.39535800   -3.95030200   -4.32116500 L
 H-H_            -1   23.46025800   -3.51139500   -3.48126100 L
 C-C_R           -1   22.13475800   -4.17700200   -4.86950600 L
 C-C_3           -1   20.88695800   -3.68745700   -4.20951000 L
 H-H_            -1   20.88695800   -2.67599800   -4.22445700 L
 H-H_            -1   20.88695800   -3.91863500   -3.27156700 L
 C-C_R           -1   19.68915800   -4.83691200   -6.09089200 L
 C-C_R           -1   18.54495800   -5.24736000   -6.74952000 L
 H-H_            -1   18.61035700   -5.69408800   -7.58566600 L
 C-C_R           -1   17.31695800   -4.99933500   -6.18560600 L
 H-H_            -1   16.52575700   -5.27730400   -6.63319800 L
 C-C_R           -1   17.22615800   -4.34496400   -4.95979200 L
 H-H_            -1   16.37745800   -4.17156100   -4.56939100 L
 C-C_R           -1   18.37865800   -3.95029900   -4.32116600 L
 H-H_            -1   18.31375800   -3.51139300   -3.48126200 L
 C-C_R           -1   19.63925800   -4.17700100   -4.86950600 L
 O-O_R           -1  -20.88704000    2.27205800    4.99191600 L
 C-C_R           -1  -19.68914000    2.56194900    5.63127300 L
 C-C_R           -1  -18.54494000    2.15160000    4.97264900 L
 H-H_            -1  -18.61034000    1.70487200    4.13650200 L
 C-C_R           -1  -17.31694000    2.39952400    5.53655900 L
 H-H_            -1  -16.52574000    2.12165400    5.08897100 L
 C-C_R           -1  -17.22614000    3.05389400    6.76237400 L
 H-H_            -1  -16.37744000    3.22729700    7.15277500 L
 C-C_R           -1  -18.37864000    3.44856000    7.40099900 L
 H-H_            -1  -18.31374000    3.88746700    8.24090300 L
 C-C_R           -1  -19.63924000    3.22186000    6.85265900 L
 C-C_3           -1  -20.88704000    3.71150600    7.51265800 L
 H-H_            -1  -20.88703900    4.72296400    7.49771100 L
 H-H_            -1  -20.88704000    3.48032700    8.45060100 L
 C-C_R           -1  -22.08484000    2.56195000    5.63127300 L
 C-C_R           -1  -23.22904000    2.15150200    4.97264500 L
 H-H_            -1  -23.16364000    1.70477400    4.13649900 L
 C-C_R           -1  -24.45704000    2.39952800    5.53655800 L
 H-H_            -1  -25.24824000    2.12165900    5.08897000 L
 C-C_R           -1  -24.54784000    3.05389800    6.76237300 L
 H-H_            -1  -25.39654000    3.22730100    7.15277400 L
 C-C_R           -1  -23.39534000    3.44856300    7.40099900 L
 H-H_            -1  -23.46024000    3.88746900    8.24090300 L
 C-C_R           -1  -22.13474000    3.22186100    6.85265800 L
 O-O_R           -1  -20.88703900    2.45124800   -0.74808700 L
 C-C_R           -1  -19.68913900    2.74113900   -0.10873100 L
 C-C_R           -1  -18.54494000    2.33078900   -0.76735500 L
 H-H_            -1  -18.61034000    1.88406100   -1.60350100 L
 C-C_R           -1  -17.31693900    2.57871400   -0.20344400 L
 H-H_            -1  -16.52574000    2.30084400   -0.65103300 L
 C-C_R           -1  -17.22613900    3.23308400    1.02237000 L
 H-H_            -1  -16.37743900    3.40648600    1.41277100 L
 C-C_R           -1  -18.37863900    3.62775000    1.66099600 L
 H-H_            -1  -18.31373900    4.06665700    2.50090000 L
 C-C_R           -1  -19.63923900    3.40105000    1.11265500 L
 C-C_3           -1  -20.88703900    3.89069500    1.77265400 L
 H-H_            -1  -20.88703900    4.90215400    1.75770700 L
 H-H_            -1  -20.88703900    3.65951600    2.71059800 L
 C-C_R           -1  -22.08483900    2.74114000   -0.10873100 L
 C-C_R           -1  -23.22904000    2.33069100   -0.76735900 L
 H-H_            -1  -23.16364000    1.88396400   -1.60350500 L
 C-C_R           -1  -24.45703900    2.57871700   -0.20344500 L
 H-H_            -1  -25.24824000    2.30084800   -0.65103400 L
 C-C_R           -1  -24.54783900    3.23308700    1.02236900 L
 H-H_            -1  -25.39653900    3.40649100    1.41277000 L
 C-C_R           -1  -23.39533900    3.62775200    1.66099500 L
 H-H_            -1  -23.46023900    4.06665900    2.50089900 L
 C-C_R           -1  -22.13473900    3.40105100    1.11265500 L
 O-O_R           -1  -20.88703900    2.63043700   -6.48809100 L
 C-C_R           -1  -19.68913900    2.92032800   -5.84873400 L
 C-C_R           -1  -18.54493900    2.50997900   -6.50735900 L
 H-H_            -1  -18.61033900    2.06325100   -7.34350500 L
 C-C_R           -1  -17.31693900    2.75790300   -5.94344800 L
 H-H_            -1  -16.52573900    2.48003400   -6.39103600 L
 C-C_R           -1  -17.22613900    3.41227400   -4.71763300 L
 H-H_            -1  -16.37743800    3.58567600   -4.32723300 L
 C-C_R           -1  -18.37863800    3.80694000   -4.07900800 L
 H-H_            -1  -18.31373800    4.24584600   -3.23910400 L
 C-C_R           -1  -19.63923800    3.58023900   -4.62734900 L
 C-C_3           -1  -20.88703800    4.06988500   -3.96734900 L
 H-H_            -1  -20.88703800    5.08134400   -3.98229700 L
 H-H_            -1  -20.88703900    3.83870600   -3.02940600 L
 C-C_R           -1  -22.08483900    2.92032900   -5.84873500 L
 C-C_R           -1  -23.22903900    2.50998100   -6.50735900 L
 H-H_            -1  -23.16363900    2.06325300   -7.34350600 L
 C-C_R           -1  -24.45703900    2.75790700   -5.94344900 L
 H-H_            -1  -25.24823900    2.48003800   -6.39103700 L
 C-C_R           -1  -24.54783900    3.41227700   -4.71763400 L
 H-H_            -1  -25.39653800    3.58568000   -4.32723400 L
 C-C_R           -1  -23.39533800    3.80694200   -4.07900900 L
 H-H_            -1  -23.46023800    4.24584900   -3.23910500 L
 C-C_R           -1  -22.13473800    3.58024100   -4.62734900 L
 O-O_R           -1   -0.00004000    2.27214800    4.99192200 L
 C-C_R           -1    1.19786000    2.56203900    5.63127900 L
 C-C_R           -1    2.34206000    2.15158900    4.97265100 L
 H-H_            -1    2.27666000    1.70486200    4.13650500 L
 C-C_R           -1    3.57006000    2.39961400    5.53656500 L
 H-H_            -1    4.36126000    2.12164400    5.08897400 L
 C-C_R           -1    3.66086000    3.05398400    6.76238000 L
 H-H_            -1    4.50956000    3.22738700    7.15278100 L
 C-C_R           -1    2.50836000    3.44865000    7.40100500 L
 H-H_            -1    2.57326000    3.88755700    8.24090900 L
 C-C_R           -1    1.24776000    3.22195000    6.85266400 L
 C-C_3           -1   -0.00004000    3.71149500    7.51266100 L
 H-H_            -1   -0.00003900    4.72295400    7.49771300 L
 H-H_            -1   -0.00004000    3.48031700    8.45060400 L
 C-C_R           -1   -1.19784000    2.56204000    5.63127800 L
 C-C_R           -1   -2.34204000    2.15159200    4.97265100 L
 H-H_            -1   -2.27664000    1.70486400    4.13650400 L
 C-C_R           -1   -3.57004000    2.39961700    5.53656400 L
 H-H_            -1   -4.36124000    2.12164800    5.08897300 L
 C-C_R           -1   -3.66084000    3.05398800    6.76237900 L
 H-H_            -1   -4.50954000    3.22739100    7.15277900 L
 C-C_R           -1   -2.50834000    3.44865300    7.40100500 L
 H-H_            -1   -2.57324000    3.88755900    8.24090800 L
 C-C_R           -1   -1.24774000    3.22195100    6.85266400 L
 O-O_R            0   -0.00070200    2.51358400   -0.79717400 H
 C-C_R            0    1.18706300    2.76481300   -0.16135400 H
 C-C_R            0    2.34582700    2.40449300   -0.85393900 H
 H-H_             0    2.23953600    1.98552700   -1.85155800 H
 C-C_R            0    3.59373900    2.59958200   -0.26906400 H
 H-H_             0    4.49228800    2.30957600   -0.81605300 H
 C-C_R            0    3.68287200    3.15472800    1.01175800 H
 H-H_             0    4.65390600    3.30880700    1.48283700 H
 C-C_R            0    2.51822700    3.52057500    1.68479100 H
 H-H_             0    2.58366100    3.96786500    2.67858800 H
 C-C_R            0    1.25269600    3.34420400    1.11162000 H
 C-C_3            0   -0.00070700    3.83959800    1.78376800 H
 H-H_             0   -0.00089900    4.94224300    1.74604100 H
 H-H_             0   -0.00057000    3.57835300    2.85099000 H
 C-C_R            0   -1.18843300    2.76429800   -0.16109600 H
 C-C_R            0   -2.34718700    2.40364900   -0.85352900 H
 H-H_             0   -2.24089900    1.98481100   -1.85118800 H
 C-C_R            0   -3.59508500    2.59867900   -0.26862200 H
 H-H_             0   -4.49360000    2.30847100   -0.81554600 H
 C-C_R            0   -3.68421700    3.15403000    1.01210800 H
 H-H_             0   -4.65523200    3.30820800    1.48317000 H
 C-C_R            0   -2.51958800    3.52006500    1.68505200 H
 H-H_             0   -2.58505700    3.96753000    2.67877100 H
 C-C_R            0   -1.25406100    3.34378200    1.11184100 H
 O-O_R           -1   -0.00003900    2.63052700   -6.48808600 L
 C-C_R           -1    1.19786100    2.92041800   -5.84872900 L
 C-C_R           -1    2.34206100    2.50996800   -6.50735600 L
 H-H_            -1    2.27666100    2.06324100   -7.34350200 L
 C-C_R           -1    3.57006100    2.75799300   -5.94344300 L
 H-H_            -1    4.36126100    2.48002300   -6.39103400 L
 C-C_R           -1    3.66086100    3.41236300   -4.71762800 L
 H-H_            -1    4.50956200    3.58576600   -4.32722700 L
 C-C_R           -1    2.50836200    3.80702900   -4.07900200 L
 H-H_            -1    2.57326200    4.24593600   -3.23909800 L
 C-C_R           -1    1.24776200    3.58032900   -4.62734300 L
 C-C_3           -1   -0.00003800    4.06987500   -3.96734700 L
 H-H_            -1   -0.00003800    5.08133300   -3.98229400 L
 H-H_            -1   -0.00003900    3.83869600   -3.02940400 L
 C-C_R           -1   -1.19783900    2.92041900   -5.84872900 L
 C-C_R           -1   -2.34203900    2.50997100   -6.50735700 L
 H-H_            -1   -2.27663900    2.06324300   -7.34350300 L
 C-C_R           -1   -3.57003900    2.75799700   -5.94344300 L
 H-H_            -1   -4.36123900    2.48002800   -6.39103500 L
 C-C_R           -1   -3.66083900    3.41236700   -4.71762900 L
 H-H_            -1   -4.50953800    3.58577000   -4.32722800 L
 C-C_R           -1   -2.50833800    3.80703200   -4.07900300 L
 H-H_            -1   -2.57323800    4.24593800   -3.23909900 L
 C-C_R           -1   -1.24773800    3.58033000   -4.62734300 L
 O-O_R           -1   20.88696000    2.27213800    4.99192500 L
 C-C_R           -1   22.08486000    2.56202900    5.63128100 L
 C-C_R           -1   23.22906000    2.15157900    4.97265400 L
 H-H_            -1   23.16366000    1.70485100    4.13650800 L
 C-C_R           -1   24.45706000    2.39960400    5.53656700 L
 H-H_            -1   25.24826000    2.12163400    5.08897600 L
 C-C_R           -1   24.54786000    3.05397400    6.76238200 L
 H-H_            -1   25.39656000    3.22737600    7.15278300 L
 C-C_R           -1   23.39536000    3.44864000    7.40100800 L
 H-H_            -1   23.46026000    3.88754700    8.24091200 L
 C-C_R           -1   22.13476000    3.22194000    6.85266700 L
 C-C_3           -1   20.88696000    3.71148500    7.51266300 L
 H-H_            -1   20.88696100    4.72294400    7.49771600 L
 H-H_            -1   20.88696000    3.48030700    8.45060600 L
 C-C_R           -1   19.68916000    2.56203000    5.63128100 L
 C-C_R           -1   18.54496000    2.15158100    4.97265300 L
 H-H_            -1   18.61036000    1.70485400    4.13650700 L
 C-C_R           -1   17.31696000    2.39960700    5.53656700 L
 H-H_            -1   16.52576000    2.12163800    5.08897500 L
 C-C_R           -1   17.22616000    3.05397700    6.76238100 L
 H-H_            -1   16.37746000    3.22738100    7.15278200 L
 C-C_R           -1   18.37866000    3.44864200    7.40100700 L
 H-H_            -1   18.31376000    3.88754900    8.24091100 L
 C-C_R           -1   19.63926000    3.22194100    6.85266700 L
 O-O_R           -1   20.88696100    2.45132700   -0.74807900 L
 C-C_R           -1   22.08486100    2.74121800   -0.10872200 L
 C-C_R           -1   23.22906000    2.33076900   -0.76735000 L
 H-H_            -1   23.16366000    1.88404100   -1.60349600 L
 C-C_R           -1   24.45706100    2.57879300   -0.20343600 L
 H-H_            -1   25.24826000    2.30082400   -0.65102700 L
 C-C_R           -1   24.54786100    3.23316300    1.02237900 L
 H-H_            -1   25.39656100    3.40656600    1.41277900 L
 C-C_R           -1   23.39536100    3.62783000    1.66100400 L
 H-H_            -1   23.46026100    4.06673600    2.50090800 L
 C-C_R           -1   22.13476100    3.40112900    1.11266300 L
 C-C_3           -1   20.88696100    3.89067500    1.77265900 L
 H-H_            -1   20.88696100    4.90213400    1.75771200 L
 H-H_            -1   20.88696100    3.65949600    2.71060300 L
 C-C_R           -1   19.68916100    2.74121900   -0.10872300 L
 C-C_R           -1   18.54496000    2.33077100   -0.76735100 L
 H-H_            -1   18.61036000    1.88404300   -1.60349700 L
 C-C_R           -1   17.31696100    2.57879700   -0.20343700 L
 H-H_            -1   16.52576000    2.30082800   -0.65102900 L
 C-C_R           -1   17.22616100    3.23316700    1.02237800 L
 H-H_            -1   16.37746100    3.40657000    1.41277800 L
 C-C_R           -1   18.37866100    3.62783200    1.66100300 L
 H-H_            -1   18.31376100    4.06673900    2.50090700 L
 C-C_R           -1   19.63926100    3.40113100    1.11266300 L
 O-O_R           -1   20.88696100    2.63051700   -6.48808300 L
 C-C_R           -1   22.08486100    2.92040800   -5.84872600 L
 C-C_R           -1   23.22906100    2.50995800   -6.50735400 L
 H-H_            -1   23.16366100    2.06323100   -7.34350000 L
 C-C_R           -1   24.45706100    2.75798300   -5.94344000 L
 H-H_            -1   25.24826100    2.48001300   -6.39103100 L
 C-C_R           -1   24.54786100    3.41235300   -4.71762500 L
 H-H_            -1   25.39656200    3.58575600   -4.32722400 L
 C-C_R           -1   23.39536200    3.80701900   -4.07900000 L
 H-H_            -1   23.46026200    4.24592600   -3.23909600 L
 C-C_R           -1   22.13476200    3.58031900   -4.62734100 L
 C-C_3           -1   20.88696200    4.06986400   -3.96734400 L
 H-H_            -1   20.88696200    5.08132300   -3.98229200 L
 H-H_            -1   20.88696100    3.83868600   -3.02940100 L
 C-C_R           -1   19.68916100    2.92040900   -5.84872600 L
 C-C_R           -1   18.54496100    2.50996100   -6.50735400 L
 H-H_            -1   18.61036100    2.06323300   -7.34350000 L
 C-C_R           -1   17.31696100    2.75798600   -5.94344100 L
 H-H_            -1   16.52576100    2.48001700   -6.39103200 L
 C-C_R           -1   17.22616100    3.41235700   -4.71762600 L
 H-H_            -1   16.37746200    3.58576000   -4.32722500 L
 C-C_R           -1   18.37866200    3.80702200   -4.07900000 L
 H-H_            -1   18.31376200    4.24592800   -3.23909600 L
 C-C_R           -1   19.63926200    3.58032000   -4.62734100 L
 O-O_R           -1  -20.88703700   10.02937900    5.23408200 L
 C-C_R           -1  -19.68913600   10.31927000    5.87343900 L
 C-C_R           -1  -18.54493700    9.90882100    5.21481100 L
 H-H_            -1  -18.61033700    9.46209300    4.37866500 L
 C-C_R           -1  -17.31693700   10.15694500    5.77872800 L
 H-H_            -1  -16.52573700    9.87887500    5.33113400 L
 C-C_R           -1  -17.22613600   10.81121500    7.00454000 L
 H-H_            -1  -16.37743600   10.98461800    7.39494000 L
 C-C_R           -1  -18.37863600   11.20588100    7.64316500 L
 H-H_            -1  -18.31373600   11.64478800    8.48306900 L
 C-C_R           -1  -19.63923600   10.97918100    7.09482400 L
 C-C_3           -1  -20.88703600   11.46872700    7.75482000 L
 H-H_            -1  -20.88703600   12.48018600    7.73987300 L
 H-H_            -1  -20.88703600   11.23764800    8.69276700 L
 C-C_R           -1  -22.08483600   10.31927100    5.87343800 L
 C-C_R           -1  -23.22903700    9.90882300    5.21481000 L
 H-H_            -1  -23.16363700    9.46209500    4.37866400 L
 C-C_R           -1  -24.45703700   10.15694900    5.77872700 L
 H-H_            -1  -25.24823700    9.87898000    5.33113600 L
 C-C_R           -1  -24.54783600   10.81121900    7.00453900 L
 H-H_            -1  -25.39653600   10.98462200    7.39493900 L
 C-C_R           -1  -23.39533600   11.20588400    7.64316400 L
 H-H_            -1  -23.46023600   11.64479000    8.48306800 L
 C-C_R           -1  -22.13473600   10.97918200    7.09482400 L
 O-O_R           -1  -20.88703600   10.20856900   -0.50592200 L
 C-C_R           -1  -19.68913600   10.49846000    0.13343500 L
 C-C_R           -1  -18.54493600   10.08801000   -0.52519300 L
 H-H_            -1  -18.61033600    9.64128200   -1.36133900 L
 C-C_R           -1  -17.31693600   10.33613500    0.03872400 L
 H-H_            -1  -16.52573600   10.05806500   -0.40887000 L
 C-C_R           -1  -17.22613600   10.99040500    1.26453600 L
 H-H_            -1  -16.37743600   11.16380700    1.65493700 L
 C-C_R           -1  -18.37863500   11.38507100    1.90316100 L
 H-H_            -1  -18.31373500   11.82397800    2.74306500 L
 C-C_R           -1  -19.63923500   11.15837100    1.35482000 L
 C-C_3           -1  -20.88703500   11.64791600    2.01481700 L
 H-H_            -1  -20.88703500   12.65937500    1.99986900 L
 H-H_            -1  -20.88703600   11.41683700    2.95276300 L
 C-C_R           -1  -22.08483600   10.49846100    0.13343500 L
 C-C_R           -1  -23.22903600   10.08801200   -0.52519300 L
 H-H_            -1  -23.16363600    9.64128500   -1.36133900 L
 C-C_R           -1  -24.45703600   10.33613800    0.03872300 L
 H-H_            -1  -25.24823600   10.05816900   -0.40886800 L
 C-C_R           -1  -24.54783600   10.99040800    1.26453500 L
 H-H_            -1  -25.39653600   11.16381200    1.65493600 L
 C-C_R           -1  -23.39533500   11.38507300    1.90316100 L
 H-H_            -1  -23.46023500   11.82398000    2.74306500 L
 C-C_R           -1  -22.13473500   11.15837200    1.35482000 L
 O-O_R           -1  -20.88703500   10.38775800   -6.24592600 L
 C-C_R           -1  -19.68913500   10.67764900   -5.60656900 L
 C-C_R           -1  -18.54493500   10.26720000   -6.26519600 L
 H-H_            -1  -18.61033500    9.82047200   -7.10134300 L
 C-C_R           -1  -17.31693500   10.51532400   -5.70128000 L
 H-H_            -1  -16.52573500   10.23725500   -6.14887400 L
 C-C_R           -1  -17.22613500   11.16959400   -4.47546800 L
 H-H_            -1  -16.37743500   11.34299700   -4.08506700 L
 C-C_R           -1  -18.37863500   11.56426100   -3.83684200 L
 H-H_            -1  -18.31373500   12.00316700   -2.99693900 L
 C-C_R           -1  -19.63923500   11.33756000   -4.38518300 L
 C-C_3           -1  -20.88703500   11.82710600   -3.72518700 L
 H-H_            -1  -20.88703400   12.83856500   -3.74013400 L
 H-H_            -1  -20.88703500   11.59602700   -2.78724100 L
 C-C_R           -1  -22.08483500   10.67765000   -5.60656900 L
 C-C_R           -1  -23.22903500   10.26720200   -6.26519700 L
 H-H_            -1  -23.16363500    9.82047400   -7.10134300 L
 C-C_R           -1  -24.45703500   10.51532800   -5.70128000 L
 H-H_            -1  -25.24823500   10.23735900   -6.14887200 L
 C-C_R           -1  -24.54783500   11.16959800   -4.47546900 L
 H-H_            -1  -25.39653500   11.34300100   -4.08506800 L
 C-C_R           -1  -23.39533500   11.56426300   -3.83684300 L
 H-H_            -1  -23.46023500   12.00317000   -2.99693900 L
 C-C_R           -1  -22.13473500   11.33756200   -4.38518400 L
 O-O_R           -1   -0.00003700   10.02946900    5.23408800 L
 C-C_R           -1    1.19786400   10.31936000    5.87344400 L
 C-C_R           -1    2.34206300    9.90891000    5.21481700 L
 H-H_            -1    2.27666300    9.46218300    4.37867100 L
 C-C_R           -1    3.57006300   10.15693500    5.77873000 L
 H-H_            -1    4.36126300    9.87896500    5.33113900 L
 C-C_R           -1    3.66086400   10.81130500    7.00454500 L
 H-H_            -1    4.50956400   10.98470800    7.39494600 L
 C-C_R           -1    2.50836400   11.20597100    7.64317100 L
 H-H_            -1    2.57326400   11.64487800    8.48307500 L
 C-C_R           -1    1.24776400   10.97927100    7.09483000 L
 C-C_3           -1   -0.00003600   11.46881600    7.75482600 L
 H-H_            -1   -0.00003600   12.48027500    7.73987900 L
 H-H_            -1   -0.00003600   11.23763800    8.69276900 L
 C-C_R           -1   -1.19783600   10.31936100    5.87344400 L
 C-C_R           -1   -2.34203700    9.90891300    5.21481600 L
 H-H_            -1   -2.27663700    9.46218500    4.37867000 L
 C-C_R           -1   -3.57003700   10.15693800    5.77873000 L
 H-H_            -1   -4.36123700    9.87896900    5.33113800 L
 C-C_R           -1   -3.66083600   10.81130900    7.00454400 L
 H-H_            -1   -4.50953600   10.98471200    7.39494500 L
 C-C_R           -1   -2.50833600   11.20597400    7.64317000 L
 H-H_            -1   -2.57323600   11.64488000    8.48307400 L
 C-C_R           -1   -1.24773600   10.97927200    7.09483000 L
 O-O_R           -1   -0.00003600   10.20865800   -0.50591600 L
 C-C_R           -1    1.19786400   10.49854900    0.13344100 L
 C-C_R           -1    2.34206400   10.08810000   -0.52518700 L
 H-H_            -1    2.27666400    9.64137200   -1.36133300 L
 C-C_R           -1    3.57006400   10.33612500    0.03872700 L
 H-H_            -1    4.36126400   10.05815500   -0.40886400 L
 C-C_R           -1    3.66086400   10.99049500    1.26454200 L
 H-H_            -1    4.50956400   11.16389700    1.65494200 L
 C-C_R           -1    2.50836500   11.38516100    1.90316700 L
 H-H_            -1    2.57326500   11.82406700    2.74307100 L
 C-C_R           -1    1.24776500   11.15846100    1.35482600 L
 C-C_3           -1   -0.00003500   11.64800600    2.01482200 L
 H-H_            -1   -0.00003500   12.65946500    1.99987500 L
 H-H_            -1   -0.00003600   11.41682700    2.95276600 L
 C-C_R           -1   -1.19783600   10.49855100    0.13344000 L
 C-C_R           -1   -2.34203600   10.08810200   -0.52518800 L
 H-H_            -1   -2.27663600    9.64137400   -1.36133400 L
 C-C_R           -1   -3.57003600   10.33612800    0.03872600 L
 H-H_            -1   -4.36123600   10.05815900   -0.40886600 L
 C-C_R           -1   -3.66083600   10.99049800    1.26454100 L
 H-H_            -1   -4.50953600   11.16390200    1.65494100 L
 C-C_R           -1   -2.50833500   11.38516300    1.90316600 L
 H-H_            -1   -2.57323500   11.82407000    2.74307000 L
 C-C_R           -1   -1.24773500   11.15846200    1.35482600 L
 O-O_R           -1   -0.00003500   10.38784800   -6.24592000 L
 C-C_R           -1    1.19786500   10.67773900   -5.60656300 L
 C-C_R           -1    2.34206500   10.26728900   -6.26519100 L
 H-H_            -1    2.27666500    9.82056200   -7.10133700 L
 C-C_R           -1    3.57006500   10.51531400   -5.70127700 L
 H-H_            -1    4.36126500   10.23734400   -6.14886800 L
 C-C_R           -1    3.66086500   11.16968400   -4.47546200 L
 H-H_            -1    4.50956500   11.34308700   -4.08506100 L
 C-C_R           -1    2.50836500   11.56435000   -3.83683700 L
 H-H_            -1    2.57326500   12.00325700   -2.99693300 L
 C-C_R           -1    1.24776500   11.33765000   -4.38517800 L
 C-C_3           -1   -0.00003500   11.82719600   -3.72518100 L
 H-H_            -1   -0.00003400   12.83865400   -3.74012900 L
 H-H_            -1   -0.00003500   11.59601700   -2.78723800 L
 C-C_R           -1   -1.19783500   10.67774000   -5.60656300 L
 C-C_R           -1   -2.34203500   10.26729200   -6.26519100 L
 H-H_            -1   -2.27663500    9.82056400   -7.10133700 L
 C-C_R           -1   -3.57003500   10.51531800   -5.70127800 L
 H-H_            -1   -4.36123500   10.23734900   -6.14886900 L
 C-C_R           -1   -3.66083500   11.16968800   -4.47546300 L
 H-H_            -1   -4.50953500   11.34309100   -4.08506200 L
 C-C_R           -1   -2.50833500   11.56435300   -3.83683700 L
 H-H_            -1   -2.57323500   12.00325900   -2.99693300 L
 C-C_R           -1   -1.24773500   11.33765100   -4.38517800 L
 O-O_R           -1   20.88696300   10.02945900    5.23409000 L
 C-C_R           -1   22.08486400   10.31935000    5.87344700 L
 C-C_R           -1   23.22906300    9.90890000    5.21481900 L
 H-H_            -1   23.16366300    9.46217200    4.37867300 L
 C-C_R           -1   24.45706300   10.15692500    5.77873300 L
 H-H_            -1   25.24826300    9.87895500    5.33114200 L
 C-C_R           -1   24.54786400   10.81129500    7.00454800 L
 H-H_            -1   25.39656400   10.98469700    7.39494900 L
 C-C_R           -1   23.39536400   11.20596100    7.64317300 L
 H-H_            -1   23.46026400   11.64486800    8.48307700 L
 C-C_R           -1   22.13476400   10.97926100    7.09483200 L
 C-C_3           -1   20.88696400   11.46880600    7.75482900 L
 H-H_            -1   20.88696400   12.48026500    7.73988100 L
 H-H_            -1   20.88696400   11.23762800    8.69277200 L
 C-C_R           -1   19.68916400   10.31935100    5.87344700 L
 C-C_R           -1   18.54496300    9.90890200    5.21481900 L
 H-H_            -1   18.61036300    9.46217500    4.37867300 L
 C-C_R           -1   17.31696300   10.15692800    5.77873200 L
 H-H_            -1   16.52576300    9.87895900    5.33114100 L
 C-C_R           -1   17.22616400   10.81129800    7.00454700 L
 H-H_            -1   16.37746400   10.98470200    7.39494800 L
 C-C_R           -1   18.37866400   11.20596300    7.64317300 L
 H-H_            -1   18.31376400   11.64487000    8.48307700 L
 C-C_R           -1   19.63926400   10.97926200    7.09483200 L
 O-O_R           -1   20.88696400   10.20864800   -0.50591400 L
 C-C_R           -1   22.08486400   10.49853900    0.13344300 L
 C-C_R           -1   23.22906400   10.08809000   -0.52518400 L
 H-H_            -1   23.16366400    9.64136200   -1.36133100 L
 C-C_R           -1   24.45706400   10.33611400    0.03872900 L
 H-H_            -1   25.24826400   10.05814500   -0.40886200 L
 C-C_R           -1   24.54786400   10.99048400    1.26454400 L
 H-H_            -1   25.39656400   11.16388700    1.65494500 L
 C-C_R           -1   23.39536500   11.38515100    1.90316900 L
 H-H_            -1   23.46026500   11.82405700    2.74307300 L
 C-C_R           -1   22.13476500   11.15845000    1.35482900 L
 C-C_3           -1   20.88696500   11.64799600    2.01482500 L
 H-H_            -1   20.88696500   12.65945500    1.99987800 L
 H-H_            -1   20.88696400   11.41681700    2.95276800 L
 C-C_R           -1   19.68916400   10.49854000    0.13344300 L
 C-C_R           -1   18.54496400   10.08809200   -0.52518500 L
 H-H_            -1   18.61036400    9.64136400   -1.36133100 L
 C-C_R           -1   17.31696400   10.33611800    0.03872800 L
 H-H_            -1   16.52576400   10.05814900   -0.40886300 L
 C-C_R           -1   17.22616400   10.99048800    1.26454300 L
 H-H_            -1   16.37746400   11.16389100    1.65494400 L
 C-C_R           -1   18.37866500   11.38515300    1.90316900 L
 H-H_            -1   18.31376500   11.82406000    2.74307300 L
 C-C_R           -1   19.63926500   11.15845200    1.35482800 L
 O-O_R           -1   20.88696500   10.38783800   -6.24591700 L
 C-C_R           -1   22.08486500   10.67772900   -5.60656100 L
 C-C_R           -1   23.22906500   10.26727900   -6.26518800 L
 H-H_            -1   23.16366500    9.82055200   -7.10133400 L
 C-C_R           -1   24.45706500   10.51530400   -5.70127400 L
 H-H_            -1   25.24826500   10.23733400   -6.14886600 L
 C-C_R           -1   24.54786500   11.16967400   -4.47546000 L
 H-H_            -1   25.39656500   11.34307700   -4.08505900 L
 C-C_R           -1   23.39536500   11.56434000   -3.83683400 L
 H-H_            -1   23.46026500   12.00324700   -2.99693000 L
 C-C_R           -1   22.13476500   11.33764000   -4.38517500 L
 C-C_3           -1   20.88696500   11.82718500   -3.72517900 L
 H-H_            -1   20.88696600   12.83864400   -3.74012600 L
 H-H_            -1   20.88696500   11.59600700   -2.78723500 L
 C-C_R           -1   19.68916500   10.67773000   -5.60656100 L
 C-C_R           -1   18.54496500   10.26728200   -6.26518900 L
 H-H_            -1   18.61036500    9.82055400   -7.10133500 L
 C-C_R           -1   17.31696500   10.51530700   -5.70127500 L
 H-H_            -1   16.52576500   10.23733800   -6.14886700 L
 C-C_R           -1   17.22616500   11.16967800   -4.47546100 L
 H-H_            -1   16.37746500   11.34308100   -4.08506000 L
 C-C_R           -1   18.37866500   11.56434300   -3.83683500 L
 H-H_            -1   18.31376500   12.00324900   -2.99693100 L
 C-C_R           -1   19.63926500   11.33764100   -4.38517500 L
 O-O_R           -1  -20.88694700   -9.53080700    9.97606500 L
 C-C_R           -1  -22.08484600   -9.20159900    9.35603500 L
 C-C_R           -1  -23.22904700   -9.65233000    9.98777800 L
 H-H_            -1  -23.16364700  -10.15034200   10.79443200 L
 C-C_R           -1  -24.45704600   -9.36961300    9.44043300 L
 H-H_            -1  -25.24824700   -9.67495900    9.86981400 L
 C-C_R           -1  -24.54784600   -8.64005800    8.25782100 L
 H-H_            -1  -25.39654600   -8.44264100    7.87899600 L
 C-C_R           -1  -23.39534600   -8.20632700    7.64505600 L
 H-H_            -1  -23.46024500   -7.71588700    6.83416400 L
 C-C_R           -1  -22.13474600   -8.46679000    8.17818900 L
 C-C_3           -1  -20.88694600   -7.93703200    7.55001300 L
 H-H_            -1  -20.88694500   -6.92847500    7.62802000 L
 H-H_            -1  -20.88694600   -8.10925700    6.59947600 L
 C-C_R           -1  -19.68914600   -9.20160000    9.35603500 L
 C-C_R           -1  -18.54494700   -9.65233200    9.98777900 L
 H-H_            -1  -18.61034700  -10.15034500   10.79443200 L
 C-C_R           -1  -17.31694600   -9.36961700    9.44043400 L
 H-H_            -1  -16.52574700   -9.67496400    9.86981500 L
 C-C_R           -1  -17.22614600   -8.64006100    8.25782200 L
 H-H_            -1  -16.37744600   -8.44264500    7.87899700 L
 C-C_R           -1  -18.37864600   -8.20633000    7.64505700 L
 H-H_            -1  -18.31374500   -7.71588900    6.83416500 L
 C-C_R           -1  -19.63924600   -8.46679100    8.17818900 L
 O-O_R           -1  -20.88694600   -9.35161700    4.23606100 L
 C-C_R           -1  -22.08484600   -9.02241000    3.61603100 L
 C-C_R           -1  -23.22904600   -9.47314100    4.24777400 L
 H-H_            -1  -23.16364600   -9.97115300    5.05442800 L
 C-C_R           -1  -24.45704600   -9.19042400    3.70042900 L
 H-H_            -1  -25.24824600   -9.49577000    4.12981100 L
 C-C_R           -1  -24.54784500   -8.46086800    2.51781700 L
 H-H_            -1  -25.39654500   -8.26345100    2.13899300 L
 C-C_R           -1  -23.39534500   -8.02713800    1.90505300 L
 H-H_            -1  -23.46024500   -7.53669700    1.09416100 L
 C-C_R           -1  -22.13474500   -8.28760000    2.43818500 L
 C-C_3           -1  -20.88694500   -7.75784200    1.81000900 L
 H-H_            -1  -20.88694400   -6.74928500    1.88801700 L
 H-H_            -1  -20.88694500   -7.93006700    0.85947300 L
 C-C_R           -1  -19.68914600   -9.02241100    3.61603100 L
 C-C_R           -1  -18.54494600   -9.47314300    4.24777500 L
 H-H_            -1  -18.61034600   -9.97115500    5.05442900 L
 C-C_R           -1  -17.31694600   -9.19042700    3.70043000 L
 H-H_            -1  -16.52574600   -9.49577400    4.12981200 L
 C-C_R           -1  -17.22614500   -8.46087200    2.51781800 L
 H-H_            -1  -16.37744500   -8.26345600    2.13899400 L
 C-C_R           -1  -18.37864500   -8.02714000    1.90505300 L
 H-H_            -1  -18.31374500   -7.53670000    1.09416100 L
 C-C_R           -1  -19.63924500   -8.28760100    2.43818600 L
 O-O_R           -1  -20.88694500   -9.17242800   -1.50394300 L
 C-C_R           -1  -22.08484500   -8.84322000   -2.12397300 L
 C-C_R           -1  -23.22904500   -9.29395100   -1.49222900 L
 H-H_            -1  -23.16364500   -9.79196300   -0.68557600 L
 C-C_R           -1  -24.45704500   -9.01123400   -2.03957500 L
 H-H_            -1  -25.24824500   -9.31658000   -1.61019300 L
 C-C_R           -1  -24.54784400   -8.28167900   -3.22218600 L
 H-H_            -1  -25.39654400   -8.08426200   -3.60101100 L
 C-C_R           -1  -23.39534400   -7.84794800   -3.83495100 L
 H-H_            -1  -23.46024400   -7.35750700   -4.64584300 L
 C-C_R           -1  -22.13474400   -8.10841100   -3.30181900 L
 C-C_3           -1  -20.88694400   -7.57865300   -3.92999400 L
 H-H_            -1  -20.88694300   -6.57009600   -3.85198700 L
 H-H_            -1  -20.88694400   -7.75087700   -4.88053100 L
 C-C_R           -1  -19.68914500   -8.84322100   -2.12397300 L
 C-C_R           -1  -18.54494500   -9.29395300   -1.49222900 L
 H-H_            -1  -18.61034500   -9.79196500   -0.68557500 L
 C-C_R           -1  -17.31694500   -9.01123800   -2.03957400 L
 H-H_            -1  -16.52574500   -9.31658500   -1.61019200 L
 C-C_R           -1  -17.22614400   -8.28168200   -3.22218600 L
 H-H_            -1  -16.37744400   -8.08426600   -3.60101000 L
 C-C_R           -1  -18.37864400   -7.84795100   -3.83495100 L
 H-H_            -1  -18.31374400   -7.35751000   -4.64584200 L
 C-C_R           -1  -19.63924400   -8.10841200   -3.30181800 L
 O-O_R           -1    0.00005300   -9.53081700    9.97606700 L
 C-C_R           -1   -1.19784600   -9.20161000    9.35603700 L
 C-C_R           -1   -2.34204700   -9.65234000    9.98778100 L
 H-H_            -1   -2.27664700  -10.15035300   10.79443400 L
 C-C_R           -1   -3.57004600   -9.36962400    9.44043500 L
 H-H_            -1   -4.36124700   -9.67497000    9.86981700 L
 C-C_R           -1   -3.66084600   -8.64006800    8.25782400 L
 H-H_            -1   -4.50954600   -8.44265100    7.87899900 L
 C-C_R           -1   -2.50834600   -8.20633800    7.64505900 L
 H-H_            -1   -2.57324500   -7.71589700    6.83416700 L
 C-C_R           -1   -1.24774600   -8.46680000    8.17819100 L
 C-C_3           -1    0.00005400   -7.93704200    7.55001600 L
 H-H_            -1    0.00005500   -6.92848500    7.62802300 L
 H-H_            -1    0.00005400   -8.10926700    6.59947900 L
 C-C_R           -1    1.19785400   -9.20161100    9.35603700 L
 C-C_R           -1    2.34205300   -9.65234300    9.98778100 L
 H-H_            -1    2.27665300  -10.15035500   10.79443500 L
 C-C_R           -1    3.57005400   -9.36962700    9.44043600 L
 H-H_            -1    4.36125300   -9.67497400    9.86981800 L
 C-C_R           -1    3.66085400   -8.64007100    8.25782400 L
 H-H_            -1    4.50955400   -8.44265600    7.87900000 L
 C-C_R           -1    2.50835400   -8.20634000    7.64505900 L
 H-H_            -1    2.57325500   -7.71589900    6.83416800 L
 C-C_R           -1    1.24775400   -8.46680100    8.17819200 L
 O-O_R           -1    0.00005400   -9.35162700    4.23606300 L
 C-C_R           -1   -1.19784600   -9.02242000    3.61603300 L
 C-C_R           -1   -2.34204600   -9.47315100    4.24777700 L
 H-H_            -1   -2.27664600   -9.97116300    5.05443000 L
 C-C_R           -1   -3.57004600   -9.19043400    3.70043200 L
 H-H_            -1   -4.36124600   -9.49578000    4.12981300 L
 C-C_R           -1   -3.66084500   -8.46087800    2.51782000 L
 H-H_            -1   -4.50954500   -8.26346200    2.13899500 L
 C-C_R           -1   -2.50834500   -8.02714800    1.90505500 L
 H-H_            -1   -2.57324500   -7.53670700    1.09416300 L
 C-C_R           -1   -1.24774500   -8.28761000    2.43818800 L
 C-C_3           -1    0.00005500   -7.75785200    1.81001200 L
 H-H_            -1    0.00005600   -6.74929500    1.88801900 L
 H-H_            -1    0.00005500   -7.93007700    0.85947500 L
 C-C_R           -1    1.19785400   -9.02242100    3.61603400 L
 C-C_R           -1    2.34205400   -9.47315300    4.24777700 L
 H-H_            -1    2.27665400   -9.97116500    5.05443100 L
 C-C_R           -1    3.57005400   -9.19043800    3.70043300 L
 H-H_            -1    4.36125400   -9.49578400    4.12981400 L
 C-C_R           -1    3.66085500   -8.46088200    2.51782100 L
 H-H_            -1    4.50955500   -8.26346600    2.13899600 L
 C-C_R           -1    2.50835500   -8.02715000    1.90505600 L
 H-H_            -1    2.57325500   -7.53671000    1.09416400 L
 C-C_R           -1    1.24775500   -8.28761200    2.43818800 L
 O-O_R           -1    0.00005500   -9.17243800   -1.50394000 L
 C-C_R           -1   -1.19784500   -8.84323000   -2.12397000 L
 C-C_R           -1   -2.34204500   -9.29396100   -1.49222700 L
 H-H_            -1   -2.27664500   -9.79197300   -0.68557300 L
 C-C_R           -1   -3.57004500   -9.01124400   -2.03957200 L
 H-H_            -1   -4.36124500   -9.31659100   -1.61019100 L
 C-C_R           -1   -3.66084400   -8.28168900   -3.22218400 L
 H-H_            -1   -4.50954400   -8.08427200   -3.60100900 L
 C-C_R           -1   -2.50834400   -7.84795800   -3.83494900 L
 H-H_            -1   -2.57324400   -7.35751800   -4.64584100 L
 C-C_R           -1   -1.24774400   -8.10842100   -3.30181600 L
 C-C_3           -1    0.00005600   -7.57866300   -3.92999200 L
 H-H_            -1    0.00005700   -6.57010600   -3.85198400 L
 H-H_            -1    0.00005600   -7.75088800   -4.88052900 L
 C-C_R           -1    1.19785500   -8.84323200   -2.12397000 L
 C-C_R           -1    2.34205500   -9.29396400   -1.49222600 L
 H-H_            -1    2.27665500   -9.79197600   -0.68557300 L
 C-C_R           -1    3.57005500   -9.01124800   -2.03957100 L
 H-H_            -1    4.36125500   -9.31659500   -1.61019000 L
 C-C_R           -1    3.66085600   -8.28169200   -3.22218300 L
 H-H_            -1    4.50955600   -8.08427600   -3.60100800 L
 C-C_R           -1    2.50835600   -7.84796100   -3.83494800 L
 H-H_            -1    2.57325600   -7.35752000   -4.64584000 L
 C-C_R           -1    1.24775600   -8.10842200   -3.30181600 L
 O-O_R           -1   20.88705300   -9.53082700    9.97607000 L
 C-C_R           -1   19.68915400   -9.20162000    9.35604000 L
 C-C_R           -1   18.54495300   -9.65235100    9.98778300 L
 H-H_            -1   18.61035300  -10.15036300   10.79443700 L
 C-C_R           -1   17.31695400   -9.36963400    9.44043800 L
 H-H_            -1   16.52575300   -9.67498000    9.86981900 L
 C-C_R           -1   17.22615400   -8.64007800    8.25782600 L
 H-H_            -1   16.37745400   -8.44266100    7.87900100 L
 C-C_R           -1   18.37865400   -8.20634800    7.64506100 L
 H-H_            -1   18.31375500   -7.71590700    6.83416900 L
 C-C_R           -1   19.63925400   -8.46681000    8.17819400 L
 C-C_3           -1   20.88705400   -7.93705200    7.55001800 L
 H-H_            -1   20.88705500   -6.92849500    7.62802600 L
 H-H_            -1   20.88705400   -8.10927700    6.59948100 L
 C-C_R           -1   22.08485400   -9.20162100    9.35604000 L
 C-C_R           -1   23.22905300   -9.65235300    9.98778400 L
 H-H_            -1   23.16365300  -10.15036500   10.79443700 L
 C-C_R           -1   24.45705400   -9.36963700    9.44043900 L
 H-H_            -1   25.24825300   -9.67498400    9.86982000 L
 C-C_R           -1   24.54785400   -8.64008200    8.25782700 L
 H-H_            -1   25.39655400   -8.44266600    7.87900300 L
 C-C_R           -1   23.39535400   -8.20635000    7.64506200 L
 H-H_            -1   23.46025500   -7.71591000    6.83417000 L
 C-C_R           -1   22.13475400   -8.46681100    8.17819400 L
 O-O_R           -1   20.88705400   -9.35163700    4.23606600 L
 C-C_R           -1   19.68915400   -9.02243000    3.61603600 L
 C-C_R           -1   18.54495400   -9.47316100    4.24777900 L
 H-H_            -1   18.61035400   -9.97117300    5.05443300 L
 C-C_R           -1   17.31695400   -9.19044400    3.70043400 L
 H-H_            -1   16.52575400   -9.49579000    4.12981600 L
 C-C_R           -1   17.22615500   -8.46088900    2.51782200 L
 H-H_            -1   16.37745500   -8.26347200    2.13899800 L
 C-C_R           -1   18.37865500   -8.02715800    1.90505800 L
 H-H_            -1   18.31375500   -7.53671700    1.09416600 L
 C-C_R           -1   19.63925500   -8.28762100    2.43819000 L
 C-C_3           -1   20.88705500   -7.75786300    1.81001400 L
 H-H_            -1   20.88705600   -6.74930600    1.88802200 L
 H-H_            -1   20.88705500   -7.93008700    0.85947800 L
 C-C_R           -1   22.08485400   -9.02243100    3.61603600 L
 C-C_R           -1   23.22905400   -9.47316300    4.24778000 L
 H-H_            -1   23.16365400   -9.97117500    5.05443400 L
 C-C_R           -1   24.45705400   -9.19044800    3.70043500 L
 H-H_            -1   25.24825400   -9.49579500    4.12981700 L
 C-C_R           -1   24.54785500   -8.46089200    2.51782300 L
 H-H_            -1   25.39655500   -8.26347600    2.13899900 L
 C-C_R           -1   23.39535500   -8.02716100    1.90505800 L
 H-H_            -1   23.46025500   -7.53672000    1.09416600 L
 C-C_R           -1   22.13475500   -8.28762200    2.43819100 L
 O-O_R           -1   20.88705500   -9.17244800   -1.50393800 L
 C-C_R           -1   19.68915500   -8.84324100   -2.12396800 L
 C-C_R           -1   18.54495500   -9.29397100   -1.49222400 L
 H-H_            -1   18.61035500   -9.79198400   -0.68557100 L
 C-C_R           -1   17.31695500   -9.01125500   -2.03956900 L
 H-H_            -1   16.52575500   -9.31660100   -1.61018800 L
 C-C_R           -1   17.22615600   -8.28169900   -3.22218100 L
 H-H_            -1   16.37745600   -8.08428200   -3.60100600 L
 C-C_R           -1   18.37865600   -7.84796900   -3.83494600 L
 H-H_            -1   18.31375600   -7.35752800   -4.64583800 L
 C-C_R           -1   19.63925600   -8.10843100   -3.30181300 L
 C-C_3           -1   20.88705600   -7.57867300   -3.92998900 L
 H-H_            -1   20.88705700   -6.57011600   -3.85198200 L
 H-H_            -1   20.88705600   -7.75089800   -4.88052600 L
 C-C_R           -1   22.08485500   -8.84324200   -2.12396800 L
 C-C_R           -1   23.22905500   -9.29397400   -1.49222400 L
 H-H_            -1   23.16365500   -9.79198600   -0.68557000 L
 C-C_R           -1   24.45705500   -9.01125800   -2.03956900 L
 H-H_            -1   25.24825500   -9.31660500   -1.61018700 L
 C-C_R           -1   24.54785600   -8.28170300   -3.22218000 L
 H-H_            -1   25.39655600   -8.08428700   -3.60100500 L
 C-C_R           -1   23.39535600   -7.84797100   -3.83494600 L
 H-H_            -1   23.46025600   -7.35753000   -4.64583700 L
 C-C_R           -1   22.13475600   -8.10843200   -3.30181300 L
 O-O_R           -1  -20.88694300   -1.77348600   10.21823000 L
 C-C_R           -1  -22.08484300   -1.44427800    9.59820000 L
 C-C_R           -1  -23.22904300   -1.89500900   10.22994400 L
 H-H_            -1  -23.16364300   -2.39302100   11.03659700 L
 C-C_R           -1  -24.45704300   -1.61229200    9.68259800 L
 H-H_            -1  -25.24824300   -1.91763800   10.11198000 L
 C-C_R           -1  -24.54784200   -0.88273700    8.49998700 L
 H-H_            -1  -25.39654200   -0.68532000    8.12116200 L
 C-C_R           -1  -23.39534200   -0.44900600    7.88722200 L
 H-H_            -1  -23.46024200    0.04143400    7.07633000 L
 C-C_R           -1  -22.13474200   -0.70946900    8.42035400 L
 C-C_3           -1  -20.88694200   -0.17971100    7.79217900 L
 H-H_            -1  -20.88694100    0.82884600    7.87018600 L
 H-H_            -1  -20.88694200   -0.35193600    6.84164200 L
 C-C_R           -1  -19.68914300   -1.44427900    9.59820000 L
 C-C_R           -1  -18.54494300   -1.89501100   10.22994400 L
 H-H_            -1  -18.61034300   -2.39302400   11.03659800 L
 C-C_R           -1  -17.31694300   -1.61229600    9.68259900 L
 H-H_            -1  -16.52574300   -1.91764300   10.11198100 L
 C-C_R           -1  -17.22614200   -0.88274000    8.49998700 L
 H-H_            -1  -16.37744200   -0.68532400    8.12116300 L
 C-C_R           -1  -18.37864200   -0.44900900    7.88722200 L
 H-H_            -1  -18.31374200    0.04143200    7.07633100 L
 C-C_R           -1  -19.63924200   -0.70947000    8.42035500 L
 O-O_R           -1  -20.88694200   -1.59429600    4.47822600 L
 C-C_R           -1  -22.08484200   -1.26508900    3.85819600 L
 C-C_R           -1  -23.22904200   -1.71582000    4.48994000 L
 H-H_            -1  -23.16364200   -2.21383200    5.29659300 L
 C-C_R           -1  -24.45704200   -1.43310300    3.94259500 L
 H-H_            -1  -25.24824200   -1.73844900    4.37197600 L
 C-C_R           -1  -24.54784100   -0.70354700    2.75998300 L
 H-H_            -1  -25.39654100   -0.50613000    2.38115800 L
 C-C_R           -1  -23.39534100   -0.26981700    2.14721800 L
 H-H_            -1  -23.46024100    0.22062400    1.33632600 L
 C-C_R           -1  -22.13474100   -0.53027900    2.68035100 L
 C-C_3           -1  -20.88694100   -0.00052100    2.05217500 L
 H-H_            -1  -20.88694100    1.00803600    2.13018200 L
 H-H_            -1  -20.88694100   -0.17274600    1.10163800 L
 C-C_R           -1  -19.68914200   -1.26509000    3.85819700 L
 C-C_R           -1  -18.54494200   -1.71582200    4.48994000 L
 H-H_            -1  -18.61034200   -2.21383400    5.29659400 L
 C-C_R           -1  -17.31694200   -1.43310600    3.94259600 L
 H-H_            -1  -16.52574200   -1.73845300    4.37197700 L
 C-C_R           -1  -17.22614100   -0.70355100    2.75998400 L
 H-H_            -1  -16.37744100   -0.50613500    2.38115900 L
 C-C_R           -1  -18.37864100   -0.26981900    2.14721900 L
 H-H_            -1  -18.31374100    0.22062100    1.33632700 L
 C-C_R           -1  -19.63924100   -0.53028000    2.68035100 L
 O-O_R           -1  -20.88694100   -1.41510700   -1.26177700 L
 C-C_R           -1  -22.08484100   -1.08589900   -1.88180700 L
 C-C_R           -1  -23.22904100   -1.53663000   -1.25006400 L
 H-H_            -1  -23.16364200   -2.03464200   -0.44341000 L
 C-C_R           -1  -24.45704100   -1.25391300   -1.79740900 L
 H-H_            -1  -25.24824100   -1.55925900   -1.36802800 L
 C-C_R           -1  -24.54784100   -0.52435800   -2.98002100 L
 H-H_            -1  -25.39654100   -0.32694100   -3.35884600 L
 C-C_R           -1  -23.39534000   -0.09062700   -3.59278600 L
 H-H_            -1  -23.46024000    0.39981400   -4.40367800 L
 C-C_R           -1  -22.13474100   -0.35109000   -3.05965300 L
 C-C_3           -1  -20.88694000    0.17866800   -3.68782900 L
 H-H_            -1  -20.88694000    1.18722500   -3.60982100 L
 H-H_            -1  -20.88694000    0.00644400   -4.63836600 L
 C-C_R           -1  -19.68914100   -1.08590000   -1.88180700 L
 C-C_R           -1  -18.54494100   -1.53663200   -1.25006300 L
 H-H_            -1  -18.61034200   -2.03464400   -0.44341000 L
 C-C_R           -1  -17.31694100   -1.25391700   -1.79740800 L
 H-H_            -1  -16.52574100   -1.55926400   -1.36802700 L
 C-C_R           -1  -17.22614100   -0.52436100   -2.98002000 L
 H-H_            -1  -16.37744100   -0.32694500   -3.35884500 L
 C-C_R           -1  -18.37864000   -0.09063000   -3.59278500 L
 H-H_            -1  -18.31374000    0.39981100   -4.40367700 L
 C-C_R           -1  -19.63924100   -0.35109100   -3.05965300 L
 O-O_R           -1    0.00005700   -1.77349600   10.21823300 L
 C-C_R           -1   -1.19784300   -1.44428900    9.59820300 L
 C-C_R           -1   -2.34204300   -1.89501900   10.22994600 L
 H-H_            -1   -2.27664300   -2.39303200   11.03660000 L
 C-C_R           -1   -3.57004300   -1.61230300    9.68260100 L
 H-H_            -1   -4.36124300   -1.91764900   10.11198200 L
 C-C_R           -1   -3.66084200   -0.88274700    8.49998900 L
 H-H_            -1   -4.50954200   -0.68533000    8.12116400 L
 C-C_R           -1   -2.50834200   -0.44901700    7.88722400 L
 H-H_            -1   -2.57324200    0.04142400    7.07633200 L
 C-C_R           -1   -1.24774200   -0.70947900    8.42035700 L
 C-C_3           -1    0.00005800   -0.17972100    7.79218100 L
 H-H_            -1    0.00005900    0.82883600    7.87018900 L
 H-H_            -1    0.00005800   -0.35194600    6.84164400 L
 C-C_R           -1    1.19785700   -1.44429000    9.59820300 L
 C-C_R           -1    2.34205700   -1.89502200   10.22994700 L
 H-H_            -1    2.27665700   -2.39303400   11.03660000 L
 C-C_R           -1    3.57005700   -1.61230600    9.68260200 L
 H-H_            -1    4.36125700   -1.91765300   10.11198300 L
 C-C_R           -1    3.66085800   -0.88275000    8.49999000 L
 H-H_            -1    4.50955800   -0.68533500    8.12116600 L
 C-C_R           -1    2.50835800   -0.44901900    7.88722500 L
 H-H_            -1    2.57325800    0.04142200    7.07633300 L
 C-C_R           -1    1.24775800   -0.70948000    8.42035700 L
 C-C_R            0   -1.38163500   -1.25773600    3.71840300 H
 C-C_R            0   -2.64785400   -1.56441200    4.21930100 H
 H-H_             0   -2.72545800   -2.10495000    5.16516000 H
 C-C_R            0   -3.79737000   -1.21694200    3.50995800 H
 H-H_             0   -4.77643200   -1.48520200    3.90354800 H
 C-C_R            0   -3.66669200   -0.54370600    2.29722900 H
 H-H_             0   -4.54119300   -0.31331200    1.69571100 H
 C-C_R            0   -2.40859800   -0.18017500    1.82154300 H
 H-H_             0   -2.31909200    0.37989800    0.89018400 H
 C-C_R            0   -1.24580300   -0.53397500    2.51716200 H
 H-H_             0   -0.00331300    0.31221000    1.11947700 H
 C-C_R            0    1.38081000   -1.25618500    3.71636400 H
 C-C_R            0    2.64816000   -1.56150400    4.21529600 H
 H-H_             0    2.72780200   -2.10219600    5.16093900 H
 C-C_R            0    3.79620200   -1.21259000    3.50422400 H
 H-H_             0    4.77624100   -1.47968300    3.89622400 H
 C-C_R            0    3.66278200   -0.53941000    2.29176600 H
 H-H_             0    4.53587000   -0.30785700    1.68869700 H
 C-C_R            0    2.40354700   -0.17727500    1.81811200 H
 H-H_             0    2.31194200    0.38285100    0.88703200 H
 C-C_R            0    1.24223700   -0.53249100    2.51538800 H
 O-O_R           -1    0.00005900   -1.41511700   -1.26177500 L
 C-C_R           -1   -1.19784100   -1.08590900   -1.88180500 L
 C-C_R           -1   -2.34204100   -1.53664000   -1.25006100 L
 H-H_            -1   -2.27664200   -2.03465200   -0.44340800 L
 C-C_R           -1   -3.57004100   -1.25392300   -1.79740600 L
 H-H_            -1   -4.36124100   -1.55927000   -1.36802500 L
 C-C_R           -1   -3.66084100   -0.52436800   -2.98001800 L
 H-H_            -1   -4.50954100   -0.32695100   -3.35884300 L
 C-C_R           -1   -2.50834000   -0.09063700   -3.59278300 L
 H-H_            -1   -2.57324000    0.39980300   -4.40367500 L
 C-C_R           -1   -1.24774100   -0.35110000   -3.05965000 L
 C-C_3           -1    0.00006000    0.17865800   -3.68782600 L
 H-H_            -1    0.00006000    1.18721500   -3.60981900 L
 H-H_            -1    0.00006000    0.00643300   -4.63836300 L
 C-C_R           -1    1.19785900   -1.08591100   -1.88180500 L
 C-C_R           -1    2.34205900   -1.53664300   -1.25006100 L
 H-H_            -1    2.27665800   -2.03465500   -0.44340700 L
 C-C_R           -1    3.57005900   -1.25392700   -1.79740600 L
 H-H_            -1    4.36125900   -1.55927400   -1.36802400 L
 C-C_R           -1    3.66085900   -0.52437100   -2.98001800 L
 H-H_            -1    4.50955900   -0.32695500   -3.35884200 L
 C-C_R           -1    2.50836000   -0.09064000   -3.59278300 L
 H-H_            -1    2.57326000    0.39980100   -4.40367400 L
 C-C_R           -1    1.24775900   -0.35110100   -3.05965000 L
 O-O_R           -1   20.88705700   -1.77350600   10.21823500 L
 C-C_R           -1   19.68915700   -1.44429900    9.59820500 L
 C-C_R           -1   18.54495700   -1.89503000   10.22994900 L
 H-H_            -1   18.61035700   -2.39304200   11.03660200 L
 C-C_R           -1   17.31695700   -1.61231300    9.68260400 L
 H-H_            -1   16.52575700   -1.91765900   10.11198500 L
 C-C_R           -1   17.22615800   -0.88275700    8.49999200 L
 H-H_            -1   16.37745800   -0.68534000    8.12116700 L
 C-C_R           -1   18.37865800   -0.44902700    7.88722700 L
 H-H_            -1   18.31375800    0.04141400    7.07633500 L
 C-C_R           -1   19.63925800   -0.70948900    8.42036000 L
 C-C_3           -1   20.88705800   -0.17973100    7.79218400 L
 H-H_            -1   20.88705900    0.82882600    7.87019100 L
 H-H_            -1   20.88705800   -0.35195600    6.84164700 L
 C-C_R           -1   22.08485700   -1.44430000    9.59820600 L
 C-C_R           -1   23.22905700   -1.89503200   10.22994900 L
 H-H_            -1   23.16365700   -2.39304400   11.03660300 L
 C-C_R           -1   24.45705700   -1.61231600    9.68260400 L
 H-H_            -1   25.24825700   -1.91766300   10.11198600 L
 C-C_R           -1   24.54785800   -0.88276100    8.49999300 L
 H-H_            -1   25.39655800   -0.68534500    8.12116800 L
 C-C_R           -1   23.39535800   -0.44902900    7.88722700 L
 H-H_            -1   23.46025800    0.04141100    7.07633600 L
 C-C_R           -1   22.13475800   -0.70949000    8.42036000 L
 O-O_R           -1   20.88705800   -1.59431600    4.47823100 L
 C-C_R           -1   19.68915800   -1.26510900    3.85820100 L
 C-C_R           -1   18.54495800   -1.71584000    4.48994500 L
 H-H_            -1   18.61035800   -2.21385200    5.29659900 L
 C-C_R           -1   17.31695800   -1.43312300    3.94260000 L
 H-H_            -1   16.52575800   -1.73846900    4.37198100 L
 C-C_R           -1   17.22615900   -0.70356800    2.75998800 L
 H-H_            -1   16.37745900   -0.50615100    2.38116300 L
 C-C_R           -1   18.37865900   -0.26983700    2.14722300 L
 H-H_            -1   18.31375900    0.22060400    1.33633100 L
 C-C_R           -1   19.63925900   -0.53030000    2.68035600 L
 C-C_3           -1   20.88705900   -0.00054200    2.05218000 L
 H-H_            -1   20.88705900    1.00801500    2.13018700 L
 H-H_            -1   20.88705900   -0.17276600    1.10164300 L
 C-C_R           -1   22.08485800   -1.26511000    3.85820200 L
 C-C_R           -1   23.22905800   -1.71584200    4.48994600 L
 H-H_            -1   23.16365800   -2.21385400    5.29659900 L
 C-C_R           -1   24.45705800   -1.43312700    3.94260100 L
 H-H_            -1   25.24825800   -1.73847400    4.37198200 L
 C-C_R           -1   24.54785900   -0.70357100    2.75998900 L
 H-H_            -1   25.39655900   -0.50615500    2.38116400 L
 C-C_R           -1   23.39535900   -0.26984000    2.14722400 L
 H-H_            -1   23.46025900    0.22060100    1.33633200 L
 C-C_R           -1   22.13475900   -0.53030100    2.68035600 L
 O-O_R           -1   20.88705900   -1.41512700   -1.26177200 L
 C-C_R           -1   19.68915900   -1.08592000   -1.88180200 L
 C-C_R           -1   18.54495900   -1.53665000   -1.25005900 L
 H-H_            -1   18.61035800   -2.03466300   -0.44340500 L
 C-C_R           -1   17.31695900   -1.25393400   -1.79740400 L
 H-H_            -1   16.52575900   -1.55928000   -1.36802300 L
 C-C_R           -1   17.22615900   -0.52437800   -2.98001600 L
 H-H_            -1   16.37745900   -0.32696100   -3.35884100 L
 C-C_R           -1   18.37866000   -0.09064800   -3.59278100 L
 H-H_            -1   18.31376000    0.39979300   -4.40367200 L
 C-C_R           -1   19.63925900   -0.35111000   -3.05964800 L
 C-C_3           -1   20.88706000    0.17864800   -3.68782400 L
 H-H_            -1   20.88706000    1.18720500   -3.60981600 L
 H-H_            -1   20.88706000    0.00642300   -4.63836100 L
 C-C_R           -1   22.08485900   -1.08592100   -1.88180200 L
 C-C_R           -1   23.22905900   -1.53665300   -1.25005800 L
 H-H_            -1   23.16365800   -2.03466500   -0.44340500 L
 C-C_R           -1   24.45705900   -1.25393700   -1.79740300 L
 H-H_            -1   25.24825900   -1.55928400   -1.36802100 L
 C-C_R           -1   24.54785900   -0.52438200   -2.98001500 L
 H-H_            -1   25.39655900   -0.32696600   -3.35883900 L
 C-C_R           -1   23.39536000   -0.09065000   -3.59278000 L
 H-H_            -1   23.46026000    0.39979100   -4.40367200 L
 C-C_R           -1   22.13475900   -0.35111100   -3.05964800 L
 O-O_R           -1  -20.88693900    5.98383500   10.46039600 L
 C-C_R           -1  -22.08483900    6.31304300    9.84036600 L
 C-C_R           -1  -23.22903900    5.86231200   10.47210900 L
 H-H_            -1  -23.16364000    5.36430000   11.27876300 L
 C-C_R           -1  -24.45703900    6.14502900    9.92476400 L
 H-H_            -1  -25.24823900    5.83968300   10.35414500 L
 C-C_R           -1  -24.54783800    6.87458400    8.74215200 L
 H-H_            -1  -25.39653800    7.07200100    8.36332700 L
 C-C_R           -1  -23.39533800    7.30831500    8.12938700 L
 H-H_            -1  -23.46023800    7.79875500    7.31849500 L
 C-C_R           -1  -22.13473800    7.04785200    8.66252000 L
 C-C_3           -1  -20.88693800    7.57761000    8.03434400 L
 H-H_            -1  -20.88693800    8.58616700    8.11235200 L
 H-H_            -1  -20.88693800    7.40538500    7.08380700 L
 C-C_R           -1  -19.68913900    6.31304100    9.84036600 L
 C-C_R           -1  -18.54493900    5.86231000   10.47211000 L
 H-H_            -1  -18.61034000    5.36429700   11.27876300 L
 C-C_R           -1  -17.31693900    6.14502500    9.92476500 L
 H-H_            -1  -16.52573900    5.83967800   10.35414600 L
 C-C_R           -1  -17.22613800    6.87458100    8.74215300 L
 H-H_            -1  -16.37743800    7.07199700    8.36332800 L
 C-C_R           -1  -18.37863800    7.30831200    8.12938800 L
 H-H_            -1  -18.31373800    7.79875300    7.31849600 L
 C-C_R           -1  -19.63923800    7.04785100    8.66252000 L
 O-O_R           -1  -20.88693800    6.16302500    4.72039200 L
 C-C_R           -1  -22.08483800    6.49223200    4.10036200 L
 C-C_R           -1  -23.22903800    6.04150100    4.73210500 L
 H-H_            -1  -23.16363900    5.54348900    5.53875900 L
 C-C_R           -1  -24.45703800    6.32421800    4.18476000 L
 H-H_            -1  -25.24823800    6.01887200    4.61414200 L
 C-C_R           -1  -24.54783800    7.05377400    3.00214800 L
 H-H_            -1  -25.39653800    7.25119100    2.62332400 L
 C-C_R           -1  -23.39533700    7.48750400    2.38938400 L
 H-H_            -1  -23.46023700    7.97794500    1.57849200 L
 C-C_R           -1  -22.13473800    7.22704200    2.92251600 L
 C-C_3           -1  -20.88693700    7.75680000    2.29434000 L
 H-H_            -1  -20.88693700    8.76535700    2.37234800 L
 H-H_            -1  -20.88693700    7.58457500    1.34380400 L
 C-C_R           -1  -19.68913800    6.49223100    4.10036200 L
 C-C_R           -1  -18.54493800    6.04149900    4.73210600 L
 H-H_            -1  -18.61033900    5.54348700    5.53876000 L
 C-C_R           -1  -17.31693800    6.32421500    4.18476100 L
 H-H_            -1  -16.52573800    6.01886800    4.61414300 L
 C-C_R           -1  -17.22613800    7.05377000    3.00214900 L
 H-H_            -1  -16.37743800    7.25118600    2.62332500 L
 C-C_R           -1  -18.37863700    7.48750200    2.38938400 L
 H-H_            -1  -18.31373700    7.97794200    1.57849200 L
 C-C_R           -1  -19.63923800    7.22704100    2.92251700 L
 O-O_R           -1  -20.88693800    6.34221400   -1.01961200 L
 C-C_R           -1  -22.08483700    6.67142200   -1.63964200 L
 C-C_R           -1  -23.22903800    6.22069100   -1.00789800 L
 H-H_            -1  -23.16363800    5.72267900   -0.20124500 L
 C-C_R           -1  -24.45703700    6.50340800   -1.55524400 L
 H-H_            -1  -25.24823800    6.19806200   -1.12586200 L
 C-C_R           -1  -24.54783700    7.23296300   -2.73785500 L
 H-H_            -1  -25.39653700    7.43038000   -3.11668000 L
 C-C_R           -1  -23.39533700    7.66669400   -3.35062000 L
 H-H_            -1  -23.46023600    8.15713500   -4.16151200 L
 C-C_R           -1  -22.13473700    7.40623100   -2.81748700 L
 C-C_3           -1  -20.88693600    7.93598900   -3.44566300 L
 H-H_            -1  -20.88693600    8.94454600   -3.36765600 L
 H-H_            -1  -20.88693600    7.76376500   -4.39620000 L
 C-C_R           -1  -19.68913700    6.67142100   -1.63964200 L
 C-C_R           -1  -18.54493800    6.22068900   -1.00789800 L
 H-H_            -1  -18.61033800    5.72267700   -0.20124400 L
 C-C_R           -1  -17.31693700    6.50340400   -1.55524300 L
 H-H_            -1  -16.52573800    6.19805700   -1.12586100 L
 C-C_R           -1  -17.22613700    7.23296000   -2.73785500 L
 H-H_            -1  -16.37743700    7.43037600   -3.11667900 L
 C-C_R           -1  -18.37863700    7.66669100   -3.35062000 L
 H-H_            -1  -18.31373600    8.15713200   -4.16151100 L
 C-C_R           -1  -19.63923700    7.40623000   -2.81748700 L
 O-O_R           -1    0.00006100    5.98382500   10.46039800 L
 C-C_R           -1   -1.19783900    6.31303200    9.84036800 L
 C-C_R           -1   -2.34203900    5.86230200   10.47211200 L
 H-H_            -1   -2.27664000    5.36428900   11.27876500 L
 C-C_R           -1   -3.57003900    6.14501800    9.92476700 L
 H-H_            -1   -4.36123900    5.83967200   10.35414800 L
 C-C_R           -1   -3.66083800    6.87457400    8.74215500 L
 H-H_            -1   -4.50953800    7.07199100    8.36333000 L
 C-C_R           -1   -2.50833800    7.30830400    8.12939000 L
 H-H_            -1   -2.57323800    7.79874500    7.31849800 L
 C-C_R           -1   -1.24773800    7.04784200    8.66252300 L
 C-C_3           -1    0.00006200    7.57760000    8.03434700 L
 H-H_            -1    0.00006200    8.58615700    8.11235400 L
 H-H_            -1    0.00006200    7.40537500    7.08381000 L
 C-C_R           -1    1.19786100    6.31303100    9.84036800 L
 C-C_R           -1    2.34206100    5.86229900   10.47211200 L
 H-H_            -1    2.27666000    5.36428700   11.27876600 L
 C-C_R           -1    3.57006100    6.14501500    9.92476700 L
 H-H_            -1    4.36126100    5.83966800   10.35414900 L
 C-C_R           -1    3.66086200    6.87457100    8.74215600 L
 H-H_            -1    4.50956200    7.07198600    8.36333100 L
 C-C_R           -1    2.50836200    7.30830200    8.12939000 L
 H-H_            -1    2.57326200    7.79874300    7.31849900 L
 C-C_R           -1    1.24776200    7.04784100    8.66252300 L
 O-O_R           -1    0.00006200    6.16301500    4.72039400 L
 C-C_R           -1   -1.19783800    6.49222200    4.10036400 L
 C-C_R           -1   -2.34203800    6.04149100    4.73210800 L
 H-H_            -1   -2.27663900    5.54347900    5.53876200 L
 C-C_R           -1   -3.57003800    6.32420800    4.18476300 L
 H-H_            -1   -4.36123800    6.01886200    4.61414400 L
 C-C_R           -1   -3.66083800    7.05376400    3.00215100 L
 H-H_            -1   -4.50953800    7.25118000    2.62332600 L
 C-C_R           -1   -2.50833700    7.48749400    2.38938600 L
 H-H_            -1   -2.57323700    7.97793500    1.57849400 L
 C-C_R           -1   -1.24773800    7.22703200    2.92251900 L
 C-C_3           -1    0.00006300    7.75679000    2.29434300 L
 H-H_            -1    0.00006300    8.76534700    2.37235000 L
 H-H_            -1    0.00006300    7.58456500    1.34380600 L
 C-C_R           -1    1.19786200    6.49222100    4.10036500 L
 C-C_R           -1    2.34206200    6.04148900    4.73210900 L
 H-H_            -1    2.27666100    5.54347700    5.53876200 L
 C-C_R           -1    3.57006200    6.32420400    4.18476400 L
 H-H_            -1    4.36126200    6.01885800    4.61414500 L
 C-C_R           -1    3.66086200    7.05376000    3.00215200 L
 H-H_            -1    4.50956200    7.25117600    2.62332700 L
 C-C_R           -1    2.50836300    7.48749200    2.38938700 L
 H-H_            -1    2.57326300    7.97793200    1.57849500 L
 C-C_R           -1    1.24776200    7.22703000    2.92251900 L
 O-O_R           -1    0.00006200    6.34220400   -1.01960900 L
 C-C_R           -1   -1.19783700    6.67141200   -1.63963900 L
 C-C_R           -1   -2.34203800    6.22068100   -1.00789600 L
 H-H_            -1   -2.27663800    5.72266900   -0.20124200 L
 C-C_R           -1   -3.57003700    6.50339800   -1.55524100 L
 H-H_            -1   -4.36123800    6.19805100   -1.12586000 L
 C-C_R           -1   -3.66083700    7.23295300   -2.73785300 L
 H-H_            -1   -4.50953700    7.43037000   -3.11667800 L
 C-C_R           -1   -2.50833700    7.66668400   -3.35061800 L
 H-H_            -1   -2.57323600    8.15712400   -4.16150900 L
 C-C_R           -1   -1.24773700    7.40622100   -2.81748500 L
 C-C_3           -1    0.00006400    7.93597900   -3.44566100 L
 H-H_            -1    0.00006400    8.94453600   -3.36765300 L
 H-H_            -1    0.00006400    7.76375400   -4.39619800 L
 C-C_R           -1    1.19786300    6.67141000   -1.63963900 L
 C-C_R           -1    2.34206200    6.22067800   -1.00789500 L
 H-H_            -1    2.27666200    5.72266600   -0.20124200 L
 C-C_R           -1    3.57006300    6.50339400   -1.55524000 L
 H-H_            -1    4.36126200    6.19804700   -1.12585800 L
 C-C_R           -1    3.66086300    7.23295000   -2.73785200 L
 H-H_            -1    4.50956300    7.43036600   -3.11667600 L
 C-C_R           -1    2.50836300    7.66668100   -3.35061700 L
 H-H_            -1    2.57326400    8.15712200   -4.16150900 L
 C-C_R           -1    1.24776300    7.40622000   -2.81748500 L
 O-O_R           -1   20.88706100    5.98381500   10.46040100 L
 C-C_R           -1   19.68916100    6.31302200    9.84037100 L
 C-C_R           -1   18.54496100    5.86229100   10.47211400 L
 H-H_            -1   18.61036000    5.36427900   11.27876800 L
 C-C_R           -1   17.31696100    6.14500800    9.92476900 L
 H-H_            -1   16.52576100    5.83966200   10.35415000 L
 C-C_R           -1   17.22616200    6.87456400    8.74215700 L
 H-H_            -1   16.37746200    7.07198100    8.36333200 L
 C-C_R           -1   18.37866200    7.30829400    8.12939200 L
 H-H_            -1   18.31376200    7.79873500    7.31850100 L
 C-C_R           -1   19.63926200    7.04783200    8.66252500 L
 C-C_3           -1   20.88706200    7.57759000    8.03434900 L
 H-H_            -1   20.88706200    8.58614700    8.11235700 L
 H-H_            -1   20.88706200    7.40536500    7.08381200 L
 C-C_R           -1   22.08486100    6.31302100    9.84037100 L
 C-C_R           -1   23.22906100    5.86228900   10.47211500 L
 H-H_            -1   23.16366000    5.36427700   11.27876800 L
 C-C_R           -1   24.45706100    6.14500500    9.92477000 L
 H-H_            -1   25.24826100    5.83965800   10.35415200 L
 C-C_R           -1   24.54786200    6.87456000    8.74215800 L
 H-H_            -1   25.39656200    7.07197600    8.36333400 L
 C-C_R           -1   23.39536200    7.30829200    8.12939300 L
 H-H_            -1   23.46026200    7.79873200    7.31850100 L
 C-C_R           -1   22.13476200    7.04783100    8.66252500 L
 O-O_R           -1   20.88706200    6.16300500    4.72039700 L
 C-C_R           -1   19.68916200    6.49221200    4.10036700 L
 C-C_R           -1   18.54496200    6.04148100    4.73211100 L
 H-H_            -1   18.61036100    5.54346900    5.53876400 L
 C-C_R           -1   17.31696200    6.32419800    4.18476500 L
 H-H_            -1   16.52576200    6.01885200    4.61414700 L
 C-C_R           -1   17.22616200    7.05375300    3.00215300 L
 H-H_            -1   16.37746200    7.25117000    2.62332900 L
 C-C_R           -1   18.37866300    7.48748400    2.38938900 L
 H-H_            -1   18.31376300    7.97792500    1.57849700 L
 C-C_R           -1   19.63926200    7.22702100    2.92252100 L
 C-C_3           -1   20.88706300    7.75677900    2.29434500 L
 H-H_            -1   20.88706300    8.76533600    2.37235300 L
 H-H_            -1   20.88706300    7.58455500    1.34380900 L
 C-C_R           -1   22.08486200    6.49221100    4.10036700 L
 C-C_R           -1   23.22906200    6.04147900    4.73211100 L
 H-H_            -1   23.16366100    5.54346700    5.53876500 L
 C-C_R           -1   24.45706200    6.32419400    4.18476600 L
 H-H_            -1   25.24826200    6.01884700    4.61414800 L
 C-C_R           -1   24.54786200    7.05375000    3.00215400 L
 H-H_            -1   25.39656200    7.25116600    2.62333000 L
 C-C_R           -1   23.39536300    7.48748100    2.38938900 L
 H-H_            -1   23.46026300    7.97792200    1.57849700 L
 C-C_R           -1   22.13476200    7.22702000    2.92252200 L
 O-O_R           -1   20.88706200    6.34219400   -1.01960700 L
 C-C_R           -1   19.68916300    6.67140100   -1.63963700 L
 C-C_R           -1   18.54496200    6.22067100   -1.00789300 L
 H-H_            -1   18.61036200    5.72265800   -0.20124000 L
 C-C_R           -1   17.31696300    6.50338700   -1.55523800 L
 H-H_            -1   16.52576200    6.19804100   -1.12585700 L
 C-C_R           -1   17.22616300    7.23294300   -2.73785000 L
 H-H_            -1   16.37746300    7.43036000   -3.11667500 L
 C-C_R           -1   18.37866300    7.66667300   -3.35061500 L
 H-H_            -1   18.31376400    8.15711400   -4.16150700 L
 C-C_R           -1   19.63926300    7.40621100   -2.81748200 L
 C-C_3           -1   20.88706400    7.93596900   -3.44565800 L
 H-H_            -1   20.88706400    8.94452600   -3.36765100 L
 H-H_            -1   20.88706400    7.76374400   -4.39619500 L
 C-C_R           -1   22.08486300    6.67140000   -1.63963600 L
 C-C_R           -1   23.22906200    6.22066800   -1.00789300 L
 H-H_            -1   23.16366200    5.72265600   -0.20123900 L
 C-C_R           -1   24.45706300    6.50338400   -1.55523800 L
 H-H_            -1   25.24826200    6.19803700   -1.12585600 L
 C-C_R           -1   24.54786300    7.23293900   -2.73784900 L
 H-H_            -1   25.39656300    7.43035500   -3.11667400 L
 C-C_R           -1   23.39536300    7.66667100   -3.35061400 L
 H-H_            -1   23.46026400    8.15711200   -4.16150600 L
 C-C_R           -1   22.13476300    7.40621000   -2.81748200 L
 O-O_R           -1  -31.33054500   -6.74632000    7.19019000 L
 C-C_R           -1  -30.13264500   -7.03621200    6.55083300 L
 C-C_R           -1  -28.98844500   -6.62566300    7.20946400 L
 H-H_            -1  -29.05384500   -6.17893600    8.04561000 L
 C-C_R           -1  -27.76044500   -6.87368900    6.64555100 L
 H-H_            -1  -26.96924500   -6.59572000    7.09314200 L
 C-C_R           -1  -27.66964500   -7.52805900    5.41973600 L
 H-H_            -1  -26.82094500   -7.70146300    5.02933500 L
 C-C_R           -1  -28.82214500   -7.92272400    4.78111000 L
 H-H_            -1  -28.75724500   -8.36163100    3.94120600 L
 C-C_R           -1  -30.08274500   -7.69602300    5.32945100 L
 C-C_3           -1  -31.33054500   -8.18556700    4.66945400 L
 H-H_            -1  -31.33054600   -9.19712600    4.68439800 L
 H-H_            -1  -31.33054500   -7.95438900    3.73151100 L
 C-C_R           -1  -32.52834500   -7.03621100    6.55083300 L
 C-C_R           -1  -33.67254500   -6.62576100    7.20946000 L
 H-H_            -1  -33.60714500   -6.17903300    8.04560600 L
 C-C_R           -1  -34.90054500   -6.87378600    6.64554700 L
 H-H_            -1  -35.69174500   -6.59581600    7.09313800 L
 C-C_R           -1  -34.99134500   -7.52815600    5.41973200 L
 H-H_            -1  -35.84004500   -7.70155800    5.02933100 L
 C-C_R           -1  -33.83884500   -7.92282200    4.78110600 L
 H-H_            -1  -33.90374500   -8.36172800    3.94120200 L
 C-C_R           -1  -32.57824500   -7.69602200    5.32945000 L
 O-O_R           -1  -31.33054400   -6.56703000    1.45018900 L
 C-C_R           -1  -30.13264400   -6.85692200    0.81083200 L
 C-C_R           -1  -28.98844400   -6.44647400    1.46946000 L
 H-H_            -1  -29.05384400   -5.99974600    2.30560600 L
 C-C_R           -1  -27.76044400   -6.69450000    0.90554700 L
 H-H_            -1  -26.96924400   -6.41653100    1.35313800 L
 C-C_R           -1  -27.66964400   -7.34887000   -0.32026800 L
 H-H_            -1  -26.82094400   -7.52227300   -0.71066900 L
 C-C_R           -1  -28.82214400   -7.74353500   -0.95889400 L
 H-H_            -1  -28.75724500   -8.18244100   -1.79879800 L
 C-C_R           -1  -30.08274400   -7.51683300   -0.41055300 L
 C-C_3           -1  -31.33054500   -8.00637800   -1.07055000 L
 H-H_            -1  -31.33054500   -9.01783700   -1.05560200 L
 H-H_            -1  -31.33054400   -7.77519900   -2.00849300 L
 C-C_R           -1  -32.52834400   -6.85692100    0.81083200 L
 C-C_R           -1  -33.67254400   -6.44647200    1.46946000 L
 H-H_            -1  -33.60714400   -5.99984400    2.30560300 L
 C-C_R           -1  -34.90054400   -6.69449600    0.90554600 L
 H-H_            -1  -35.69174400   -6.41652600    1.35313700 L
 C-C_R           -1  -34.99134400   -7.34886600   -0.32026900 L
 H-H_            -1  -35.84004400   -7.52226900   -0.71067000 L
 C-C_R           -1  -33.83884400   -7.74353200   -0.95889400 L
 H-H_            -1  -33.90374500   -8.18243900   -1.79879800 L
 C-C_R           -1  -32.57824400   -7.51683200   -0.41055300 L
 O-O_R           -1  -31.33054300   -6.38784100   -4.28981500 L
 C-C_R           -1  -30.13264300   -6.67773300   -4.92917100 L
 C-C_R           -1  -28.98844300   -6.26728400   -4.27054300 L
 H-H_            -1  -29.05384300   -5.82055700   -3.43439700 L
 C-C_R           -1  -27.76044300   -6.51531000   -4.83445700 L
 H-H_            -1  -26.96924300   -6.23734100   -4.38686600 L
 C-C_R           -1  -27.66964400   -7.16968000   -6.06027200 L
 H-H_            -1  -26.82094400   -7.34308400   -6.45067200 L
 C-C_R           -1  -28.82214400   -7.56434500   -6.69889700 L
 H-H_            -1  -28.75724400   -8.00325200   -7.53880100 L
 C-C_R           -1  -30.08274400   -7.33764400   -6.15055700 L
 C-C_3           -1  -31.33054400   -7.82718800   -6.81055300 L
 H-H_            -1  -31.33054400   -8.83864700   -6.79560600 L
 H-H_            -1  -31.33054400   -7.59600900   -7.74849700 L
 C-C_R           -1  -32.52834300   -6.67773200   -4.92917200 L
 C-C_R           -1  -33.67254300   -6.26728200   -4.27054400 L
 H-H_            -1  -33.60714300   -5.82055400   -3.43439800 L
 C-C_R           -1  -34.90054300   -6.51530700   -4.83445800 L
 H-H_            -1  -35.69174300   -6.23733700   -4.38686700 L
 C-C_R           -1  -34.99134400   -7.16967700   -6.06027300 L
 H-H_            -1  -35.84004400   -7.34307900   -6.45067300 L
 C-C_R           -1  -33.83884400   -7.56434300   -6.69889800 L
 H-H_            -1  -33.90374400   -8.00324900   -7.53880200 L
 C-C_R           -1  -32.57824400   -7.33764300   -6.15055700 L
 O-O_R           -1  -10.44354500   -6.74623000    7.19019500 L
 C-C_R           -1   -9.24564500   -7.03612200    6.55083900 L
 C-C_R           -1   -8.10144500   -6.62567400    7.20946700 L
 H-H_            -1   -8.16684500   -6.17894600    8.04561300 L
 C-C_R           -1   -6.87344500   -6.87369900    6.64555300 L
 H-H_            -1   -6.08224500   -6.59573000    7.09314500 L
 C-C_R           -1   -6.78264500   -7.52807000    5.41973800 L
 H-H_            -1   -5.93394500   -7.70147300    5.02933800 L
 C-C_R           -1   -7.93514500   -7.92273500    4.78111300 L
 H-H_            -1   -7.87024500   -8.36164100    3.94120900 L
 C-C_R           -1   -9.19574500   -7.69603300    5.32945300 L
 C-C_3           -1  -10.44354500   -8.18557700    4.66945700 L
 H-H_            -1  -10.44354600   -9.19703600    4.68440400 L
 H-H_            -1  -10.44354500   -7.95439900    3.73151300 L
 C-C_R           -1  -11.64134500   -7.03612100    6.55083800 L
 C-C_R           -1  -12.78554500   -6.62567100    7.20946600 L
 H-H_            -1  -12.72014500   -6.17894400    8.04561200 L
 C-C_R           -1  -14.01354500   -6.87369600    6.64555200 L
 H-H_            -1  -14.80474500   -6.59572600    7.09314300 L
 C-C_R           -1  -14.10434500   -7.52806600    5.41973700 L
 H-H_            -1  -14.95304500   -7.70146900    5.02933700 L
 C-C_R           -1  -12.95184500   -7.92273200    4.78111200 L
 H-H_            -1  -13.01674500   -8.36163900    3.94120800 L
 C-C_R           -1  -11.69124500   -7.69603200    5.32945300 L
 O-O_R           -1  -10.44354400   -6.56704000    1.45019100 L
 C-C_R           -1   -9.24564400   -6.85693200    0.81083500 L
 C-C_R           -1   -8.10144400   -6.44648400    1.46946300 L
 H-H_            -1   -8.16684400   -5.99975600    2.30560900 L
 C-C_R           -1   -6.87344400   -6.69451000    0.90554900 L
 H-H_            -1   -6.08224400   -6.41654100    1.35314100 L
 C-C_R           -1   -6.78264400   -7.34888000   -0.32026500 L
 H-H_            -1   -5.93394400   -7.52228300   -0.71066600 L
 C-C_R           -1   -7.93514400   -7.74354500   -0.95889100 L
 H-H_            -1   -7.87024500   -8.18245200   -1.79879500 L
 C-C_R           -1   -9.19574400   -7.51684400   -0.41055100 L
 C-C_3           -1  -10.44354500   -8.00638800   -1.07054700 L
 H-H_            -1  -10.44354500   -9.01784700   -1.05560000 L
 H-H_            -1  -10.44354400   -7.77520900   -2.00849000 L
 C-C_R           -1  -11.64134400   -6.85693100    0.81083500 L
 C-C_R           -1  -12.78554400   -6.44648200    1.46946200 L
 H-H_            -1  -12.72014400   -5.99975400    2.30560800 L
 C-C_R           -1  -14.01354400   -6.69450600    0.90554900 L
 H-H_            -1  -14.80474400   -6.41653700    1.35314000 L
 C-C_R           -1  -14.10434400   -7.34887700   -0.32026600 L
 H-H_            -1  -14.95304400   -7.52227900   -0.71066700 L
 C-C_R           -1  -12.95184400   -7.74354300   -0.95889200 L
 H-H_            -1  -13.01674500   -8.18244900   -1.79879600 L
 C-C_R           -1  -11.69124400   -7.51684200   -0.41055100 L
 O-O_R           -1  -10.44354300   -6.38785100   -4.28981200 L
 C-C_R           -1   -9.24564300   -6.67774300   -4.92916900 L
 C-C_R           -1   -8.10144300   -6.26729400   -4.27054100 L
 H-H_            -1   -8.16684300   -5.82056700   -3.43439500 L
 C-C_R           -1   -6.87344300   -6.51532000   -4.83445400 L
 H-H_            -1   -6.08224300   -6.23735100   -4.38686300 L
 C-C_R           -1   -6.78264400   -7.16969100   -6.06026900 L
 H-H_            -1   -5.93394400   -7.34309400   -6.45067000 L
 C-C_R           -1   -7.93514400   -7.56435500   -6.69889500 L
 H-H_            -1   -7.87024400   -8.00326200   -7.53879900 L
 C-C_R           -1   -9.19574400   -7.33765400   -6.15055400 L
 C-C_3           -1  -10.44354400   -7.82719800   -6.81055100 L
 H-H_            -1  -10.44354400   -8.83865700   -6.79560400 L
 H-H_            -1  -10.44354400   -7.59602000   -7.74849400 L
 C-C_R           -1  -11.64134300   -6.67774200   -4.92916900 L
 C-C_R           -1  -12.78554300   -6.26729200   -4.27054100 L
 H-H_            -1  -12.72014300   -5.82056400   -3.43439500 L
 C-C_R           -1  -14.01354300   -6.51531700   -4.83445500 L
 H-H_            -1  -14.80474300   -6.23734700   -4.38686400 L
 C-C_R           -1  -14.10434400   -7.16968700   -6.06027000 L
 H-H_            -1  -14.95304400   -7.34308900   -6.45067100 L
 C-C_R           -1  -12.95184400   -7.56435300   -6.69889500 L
 H-H_            -1  -13.01674400   -8.00326000   -7.53879900 L
 C-C_R           -1  -11.69124400   -7.33765300   -6.15055500 L
 O-O_R           -1   10.44345500   -6.74624000    7.19019800 L
 C-C_R           -1   11.64135500   -7.03613200    6.55084100 L
 C-C_R           -1   12.78555500   -6.62568400    7.20946900 L
 H-H_            -1   12.72015500   -6.17895600    8.04561500 L
 C-C_R           -1   14.01355500   -6.87371000    6.64555600 L
 H-H_            -1   14.80475500   -6.59574100    7.09314700 L
 C-C_R           -1   14.10435500   -7.52808000    5.41974100 L
 H-H_            -1   14.95305500   -7.70148300    5.02934000 L
 C-C_R           -1   12.95185500   -7.92274500    4.78111500 L
 H-H_            -1   13.01675500   -8.36165100    3.94121100 L
 C-C_R           -1   11.69125500   -7.69604300    5.32945600 L
 C-C_3           -1   10.44345500   -8.18558800    4.66945900 L
 H-H_            -1   10.44345400   -9.19704600    4.68440600 L
 H-H_            -1   10.44345500   -7.95440900    3.73151600 L
 C-C_R           -1    9.24565500   -7.03613100    6.55084100 L
 C-C_R           -1    8.10145500   -6.62568100    7.20946900 L
 H-H_            -1    8.16685500   -6.17895400    8.04561500 L
 C-C_R           -1    6.87345500   -6.87370600    6.64555500 L
 H-H_            -1    6.08225500   -6.59573600    7.09314600 L
 C-C_R           -1    6.78265500   -7.52807600    5.41974000 L
 H-H_            -1    5.93395500   -7.70147900    5.02933900 L
 C-C_R           -1    7.93515500   -7.92274200    4.78111500 L
 H-H_            -1    7.87025500   -8.36164900    3.94121100 L
 C-C_R           -1    9.19575500   -7.69604200    5.32945500 L
 O-O_R           -1   10.44345600   -6.56705000    1.45019400 L
 C-C_R           -1   11.64135600   -6.85694300    0.81083800 L
 C-C_R           -1   12.78555600   -6.44649400    1.46946500 L
 H-H_            -1   12.72015600   -5.99976600    2.30561200 L
 C-C_R           -1   14.01355600   -6.69452000    0.90555200 L
 H-H_            -1   14.80475600   -6.41655100    1.35314300 L
 C-C_R           -1   14.10435600   -7.34889000   -0.32026300 L
 H-H_            -1   14.95305600   -7.52229400   -0.71066300 L
 C-C_R           -1   12.95185600   -7.74355500   -0.95888900 L
 H-H_            -1   13.01675500   -8.18246200   -1.79879200 L
 C-C_R           -1   11.69125600   -7.51685400   -0.41054800 L
 C-C_3           -1   10.44345500   -8.00639800   -1.07054500 L
 H-H_            -1   10.44345500   -9.01785700   -1.05559700 L
 H-H_            -1   10.44345600   -7.77521900   -2.00848800 L
 C-C_R           -1    9.24565600   -6.85694200    0.81083700 L
 C-C_R           -1    8.10145600   -6.44649200    1.46946500 L
 H-H_            -1    8.16685600   -5.99976400    2.30561100 L
 C-C_R           -1    6.87345600   -6.69451700    0.90555100 L
 H-H_            -1    6.08225600   -6.41654700    1.35314200 L
 C-C_R           -1    6.78265600   -7.34888700   -0.32026400 L
 H-H_            -1    5.93395600   -7.52228900   -0.71066500 L
 C-C_R           -1    7.93515600   -7.74355300   -0.95888900 L
 H-H_            -1    7.87025500   -8.18245900   -1.79879300 L
 C-C_R           -1    9.19575600   -7.51685300   -0.41054800 L
 O-O_R           -1   10.44345700   -6.38786100   -4.28981000 L
 C-C_R           -1   11.64135700   -6.67775300   -4.92916600 L
 C-C_R           -1   12.78555700   -6.26730500   -4.27053800 L
 H-H_            -1   12.72015700   -5.82057700   -3.43439200 L
 C-C_R           -1   14.01355700   -6.51533000   -4.83445200 L
 H-H_            -1   14.80475700   -6.23736100   -4.38686000 L
 C-C_R           -1   14.10435600   -7.16970100   -6.06026700 L
 H-H_            -1   14.95305600   -7.34310400   -6.45066700 L
 C-C_R           -1   12.95185600   -7.56436600   -6.69889200 L
 H-H_            -1   13.01675600   -8.00327200   -7.53879600 L
 C-C_R           -1   11.69125600   -7.33766400   -6.15055200 L
 C-C_3           -1   10.44345600   -7.82720800   -6.81054800 L
 H-H_            -1   10.44345600   -8.83866700   -6.79560100 L
 H-H_            -1   10.44345600   -7.59603000   -7.74849200 L
 C-C_R           -1    9.24565700   -6.67775200   -4.92916700 L
 C-C_R           -1    8.10145700   -6.26730200   -4.27053900 L
 H-H_            -1    8.16685700   -5.82057500   -3.43439300 L
 C-C_R           -1    6.87345700   -6.51532700   -4.83445300 L
 H-H_            -1    6.08225700   -6.23735700   -4.38686100 L
 C-C_R           -1    6.78265600   -7.16969700   -6.06026800 L
 H-H_            -1    5.93395600   -7.34310000   -6.45066800 L
 C-C_R           -1    7.93515600   -7.56436300   -6.69889300 L
 H-H_            -1    7.87025600   -8.00327000   -7.53879700 L
 C-C_R           -1    9.19575600   -7.33766300   -6.15055200 L
 O-O_R           -1   31.33045500   -6.74625000    7.19020000 L
 C-C_R           -1   32.52835500   -7.03614200    6.55084400 L
 C-C_R           -1   33.67255500   -6.62569400    7.20947200 L
 H-H_            -1   33.60715500   -6.17896600    8.04561800 L
 C-C_R           -1   34.90055500   -6.87372000    6.64555800 L
 H-H_            -1   35.69175500   -6.59575100    7.09315000 L
 C-C_R           -1   34.99135500   -7.52809000    5.41974300 L
 H-H_            -1   35.84005500   -7.70149300    5.02934300 L
 C-C_R           -1   33.83885500   -7.92275500    4.78111800 L
 H-H_            -1   33.90375500   -8.36166200    3.94121400 L
 C-C_R           -1   32.57825500   -7.69605400    5.32945800 L
 C-C_3           -1   31.33045500   -8.18559800    4.66946200 L
 H-H_            -1   31.33045400   -9.19705700    4.68440900 L
 H-H_            -1   31.33045500   -7.95441900    3.73151800 L
 C-C_R           -1   30.13265500   -7.03614100    6.55084400 L
 C-C_R           -1   28.98845500   -6.62569200    7.20947100 L
 H-H_            -1   29.05385500   -6.17896400    8.04561700 L
 C-C_R           -1   27.76045500   -6.87371600    6.64555700 L
 H-H_            -1   26.96925500   -6.59574700    7.09314900 L
 C-C_R           -1   27.66965500   -7.52808600    5.41974300 L
 H-H_            -1   26.82095500   -7.70148900    5.02934200 L
 C-C_R           -1   28.82215500   -7.92275300    4.78111700 L
 H-H_            -1   28.75725500   -8.36165900    3.94121300 L
 C-C_R           -1   30.08275500   -7.69605200    5.32945800 L
 O-O_R           -1   31.33045600   -6.56706100    1.45019700 L
 C-C_R           -1   32.52835600   -6.85695300    0.81084000 L
 C-C_R           -1   33.67255600   -6.44650400    1.46946800 L
 H-H_            -1   33.60715600   -5.99977700    2.30561400 L
 C-C_R           -1   34.90055600   -6.69453000    0.90555400 L
 H-H_            -1   35.69175600   -6.41656100    1.35314600 L
 C-C_R           -1   34.99135600   -7.34890000   -0.32026000 L
 H-H_            -1   35.84005600   -7.52230400   -0.71066100 L
 C-C_R           -1   33.83885600   -7.74356500   -0.95888600 L
 H-H_            -1   33.90375500   -8.18247200   -1.79879000 L
 C-C_R           -1   32.57825600   -7.51686400   -0.41054600 L
 C-C_3           -1   31.33045500   -8.00640800   -1.07054200 L
 H-H_            -1   31.33045500   -9.01786700   -1.05559500 L
 H-H_            -1   31.33045600   -7.77522900   -2.00848500 L
 C-C_R           -1   30.13265600   -6.85695200    0.81084000 L
 C-C_R           -1   28.98845600   -6.44650200    1.46946700 L
 H-H_            -1   29.05385600   -5.99977400    2.30561300 L
 C-C_R           -1   27.76045600   -6.69452700    0.90555400 L
 H-H_            -1   26.96925600   -6.41655700    1.35314500 L
 C-C_R           -1   27.66965600   -7.34889700   -0.32026100 L
 H-H_            -1   26.82095600   -7.52229900   -0.71066200 L
 C-C_R           -1   28.82215600   -7.74356300   -0.95888700 L
 H-H_            -1   28.75725500   -8.18247000   -1.79879100 L
 C-C_R           -1   30.08275600   -7.51686300   -0.41054600 L
 O-O_R           -1   31.33045700   -6.38787100   -4.28980700 L
 C-C_R           -1   32.52835700   -6.67776300   -4.92916400 L
 C-C_R           -1   33.67255700   -6.26731500   -4.27053600 L
 H-H_            -1   33.60715700   -5.82058700   -3.43439000 L
 C-C_R           -1   34.90055700   -6.51534100   -4.83444900 L
 H-H_            -1   35.69175700   -6.23737200   -4.38685800 L
 C-C_R           -1   34.99135600   -7.16971100   -6.06026400 L
 H-H_            -1   35.84005600   -7.34311400   -6.45066500 L
 C-C_R           -1   33.83885600   -7.56437600   -6.69889000 L
 H-H_            -1   33.90375600   -8.00328200   -7.53879400 L
 C-C_R           -1   32.57825600   -7.33767400   -6.15054900 L
 C-C_3           -1   31.33045600   -7.82721900   -6.81054600 L
 H-H_            -1   31.33045600   -8.83867800   -6.79559900 L
 H-H_            -1   31.33045600   -7.59604000   -7.74848900 L
 C-C_R           -1   30.13265700   -6.67776200   -4.92916400 L
 C-C_R           -1   28.98845700   -6.26731300   -4.27053600 L
 H-H_            -1   29.05385700   -5.82058500   -3.43439000 L
 C-C_R           -1   27.76045700   -6.51533700   -4.83445000 L
 H-H_            -1   26.96925700   -6.23736700   -4.38685900 L
 C-C_R           -1   27.66965600   -7.16970700   -6.06026500 L
 H-H_            -1   26.82095600   -7.34311000   -6.45066600 L
 C-C_R           -1   28.82215600   -7.56437300   -6.69889000 L
 H-H_            -1   28.75725600   -8.00328000   -7.53879400 L
 C-C_R           -1   30.08275600   -7.33767300   -6.15055000 L
 O-O_R           -1  -31.33054100    1.01100100    7.43235500 L
 C-C_R           -1  -30.13264100    0.72120900    6.79300200 L
 C-C_R           -1  -28.98844100    1.13155800    7.45162600 L
 H-H_            -1  -29.05384100    1.57828500    8.28777300 L
 C-C_R           -1  -27.76044100    0.88363200    6.88771600 L
 H-H_            -1  -26.96924100    1.16150100    7.33530400 L
 C-C_R           -1  -27.66964100    0.22926200    5.66190100 L
 H-H_            -1  -26.82094100    0.05575800    5.27149800 L
 C-C_R           -1  -28.82214100   -0.16540300    5.02327600 L
 H-H_            -1  -28.75724200   -0.60431000    4.18337200 L
 C-C_R           -1  -30.08274100    0.06129800    5.57161600 L
 C-C_3           -1  -31.33054200   -0.42834600    4.91161600 L
 H-H_            -1  -31.33054200   -1.43970500    4.92656700 L
 H-H_            -1  -31.33054100   -0.19716700    3.97367300 L
 C-C_R           -1  -32.52834100    0.72121000    6.79300100 L
 C-C_R           -1  -33.67254100    1.13156000    7.45162600 L
 H-H_            -1  -33.60714100    1.57828800    8.28777200 L
 C-C_R           -1  -34.90054100    0.88353500    6.88771200 L
 H-H_            -1  -35.69174100    1.16150500    7.33530300 L
 C-C_R           -1  -34.99134100    0.22916500    5.66189700 L
 H-H_            -1  -35.84004100    0.05576300    5.27149600 L
 C-C_R           -1  -33.83884100   -0.16540100    5.02327500 L
 H-H_            -1  -33.90374200   -0.60430800    4.18337100 L
 C-C_R           -1  -32.57824100    0.06129900    5.57161600 L
 O-O_R           -1  -31.33054000    1.19019100    1.69235100 L
 C-C_R           -1  -30.13264000    0.90039900    1.05299800 L
 C-C_R           -1  -28.98844000    1.31074700    1.71162300 L
 H-H_            -1  -29.05384000    1.75747500    2.54776900 L
 C-C_R           -1  -27.76044000    1.06282100    1.14771200 L
 H-H_            -1  -26.96924000    1.34069000    1.59530100 L
 C-C_R           -1  -27.66964100    0.40845100   -0.07810200 L
 H-H_            -1  -26.82094100    0.23494800   -0.46850600 L
 C-C_R           -1  -28.82214100    0.01378600   -0.71672800 L
 H-H_            -1  -28.75724100   -0.42512000   -1.55663200 L
 C-C_R           -1  -30.08274100    0.24048800   -0.16838800 L
 C-C_3           -1  -31.33054100   -0.24915700   -0.82838700 L
 H-H_            -1  -31.33054100   -1.26051600   -0.81343700 L
 H-H_            -1  -31.33054100   -0.01797800   -1.76633100 L
 C-C_R           -1  -32.52834000    0.90040000    1.05299800 L
 C-C_R           -1  -33.67254000    1.31074900    1.71162200 L
 H-H_            -1  -33.60714000    1.75747700    2.54776800 L
 C-C_R           -1  -34.90054000    1.06272500    1.14770800 L
 H-H_            -1  -35.69174000    1.34069500    1.59530000 L
 C-C_R           -1  -34.99134100    0.40835500   -0.07810600 L
 H-H_            -1  -35.84004100    0.23495200   -0.46850700 L
 C-C_R           -1  -33.83884100    0.01378900   -0.71672900 L
 H-H_            -1  -33.90374100   -0.42511800   -1.55663300 L
 C-C_R           -1  -32.57824100    0.24048900   -0.16838800 L
 O-O_R           -1  -31.33054000    1.36938100   -4.04765200 L
 C-C_R           -1  -30.13264000    1.07958800   -4.68700600 L
 C-C_R           -1  -28.98844000    1.48993700   -4.02838100 L
 H-H_            -1  -29.05383900    1.93666500   -3.19223500 L
 C-C_R           -1  -27.76044000    1.24201100   -4.59229100 L
 H-H_            -1  -26.96924000    1.51988000   -4.14470300 L
 C-C_R           -1  -27.66964000    0.58764100   -5.81810600 L
 H-H_            -1  -26.82094000    0.41423700   -6.20850700 L
 C-C_R           -1  -28.82214000    0.19297600   -6.45673200 L
 H-H_            -1  -28.75724000   -0.24593100   -7.29663600 L
 C-C_R           -1  -30.08274000    0.41967700   -5.90839100 L
 C-C_3           -1  -31.33054000   -0.06986700   -6.56838800 L
 H-H_            -1  -31.33054000   -1.08132600   -6.55344100 L
 H-H_            -1  -31.33054000    0.16131200   -7.50633100 L
 C-C_R           -1  -32.52834000    1.07958900   -4.68700600 L
 C-C_R           -1  -33.67254000    1.48993900   -4.02838200 L
 H-H_            -1  -33.60713900    1.93666700   -3.19223500 L
 C-C_R           -1  -34.90054000    1.24191400   -4.59229500 L
 H-H_            -1  -35.69174000    1.51988400   -4.14470400 L
 C-C_R           -1  -34.99134000    0.58764400   -5.81810700 L
 H-H_            -1  -35.84004000    0.41424200   -6.20850800 L
 C-C_R           -1  -33.83884000    0.19297800   -6.45673200 L
 H-H_            -1  -33.90374000   -0.24592800   -7.29663600 L
 C-C_R           -1  -32.57824000    0.41967800   -5.90839200 L
 O-O_R           -1  -10.44354100    1.01109100    7.43236100 L
 C-C_R           -1   -9.24564100    0.72119900    6.79300400 L
 C-C_R           -1   -8.10144100    1.13164700    7.45163200 L
 H-H_            -1   -8.16684100    1.57837500    8.28777800 L
 C-C_R           -1   -6.87344100    0.88362200    6.88771900 L
 H-H_            -1   -6.08224100    1.16159100    7.33531000 L
 C-C_R           -1   -6.78264100    0.22925100    5.66190400 L
 H-H_            -1   -5.93394100    0.05584800    5.27150300 L
 C-C_R           -1   -7.93514100   -0.16541400    5.02327800 L
 H-H_            -1   -7.87024200   -0.60432000    4.18337400 L
 C-C_R           -1   -9.19574100    0.06128800    5.57161900 L
 C-C_3           -1  -10.44354200   -0.42825600    4.91162200 L
 H-H_            -1  -10.44354200   -1.43971500    4.92656900 L
 H-H_            -1  -10.44354100   -0.19707800    3.97367900 L
 C-C_R           -1  -11.64134100    0.72120000    6.79300400 L
 C-C_R           -1  -12.78554100    1.13165000    7.45163200 L
 H-H_            -1  -12.72014100    1.57837700    8.28777800 L
 C-C_R           -1  -14.01354100    0.88362500    6.88771800 L
 H-H_            -1  -14.80474100    1.16159500    7.33530900 L
 C-C_R           -1  -14.10434100    0.22925500    5.66190300 L
 H-H_            -1  -14.95304100    0.05585200    5.27150200 L
 C-C_R           -1  -12.95184100   -0.16541100    5.02327800 L
 H-H_            -1  -13.01674200   -0.60431800    4.18337400 L
 C-C_R           -1  -11.69124100    0.06128900    5.57161800 L
 O-O_R           -1  -10.44354000    1.19028100    1.69235700 L
 C-C_R           -1   -9.24564000    0.90038800    1.05300100 L
 C-C_R           -1   -8.10144000    1.31083700    1.71162800 L
 H-H_            -1   -8.16684000    1.75756500    2.54777400 L
 C-C_R           -1   -6.87344000    1.06281100    1.14771500 L
 H-H_            -1   -6.08224000    1.34078000    1.59530600 L
 C-C_R           -1   -6.78264100    0.40844100   -0.07810000 L
 H-H_            -1   -5.93394100    0.23503800   -0.46850000 L
 C-C_R           -1   -7.93514100    0.01377600   -0.71672600 L
 H-H_            -1   -7.87024100   -0.42513100   -1.55662900 L
 C-C_R           -1   -9.19574100    0.24047700   -0.16838500 L
 C-C_3           -1  -10.44354100   -0.24906700   -0.82838200 L
 H-H_            -1  -10.44354100   -1.26052600   -0.81343400 L
 H-H_            -1  -10.44354100   -0.01788800   -1.76632500 L
 C-C_R           -1  -11.64134000    0.90039000    1.05300000 L
 C-C_R           -1  -12.78554000    1.31083900    1.71162800 L
 H-H_            -1  -12.72014000    1.75756700    2.54777400 L
 C-C_R           -1  -14.01354000    1.06281500    1.14771400 L
 H-H_            -1  -14.80474000    1.34078400    1.59530500 L
 C-C_R           -1  -14.10434100    0.40844400   -0.07810100 L
 H-H_            -1  -14.95304100    0.23504200   -0.46850200 L
 C-C_R           -1  -12.95184100    0.01377800   -0.71672600 L
 H-H_            -1  -13.01674100   -0.42512800   -1.55663000 L
 C-C_R           -1  -11.69124100    0.24047900   -0.16838500 L
 O-O_R           -1  -10.44354000    1.36947000   -4.04764700 L
 C-C_R           -1   -9.24564000    1.07957800   -4.68700300 L
 C-C_R           -1   -8.10144000    1.49002700   -4.02837500 L
 H-H_            -1   -8.16683900    1.93675400   -3.19222900 L
 C-C_R           -1   -6.87344000    1.24200100   -4.59228900 L
 H-H_            -1   -6.08224000    1.51997000   -4.14469700 L
 C-C_R           -1   -6.78264000    0.58763000   -5.81810400 L
 H-H_            -1   -5.93394000    0.41422700   -6.20850400 L
 C-C_R           -1   -7.93514000    0.19296600   -6.45672900 L
 H-H_            -1   -7.87024000   -0.24594100   -7.29663300 L
 C-C_R           -1   -9.19574000    0.41966700   -5.90838900 L
 C-C_3           -1  -10.44354000   -0.06987700   -6.56838500 L
 H-H_            -1  -10.44354000   -1.08133600   -6.55343800 L
 H-H_            -1  -10.44354000    0.16130100   -7.50632900 L
 C-C_R           -1  -11.64134000    1.07957900   -4.68700400 L
 C-C_R           -1  -12.78554000    1.49002900   -4.02837600 L
 H-H_            -1  -12.72013900    1.93675600   -3.19223000 L
 C-C_R           -1  -14.01354000    1.24200400   -4.59229000 L
 H-H_            -1  -14.80474000    1.51997400   -4.14469900 L
 C-C_R           -1  -14.10434000    0.58763400   -5.81810500 L
 H-H_            -1  -14.95304000    0.41423200   -6.20850500 L
 C-C_R           -1  -12.95184000    0.19296800   -6.45673000 L
 H-H_            -1  -13.01674000   -0.24593900   -7.29663400 L
 C-C_R           -1  -11.69124000    0.41966800   -5.90838900 L
 O-O_R           -1   10.44345900    1.01108100    7.43236300 L
 C-C_R           -1   11.64135900    0.72118900    6.79300700 L
 C-C_R           -1   12.78555900    1.13163700    7.45163500 L
 H-H_            -1   12.72015900    1.57836500    8.28778100 L
 C-C_R           -1   14.01355900    0.88361100    6.88772100 L
 H-H_            -1   14.80475900    1.16158000    7.33531300 L
 C-C_R           -1   14.10435900    0.22924100    5.66190600 L
 H-H_            -1   14.95305900    0.05583800    5.27150600 L
 C-C_R           -1   12.95185900   -0.16542400    5.02328100 L
 H-H_            -1   13.01675800   -0.60433000    4.18337700 L
 C-C_R           -1   11.69125900    0.06127800    5.57162100 L
 C-C_3           -1   10.44345800   -0.42826700    4.91162500 L
 H-H_            -1   10.44345800   -1.43972500    4.92657200 L
 H-H_            -1   10.44345900   -0.19708800    3.97368100 L
 C-C_R           -1    9.24565900    0.72119000    6.79300600 L
 C-C_R           -1    8.10145900    1.13163900    7.45163400 L
 H-H_            -1    8.16685900    1.57836700    8.28778000 L
 C-C_R           -1    6.87345900    0.88361500    6.88772000 L
 H-H_            -1    6.08225900    1.16158500    7.33531200 L
 C-C_R           -1    6.78265900    0.22924500    5.66190500 L
 H-H_            -1    5.93395900    0.05584200    5.27150500 L
 C-C_R           -1    7.93515900   -0.16542100    5.02328000 L
 H-H_            -1    7.87025800   -0.60432800    4.18337600 L
 C-C_R           -1    9.19575900    0.06127900    5.57162100 L
 O-O_R           -1   10.44346000    1.19027100    1.69236000 L
 C-C_R           -1   11.64136000    0.90037800    1.05300300 L
 C-C_R           -1   12.78556000    1.31082700    1.71163100 L
 H-H_            -1   12.72016000    1.75755500    2.54777700 L
 C-C_R           -1   14.01356000    1.06280100    1.14771700 L
 H-H_            -1   14.80476000    1.34077000    1.59530900 L
 C-C_R           -1   14.10435900    0.40843100   -0.07809700 L
 H-H_            -1   14.95305900    0.23502700   -0.46849800 L
 C-C_R           -1   12.95185900    0.01376600   -0.71672300 L
 H-H_            -1   13.01675900   -0.42514100   -1.55662700 L
 C-C_R           -1   11.69125900    0.24046700   -0.16838300 L
 C-C_3           -1   10.44345900   -0.24907700   -0.82837900 L
 H-H_            -1   10.44345900   -1.26053600   -0.81343200 L
 H-H_            -1   10.44345900   -0.01789800   -1.76632200 L
 C-C_R           -1    9.24566000    0.90037900    1.05300300 L
 C-C_R           -1    8.10146000    1.31082900    1.71163000 L
 H-H_            -1    8.16686000    1.75755700    2.54777600 L
 C-C_R           -1    6.87346000    1.06280400    1.14771700 L
 H-H_            -1    6.08226000    1.34077400    1.59530800 L
 C-C_R           -1    6.78265900    0.40843400   -0.07809800 L
 H-H_            -1    5.93395900    0.23503200   -0.46849900 L
 C-C_R           -1    7.93515900    0.01376800   -0.71672400 L
 H-H_            -1    7.87025900   -0.42513800   -1.55662800 L
 C-C_R           -1    9.19575900    0.24046800   -0.16838300 L
 O-O_R           -1   10.44346000    1.36946000   -4.04764400 L
 C-C_R           -1   11.64136000    1.07956800   -4.68700100 L
 C-C_R           -1   12.78556000    1.49001600   -4.02837300 L
 H-H_            -1   12.72016100    1.93674400   -3.19222700 L
 C-C_R           -1   14.01356000    1.24199100   -4.59228600 L
 H-H_            -1   14.80476000    1.51996000   -4.14469500 L
 C-C_R           -1   14.10436000    0.58762000   -5.81810100 L
 H-H_            -1   14.95306000    0.41421700   -6.20850200 L
 C-C_R           -1   12.95186000    0.19295500   -6.45672700 L
 H-H_            -1   13.01676000   -0.24595100   -7.29663100 L
 C-C_R           -1   11.69126000    0.41965700   -5.90838600 L
 C-C_3           -1   10.44346000   -0.06988700   -6.56838300 L
 H-H_            -1   10.44346000   -1.08134600   -6.55343600 L
 H-H_            -1   10.44346000    0.16129100   -7.50632600 L
 C-C_R           -1    9.24566000    1.07956900   -4.68700100 L
 C-C_R           -1    8.10146000    1.49001900   -4.02837300 L
 H-H_            -1    8.16686100    1.93674600   -3.19222700 L
 C-C_R           -1    6.87346000    1.24199400   -4.59228700 L
 H-H_            -1    6.08226000    1.51996400   -4.14469600 L
 C-C_R           -1    6.78266000    0.58762400   -5.81810200 L
 H-H_            -1    5.93396000    0.41422100   -6.20850300 L
 C-C_R           -1    7.93516000    0.19295800   -6.45672700 L
 H-H_            -1    7.87026000   -0.24594900   -7.29663100 L
 C-C_R           -1    9.19576000    0.41965800   -5.90838700 L
 O-O_R           -1   31.33045900    1.01107100    7.43236600 L
 C-C_R           -1   32.52835900    0.72117900    6.79300900 L
 C-C_R           -1   33.67255900    1.13162700    7.45163700 L
 H-H_            -1   33.60715900    1.57835500    8.28778300 L
 C-C_R           -1   34.90055900    0.88360100    6.88772400 L
 H-H_            -1   35.69175900    1.16157000    7.33531500 L
 C-C_R           -1   34.99135900    0.22923100    5.66190900 L
 H-H_            -1   35.84005900    0.05582800    5.27150800 L
 C-C_R           -1   33.83885900   -0.16543400    5.02328300 L
 H-H_            -1   33.90375800   -0.60434100    4.18337900 L
 C-C_R           -1   32.57825900    0.06126700    5.57162400 L
 C-C_3           -1   31.33045800   -0.42827700    4.91162700 L
 H-H_            -1   31.33045800   -1.43973600    4.92657400 L
 H-H_            -1   31.33045900   -0.19709800    3.97368400 L
 C-C_R           -1   30.13265900    0.72118000    6.79300900 L
 C-C_R           -1   28.98845900    1.13162900    7.45163700 L
 H-H_            -1   29.05385900    1.57835700    8.28778300 L
 C-C_R           -1   27.76045900    0.88360500    6.88772300 L
 H-H_            -1   26.96925900    1.16157400    7.33531400 L
 C-C_R           -1   27.66965900    0.22923500    5.66190800 L
 H-H_            -1   26.82095900    0.05583200    5.27150700 L
 C-C_R           -1   28.82215900   -0.16543200    5.02328300 L
 H-H_            -1   28.75725800   -0.60433800    4.18337900 L
 C-C_R           -1   30.08275900    0.06126900    5.57162300 L
 O-O_R           -1   31.33046000    1.19026000    1.69236200 L
 C-C_R           -1   32.52836000    0.90036800    1.05300600 L
 C-C_R           -1   33.67256000    1.31081700    1.71163300 L
 H-H_            -1   33.60716000    1.75754400    2.54778000 L
 C-C_R           -1   34.90056000    1.06279100    1.14772000 L
 H-H_            -1   35.69176000    1.34076000    1.59531100 L
 C-C_R           -1   34.99135900    0.40842100   -0.07809500 L
 H-H_            -1   35.84005900    0.23501700   -0.46849500 L
 C-C_R           -1   33.83885900    0.01375600   -0.71672000 L
 H-H_            -1   33.90375900   -0.42515100   -1.55662400 L
 C-C_R           -1   32.57825900    0.24045700   -0.16838000 L
 C-C_3           -1   31.33045900   -0.24908700   -0.82837700 L
 H-H_            -1   31.33045900   -1.26054600   -0.81342900 L
 H-H_            -1   31.33045900   -0.01790800   -1.76632000 L
 C-C_R           -1   30.13266000    0.90036900    1.05300500 L
 C-C_R           -1   28.98846000    1.31081900    1.71163300 L
 H-H_            -1   29.05386000    1.75754700    2.54777900 L
 C-C_R           -1   27.76046000    1.06279400    1.14771900 L
 H-H_            -1   26.96926000    1.34076400    1.59531000 L
 C-C_R           -1   27.66965900    0.40842400   -0.07809600 L
 H-H_            -1   26.82095900    0.23502200   -0.46849600 L
 C-C_R           -1   28.82215900    0.01375800   -0.71672100 L
 H-H_            -1   28.75725900   -0.42514900   -1.55662500 L
 C-C_R           -1   30.08275900    0.24045800   -0.16838000 L
 O-O_R           -1   31.33046000    1.36945000   -4.04764200 L
 C-C_R           -1   32.52836000    1.07955800   -4.68699800 L
 C-C_R           -1   33.67256000    1.49000600   -4.02837000 L
 H-H_            -1   33.60716100    1.93673400   -3.19222400 L
 C-C_R           -1   34.90056000    1.24198000   -4.59228400 L
 H-H_            -1   35.69176000    1.51994900   -4.14469200 L
 C-C_R           -1   34.99136000    0.58761000   -5.81809900 L
 H-H_            -1   35.84006000    0.41420700   -6.20849900 L
 C-C_R           -1   33.83886000    0.19294500   -6.45672400 L
 H-H_            -1   33.90376000   -0.24596100   -7.29662800 L
 C-C_R           -1   32.57826000    0.41964700   -5.90838400 L
 C-C_3           -1   31.33046000   -0.06989800   -6.56838000 L
 H-H_            -1   31.33046000   -1.08135700   -6.55343300 L
 H-H_            -1   31.33046000    0.16128100   -7.50632400 L
 C-C_R           -1   30.13266000    1.07955900   -4.68699800 L
 C-C_R           -1   28.98846000    1.49000800   -4.02837100 L
 H-H_            -1   29.05386100    1.93673600   -3.19222500 L
 C-C_R           -1   27.76046000    1.24198400   -4.59228500 L
 H-H_            -1   26.96926000    1.51995400   -4.14469300 L
 C-C_R           -1   27.66966000    0.58761400   -5.81809900 L
 H-H_            -1   26.82096000    0.41421100   -6.20850000 L
 C-C_R           -1   28.82216000    0.19294800   -6.45672500 L
 H-H_            -1   28.75726000   -0.24595900   -7.29662900 L
 C-C_R           -1   30.08276000    0.41964800   -5.90838400 L
 O-O_R           -1  -31.33053700    8.76842200    7.67452400 L
 C-C_R           -1  -30.13263700    8.47853000    7.03516700 L
 C-C_R           -1  -28.98843700    8.88887900    7.69379200 L
 H-H_            -1  -29.05383700    9.33560600    8.52993800 L
 C-C_R           -1  -27.76043700    8.64085300    7.12987900 L
 H-H_            -1  -26.96923700    8.91892200    7.57747300 L
 C-C_R           -1  -27.66963800    7.98648300    5.90406400 L
 H-H_            -1  -26.82093800    7.81307900    5.51366300 L
 C-C_R           -1  -28.82213800    7.59181800    5.26543800 L
 H-H_            -1  -28.75723800    7.15291100    4.42553400 L
 C-C_R           -1  -30.08273800    7.81851900    5.81377900 L
 C-C_3           -1  -31.33053800    7.32907500    5.15378500 L
 H-H_            -1  -31.33053800    6.31761600    5.16873200 L
 H-H_            -1  -31.33053800    7.56015400    4.21583900 L
 C-C_R           -1  -32.52833700    8.47853100    7.03516700 L
 C-C_R           -1  -33.67253700    8.88888100    7.69379100 L
 H-H_            -1  -33.60713700    9.33560900    8.52993800 L
 C-C_R           -1  -34.90053700    8.64085600    7.12987800 L
 H-H_            -1  -35.69173700    8.91882600    7.57746900 L
 C-C_R           -1  -34.99133800    7.98648600    5.90406300 L
 H-H_            -1  -35.84003800    7.81308400    5.51366200 L
 C-C_R           -1  -33.83883800    7.59182000    5.26543700 L
 H-H_            -1  -33.90373800    7.15291300    4.42553400 L
 C-C_R           -1  -32.57823800    7.81852000    5.81377800 L
 O-O_R           -1  -31.33053700    8.94761200    1.93452000 L
 C-C_R           -1  -30.13263700    8.65772000    1.29516300 L
 C-C_R           -1  -28.98843700    9.06806800    1.95378800 L
 H-H_            -1  -29.05383600    9.51479600    2.78993400 L
 C-C_R           -1  -27.76043700    8.82004200    1.38987500 L
 H-H_            -1  -26.96923700    9.09811100    1.83746900 L
 C-C_R           -1  -27.66963700    8.16567200    0.16406000 L
 H-H_            -1  -26.82093700    7.99226900   -0.22634100 L
 C-C_R           -1  -28.82213700    7.77100700   -0.47456600 L
 H-H_            -1  -28.75723700    7.33210100   -1.31447000 L
 C-C_R           -1  -30.08273700    7.99770900    0.07377500 L
 C-C_3           -1  -31.33053700    7.50826400   -0.58621900 L
 H-H_            -1  -31.33053800    6.49680500   -0.57127100 L
 H-H_            -1  -31.33053700    7.73934300   -1.52416500 L
 C-C_R           -1  -32.52833700    8.65772100    1.29516300 L
 C-C_R           -1  -33.67253700    9.06807000    1.95378800 L
 H-H_            -1  -33.60713600    9.51479800    2.78993400 L
 C-C_R           -1  -34.90053700    8.82004600    1.38987400 L
 H-H_            -1  -35.69173700    9.09801600    1.83746500 L
 C-C_R           -1  -34.99133700    8.16567600    0.16405900 L
 H-H_            -1  -35.84003700    7.99227300   -0.22634200 L
 C-C_R           -1  -33.83883700    7.77101000   -0.47456600 L
 H-H_            -1  -33.90373700    7.33210300   -1.31447000 L
 C-C_R           -1  -32.57823700    7.99771000    0.07377500 L
 O-O_R           -1  -31.33053600    9.12680100   -3.80548400 L
 C-C_R           -1  -30.13263600    8.83690900   -4.44484000 L
 C-C_R           -1  -28.98843600    9.24725800   -3.78621600 L
 H-H_            -1  -29.05383600    9.69398600   -2.95006900 L
 C-C_R           -1  -27.76043600    8.99923200   -4.35012900 L
 H-H_            -1  -26.96923600    9.27730100   -3.90253400 L
 C-C_R           -1  -27.66963600    8.34486200   -5.57594400 L
 H-H_            -1  -26.82093600    8.17145800   -5.96634400 L
 C-C_R           -1  -28.82213600    7.95019700   -6.21456900 L
 H-H_            -1  -28.75723600    7.51129000   -7.05447300 L
 C-C_R           -1  -30.08273600    8.17689800   -5.66622900 L
 C-C_3           -1  -31.33053600    7.68745400   -6.32622200 L
 H-H_            -1  -31.33053700    6.67599500   -6.31127500 L
 H-H_            -1  -31.33053600    7.91853300   -7.26416900 L
 C-C_R           -1  -32.52833600    8.83691000   -4.44484100 L
 C-C_R           -1  -33.67253600    9.24726000   -3.78621600 L
 H-H_            -1  -33.60713600    9.69398800   -2.95007000 L
 C-C_R           -1  -34.90053600    8.99923500   -4.35013000 L
 H-H_            -1  -35.69173600    9.27720500   -3.90253900 L
 C-C_R           -1  -34.99133600    8.34486500   -5.57594500 L
 H-H_            -1  -35.84003600    8.17146300   -5.96634500 L
 C-C_R           -1  -33.83883600    7.95019900   -6.21457000 L
 H-H_            -1  -33.90373600    7.51129300   -7.05447400 L
 C-C_R           -1  -32.57823600    8.17689900   -5.66622900 L
 O-O_R           -1  -10.44353700    8.76841200    7.67452600 L
 C-C_R           -1   -9.24563700    8.47852000    7.03517000 L
 C-C_R           -1   -8.10143700    8.88886800    7.69379500 L
 H-H_            -1   -8.16683700    9.33559600    8.52994100 L
 C-C_R           -1   -6.87343700    8.64094300    7.12988400 L
 H-H_            -1   -6.08223700    8.91891200    7.57747600 L
 C-C_R           -1   -6.78263800    7.98657200    5.90406900 L
 H-H_            -1   -5.93393800    7.81316900    5.51366900 L
 C-C_R           -1   -7.93513800    7.59180700    5.26544100 L
 H-H_            -1   -7.87023800    7.15290100    4.42553700 L
 C-C_R           -1   -9.19573800    7.81850900    5.81378100 L
 C-C_3           -1  -10.44353800    7.32906500    5.15378800 L
 H-H_            -1  -10.44353800    6.31760600    5.16873500 L
 H-H_            -1  -10.44353800    7.56014300    4.21584100 L
 C-C_R           -1  -11.64133700    8.47852100    7.03516900 L
 C-C_R           -1  -12.78553700    8.88887100    7.69379400 L
 H-H_            -1  -12.72013700    9.33559800    8.52994000 L
 C-C_R           -1  -14.01353700    8.64084600    7.12988000 L
 H-H_            -1  -14.80473700    8.91881600    7.57747100 L
 C-C_R           -1  -14.10433800    7.98647600    5.90406500 L
 H-H_            -1  -14.95303800    7.81307300    5.51366500 L
 C-C_R           -1  -12.95183800    7.59181000    5.26544000 L
 H-H_            -1  -13.01673800    7.15290300    4.42553600 L
 C-C_R           -1  -11.69123800    7.81851000    5.81378100 L
 O-O_R           -1  -10.44353700    8.94760200    1.93452300 L
 C-C_R           -1   -9.24563700    8.65770900    1.29516600 L
 C-C_R           -1   -8.10143700    9.06805800    1.95379100 L
 H-H_            -1   -8.16683600    9.51478600    2.78993700 L
 C-C_R           -1   -6.87343700    8.82013200    1.38988000 L
 H-H_            -1   -6.08223700    9.09810100    1.83747200 L
 C-C_R           -1   -6.78263700    8.16576200    0.16406600 L
 H-H_            -1   -5.93393700    7.99235900   -0.22633500 L
 C-C_R           -1   -7.93513700    7.77099700   -0.47456300 L
 H-H_            -1   -7.87023700    7.33209000   -1.31446700 L
 C-C_R           -1   -9.19573700    7.99769800    0.07377700 L
 C-C_3           -1  -10.44353700    7.50825400   -0.58621600 L
 H-H_            -1  -10.44353800    6.49679500   -0.57126900 L
 H-H_            -1  -10.44353700    7.73933300   -1.52416300 L
 C-C_R           -1  -11.64133700    8.65771100    1.29516600 L
 C-C_R           -1  -12.78553700    9.06806000    1.95379000 L
 H-H_            -1  -12.72013600    9.51478800    2.78993600 L
 C-C_R           -1  -14.01353700    8.82003600    1.38987600 L
 H-H_            -1  -14.80473700    9.09800500    1.83746800 L
 C-C_R           -1  -14.10433700    8.16566600    0.16406200 L
 H-H_            -1  -14.95303700    7.99226300   -0.22633900 L
 C-C_R           -1  -12.95183700    7.77099900   -0.47456400 L
 H-H_            -1  -13.01673700    7.33209300   -1.31446800 L
 C-C_R           -1  -11.69123700    7.99770000    0.07377700 L
 O-O_R           -1  -10.44353600    9.12679100   -3.80548100 L
 C-C_R           -1   -9.24563600    8.83689900   -4.44483800 L
 C-C_R           -1   -8.10143600    9.24724800   -3.78621300 L
 H-H_            -1   -8.16683600    9.69397500   -2.95006700 L
 C-C_R           -1   -6.87343600    8.99932200   -4.35012300 L
 H-H_            -1   -6.08223600    9.27729100   -3.90253200 L
 C-C_R           -1   -6.78263600    8.34495100   -5.57593800 L
 H-H_            -1   -5.93393600    8.17154800   -5.96633900 L
 C-C_R           -1   -7.93513600    7.95018700   -6.21456700 L
 H-H_            -1   -7.87023600    7.51128000   -7.05447100 L
 C-C_R           -1   -9.19573600    8.17688800   -5.66622600 L
 C-C_3           -1  -10.44353600    7.68744400   -6.32622000 L
 H-H_            -1  -10.44353700    6.67598500   -6.31127300 L
 H-H_            -1  -10.44353600    7.91852300   -7.26416600 L
 C-C_R           -1  -11.64133600    8.83690000   -4.44483800 L
 C-C_R           -1  -12.78553600    9.24725000   -3.78621400 L
 H-H_            -1  -12.72013600    9.69397800   -2.95006700 L
 C-C_R           -1  -14.01353600    8.99922500   -4.35012700 L
 H-H_            -1  -14.80473600    9.27719500   -3.90253600 L
 C-C_R           -1  -14.10433600    8.34485500   -5.57594200 L
 H-H_            -1  -14.95303600    8.17145300   -5.96634300 L
 C-C_R           -1  -12.95183600    7.95018900   -6.21456700 L
 H-H_            -1  -13.01673600    7.51128200   -7.05447100 L
 C-C_R           -1  -11.69123600    8.17688900   -5.66622700 L
 O-O_R           -1   10.44346300    8.76840200    7.67452900 L
 C-C_R           -1   11.64136300    8.47851000    7.03517200 L
 C-C_R           -1   12.78556300    8.88895800    7.69380000 L
 H-H_            -1   12.72016300    9.33568600    8.52994600 L
 C-C_R           -1   14.01356300    8.64093200    7.12988700 L
 H-H_            -1   14.80476300    8.91890100    7.57747800 L
 C-C_R           -1   14.10436200    7.98656200    5.90407200 L
 H-H_            -1   14.95306200    7.81315900    5.51367100 L
 C-C_R           -1   12.95186200    7.59189700    5.26544600 L
 H-H_            -1   13.01676200    7.15299100    4.42554200 L
 C-C_R           -1   11.69126200    7.81859900    5.81378700 L
 C-C_3           -1   10.44346200    7.32905400    5.15379000 L
 H-H_            -1   10.44346200    6.31759600    5.16873700 L
 H-H_            -1   10.44346200    7.56023300    4.21584700 L
 C-C_R           -1    9.24566300    8.47851100    7.03517200 L
 C-C_R           -1    8.10146300    8.88896000    7.69380000 L
 H-H_            -1    8.16686300    9.33568800    8.52994600 L
 C-C_R           -1    6.87346300    8.64093600    7.12988600 L
 H-H_            -1    6.08226300    8.91890600    7.57747700 L
 C-C_R           -1    6.78266200    7.98656600    5.90407100 L
 H-H_            -1    5.93396200    7.81316300    5.51367000 L
 C-C_R           -1    7.93516200    7.59190000    5.26544600 L
 H-H_            -1    7.87026200    7.15299300    4.42554200 L
 C-C_R           -1    9.19576200    7.81860000    5.81378600 L
 O-O_R           -1   10.44346300    8.94759200    1.93452500 L
 C-C_R           -1   11.64136300    8.65769900    1.29516900 L
 C-C_R           -1   12.78556300    9.06814800    1.95379600 L
 H-H_            -1   12.72016400    9.51487600    2.78994300 L
 C-C_R           -1   14.01356300    8.82012200    1.38988300 L
 H-H_            -1   14.80476300    9.09809100    1.83747400 L
 C-C_R           -1   14.10436300    8.16575200    0.16406800 L
 H-H_            -1   14.95306300    7.99234800   -0.22633200 L
 C-C_R           -1   12.95186300    7.77108700   -0.47455700 L
 H-H_            -1   13.01676300    7.33218000   -1.31446100 L
 C-C_R           -1   11.69126300    7.99778800    0.07378300 L
 C-C_3           -1   10.44346300    7.50824400   -0.58621400 L
 H-H_            -1   10.44346200    6.49678500   -0.57126600 L
 H-H_            -1   10.44346300    7.73942300   -1.52415700 L
 C-C_R           -1    9.24566300    8.65770000    1.29516800 L
 C-C_R           -1    8.10146300    9.06815000    1.95379600 L
 H-H_            -1    8.16686400    9.51487800    2.78994200 L
 C-C_R           -1    6.87346300    8.82012500    1.38988200 L
 H-H_            -1    6.08226300    9.09809500    1.83747300 L
 C-C_R           -1    6.78266300    8.16575500    0.16406700 L
 H-H_            -1    5.93396300    7.99235300   -0.22633400 L
 C-C_R           -1    7.93516300    7.77108900   -0.47455800 L
 H-H_            -1    7.87026300    7.33218300   -1.31446200 L
 C-C_R           -1    9.19576300    7.99778900    0.07378300 L
 O-O_R           -1   10.44346400    9.12678100   -3.80547900 L
 C-C_R           -1   11.64136400    8.83688900   -4.44483500 L
 C-C_R           -1   12.78556400    9.24733700   -3.78620700 L
 H-H_            -1   12.72016400    9.69406500   -2.95006100 L
 C-C_R           -1   14.01356400    8.99931200   -4.35012100 L
 H-H_            -1   14.80476400    9.27728100   -3.90252900 L
 C-C_R           -1   14.10436400    8.34494100   -5.57593600 L
 H-H_            -1   14.95306400    8.17153800   -5.96633600 L
 C-C_R           -1   12.95186400    7.95027600   -6.21456100 L
 H-H_            -1   13.01676400    7.51137000   -7.05446500 L
 C-C_R           -1   11.69126400    8.17697800   -5.66622100 L
 C-C_3           -1   10.44346400    7.68743400   -6.32621700 L
 H-H_            -1   10.44346300    6.67597500   -6.31127000 L
 H-H_            -1   10.44346400    7.91861200   -7.26416100 L
 C-C_R           -1    9.24566400    8.83689000   -4.44483500 L
 C-C_R           -1    8.10146400    9.24734000   -3.78620800 L
 H-H_            -1    8.16686400    9.69406700   -2.95006200 L
 C-C_R           -1    6.87346400    8.99931500   -4.35012200 L
 H-H_            -1    6.08226400    9.27728500   -3.90253000 L
 C-C_R           -1    6.78266400    8.34494500   -5.57593600 L
 H-H_            -1    5.93396400    8.17154200   -5.96633700 L
 C-C_R           -1    7.93516400    7.95027900   -6.21456200 L
 H-H_            -1    7.87026400    7.51137200   -7.05446600 L
 C-C_R           -1    9.19576400    8.17697900   -5.66622100 L
 O-O_R           -1   31.33046300    8.76839200    7.67453100 L
 C-C_R           -1   32.52836300    8.47850000    7.03517500 L
 C-C_R           -1   33.67256300    8.88894800    7.69380300 L
 H-H_            -1   33.60716300    9.33567600    8.52994900 L
 C-C_R           -1   34.90056300    8.64092200    7.12988900 L
 H-H_            -1   35.69176300    8.91889100    7.57748100 L
 C-C_R           -1   34.99136200    7.98655200    5.90407400 L
 H-H_            -1   35.84006200    7.81314900    5.51367400 L
 C-C_R           -1   33.83886200    7.59188700    5.26544900 L
 H-H_            -1   33.90376200    7.15298000    4.42554500 L
 C-C_R           -1   32.57826200    7.81858800    5.81378900 L
 C-C_3           -1   31.33046200    7.32904400    5.15379300 L
 H-H_            -1   31.33046200    6.31758500    5.16874000 L
 H-H_            -1   31.33046200    7.56022300    4.21584900 L
 C-C_R           -1   30.13266300    8.47850100    7.03517500 L
 C-C_R           -1   28.98846300    8.88895000    7.69380200 L
 H-H_            -1   29.05386300    9.33567800    8.52994800 L
 C-C_R           -1   27.76046300    8.64092600    7.12988800 L
 H-H_            -1   26.96926300    8.91889500    7.57748000 L
 C-C_R           -1   27.66966200    7.98655600    5.90407400 L
 H-H_            -1   26.82096200    7.81315300    5.51367300 L
 C-C_R           -1   28.82216200    7.59188900    5.26544800 L
 H-H_            -1   28.75726200    7.15298300    4.42554400 L
 C-C_R           -1   30.08276200    7.81859000    5.81378900 L
 O-O_R           -1   31.33046300    8.94758100    1.93452800 L
 C-C_R           -1   32.52836300    8.65768900    1.29517100 L
 C-C_R           -1   33.67256300    9.06813800    1.95379900 L
 H-H_            -1   33.60716400    9.51486500    2.78994500 L
 C-C_R           -1   34.90056300    8.82011200    1.38988600 L
 H-H_            -1   35.69176300    9.09808100    1.83747700 L
 C-C_R           -1   34.99136300    8.16574200    0.16407100 L
 H-H_            -1   35.84006300    7.99233800   -0.22633000 L
 C-C_R           -1   33.83886300    7.77107700   -0.47455500 L
 H-H_            -1   33.90376300    7.33217000   -1.31445900 L
 C-C_R           -1   32.57826300    7.99777800    0.07378600 L
 C-C_3           -1   31.33046300    7.50823400   -0.58621100 L
 H-H_            -1   31.33046200    6.49677500   -0.57126400 L
 H-H_            -1   31.33046300    7.73941300   -1.52415400 L
 C-C_R           -1   30.13266300    8.65769000    1.29517100 L
 C-C_R           -1   28.98846300    9.06814000    1.95379800 L
 H-H_            -1   29.05386400    9.51486800    2.78994500 L
 C-C_R           -1   27.76046300    8.82011500    1.38988500 L
 H-H_            -1   26.96926300    9.09808500    1.83747600 L
 C-C_R           -1   27.66966300    8.16574500    0.16407000 L
 H-H_            -1   26.82096300    7.99234300   -0.22633100 L
 C-C_R           -1   28.82216300    7.77107900   -0.47455600 L
 H-H_            -1   28.75726300    7.33217200   -1.31445900 L
 C-C_R           -1   30.08276300    7.99777900    0.07378500 L
 O-O_R           -1   31.33046400    9.12677100   -3.80547600 L
 C-C_R           -1   32.52836400    8.83687900   -4.44483300 L
 C-C_R           -1   33.67256400    9.24732700   -3.78620500 L
 H-H_            -1   33.60716400    9.69405500   -2.95005900 L
 C-C_R           -1   34.90056400    8.99930100   -4.35011800 L
 H-H_            -1   35.69176400    9.27727000   -3.90252700 L
 C-C_R           -1   34.99136400    8.34493100   -5.57593300 L
 H-H_            -1   35.84006400    8.17152800   -5.96633400 L
 C-C_R           -1   33.83886400    7.95026600   -6.21455900 L
 H-H_            -1   33.90376400    7.51136000   -7.05446300 L
 C-C_R           -1   32.57826400    8.17696800   -5.66621800 L
 C-C_3           -1   31.33046400    7.68742300   -6.32621500 L
 H-H_            -1   31.33046300    6.67596400   -6.31126700 L
 H-H_            -1   31.33046400    7.91860200   -7.26415800 L
 C-C_R           -1   30.13266400    8.83688000   -4.44483300 L
 C-C_R           -1   28.98846400    9.24732900   -3.78620500 L
 H-H_            -1   29.05386400    9.69405700   -2.95005900 L
 C-C_R           -1   27.76046400    8.99930500   -4.35011900 L
 H-H_            -1   26.96926400    9.27727500   -3.90252800 L
 C-C_R           -1   27.66966400    8.34493500   -5.57593400 L
 H-H_            -1   26.82096400    8.17153200   -5.96633500 L
 C-C_R           -1   28.82216400    7.95026900   -6.21455900 L
 H-H_            -1   28.75726400    7.51136200   -7.05446300 L
 C-C_R           -1   30.08276400    8.17696900   -5.66621800 L
 S-S_R            0    0.00062000   -1.88896800    4.61986400 H
 N-N_R            0   -0.00237000   -0.18480700    2.00092700 H
