# Supplementary material for: Boosting organic phosphorescence in adaptive host-guest materials by hyperconjugation
Source: Nat Commun. 2024 Apr 30;15:3660. doi: 10.1038/s41467-024-47992-0 (PMC11061117; doi:10.1038/s41467-024-47992-0)
Supplement: Supplementary file 4 — Source Data [file 41467_2024_47992_MOESM4_ESM.zip › 6_XT-T1.gjf]

%nprocshared=14
%mem=30GB
# opt
oniom(td=(triplets,nstates=5,
root=1)/b3lyp/def2svp/em=gd3bj:uff)=embedcharge

1023900

0 1 0 1 0 1
 O-O_R           -1  -31.33045400  -10.45808000    1.72160500 L
 C-C_R           -1  -32.52835400  -10.78728600    2.34163500 L
 C-C_R           -1  -33.67255400  -10.33655400    1.70989100 L
 H-H_            -1  -33.60715400   -9.83854200    0.90323800 L
 C-C_R           -1  -34.90055400  -10.61927000    2.25723600 L
 H-H_            -1  -35.69175400  -10.31392300    1.82785500 L
 C-C_R           -1  -34.99135500  -11.34882500    3.43984800 L
 H-H_            -1  -35.84005500  -11.54624100    3.81867200 L
 C-C_R           -1  -33.83885500  -11.78255700    4.05261300 L
 H-H_            -1  -33.90375500  -12.27299700    4.86350500 L
 C-C_R           -1  -32.57825500  -11.52209600    3.51948100 L
 C-C_3           -1  -31.33045500  -12.05185500    4.14765700 L
 H-H_            -1  -31.33045600  -13.06041200    4.06964900 L
 H-H_            -1  -31.33045500  -11.87963000    5.09819400 L
 C-C_R           -1  -30.13265400  -10.78728700    2.34163500 L
 C-C_R           -1  -28.98845400  -10.33655600    1.70989200 L
 H-H_            -1  -29.05385400   -9.83854400    0.90323800 L
 C-C_R           -1  -27.76045400  -10.61927300    2.25723700 L
 H-H_            -1  -26.96925400  -10.31392600    1.82785600 L
 C-C_R           -1  -27.66965500  -11.34882900    3.43984900 L
 H-H_            -1  -26.82095500  -11.54624500    3.81867400 L
 C-C_R           -1  -28.82215500  -11.78255900    4.05261400 L
 H-H_            -1  -28.75725500  -12.27300000    4.86350600 L
 C-C_R           -1  -30.08275500  -11.52209700    3.51948100 L
 O-O_R           -1  -31.33045300  -10.27889000   -4.01839800 L
 C-C_R           -1  -32.52835400  -10.60809600   -3.39836900 L
 C-C_R           -1  -33.67255300  -10.15736400   -4.03011300 L
 H-H_            -1  -33.60715300   -9.65935200   -4.83676600 L
 C-C_R           -1  -34.90055300  -10.44008000   -3.48276800 L
 H-H_            -1  -35.69175300  -10.13473300   -3.91214900 L
 C-C_R           -1  -34.99135400  -11.16963600   -2.30015600 L
 H-H_            -1  -35.84005400  -11.36705200   -1.92133100 L
 C-C_R           -1  -33.83885400  -11.60336700   -1.68739100 L
 H-H_            -1  -33.90375500  -12.09380800   -0.87649900 L
 C-C_R           -1  -32.57825400  -11.34290600   -2.22052300 L
 C-C_3           -1  -31.33045400  -11.87266500   -1.59234700 L
 H-H_            -1  -31.33045500  -12.88122200   -1.67035400 L
 H-H_            -1  -31.33045400  -11.70044000   -0.64181000 L
 C-C_R           -1  -30.13265400  -10.60809800   -3.39836800 L
 C-C_R           -1  -28.98845300  -10.15736700   -4.03011200 L
 H-H_            -1  -29.05385300   -9.65935500   -4.83676600 L
 C-C_R           -1  -27.76045300  -10.44008400   -3.48276700 L
 H-H_            -1  -26.96925300  -10.13473700   -3.91214800 L
 C-C_R           -1  -27.66965400  -11.16963900   -2.30015500 L
 H-H_            -1  -26.82095400  -11.36705500   -1.92133000 L
 C-C_R           -1  -28.82215400  -11.60337000   -1.68739000 L
 H-H_            -1  -28.75725500  -12.09381000   -0.87649800 L
 C-C_R           -1  -30.08275400  -11.34290700   -2.22052300 L
 O-O_R           -1  -31.33045200  -10.09970100   -9.75840200 L
 C-C_R           -1  -32.52835300  -10.42890700   -9.13837200 L
 C-C_R           -1  -33.67255200   -9.97817500   -9.77011600 L
 H-H_            -1  -33.60715200   -9.48016300  -10.57677000 L
 C-C_R           -1  -34.90055300  -10.26089100   -9.22277100 L
 H-H_            -1  -35.69175200   -9.95554400   -9.65215300 L
 C-C_R           -1  -34.99135300  -10.99044600   -8.04015900 L
 H-H_            -1  -35.84005300  -11.18786200   -7.66133500 L
 C-C_R           -1  -33.83885300  -11.42417800   -7.42739400 L
 H-H_            -1  -33.90375400  -11.91461800   -6.61650300 L
 C-C_R           -1  -32.57825300  -11.16371600   -7.96052700 L
 C-C_3           -1  -31.33045400  -11.69347600   -7.33235100 L
 H-H_            -1  -31.33045400  -12.70203300   -7.41035800 L
 H-H_            -1  -31.33045400  -11.52125100   -6.38181400 L
 C-C_R           -1  -30.13265300  -10.42890800   -9.13837200 L
 C-C_R           -1  -28.98845200   -9.97817700   -9.77011600 L
 H-H_            -1  -29.05385200   -9.48016500  -10.57676900 L
 C-C_R           -1  -27.76045300  -10.26089400   -9.22277000 L
 H-H_            -1  -26.96925200   -9.95554700   -9.65215200 L
 C-C_R           -1  -27.66965300  -10.99045000   -8.04015900 L
 H-H_            -1  -26.82095300  -11.18786500   -7.66133400 L
 C-C_R           -1  -28.82215300  -11.42418000   -7.42739400 L
 H-H_            -1  -28.75725400  -11.91462100   -6.61650200 L
 C-C_R           -1  -30.08275300  -11.16371800   -7.96052700 L
 O-O_R           -1  -10.44345400  -10.45808900    1.72160800 L
 C-C_R           -1  -11.64135400  -10.78729500    2.34163800 L
 C-C_R           -1  -12.78555400  -10.33656300    1.70989400 L
 H-H_            -1  -12.72015400   -9.83855100    0.90324000 L
 C-C_R           -1  -14.01355400  -10.61927900    2.25723900 L
 H-H_            -1  -14.80475400  -10.31393200    1.82785700 L
 C-C_R           -1  -14.10435500  -11.34883400    3.43985100 L
 H-H_            -1  -14.95305500  -11.54625000    3.81867500 L
 C-C_R           -1  -12.95185500  -11.78256600    4.05261600 L
 H-H_            -1  -13.01675500  -12.27300700    4.86350700 L
 C-C_R           -1  -11.69125500  -11.52210500    3.51948300 L
 C-C_3           -1  -10.44345500  -12.05186400    4.14765900 L
 H-H_            -1  -10.44345600  -13.06042100    4.06965200 L
 H-H_            -1  -10.44345500  -11.87963900    5.09819600 L
 C-C_R           -1   -9.24565400  -10.78729600    2.34163800 L
 C-C_R           -1   -8.10145400  -10.33656600    1.70989400 L
 H-H_            -1   -8.16685400   -9.83855300    0.90324100 L
 C-C_R           -1   -6.87345400  -10.61928200    2.25724000 L
 H-H_            -1   -6.08225400  -10.31393600    1.82785800 L
 C-C_R           -1   -6.78265500  -11.34883800    3.43985100 L
 H-H_            -1   -5.93395500  -11.54625500    3.81867600 L
 C-C_R           -1   -7.93515500  -11.78256800    4.05261600 L
 H-H_            -1   -7.87025500  -12.27300900    4.86350800 L
 C-C_R           -1   -9.19575500  -11.52210600    3.51948400 L
 O-O_R           -1  -10.44345300  -10.27890000   -4.01839600 L
 C-C_R           -1  -11.64135400  -10.60810600   -3.39836600 L
 C-C_R           -1  -12.78555300  -10.15737400   -4.03011000 L
 H-H_            -1  -12.72015300   -9.65936200   -4.83676400 L
 C-C_R           -1  -14.01355300  -10.44008900   -3.48276500 L
 H-H_            -1  -14.80475300  -10.13474200   -3.91214700 L
 C-C_R           -1  -14.10435400  -11.16964500   -2.30015300 L
 H-H_            -1  -14.95305400  -11.36706100   -1.92132900 L
 C-C_R           -1  -12.95185400  -11.60337600   -1.68738800 L
 H-H_            -1  -13.01675500  -12.09381700   -0.87649600 L
 C-C_R           -1  -11.69125400  -11.34291500   -2.22052100 L
 C-C_3           -1  -10.44345400  -11.87267400   -1.59234400 L
 H-H_            -1  -10.44345500  -12.88123100   -1.67035200 L
 H-H_            -1  -10.44345400  -11.70045000   -0.64180800 L
 C-C_R           -1   -9.24565400  -10.60810700   -3.39836600 L
 C-C_R           -1   -8.10145300  -10.15737600   -4.03010900 L
 H-H_            -1   -8.16685300   -9.65936400   -4.83676300 L
 C-C_R           -1   -6.87345300  -10.44009300   -3.48276400 L
 H-H_            -1   -6.08225300  -10.13474700   -3.91214600 L
 C-C_R           -1   -6.78265400  -11.16964800   -2.30015200 L
 H-H_            -1   -5.93395400  -11.36706500   -1.92132800 L
 C-C_R           -1   -7.93515400  -11.60337900   -1.68738800 L
 H-H_            -1   -7.87025500  -12.09382000   -0.87649600 L
 C-C_R           -1   -9.19575400  -11.34291600   -2.22052000 L
 O-O_R           -1  -10.44345200  -10.09971000   -9.75840000 L
 C-C_R           -1  -11.64135300  -10.42891600   -9.13837000 L
 C-C_R           -1  -12.78555200   -9.97818400   -9.77011400 L
 H-H_            -1  -12.72015200   -9.48017200  -10.57676700 L
 C-C_R           -1  -14.01355300  -10.26090000   -9.22276900 L
 H-H_            -1  -14.80475200   -9.95555300   -9.65215000 L
 C-C_R           -1  -14.10435300  -10.99045500   -8.04015700 L
 H-H_            -1  -14.95305300  -11.18787100   -7.66133200 L
 C-C_R           -1  -12.95185300  -11.42418700   -7.42739200 L
 H-H_            -1  -13.01675400  -11.91462700   -6.61650000 L
 C-C_R           -1  -11.69125300  -11.16372600   -7.96052400 L
 C-C_3           -1  -10.44345400  -11.69348500   -7.33234800 L
 H-H_            -1  -10.44345400  -12.70204200   -7.41035500 L
 H-H_            -1  -10.44345400  -11.52126000   -6.38181100 L
 C-C_R           -1   -9.24565300  -10.42891700   -9.13837000 L
 C-C_R           -1   -8.10145200   -9.97818600   -9.77011300 L
 H-H_            -1   -8.16685200   -9.48017400  -10.57676700 L
 C-C_R           -1   -6.87345300  -10.26090300   -9.22276800 L
 H-H_            -1   -6.08225200   -9.95555700   -9.65214900 L
 C-C_R           -1   -6.78265300  -10.99045900   -8.04015600 L
 H-H_            -1   -5.93395300  -11.18787600   -7.66133100 L
 C-C_R           -1   -7.93515300  -11.42418900   -7.42739100 L
 H-H_            -1   -7.87025400  -11.91463000   -6.61649900 L
 C-C_R           -1   -9.19575300  -11.16372700   -7.96052400 L
 O-O_R           -1   10.44354600  -10.45809800    1.72161000 L
 C-C_R           -1    9.24564600  -10.78730400    2.34164000 L
 C-C_R           -1    8.10144600  -10.33657200    1.70989600 L
 H-H_            -1    8.16684600   -9.83856000    0.90324300 L
 C-C_R           -1    6.87344600  -10.61928800    2.25724100 L
 H-H_            -1    6.08224600  -10.31394100    1.82786000 L
 C-C_R           -1    6.78264500  -11.34884400    3.43985300 L
 H-H_            -1    5.93394500  -11.54626000    3.81867800 L
 C-C_R           -1    7.93514500  -11.78257500    4.05261800 L
 H-H_            -1    7.87024500  -12.27301600    4.86351000 L
 C-C_R           -1    9.19574500  -11.52211400    3.51948600 L
 C-C_3           -1   10.44354500  -12.05187300    4.14766200 L
 H-H_            -1   10.44354400  -13.06043000    4.06965500 L
 H-H_            -1   10.44354500  -11.87964800    5.09819900 L
 C-C_R           -1   11.64134600  -10.78730600    2.34164000 L
 C-C_R           -1   12.78554600  -10.33657500    1.70989700 L
 H-H_            -1   12.72014600   -9.83856300    0.90324300 L
 C-C_R           -1   14.01354600  -10.61929200    2.25724200 L
 H-H_            -1   14.80474600  -10.31394500    1.82786100 L
 C-C_R           -1   14.10434500  -11.34884700    3.43985400 L
 H-H_            -1   14.95304500  -11.54626400    3.81867900 L
 C-C_R           -1   12.95184500  -11.78257800    4.05261900 L
 H-H_            -1   13.01674500  -12.27301800    4.86351100 L
 C-C_R           -1   11.69124500  -11.52211500    3.51948600 L
 O-O_R           -1   10.44354700  -10.27890900   -4.01839300 L
 C-C_R           -1    9.24564600  -10.60811500   -3.39836400 L
 C-C_R           -1    8.10144700  -10.15738300   -4.03010700 L
 H-H_            -1    8.16684700   -9.65937100   -4.83676100 L
 C-C_R           -1    6.87344700  -10.44009800   -3.48276300 L
 H-H_            -1    6.08224700  -10.13475200   -3.91214400 L
 C-C_R           -1    6.78264600  -11.16965400   -2.30015100 L
 H-H_            -1    5.93394600  -11.36707000   -1.92132600 L
 C-C_R           -1    7.93514600  -11.60338600   -1.68738600 L
 H-H_            -1    7.87024500  -12.09382600   -0.87649400 L
 C-C_R           -1    9.19574600  -11.34292400   -2.22051800 L
 C-C_3           -1   10.44354600  -11.87268400   -1.59234200 L
 H-H_            -1   10.44354500  -12.88124100   -1.67034900 L
 H-H_            -1   10.44354600  -11.70045900   -0.64180500 L
 C-C_R           -1   11.64134600  -10.60811600   -3.39836300 L
 C-C_R           -1   12.78554700  -10.15738500   -4.03010700 L
 H-H_            -1   12.72014700   -9.65937300   -4.83676000 L
 C-C_R           -1   14.01354700  -10.44010200   -3.48276200 L
 H-H_            -1   14.80474700  -10.13475600   -3.91214300 L
 C-C_R           -1   14.10434600  -11.16965800   -2.30015000 L
 H-H_            -1   14.95304600  -11.36707400   -1.92132500 L
 C-C_R           -1   12.95184600  -11.60338800   -1.68738500 L
 H-H_            -1   13.01674500  -12.09382900   -0.87649300 L
 C-C_R           -1   11.69124600  -11.34292600   -2.22051800 L
 O-O_R           -1   10.44354800  -10.09971900   -9.75839700 L
 C-C_R           -1    9.24564700  -10.42892500   -9.13836700 L
 C-C_R           -1    8.10144800   -9.97819300   -9.77011100 L
 H-H_            -1    8.16684800   -9.48018100  -10.57676500 L
 C-C_R           -1    6.87344700  -10.26090900   -9.22276600 L
 H-H_            -1    6.08224800   -9.95556200   -9.65214800 L
 C-C_R           -1    6.78264700  -10.99046400   -8.04015400 L
 H-H_            -1    5.93394700  -11.18788000   -7.66133000 L
 C-C_R           -1    7.93514700  -11.42419600   -7.42738900 L
 H-H_            -1    7.87024600  -11.91463700   -6.61649700 L
 C-C_R           -1    9.19574700  -11.16373500   -7.96052200 L
 C-C_3           -1   10.44354600  -11.69349400   -7.33234500 L
 H-H_            -1   10.44354600  -12.70205100   -7.41035300 L
 H-H_            -1   10.44354600  -11.52126900   -6.38180900 L
 C-C_R           -1   11.64134700  -10.42892600   -9.13836700 L
 C-C_R           -1   12.78554800   -9.97819600   -9.77011100 L
 H-H_            -1   12.72014800   -9.48018300  -10.57676400 L
 C-C_R           -1   14.01354700  -10.26091200   -9.22276500 L
 H-H_            -1   14.80474800   -9.95556600   -9.65214700 L
 C-C_R           -1   14.10434700  -10.99046800   -8.04015300 L
 H-H_            -1   14.95304700  -11.18788500   -7.66132900 L
 C-C_R           -1   12.95184700  -11.42419800   -7.42738900 L
 H-H_            -1   13.01674600  -11.91463900   -6.61649700 L
 C-C_R           -1   11.69124700  -11.16373600   -7.96052100 L
 O-O_R           -1   31.33054600  -10.45810700    1.72161300 L
 C-C_R           -1   30.13264600  -10.78731400    2.34164300 L
 C-C_R           -1   28.98844600  -10.33658200    1.70989900 L
 H-H_            -1   29.05384600   -9.83857000    0.90324500 L
 C-C_R           -1   27.76044600  -10.61929700    2.25724400 L
 H-H_            -1   26.96924600  -10.31395000    1.82786200 L
 C-C_R           -1   27.66964500  -11.34885300    3.43985600 L
 H-H_            -1   26.82094500  -11.54626900    3.81868000 L
 C-C_R           -1   28.82214500  -11.78258400    4.05262100 L
 H-H_            -1   28.75724500  -12.27302500    4.86351300 L
 C-C_R           -1   30.08274500  -11.52212300    3.51948800 L
 C-C_3           -1   31.33054500  -12.05188200    4.14766500 L
 H-H_            -1   31.33054400  -13.06043900    4.06965700 L
 H-H_            -1   31.33054500  -11.87965800    5.09820100 L
 C-C_R           -1   32.52834600  -10.78731500    2.34164300 L
 C-C_R           -1   33.67254600  -10.33658400    1.70989900 L
 H-H_            -1   33.60714600   -9.83857200    0.90324600 L
 C-C_R           -1   34.90054600  -10.61930100    2.25724500 L
 H-H_            -1   35.69174600  -10.31395500    1.82786300 L
 C-C_R           -1   34.99134500  -11.34885600    3.43985700 L
 H-H_            -1   35.84004500  -11.54627300    3.81868100 L
 C-C_R           -1   33.83884500  -11.78258700    4.05262100 L
 H-H_            -1   33.90374500  -12.27302700    4.86351300 L
 C-C_R           -1   32.57824500  -11.52212400    3.51948900 L
 O-O_R           -1   31.33054700  -10.27891800   -4.01839100 L
 C-C_R           -1   30.13264600  -10.60812400   -3.39836100 L
 C-C_R           -1   28.98844700  -10.15739200   -4.03010500 L
 H-H_            -1   29.05384700   -9.65938000   -4.83675800 L
 C-C_R           -1   27.76044700  -10.44010800   -3.48276000 L
 H-H_            -1   26.96924700  -10.13476100   -3.91214200 L
 C-C_R           -1   27.66964600  -11.16966300   -2.30014800 L
 H-H_            -1   26.82094600  -11.36707900   -1.92132400 L
 C-C_R           -1   28.82214600  -11.60339500   -1.68738300 L
 H-H_            -1   28.75724500  -12.09383500   -0.87649100 L
 C-C_R           -1   30.08274600  -11.34293400   -2.22051500 L
 C-C_3           -1   31.33054600  -11.87269300   -1.59233900 L
 H-H_            -1   31.33054500  -12.88125000   -1.67034700 L
 H-H_            -1   31.33054600  -11.70046800   -0.64180300 L
 C-C_R           -1   32.52834600  -10.60812500   -3.39836100 L
 C-C_R           -1   33.67254700  -10.15739400   -4.03010400 L
 H-H_            -1   33.60714700   -9.65938200   -4.83675800 L
 C-C_R           -1   34.90054700  -10.44011100   -3.48275900 L
 H-H_            -1   35.69174700  -10.13476500   -3.91214100 L
 C-C_R           -1   34.99134600  -11.16966700   -2.30014700 L
 H-H_            -1   35.84004600  -11.36708400   -1.92132300 L
 C-C_R           -1   33.83884600  -11.60339700   -1.68738200 L
 H-H_            -1   33.90374500  -12.09383800   -0.87649100 L
 C-C_R           -1   32.57824600  -11.34293500   -2.22051500 L
 O-O_R           -1   31.33054800  -10.09972800   -9.75839500 L
 C-C_R           -1   30.13264700  -10.42893400   -9.13836500 L
 C-C_R           -1   28.98844800   -9.97820200   -9.77010900 L
 H-H_            -1   29.05384800   -9.48019000  -10.57676200 L
 C-C_R           -1   27.76044700  -10.26091800   -9.22276400 L
 H-H_            -1   26.96924800   -9.95557100   -9.65214500 L
 C-C_R           -1   27.66964700  -10.99047400   -8.04015200 L
 H-H_            -1   26.82094700  -11.18789000   -7.66132700 L
 C-C_R           -1   28.82214700  -11.42420500   -7.42738700 L
 H-H_            -1   28.75724600  -11.91464600   -6.61649500 L
 C-C_R           -1   30.08274700  -11.16374400   -7.96051900 L
 C-C_3           -1   31.33054600  -11.69350300   -7.33234300 L
 H-H_            -1   31.33054600  -12.70206000   -7.41035000 L
 H-H_            -1   31.33054600  -11.52127800   -6.38180600 L
 C-C_R           -1   32.52834700  -10.42893600   -9.13836500 L
 C-C_R           -1   33.67254800   -9.97820500   -9.77010800 L
 H-H_            -1   33.60714800   -9.48019300  -10.57676200 L
 C-C_R           -1   34.90054700  -10.26092200   -9.22276300 L
 H-H_            -1   35.69174800   -9.95557500   -9.65214400 L
 C-C_R           -1   34.99134700  -10.99047700   -8.04015100 L
 H-H_            -1   35.84004700  -11.18789400   -7.66132600 L
 C-C_R           -1   33.83884700  -11.42420800   -7.42738600 L
 H-H_            -1   33.90374600  -11.91464800   -6.61649400 L
 C-C_R           -1   32.57824700  -11.16374500   -7.96051900 L
 O-O_R           -1  -31.33045000   -2.70075900    1.96377100 L
 C-C_R           -1  -32.52835100   -3.02996500    2.58380100 L
 C-C_R           -1  -33.67255000   -2.57923300    1.95205700 L
 H-H_            -1  -33.60715000   -2.08122100    1.14540300 L
 C-C_R           -1  -34.90055000   -2.86194900    2.49940200 L
 H-H_            -1  -35.69175000   -2.55660200    2.07002000 L
 C-C_R           -1  -34.99135100   -3.59150400    3.68201400 L
 H-H_            -1  -35.84005100   -3.78892000    4.06083800 L
 C-C_R           -1  -33.83885100   -4.02523600    4.29477900 L
 H-H_            -1  -33.90375200   -4.51567600    5.10567000 L
 C-C_R           -1  -32.57825100   -3.76477500    3.76164600 L
 C-C_3           -1  -31.33045100   -4.29453400    4.38982200 L
 H-H_            -1  -31.33045200   -5.30309100    4.31181500 L
 H-H_            -1  -31.33045100   -4.12230900    5.34035900 L
 C-C_R           -1  -30.13265100   -3.02996600    2.58380100 L
 C-C_R           -1  -28.98845000   -2.57923500    1.95205700 L
 H-H_            -1  -29.05385000   -2.08122300    1.14540400 L
 C-C_R           -1  -27.76045000   -2.86195200    2.49940300 L
 H-H_            -1  -26.96925000   -2.55660500    2.07002100 L
 C-C_R           -1  -27.66965100   -3.59150800    3.68201400 L
 H-H_            -1  -26.82095100   -3.78892400    4.06083900 L
 C-C_R           -1  -28.82215100   -4.02523800    4.29477900 L
 H-H_            -1  -28.75725200   -4.51567900    5.10567100 L
 C-C_R           -1  -30.08275100   -3.76477600    3.76164600 L
 O-O_R           -1  -31.33045000   -2.52156900   -3.77623300 L
 C-C_R           -1  -32.52835000   -2.85077500   -3.15620300 L
 C-C_R           -1  -33.67254900   -2.40004400   -3.78794700 L
 H-H_            -1  -33.60714900   -1.90203100   -4.59460100 L
 C-C_R           -1  -34.90055000   -2.68275900   -3.24060200 L
 H-H_            -1  -35.69174900   -2.37741200   -3.66998400 L
 C-C_R           -1  -34.99135000   -3.41231500   -2.05799000 L
 H-H_            -1  -35.84005000   -3.60973100   -1.67916600 L
 C-C_R           -1  -33.83885000   -3.84604600   -1.44522500 L
 H-H_            -1  -33.90375100   -4.33648700   -0.63433300 L
 C-C_R           -1  -32.57825000   -3.58558500   -1.97835800 L
 C-C_3           -1  -31.33045100   -4.11534400   -1.35018100 L
 H-H_            -1  -31.33045100   -5.12390100   -1.42818900 L
 H-H_            -1  -31.33045100   -3.94311900   -0.39964500 L
 C-C_R           -1  -30.13265000   -2.85077700   -3.15620300 L
 C-C_R           -1  -28.98844900   -2.40004600   -3.78794600 L
 H-H_            -1  -29.05384900   -1.90203400   -4.59460000 L
 C-C_R           -1  -27.76045000   -2.68276300   -3.24060100 L
 H-H_            -1  -26.96924900   -2.37741600   -3.66998300 L
 C-C_R           -1  -27.66965000   -3.41231800   -2.05798900 L
 H-H_            -1  -26.82095000   -3.60973400   -1.67916500 L
 C-C_R           -1  -28.82215000   -3.84604900   -1.44522500 L
 H-H_            -1  -28.75725100   -4.33648900   -0.63433300 L
 C-C_R           -1  -30.08275000   -3.58558600   -1.97835700 L
 O-O_R           -1  -31.33044900   -2.34238000   -9.51623700 L
 C-C_R           -1  -32.52834900   -2.67158600   -8.89620700 L
 C-C_R           -1  -33.67254900   -2.22085400   -9.52795100 L
 H-H_            -1  -33.60714800   -1.72284200  -10.33460400 L
 C-C_R           -1  -34.90054900   -2.50357000   -8.98060600 L
 H-H_            -1  -35.69174900   -2.19822300   -9.40998700 L
 C-C_R           -1  -34.99134900   -3.23312500   -7.79799400 L
 H-H_            -1  -35.84005000   -3.43054100   -7.41916900 L
 C-C_R           -1  -33.83885000   -3.66685700   -7.18522900 L
 H-H_            -1  -33.90375000   -4.15729700   -6.37433700 L
 C-C_R           -1  -32.57824900   -3.40639500   -7.71836100 L
 C-C_3           -1  -31.33045000   -3.93615500   -7.09018500 L
 H-H_            -1  -31.33045000   -4.94471200   -7.16819300 L
 H-H_            -1  -31.33045000   -3.76393000   -6.13964800 L
 C-C_R           -1  -30.13264900   -2.67158700   -8.89620700 L
 C-C_R           -1  -28.98844900   -2.22085600   -9.52795000 L
 H-H_            -1  -29.05384800   -1.72284400  -10.33460400 L
 C-C_R           -1  -27.76044900   -2.50357300   -8.98060500 L
 H-H_            -1  -26.96924900   -2.19822600   -9.40998600 L
 C-C_R           -1  -27.66964900   -3.23312900   -7.79799300 L
 H-H_            -1  -26.82095000   -3.43054400   -7.41916800 L
 C-C_R           -1  -28.82215000   -3.66685900   -7.18522800 L
 H-H_            -1  -28.75725000   -4.15730000   -6.37433600 L
 C-C_R           -1  -30.08274900   -3.40639700   -7.71836100 L
 O-O_R           -1  -10.44345000   -2.70076800    1.96377300 L
 C-C_R           -1  -11.64135100   -3.02997400    2.58380300 L
 C-C_R           -1  -12.78555000   -2.57924200    1.95205900 L
 H-H_            -1  -12.72015000   -2.08123000    1.14540600 L
 C-C_R           -1  -14.01355000   -2.86195800    2.49940400 L
 H-H_            -1  -14.80475000   -2.55661100    2.07002300 L
 C-C_R           -1  -14.10435100   -3.59151300    3.68201600 L
 H-H_            -1  -14.95305100   -3.78892900    4.06084100 L
 C-C_R           -1  -12.95185100   -4.02524500    4.29478100 L
 H-H_            -1  -13.01675200   -4.51568600    5.10567300 L
 C-C_R           -1  -11.69125100   -3.76478400    3.76164900 L
 C-C_3           -1  -10.44345100   -4.29454300    4.38982500 L
 H-H_            -1  -10.44345200   -5.30310000    4.31181800 L
 H-H_            -1  -10.44345100   -4.12231800    5.34036200 L
 C-C_R           -1   -9.24565100   -3.02997500    2.58380300 L
 C-C_R           -1   -8.10145000   -2.57924500    1.95206000 L
 H-H_            -1   -8.16685000   -2.08123200    1.14540600 L
 C-C_R           -1   -6.87345000   -2.86196100    2.49940500 L
 H-H_            -1   -6.08225000   -2.55661500    2.07002400 L
 C-C_R           -1   -6.78265100   -3.59151700    3.68201700 L
 H-H_            -1   -5.93395100   -3.78893400    4.06084200 L
 C-C_R           -1   -7.93515100   -4.02524700    4.29478200 L
 H-H_            -1   -7.87025200   -4.51568800    5.10567400 L
 C-C_R           -1   -9.19575100   -3.76478500    3.76164900 L
 O-O_R           -1  -10.44345000   -2.52157900   -3.77623000 L
 C-C_R           -1  -11.64135000   -2.85078500   -3.15620100 L
 C-C_R           -1  -12.78554900   -2.40005300   -3.78794400 L
 H-H_            -1  -12.72014900   -1.90204100   -4.59459800 L
 C-C_R           -1  -14.01355000   -2.68276800   -3.24060000 L
 H-H_            -1  -14.80474900   -2.37742100   -3.66998100 L
 C-C_R           -1  -14.10435000   -3.41232400   -2.05798800 L
 H-H_            -1  -14.95305000   -3.60974000   -1.67916300 L
 C-C_R           -1  -12.95185000   -3.84605500   -1.44522300 L
 H-H_            -1  -13.01675100   -4.33649600   -0.63433100 L
 C-C_R           -1  -11.69125000   -3.58559400   -1.97835500 L
 C-C_3           -1  -10.44345100   -4.11535300   -1.35017900 L
 H-H_            -1  -10.44345100   -5.12391000   -1.42818600 L
 H-H_            -1  -10.44345100   -3.94312900   -0.39964200 L
 C-C_R           -1   -9.24565000   -2.85078600   -3.15620000 L
 C-C_R           -1   -8.10144900   -2.40005500   -3.78794400 L
 H-H_            -1   -8.16684900   -1.90204300   -4.59459700 L
 C-C_R           -1   -6.87345000   -2.68277200   -3.24059900 L
 H-H_            -1   -6.08224900   -2.37742600   -3.66998000 L
 C-C_R           -1   -6.78265000   -3.41232700   -2.05798700 L
 H-H_            -1   -5.93395000   -3.60974400   -1.67916200 L
 C-C_R           -1   -7.93515000   -3.84605800   -1.44522200 L
 H-H_            -1   -7.87025100   -4.33649900   -0.63433000 L
 C-C_R           -1   -9.19575000   -3.58559500   -1.97835500 L
 O-O_R           -1  -10.44344900   -2.34238900   -9.51623400 L
 C-C_R           -1  -11.64134900   -2.67159500   -8.89620400 L
 C-C_R           -1  -12.78554900   -2.22086300   -9.52794800 L
 H-H_            -1  -12.72014800   -1.72285100  -10.33460200 L
 C-C_R           -1  -14.01354900   -2.50357900   -8.98060300 L
 H-H_            -1  -14.80474900   -2.19823200   -9.40998500 L
 C-C_R           -1  -14.10434900   -3.23313400   -7.79799100 L
 H-H_            -1  -14.95305000   -3.43055000   -7.41916700 L
 C-C_R           -1  -12.95185000   -3.66686600   -7.18522600 L
 H-H_            -1  -13.01675000   -4.15730600   -6.37433400 L
 C-C_R           -1  -11.69124900   -3.40640500   -7.71835900 L
 C-C_3           -1  -10.44345000   -3.93616400   -7.09018300 L
 H-H_            -1  -10.44345000   -4.94472100   -7.16819000 L
 H-H_            -1  -10.44345000   -3.76393900   -6.13964600 L
 C-C_R           -1   -9.24564900   -2.67159600   -8.89620400 L
 C-C_R           -1   -8.10144900   -2.22086500   -9.52794800 L
 H-H_            -1   -8.16684800   -1.72285300  -10.33460100 L
 C-C_R           -1   -6.87344900   -2.50358200   -8.98060200 L
 H-H_            -1   -6.08224900   -2.19823600   -9.40998400 L
 C-C_R           -1   -6.78264900   -3.23313800   -7.79799000 L
 H-H_            -1   -5.93395000   -3.43055500   -7.41916600 L
 C-C_R           -1   -7.93515000   -3.66686800   -7.18522600 L
 H-H_            -1   -7.87025000   -4.15730900   -6.37433400 L
 C-C_R           -1   -9.19574900   -3.40640600   -7.71835800 L
 O-O_R           -1   10.44355000   -2.70077700    1.96377600 L
 C-C_R           -1    9.24564900   -3.02998300    2.58380600 L
 C-C_R           -1    8.10145000   -2.57925100    1.95206200 L
 H-H_            -1    8.16685000   -2.08123900    1.14540800 L
 C-C_R           -1    6.87345000   -2.86196700    2.49940700 L
 H-H_            -1    6.08225000   -2.55662000    2.07002500 L
 C-C_R           -1    6.78264900   -3.59152300    3.68201900 L
 H-H_            -1    5.93394900   -3.78893900    4.06084300 L
 C-C_R           -1    7.93514900   -4.02525400    4.29478400 L
 H-H_            -1    7.87024800   -4.51569500    5.10567600 L
 C-C_R           -1    9.19574900   -3.76479300    3.76165100 L
 C-C_3           -1   10.44354900   -4.29455200    4.38982800 L
 H-H_            -1   10.44354800   -5.30310900    4.31182000 L
 H-H_            -1   10.44354900   -4.12232700    5.34036400 L
 C-C_R           -1   11.64134900   -3.02998500    2.58380600 L
 C-C_R           -1   12.78555000   -2.57925400    1.95206200 L
 H-H_            -1   12.72015000   -2.08124200    1.14540900 L
 C-C_R           -1   14.01355000   -2.86197100    2.49940800 L
 H-H_            -1   14.80475000   -2.55662400    2.07002600 L
 C-C_R           -1   14.10434900   -3.59152600    3.68202000 L
 H-H_            -1   14.95304900   -3.78894300    4.06084400 L
 C-C_R           -1   12.95184900   -4.02525700    4.29478400 L
 H-H_            -1   13.01674800   -4.51569700    5.10567600 L
 C-C_R           -1   11.69124900   -3.76479400    3.76165200 L
 O-O_R           -1   10.44355000   -2.52158800   -3.77622800 L
 C-C_R           -1    9.24565000   -2.85079400   -3.15619800 L
 C-C_R           -1    8.10145100   -2.40006200   -3.78794200 L
 H-H_            -1    8.16685100   -1.90205000   -4.59459500 L
 C-C_R           -1    6.87345000   -2.68277700   -3.24059700 L
 H-H_            -1    6.08225100   -2.37743100   -3.66997900 L
 C-C_R           -1    6.78265000   -3.41233300   -2.05798500 L
 H-H_            -1    5.93395000   -3.60974900   -1.67916100 L
 C-C_R           -1    7.93515000   -3.84606500   -1.44522000 L
 H-H_            -1    7.87024900   -4.33650500   -0.63432800 L
 C-C_R           -1    9.19575000   -3.58560300   -1.97835200 L
 C-C_3           -1   10.44354900   -4.11536300   -1.35017600 L
 H-H_            -1   10.44354900   -5.12392000   -1.42818400 L
 H-H_            -1   10.44354900   -3.94313800   -0.39964000 L
 C-C_R           -1   11.64135000   -2.85079500   -3.15619800 L
 C-C_R           -1   12.78555100   -2.40006400   -3.78794100 L
 H-H_            -1   12.72015100   -1.90205200   -4.59459500 L
 C-C_R           -1   14.01355000   -2.68278100   -3.24059600 L
 H-H_            -1   14.80475100   -2.37743500   -3.66997800 L
 C-C_R           -1   14.10435000   -3.41233700   -2.05798400 L
 H-H_            -1   14.95305000   -3.60975300   -1.67916000 L
 C-C_R           -1   12.95185000   -3.84606700   -1.44521900 L
 H-H_            -1   13.01674900   -4.33650800   -0.63432800 L
 C-C_R           -1   11.69125000   -3.58560500   -1.97835200 L
 O-O_R           -1   10.44355100   -2.34239800   -9.51623200 L
 C-C_R           -1    9.24565100   -2.67160400   -8.89620200 L
 C-C_R           -1    8.10145100   -2.22087200   -9.52794600 L
 H-H_            -1    8.16685200   -1.72286000  -10.33459900 L
 C-C_R           -1    6.87345100   -2.50358800   -8.98060100 L
 H-H_            -1    6.08225100   -2.19824100   -9.40998200 L
 C-C_R           -1    6.78265100   -3.23314300   -7.79798900 L
 H-H_            -1    5.93395000   -3.43055900   -7.41916400 L
 C-C_R           -1    7.93515000   -3.66687500   -7.18522400 L
 H-H_            -1    7.87025000   -4.15731600   -6.37433200 L
 C-C_R           -1    9.19575100   -3.40641400   -7.71835600 L
 C-C_3           -1   10.44355000   -3.93617300   -7.09018000 L
 H-H_            -1   10.44355000   -4.94473000   -7.16818700 L
 H-H_            -1   10.44355000   -3.76394800   -6.13964300 L
 C-C_R           -1   11.64135100   -2.67160500   -8.89620200 L
 C-C_R           -1   12.78555100   -2.22087500   -9.52794500 L
 H-H_            -1   12.72015200   -1.72286200  -10.33459900 L
 C-C_R           -1   14.01355100   -2.50359100   -8.98060000 L
 H-H_            -1   14.80475100   -2.19824500   -9.40998100 L
 C-C_R           -1   14.10435100   -3.23314700   -7.79798800 L
 H-H_            -1   14.95305000   -3.43056400   -7.41916300 L
 C-C_R           -1   12.95185000   -3.66687700   -7.18522300 L
 H-H_            -1   13.01675000   -4.15731800   -6.37433100 L
 C-C_R           -1   11.69125100   -3.40641500   -7.71835600 L
 O-O_R           -1   31.33055000   -2.70078600    1.96377900 L
 C-C_R           -1   30.13264900   -3.02999300    2.58380800 L
 C-C_R           -1   28.98845000   -2.57926100    1.95206400 L
 H-H_            -1   29.05385000   -2.08124900    1.14541100 L
 C-C_R           -1   27.76045000   -2.86197600    2.49940900 L
 H-H_            -1   26.96925000   -2.55662900    2.07002800 L
 C-C_R           -1   27.66964900   -3.59153200    3.68202100 L
 H-H_            -1   26.82094900   -3.78894800    4.06084600 L
 C-C_R           -1   28.82214900   -4.02526300    4.29478600 L
 H-H_            -1   28.75724800   -4.51570400    5.10567800 L
 C-C_R           -1   30.08274900   -3.76480200    3.76165400 L
 C-C_3           -1   31.33054900   -4.29456100    4.38983000 L
 H-H_            -1   31.33054800   -5.30311800    4.31182300 L
 H-H_            -1   31.33054900   -4.12233700    5.34036700 L
 C-C_R           -1   32.52834900   -3.02999400    2.58380800 L
 C-C_R           -1   33.67255000   -2.57926300    1.95206500 L
 H-H_            -1   33.60715000   -2.08125100    1.14541100 L
 C-C_R           -1   34.90055000   -2.86198000    2.49941000 L
 H-H_            -1   35.69175000   -2.55663400    2.07002900 L
 C-C_R           -1   34.99134900   -3.59153500    3.68202200 L
 H-H_            -1   35.84004900   -3.78895200    4.06084700 L
 C-C_R           -1   33.83884900   -4.02526600    4.29478700 L
 H-H_            -1   33.90374800   -4.51570600    5.10567900 L
 C-C_R           -1   32.57824900   -3.76480300    3.76165400 L
 O-O_R           -1   31.33055000   -2.52159700   -3.77622500 L
 C-C_R           -1   30.13265000   -2.85080300   -3.15619600 L
 C-C_R           -1   28.98845100   -2.40007100   -3.78793900 L
 H-H_            -1   29.05385100   -1.90205900   -4.59459300 L
 C-C_R           -1   27.76045000   -2.68278700   -3.24059400 L
 H-H_            -1   26.96925100   -2.37744000   -3.66997600 L
 C-C_R           -1   27.66965000   -3.41234200   -2.05798300 L
 H-H_            -1   26.82095000   -3.60975800   -1.67915800 L
 C-C_R           -1   28.82215000   -3.84607400   -1.44521800 L
 H-H_            -1   28.75724900   -4.33651400   -0.63432600 L
 C-C_R           -1   30.08275000   -3.58561300   -1.97835000 L
 C-C_3           -1   31.33054900   -4.11537200   -1.35017400 L
 H-H_            -1   31.33054900   -5.12392900   -1.42818100 L
 H-H_            -1   31.33054900   -3.94314700   -0.39963700 L
 C-C_R           -1   32.52835000   -2.85080400   -3.15619500 L
 C-C_R           -1   33.67255100   -2.40007300   -3.78793900 L
 H-H_            -1   33.60715100   -1.90206100   -4.59459200 L
 C-C_R           -1   34.90055000   -2.68279000   -3.24059400 L
 H-H_            -1   35.69175100   -2.37744400   -3.66997500 L
 C-C_R           -1   34.99135000   -3.41234600   -2.05798200 L
 H-H_            -1   35.84005000   -3.60976300   -1.67915700 L
 C-C_R           -1   33.83885000   -3.84607600   -1.44521700 L
 H-H_            -1   33.90374900   -4.33651700   -0.63432500 L
 C-C_R           -1   32.57825000   -3.58561400   -1.97835000 L
 O-O_R           -1   31.33055100   -2.34240700   -9.51622900 L
 C-C_R           -1   30.13265100   -2.67161300   -8.89619900 L
 C-C_R           -1   28.98845100   -2.22088100   -9.52794300 L
 H-H_            -1   29.05385200   -1.72286900  -10.33459700 L
 C-C_R           -1   27.76045100   -2.50359700   -8.98059800 L
 H-H_            -1   26.96925100   -2.19825000   -9.40998000 L
 C-C_R           -1   27.66965100   -3.23315300   -7.79798600 L
 H-H_            -1   26.82095000   -3.43056900   -7.41916200 L
 C-C_R           -1   28.82215000   -3.66688400   -7.18522100 L
 H-H_            -1   28.75725000   -4.15732500   -6.37432900 L
 C-C_R           -1   30.08275100   -3.40642300   -7.71835400 L
 C-C_3           -1   31.33055000   -3.93618200   -7.09017700 L
 H-H_            -1   31.33055000   -4.94473900   -7.16818500 L
 H-H_            -1   31.33055000   -3.76395700   -6.13964100 L
 C-C_R           -1   32.52835100   -2.67161500   -8.89619900 L
 C-C_R           -1   33.67255100   -2.22088400   -9.52794300 L
 H-H_            -1   33.60715200   -1.72287200  -10.33459600 L
 C-C_R           -1   34.90055100   -2.50360100   -8.98059700 L
 H-H_            -1   35.69175100   -2.19825400   -9.40997900 L
 C-C_R           -1   34.99135100   -3.23315600   -7.79798500 L
 H-H_            -1   35.84005000   -3.43057300   -7.41916100 L
 C-C_R           -1   33.83885000   -3.66688700   -7.18522100 L
 H-H_            -1   33.90375000   -4.15732700   -6.37432900 L
 C-C_R           -1   32.57825100   -3.40642400   -7.71835300 L
 O-O_R           -1  -31.33044700    5.05656200    2.20593600 L
 C-C_R           -1  -32.52834700    4.72735600    2.82596600 L
 C-C_R           -1  -33.67254600    5.17808800    2.19422200 L
 H-H_            -1  -33.60714700    5.67610000    1.38756900 L
 C-C_R           -1  -34.90054700    4.89537200    2.74156700 L
 H-H_            -1  -35.69174700    5.20071900    2.31218600 L
 C-C_R           -1  -34.99134700    4.16581700    3.92417900 L
 H-H_            -1  -35.84004700    3.96840100    4.30300400 L
 C-C_R           -1  -33.83884700    3.73208500    4.53694400 L
 H-H_            -1  -33.90374800    3.24164500    5.34783600 L
 C-C_R           -1  -32.57824700    3.99254600    4.00381200 L
 C-C_3           -1  -31.33044800    3.46278700    4.63198800 L
 H-H_            -1  -31.33044800    2.45423000    4.55398100 L
 H-H_            -1  -31.33044800    3.63501200    5.58252500 L
 C-C_R           -1  -30.13264700    4.72735500    2.82596600 L
 C-C_R           -1  -28.98844600    5.17808600    2.19422300 L
 H-H_            -1  -29.05384700    5.67609800    1.38756900 L
 C-C_R           -1  -27.76044700    4.89536900    2.74156800 L
 H-H_            -1  -26.96924700    5.20071600    2.31218700 L
 C-C_R           -1  -27.66964700    4.16581300    3.92418000 L
 H-H_            -1  -26.82094700    3.96839700    4.30300500 L
 C-C_R           -1  -28.82214700    3.73208300    4.53694500 L
 H-H_            -1  -28.75724800    3.24164200    5.34783700 L
 C-C_R           -1  -30.08274700    3.99254500    4.00381200 L
 O-O_R           -1  -31.33044600    5.23575200   -3.53406700 L
 C-C_R           -1  -32.52834600    4.90654600   -2.91403800 L
 C-C_R           -1  -33.67254600    5.35727700   -3.54578100 L
 H-H_            -1  -33.60714600    5.85529000   -4.35243500 L
 C-C_R           -1  -34.90054600    5.07456200   -2.99843700 L
 H-H_            -1  -35.69174600    5.37990900   -3.42781800 L
 C-C_R           -1  -34.99134600    4.34500600   -1.81582500 L
 H-H_            -1  -35.84004700    4.14759000   -1.43700000 L
 C-C_R           -1  -33.83884700    3.91127500   -1.20306000 L
 H-H_            -1  -33.90374700    3.42083400   -0.39216800 L
 C-C_R           -1  -32.57824700    4.17173600   -1.73619200 L
 C-C_3           -1  -31.33044700    3.64197700   -1.10801600 L
 H-H_            -1  -31.33044700    2.63342000   -1.18602300 L
 H-H_            -1  -31.33044700    3.81420200   -0.15747900 L
 C-C_R           -1  -30.13264600    4.90654400   -2.91403700 L
 C-C_R           -1  -28.98844600    5.35727500   -3.54578100 L
 H-H_            -1  -29.05384600    5.85528700   -4.35243400 L
 C-C_R           -1  -27.76044600    5.07455800   -2.99843600 L
 H-H_            -1  -26.96924600    5.37990500   -3.42781700 L
 C-C_R           -1  -27.66964600    4.34500300   -1.81582400 L
 H-H_            -1  -26.82094700    4.14758700   -1.43699900 L
 C-C_R           -1  -28.82214700    3.91127200   -1.20305900 L
 H-H_            -1  -28.75724700    3.42083200   -0.39216700 L
 C-C_R           -1  -30.08274700    4.17173500   -1.73619200 L
 O-O_R           -1  -31.33044500    5.41494100   -9.27407100 L
 C-C_R           -1  -32.52834500    5.08573500   -8.65404100 L
 C-C_R           -1  -33.67254600    5.53646700   -9.28578500 L
 H-H_            -1  -33.60714600    6.03447900  -10.09243900 L
 C-C_R           -1  -34.90054500    5.25375100   -8.73844000 L
 H-H_            -1  -35.69174600    5.55909800   -9.16782200 L
 C-C_R           -1  -34.99134600    4.52419600   -7.55582800 L
 H-H_            -1  -35.84004600    4.32678000   -7.17700400 L
 C-C_R           -1  -33.83884600    4.09046400   -6.94306300 L
 H-H_            -1  -33.90374600    3.60002400   -6.13217200 L
 C-C_R           -1  -32.57824600    4.35092600   -7.47619600 L
 C-C_3           -1  -31.33044600    3.82116600   -6.84802000 L
 H-H_            -1  -31.33044700    2.81260900   -6.92602700 L
 H-H_            -1  -31.33044600    3.99339100   -5.89748300 L
 C-C_R           -1  -30.13264500    5.08573400   -8.65404100 L
 C-C_R           -1  -28.98844600    5.53646500   -9.28578500 L
 H-H_            -1  -29.05384600    6.03447700  -10.09243800 L
 C-C_R           -1  -27.76044500    5.25374800   -8.73843900 L
 H-H_            -1  -26.96924600    5.55909500   -9.16782100 L
 C-C_R           -1  -27.66964600    4.52419200   -7.55582800 L
 H-H_            -1  -26.82094600    4.32677700   -7.17700300 L
 C-C_R           -1  -28.82214600    4.09046200   -6.94306300 L
 H-H_            -1  -28.75724600    3.60002100   -6.13217100 L
 C-C_R           -1  -30.08274600    4.35092400   -7.47619500 L
 O-O_R           -1  -10.44344700    5.05655300    2.20593900 L
 C-C_R           -1  -11.64134700    4.72734700    2.82596900 L
 C-C_R           -1  -12.78554600    5.17807900    2.19422500 L
 H-H_            -1  -12.72014700    5.67609100    1.38757100 L
 C-C_R           -1  -14.01354700    4.89536300    2.74157000 L
 H-H_            -1  -14.80474700    5.20071000    2.31218800 L
 C-C_R           -1  -14.10434700    4.16580800    3.92418200 L
 H-H_            -1  -14.95304700    3.96839200    4.30300600 L
 C-C_R           -1  -12.95184700    3.73207600    4.53694700 L
 H-H_            -1  -13.01674800    3.24163500    5.34783900 L
 C-C_R           -1  -11.69124700    3.99253700    4.00381400 L
 C-C_3           -1  -10.44344800    3.46277800    4.63199100 L
 H-H_            -1  -10.44344800    2.45422100    4.55398300 L
 H-H_            -1  -10.44344800    3.63500300    5.58252700 L
 C-C_R           -1   -9.24564700    4.72734600    2.82596900 L
 C-C_R           -1   -8.10144600    5.17807600    2.19422500 L
 H-H_            -1   -8.16684700    5.67608900    1.38757200 L
 C-C_R           -1   -6.87344700    4.89536000    2.74157100 L
 H-H_            -1   -6.08224700    5.20070600    2.31218900 L
 C-C_R           -1   -6.78264700    4.16580400    3.92418300 L
 H-H_            -1   -5.93394700    3.96838700    4.30300700 L
 C-C_R           -1   -7.93514700    3.73207400    4.53694700 L
 H-H_            -1   -7.87024800    3.24163300    5.34783900 L
 C-C_R           -1   -9.19574700    3.99253600    4.00381500 L
 O-O_R           -1  -10.44344600    5.23574200   -3.53406500 L
 C-C_R           -1  -11.64134600    4.90653600   -2.91403500 L
 C-C_R           -1  -12.78554600    5.35726800   -3.54577900 L
 H-H_            -1  -12.72014600    5.85528000   -4.35243200 L
 C-C_R           -1  -14.01354600    5.07455300   -2.99843400 L
 H-H_            -1  -14.80474600    5.37990000   -3.42781600 L
 C-C_R           -1  -14.10434600    4.34499700   -1.81582200 L
 H-H_            -1  -14.95304700    4.14758100   -1.43699800 L
 C-C_R           -1  -12.95184700    3.91126600   -1.20305700 L
 H-H_            -1  -13.01674700    3.42082500   -0.39216500 L
 C-C_R           -1  -11.69124700    4.17172700   -1.73618900 L
 C-C_3           -1  -10.44344700    3.64196800   -1.10801300 L
 H-H_            -1  -10.44344700    2.63341100   -1.18602100 L
 H-H_            -1  -10.44344700    3.81419200   -0.15747700 L
 C-C_R           -1   -9.24564600    4.90653500   -2.91403500 L
 C-C_R           -1   -8.10144600    5.35726600   -3.54577800 L
 H-H_            -1   -8.16684600    5.85527800   -4.35243200 L
 C-C_R           -1   -6.87344600    5.07454900   -2.99843300 L
 H-H_            -1   -6.08224600    5.37989500   -3.42781500 L
 C-C_R           -1   -6.78264600    4.34499400   -1.81582100 L
 H-H_            -1   -5.93394700    4.14757700   -1.43699700 L
 C-C_R           -1   -7.93514700    3.91126300   -1.20305600 L
 H-H_            -1   -7.87024700    3.42082200   -0.39216500 L
 C-C_R           -1   -9.19574700    4.17172600   -1.73618900 L
 O-O_R           -1  -10.44344500    5.41493200   -9.27406900 L
 C-C_R           -1  -11.64134500    5.08572600   -8.65403900 L
 C-C_R           -1  -12.78554600    5.53645800   -9.28578300 L
 H-H_            -1  -12.72014600    6.03447000  -10.09243600 L
 C-C_R           -1  -14.01354500    5.25374200   -8.73843800 L
 H-H_            -1  -14.80474600    5.55908900   -9.16781900 L
 C-C_R           -1  -14.10434600    4.52418700   -7.55582600 L
 H-H_            -1  -14.95304600    4.32677100   -7.17700100 L
 C-C_R           -1  -12.95184600    4.09045500   -6.94306100 L
 H-H_            -1  -13.01674600    3.60001500   -6.13216900 L
 C-C_R           -1  -11.69124600    4.35091600   -7.47619300 L
 C-C_3           -1  -10.44344600    3.82115700   -6.84801700 L
 H-H_            -1  -10.44344700    2.81260000   -6.92602400 L
 H-H_            -1  -10.44344600    3.99338200   -5.89748000 L
 C-C_R           -1   -9.24564500    5.08572500   -8.65403900 L
 C-C_R           -1   -8.10144600    5.53645600   -9.28578200 L
 H-H_            -1   -8.16684600    6.03446800  -10.09243600 L
 C-C_R           -1   -6.87344500    5.25373900   -8.73843700 L
 H-H_            -1   -6.08224600    5.55908500   -9.16781800 L
 C-C_R           -1   -6.78264600    4.52418300   -7.55582500 L
 H-H_            -1   -5.93394600    4.32676600   -7.17700000 L
 C-C_R           -1   -7.93514600    4.09045300   -6.94306000 L
 H-H_            -1   -7.87024600    3.60001200   -6.13216800 L
 C-C_R           -1   -9.19574600    4.35091500   -7.47619300 L
 O-O_R           -1   10.44355300    5.05654400    2.20594100 L
 C-C_R           -1    9.24565300    4.72733800    2.82597100 L
 C-C_R           -1    8.10145400    5.17807000    2.19422700 L
 H-H_            -1    8.16685300    5.67608200    1.38757400 L
 C-C_R           -1    6.87345300    4.89535400    2.74157200 L
 H-H_            -1    6.08225300    5.20070100    2.31219100 L
 C-C_R           -1    6.78265300    4.16579800    3.92418400 L
 H-H_            -1    5.93395300    3.96838200    4.30300900 L
 C-C_R           -1    7.93515300    3.73206700    4.53694900 L
 H-H_            -1    7.87025200    3.24162600    5.34784100 L
 C-C_R           -1    9.19575300    3.99252800    4.00381700 L
 C-C_3           -1   10.44355200    3.46276900    4.63199300 L
 H-H_            -1   10.44355200    2.45421200    4.55398600 L
 H-H_            -1   10.44355200    3.63499400    5.58253000 L
 C-C_R           -1   11.64135300    4.72733600    2.82597100 L
 C-C_R           -1   12.78555400    5.17806700    2.19422800 L
 H-H_            -1   12.72015300    5.67607900    1.38757400 L
 C-C_R           -1   14.01355300    4.89535000    2.74157300 L
 H-H_            -1   14.80475300    5.20069700    2.31219200 L
 C-C_R           -1   14.10435300    4.16579500    3.92418500 L
 H-H_            -1   14.95305300    3.96837800    4.30301000 L
 C-C_R           -1   12.95185300    3.73206400    4.53695000 L
 H-H_            -1   13.01675200    3.24162400    5.34784200 L
 C-C_R           -1   11.69125300    3.99252700    4.00381700 L
 O-O_R           -1   10.44355400    5.23573300   -3.53406200 L
 C-C_R           -1    9.24565400    4.90652700   -2.91403300 L
 C-C_R           -1    8.10145400    5.35725900   -3.54577600 L
 H-H_            -1    8.16685400    5.85527100   -4.35243000 L
 C-C_R           -1    6.87345400    5.07454400   -2.99843100 L
 H-H_            -1    6.08225400    5.37989000   -3.42781300 L
 C-C_R           -1    6.78265400    4.34498800   -1.81582000 L
 H-H_            -1    5.93395300    4.14757200   -1.43699500 L
 C-C_R           -1    7.93515300    3.91125600   -1.20305500 L
 H-H_            -1    7.87025300    3.42081600   -0.39216300 L
 C-C_R           -1    9.19575300    4.17171800   -1.73618700 L
 C-C_3           -1   10.44355300    3.64195800   -1.10801100 L
 H-H_            -1   10.44355300    2.63340100   -1.18601800 L
 H-H_            -1   10.44355300    3.81418300   -0.15747400 L
 C-C_R           -1   11.64135400    4.90652600   -2.91403200 L
 C-C_R           -1   12.78555400    5.35725700   -3.54577600 L
 H-H_            -1   12.72015400    5.85526900   -4.35242900 L
 C-C_R           -1   14.01355400    5.07454000   -2.99843100 L
 H-H_            -1   14.80475400    5.37988600   -3.42781200 L
 C-C_R           -1   14.10435400    4.34498400   -1.81581900 L
 H-H_            -1   14.95305300    4.14756800   -1.43699400 L
 C-C_R           -1   12.95185300    3.91125400   -1.20305400 L
 H-H_            -1   13.01675300    3.42081300   -0.39216200 L
 C-C_R           -1   11.69125300    4.17171600   -1.73618700 L
 O-O_R           -1   10.44355500    5.41492300   -9.27406600 L
 C-C_R           -1    9.24565500    5.08571700   -8.65403600 L
 C-C_R           -1    8.10145400    5.53644900   -9.28578000 L
 H-H_            -1    8.16685400    6.03446100  -10.09243400 L
 C-C_R           -1    6.87345500    5.25373300   -8.73843500 L
 H-H_            -1    6.08225400    5.55908000   -9.16781700 L
 C-C_R           -1    6.78265400    4.52417800   -7.55582300 L
 H-H_            -1    5.93395400    4.32676200   -7.17699900 L
 C-C_R           -1    7.93515400    4.09044600   -6.94305800 L
 H-H_            -1    7.87025400    3.60000500   -6.13216600 L
 C-C_R           -1    9.19575400    4.35090700   -7.47619100 L
 C-C_3           -1   10.44355400    3.82114800   -6.84801400 L
 H-H_            -1   10.44355300    2.81259100   -6.92602200 L
 H-H_            -1   10.44355400    3.99337300   -5.89747800 L
 C-C_R           -1   11.64135500    5.08571600   -8.65403600 L
 C-C_R           -1   12.78555400    5.53644600   -9.28578000 L
 H-H_            -1   12.72015400    6.03445900  -10.09243300 L
 C-C_R           -1   14.01355500    5.25373000   -8.73843400 L
 H-H_            -1   14.80475400    5.55907600   -9.16781600 L
 C-C_R           -1   14.10435400    4.52417400   -7.55582200 L
 H-H_            -1   14.95305400    4.32675700   -7.17699800 L
 C-C_R           -1   12.95185400    4.09044400   -6.94305800 L
 H-H_            -1   13.01675400    3.60000300   -6.13216600 L
 C-C_R           -1   11.69125400    4.35090600   -7.47619000 L
 O-O_R           -1   31.33055300    5.05653500    2.20594400 L
 C-C_R           -1   30.13265300    4.72732800    2.82597400 L
 C-C_R           -1   28.98845400    5.17806000    2.19423000 L
 H-H_            -1   29.05385300    5.67607200    1.38757600 L
 C-C_R           -1   27.76045300    4.89534500    2.74157500 L
 H-H_            -1   26.96925300    5.20069200    2.31219300 L
 C-C_R           -1   27.66965300    4.16578900    3.92418700 L
 H-H_            -1   26.82095300    3.96837300    4.30301100 L
 C-C_R           -1   28.82215300    3.73205800    4.53695200 L
 H-H_            -1   28.75725200    3.24161700    5.34784400 L
 C-C_R           -1   30.08275300    3.99251900    4.00381900 L
 C-C_3           -1   31.33055200    3.46276000    4.63199600 L
 H-H_            -1   31.33055200    2.45420300    4.55398800 L
 H-H_            -1   31.33055200    3.63498400    5.58253200 L
 C-C_R           -1   32.52835300    4.72732700    2.82597400 L
 C-C_R           -1   33.67255400    5.17805800    2.19423000 L
 H-H_            -1   33.60715300    5.67607000    1.38757700 L
 C-C_R           -1   34.90055300    4.89534100    2.74157600 L
 H-H_            -1   35.69175300    5.20068700    2.31219400 L
 C-C_R           -1   34.99135300    4.16578600    3.92418800 L
 H-H_            -1   35.84005300    3.96836900    4.30301200 L
 C-C_R           -1   33.83885300    3.73205500    4.53695200 L
 H-H_            -1   33.90375200    3.24161500    5.34784400 L
 C-C_R           -1   32.57825300    3.99251800    4.00382000 L
 O-O_R           -1   31.33055400    5.23572400   -3.53406000 L
 C-C_R           -1   30.13265400    4.90651800   -2.91403000 L
 C-C_R           -1   28.98845400    5.35725000   -3.54577400 L
 H-H_            -1   29.05385400    5.85526200   -4.35242700 L
 C-C_R           -1   27.76045400    5.07453400   -2.99842900 L
 H-H_            -1   26.96925400    5.37988100   -3.42781100 L
 C-C_R           -1   27.66965400    4.34497900   -1.81581700 L
 H-H_            -1   26.82095300    4.14756300   -1.43699300 L
 C-C_R           -1   28.82215300    3.91124700   -1.20305200 L
 H-H_            -1   28.75725300    3.42080700   -0.39216000 L
 C-C_R           -1   30.08275300    4.17170800   -1.73618400 L
 C-C_3           -1   31.33055300    3.64194900   -1.10800800 L
 H-H_            -1   31.33055300    2.63339200   -1.18601600 L
 H-H_            -1   31.33055300    3.81417400   -0.15747100 L
 C-C_R           -1   32.52835400    4.90651700   -2.91403000 L
 C-C_R           -1   33.67255400    5.35724800   -3.54577300 L
 H-H_            -1   33.60715400    5.85526000   -4.35242700 L
 C-C_R           -1   34.90055400    5.07453100   -2.99842800 L
 H-H_            -1   35.69175400    5.37987700   -3.42780900 L
 C-C_R           -1   34.99135400    4.34497500   -1.81581600 L
 H-H_            -1   35.84005300    4.14755800   -1.43699100 L
 C-C_R           -1   33.83885300    3.91124500   -1.20305100 L
 H-H_            -1   33.90375300    3.42080400   -0.39216000 L
 C-C_R           -1   32.57825300    4.17170700   -1.73618400 L
 O-O_R           -1   31.33055500    5.41491400   -9.27406300 L
 C-C_R           -1   30.13265500    5.08570800   -8.65403400 L
 C-C_R           -1   28.98845400    5.53644000   -9.28577800 L
 H-H_            -1   29.05385400    6.03445200  -10.09243100 L
 C-C_R           -1   27.76045500    5.25372400   -8.73843300 L
 H-H_            -1   26.96925400    5.55907100   -9.16781400 L
 C-C_R           -1   27.66965400    4.52416800   -7.55582100 L
 H-H_            -1   26.82095400    4.32675200   -7.17699600 L
 C-C_R           -1   28.82215400    4.09043700   -6.94305600 L
 H-H_            -1   28.75725400    3.59999600   -6.13216400 L
 C-C_R           -1   30.08275400    4.35089800   -7.47618800 L
 C-C_3           -1   31.33055400    3.82113900   -6.84801200 L
 H-H_            -1   31.33055300    2.81258200   -6.92601900 L
 H-H_            -1   31.33055400    3.99336400   -5.89747500 L
 C-C_R           -1   32.52835500    5.08570600   -8.65403300 L
 C-C_R           -1   33.67255400    5.53643700   -9.28577700 L
 H-H_            -1   33.60715400    6.03444900  -10.09243100 L
 C-C_R           -1   34.90055500    5.25372000   -8.73843200 L
 H-H_            -1   35.69175400    5.55906700   -9.16781300 L
 C-C_R           -1   34.99135400    4.52416500   -7.55582000 L
 H-H_            -1   35.84005400    4.32674800   -7.17699500 L
 C-C_R           -1   33.83885400    4.09043400   -6.94305500 L
 H-H_            -1   33.90375400    3.59999400   -6.13216300 L
 C-C_R           -1   32.57825400    4.35089700   -7.47618800 L
 O-O_R           -1  -31.33044400   12.81388300    2.44810200 L
 C-C_R           -1  -32.52834400   12.48467700    3.06813200 L
 C-C_R           -1  -33.67254400   12.93540900    2.43638800 L
 H-H_            -1  -33.60714300   13.43342100    1.62973400 L
 C-C_R           -1  -34.90054400   12.65269300    2.98373300 L
 H-H_            -1  -35.69174400   12.95804000    2.55435100 L
 C-C_R           -1  -34.99134400   11.92313800    4.16634500 L
 H-H_            -1  -35.84004500   11.72572200    4.54516900 L
 C-C_R           -1  -33.83884500   11.48940600    4.77911000 L
 H-H_            -1  -33.90374500   10.99896600    5.59000200 L
 C-C_R           -1  -32.57824500   11.74986700    4.24597700 L
 C-C_3           -1  -31.33044500   11.22010800    4.87415400 L
 H-H_            -1  -31.33044500   10.21155100    4.79614600 L
 H-H_            -1  -31.33044500   11.39233300    5.82469000 L
 C-C_R           -1  -30.13264400   12.48467600    3.06813200 L
 C-C_R           -1  -28.98844400   12.93540700    2.43638800 L
 H-H_            -1  -29.05384300   13.43341900    1.62973500 L
 C-C_R           -1  -27.76044400   12.65269000    2.98373400 L
 H-H_            -1  -26.96924400   12.95803700    2.55435200 L
 C-C_R           -1  -27.66964400   11.92313400    4.16634600 L
 H-H_            -1  -26.82094500   11.72571800    4.54517000 L
 C-C_R           -1  -28.82214500   11.48940400    4.77911000 L
 H-H_            -1  -28.75724500   10.99896300    5.59000200 L
 C-C_R           -1  -30.08274500   11.74986600    4.24597800 L
 O-O_R           -1  -31.33044300   12.99307300   -3.29190200 L
 C-C_R           -1  -32.52834300   12.66386700   -2.67187200 L
 C-C_R           -1  -33.67254300   13.11459800   -3.30361600 L
 H-H_            -1  -33.60714300   13.61261100   -4.11026900 L
 C-C_R           -1  -34.90054300   12.83188300   -2.75627100 L
 H-H_            -1  -35.69174300   13.13723000   -3.18565300 L
 C-C_R           -1  -34.99134400   12.10232700   -1.57365900 L
 H-H_            -1  -35.84004400   11.90491100   -1.19483500 L
 C-C_R           -1  -33.83884400   11.66859600   -0.96089400 L
 H-H_            -1  -33.90374400   11.17815500   -0.15000200 L
 C-C_R           -1  -32.57824400   11.92905700   -1.49402600 L
 C-C_3           -1  -31.33044400   11.39929800   -0.86585000 L
 H-H_            -1  -31.33044500   10.39074100   -0.94385800 L
 H-H_            -1  -31.33044400   11.57152300    0.08468600 L
 C-C_R           -1  -30.13264300   12.66386500   -2.67187200 L
 C-C_R           -1  -28.98844300   13.11459600   -3.30361500 L
 H-H_            -1  -29.05384300   13.61260800   -4.11026900 L
 C-C_R           -1  -27.76044300   12.83187900   -2.75627000 L
 H-H_            -1  -26.96924300   13.13722600   -3.18565200 L
 C-C_R           -1  -27.66964400   12.10232400   -1.57365800 L
 H-H_            -1  -26.82094400   11.90490800   -1.19483400 L
 C-C_R           -1  -28.82214400   11.66859300   -0.96089300 L
 H-H_            -1  -28.75724400   11.17815300   -0.15000200 L
 C-C_R           -1  -30.08274400   11.92905600   -1.49402600 L
 O-O_R           -1  -31.33044200   13.17226200   -9.03190600 L
 C-C_R           -1  -32.52834200   12.84305600   -8.41187600 L
 C-C_R           -1  -33.67254200   13.29378800   -9.04362000 L
 H-H_            -1  -33.60714200   13.79180000   -9.85027300 L
 C-C_R           -1  -34.90054200   13.01107200   -8.49627500 L
 H-H_            -1  -35.69174200   13.31641900   -8.92565600 L
 C-C_R           -1  -34.99134300   12.28151700   -7.31366300 L
 H-H_            -1  -35.84004300   12.08410100   -6.93483800 L
 C-C_R           -1  -33.83884300   11.84778500   -6.70089800 L
 H-H_            -1  -33.90374400   11.35734500   -5.89000600 L
 C-C_R           -1  -32.57824300   12.10824700   -7.23403000 L
 C-C_3           -1  -31.33044300   11.57848700   -6.60585400 L
 H-H_            -1  -31.33044400   10.56993000   -6.68386100 L
 H-H_            -1  -31.33044300   11.75071200   -5.65531700 L
 C-C_R           -1  -30.13264200   12.84305500   -8.41187600 L
 C-C_R           -1  -28.98844200   13.29378600   -9.04361900 L
 H-H_            -1  -29.05384200   13.79179800   -9.85027300 L
 C-C_R           -1  -27.76044200   13.01106900   -8.49627400 L
 H-H_            -1  -26.96924200   13.31641600   -8.92565500 L
 C-C_R           -1  -27.66964300   12.28151300   -7.31366200 L
 H-H_            -1  -26.82094300   12.08409800   -6.93483700 L
 C-C_R           -1  -28.82214300   11.84778300   -6.70089700 L
 H-H_            -1  -28.75724400   11.35734200   -5.89000500 L
 C-C_R           -1  -30.08274300   12.10824500   -7.23403000 L
 O-O_R           -1  -10.44344400   12.81387400    2.44810400 L
 C-C_R           -1  -11.64134400   12.48466800    3.06813400 L
 C-C_R           -1  -12.78554400   12.93540000    2.43639000 L
 H-H_            -1  -12.72014300   13.43341200    1.62973700 L
 C-C_R           -1  -14.01354400   12.65268400    2.98373500 L
 H-H_            -1  -14.80474400   12.95803100    2.55435400 L
 C-C_R           -1  -14.10434400   11.92312900    4.16634700 L
 H-H_            -1  -14.95304500   11.72571300    4.54517200 L
 C-C_R           -1  -12.95184500   11.48939700    4.77911200 L
 H-H_            -1  -13.01674500   10.99895600    5.59000400 L
 C-C_R           -1  -11.69124500   11.74985800    4.24598000 L
 C-C_3           -1  -10.44344500   11.22009900    4.87415600 L
 H-H_            -1  -10.44344500   10.21154200    4.79614900 L
 H-H_            -1  -10.44344500   11.39232400    5.82469300 L
 C-C_R           -1   -9.24564400   12.48466700    3.06813400 L
 C-C_R           -1   -8.10144400   12.93539700    2.43639100 L
 H-H_            -1   -8.16684300   13.43341000    1.62973700 L
 C-C_R           -1   -6.87344400   12.65268100    2.98373600 L
 H-H_            -1   -6.08224400   12.95802700    2.55435500 L
 C-C_R           -1   -6.78264400   11.92312500    4.16634800 L
 H-H_            -1   -5.93394500   11.72570800    4.54517300 L
 C-C_R           -1   -7.93514500   11.48939500    4.77911300 L
 H-H_            -1   -7.87024500   10.99895400    5.59000500 L
 C-C_R           -1   -9.19574500   11.74985700    4.24598000 L
 O-O_R           -1  -10.44344300   12.99306300   -3.29189900 L
 C-C_R           -1  -11.64134300   12.66385700   -2.67187000 L
 C-C_R           -1  -12.78554300   13.11458900   -3.30361300 L
 H-H_            -1  -12.72014300   13.61260100   -4.11026700 L
 C-C_R           -1  -14.01354300   12.83187400   -2.75626800 L
 H-H_            -1  -14.80474300   13.13722100   -3.18565000 L
 C-C_R           -1  -14.10434400   12.10231800   -1.57365700 L
 H-H_            -1  -14.95304400   11.90490200   -1.19483200 L
 C-C_R           -1  -12.95184400   11.66858700   -0.96089200 L
 H-H_            -1  -13.01674400   11.17814600   -0.15000000 L
 C-C_R           -1  -11.69124400   11.92904800   -1.49402400 L
 C-C_3           -1  -10.44344400   11.39928900   -0.86584800 L
 H-H_            -1  -10.44344500   10.39073200   -0.94385500 L
 H-H_            -1  -10.44344400   11.57151300    0.08468900 L
 C-C_R           -1   -9.24564300   12.66385600   -2.67186900 L
 C-C_R           -1   -8.10144300   13.11458700   -3.30361300 L
 H-H_            -1   -8.16684300   13.61259900   -4.11026600 L
 C-C_R           -1   -6.87344300   12.83187000   -2.75626800 L
 H-H_            -1   -6.08224300   13.13721600   -3.18564900 L
 C-C_R           -1   -6.78264400   12.10231500   -1.57365600 L
 H-H_            -1   -5.93394400   11.90489800   -1.19483100 L
 C-C_R           -1   -7.93514400   11.66858400   -0.96089100 L
 H-H_            -1   -7.87024400   11.17814300   -0.14999900 L
 C-C_R           -1   -9.19574400   11.92904700   -1.49402400 L
 O-O_R           -1  -10.44344200   13.17225300   -9.03190300 L
 C-C_R           -1  -11.64134200   12.84304700   -8.41187300 L
 C-C_R           -1  -12.78554200   13.29377900   -9.04361700 L
 H-H_            -1  -12.72014200   13.79179100   -9.85027100 L
 C-C_R           -1  -14.01354200   13.01106300   -8.49627200 L
 H-H_            -1  -14.80474200   13.31641000   -8.92565400 L
 C-C_R           -1  -14.10434300   12.28150800   -7.31366000 L
 H-H_            -1  -14.95304300   12.08409200   -6.93483600 L
 C-C_R           -1  -12.95184300   11.84777600   -6.70089500 L
 H-H_            -1  -13.01674400   11.35733600   -5.89000300 L
 C-C_R           -1  -11.69124300   12.10823700   -7.23402800 L
 C-C_3           -1  -10.44344300   11.57847800   -6.60585100 L
 H-H_            -1  -10.44344400   10.56992100   -6.68385900 L
 H-H_            -1  -10.44344300   11.75070300   -5.65531500 L
 C-C_R           -1   -9.24564200   12.84304600   -8.41187300 L
 C-C_R           -1   -8.10144200   13.29377700   -9.04361700 L
 H-H_            -1   -8.16684200   13.79178900   -9.85027000 L
 C-C_R           -1   -6.87344200   13.01106000   -8.49627100 L
 H-H_            -1   -6.08224200   13.31640600   -8.92565300 L
 C-C_R           -1   -6.78264300   12.28150400   -7.31365900 L
 H-H_            -1   -5.93394300   12.08408700   -6.93483500 L
 C-C_R           -1   -7.93514300   11.84777400   -6.70089500 L
 H-H_            -1   -7.87024400   11.35733300   -5.89000300 L
 C-C_R           -1   -9.19574300   12.10823600   -7.23402700 L
 O-O_R           -1   10.44355600   12.81386500    2.44810700 L
 C-C_R           -1    9.24565600   12.48465900    3.06813700 L
 C-C_R           -1    8.10145600   12.93539100    2.43639300 L
 H-H_            -1    8.16685700   13.43340300    1.62973900 L
 C-C_R           -1    6.87345600   12.65267500    2.98373800 L
 H-H_            -1    6.08225600   12.95802200    2.55435600 L
 C-C_R           -1    6.78265600   11.92311900    4.16635000 L
 H-H_            -1    5.93395500   11.72570300    4.54517400 L
 C-C_R           -1    7.93515500   11.48938800    4.77911500 L
 H-H_            -1    7.87025500   10.99894700    5.59000700 L
 C-C_R           -1    9.19575500   11.74984900    4.24598200 L
 C-C_3           -1   10.44355500   11.22009000    4.87415900 L
 H-H_            -1   10.44355500   10.21153300    4.79615100 L
 H-H_            -1   10.44355500   11.39231500    5.82469500 L
 C-C_R           -1   11.64135600   12.48465700    3.06813700 L
 C-C_R           -1   12.78555600   12.93538800    2.43639300 L
 H-H_            -1   12.72015700   13.43340000    1.62974000 L
 C-C_R           -1   14.01355600   12.65267100    2.98373900 L
 H-H_            -1   14.80475600   12.95801800    2.55435700 L
 C-C_R           -1   14.10435600   11.92311600    4.16635100 L
 H-H_            -1   14.95305500   11.72569900    4.54517500 L
 C-C_R           -1   12.95185500   11.48938500    4.77911500 L
 H-H_            -1   13.01675500   10.99894500    5.59000700 L
 C-C_R           -1   11.69125500   11.74984800    4.24598300 L
 O-O_R           -1   10.44355700   12.99305400   -3.29189700 L
 C-C_R           -1    9.24565700   12.66384800   -2.67186700 L
 C-C_R           -1    8.10145700   13.11458000   -3.30361100 L
 H-H_            -1    8.16685700   13.61259200   -4.11026400 L
 C-C_R           -1    6.87345700   12.83186500   -2.75626600 L
 H-H_            -1    6.08225700   13.13721100   -3.18564800 L
 C-C_R           -1    6.78265600   12.10230900   -1.57365400 L
 H-H_            -1    5.93395600   11.90489300   -1.19483000 L
 C-C_R           -1    7.93515600   11.66857700   -0.96088900 L
 H-H_            -1    7.87025600   11.17813700   -0.14999700 L
 C-C_R           -1    9.19575600   11.92903900   -1.49402100 L
 C-C_3           -1   10.44355600   11.39927900   -0.86584500 L
 H-H_            -1   10.44355500   10.39072200   -0.94385300 L
 H-H_            -1   10.44355600   11.57150400    0.08469200 L
 C-C_R           -1   11.64135700   12.66384700   -2.67186700 L
 C-C_R           -1   12.78555700   13.11457800   -3.30361000 L
 H-H_            -1   12.72015700   13.61259000   -4.11026400 L
 C-C_R           -1   14.01355700   12.83186100   -2.75626500 L
 H-H_            -1   14.80475700   13.13720700   -3.18564600 L
 C-C_R           -1   14.10435600   12.10230500   -1.57365300 L
 H-H_            -1   14.95305600   11.90488900   -1.19482800 L
 C-C_R           -1   12.95185600   11.66857500   -0.96088800 L
 H-H_            -1   13.01675600   11.17813400   -0.14999700 L
 C-C_R           -1   11.69125600   11.92903700   -1.49402100 L
 O-O_R           -1   10.44355800   13.17224400   -9.03190000 L
 C-C_R           -1    9.24565800   12.84303800   -8.41187100 L
 C-C_R           -1    8.10145800   13.29377000   -9.04361500 L
 H-H_            -1    8.16685800   13.79178200   -9.85026800 L
 C-C_R           -1    6.87345800   13.01105400   -8.49627000 L
 H-H_            -1    6.08225800   13.31640100   -8.92565100 L
 C-C_R           -1    6.78265700   12.28149900   -7.31365800 L
 H-H_            -1    5.93395700   12.08408300   -6.93483300 L
 C-C_R           -1    7.93515700   11.84776700   -6.70089300 L
 H-H_            -1    7.87025600   11.35732600   -5.89000100 L
 C-C_R           -1    9.19575700   12.10822800   -7.23402500 L
 C-C_3           -1   10.44355700   11.57846900   -6.60584900 L
 H-H_            -1   10.44355600   10.56991200   -6.68385600 L
 H-H_            -1   10.44355700   11.75069400   -5.65531200 L
 C-C_R           -1   11.64135800   12.84303700   -8.41187000 L
 C-C_R           -1   12.78555800   13.29376700   -9.04361400 L
 H-H_            -1   12.72015800   13.79178000   -9.85026800 L
 C-C_R           -1   14.01355800   13.01105100   -8.49626900 L
 H-H_            -1   14.80475800   13.31639700   -8.92565000 L
 C-C_R           -1   14.10435700   12.28149500   -7.31365700 L
 H-H_            -1   14.95305700   12.08407800   -6.93483200 L
 C-C_R           -1   12.95185700   11.84776500   -6.70089200 L
 H-H_            -1   13.01675600   11.35732400   -5.89000000 L
 C-C_R           -1   11.69125700   12.10822700   -7.23402500 L
 O-O_R           -1   31.33055600   12.81385600    2.44811000 L
 C-C_R           -1   30.13265600   12.48464900    3.06813900 L
 C-C_R           -1   28.98845600   12.93538100    2.43639500 L
 H-H_            -1   29.05385700   13.43339300    1.62974200 L
 C-C_R           -1   27.76045600   12.65266600    2.98374000 L
 H-H_            -1   26.96925600   12.95801300    2.55435900 L
 C-C_R           -1   27.66965600   11.92311000    4.16635200 L
 H-H_            -1   26.82095500   11.72569400    4.54517700 L
 C-C_R           -1   28.82215500   11.48937900    4.77911700 L
 H-H_            -1   28.75725500   10.99893800    5.59000900 L
 C-C_R           -1   30.08275500   11.74984000    4.24598500 L
 C-C_3           -1   31.33055500   11.22008100    4.87416100 L
 H-H_            -1   31.33055500   10.21152400    4.79615400 L
 H-H_            -1   31.33055500   11.39230500    5.82469800 L
 C-C_R           -1   32.52835600   12.48464800    3.06814000 L
 C-C_R           -1   33.67255600   12.93537900    2.43639600 L
 H-H_            -1   33.60715700   13.43339100    1.62974200 L
 C-C_R           -1   34.90055600   12.65266200    2.98374100 L
 H-H_            -1   35.69175600   12.95800800    2.55436000 L
 C-C_R           -1   34.99135600   11.92310700    4.16635300 L
 H-H_            -1   35.84005500   11.72569000    4.54517800 L
 C-C_R           -1   33.83885500   11.48937600    4.77911800 L
 H-H_            -1   33.90375500   10.99893600    5.59001000 L
 C-C_R           -1   32.57825500   11.74983900    4.24598500 L
 O-O_R           -1   31.33055700   12.99304500   -3.29189400 L
 C-C_R           -1   30.13265700   12.66383900   -2.67186400 L
 C-C_R           -1   28.98845700   13.11457100   -3.30360800 L
 H-H_            -1   29.05385700   13.61258300   -4.11026200 L
 C-C_R           -1   27.76045700   12.83185500   -2.75626300 L
 H-H_            -1   26.96925700   13.13720200   -3.18564500 L
 C-C_R           -1   27.66965600   12.10230000   -1.57365100 L
 H-H_            -1   26.82095600   11.90488400   -1.19482700 L
 C-C_R           -1   28.82215600   11.66856800   -0.96088600 L
 H-H_            -1   28.75725600   11.17812800   -0.14999500 L
 C-C_R           -1   30.08275600   11.92902900   -1.49401900 L
 C-C_3           -1   31.33055600   11.39927000   -0.86584300 L
 H-H_            -1   31.33055500   10.39071300   -0.94385000 L
 H-H_            -1   31.33055600   11.57149500    0.08469400 L
 C-C_R           -1   32.52835700   12.66383800   -2.67186400 L
 C-C_R           -1   33.67255700   13.11456900   -3.30360800 L
 H-H_            -1   33.60715700   13.61258100   -4.11026100 L
 C-C_R           -1   34.90055700   12.83185200   -2.75626200 L
 H-H_            -1   35.69175700   13.13719800   -3.18564400 L
 C-C_R           -1   34.99135600   12.10229600   -1.57365100 L
 H-H_            -1   35.84005600   11.90487900   -1.19482600 L
 C-C_R           -1   33.83885600   11.66856600   -0.96088600 L
 H-H_            -1   33.90375600   11.17812500   -0.14999400 L
 C-C_R           -1   32.57825600   11.92902800   -1.49401900 L
 O-O_R           -1   31.33055800   13.17223500   -9.03189800 L
 C-C_R           -1   30.13265800   12.84302900   -8.41186800 L
 C-C_R           -1   28.98845800   13.29376100   -9.04361200 L
 H-H_            -1   29.05385800   13.79177300   -9.85026600 L
 C-C_R           -1   27.76045800   13.01104500   -8.49626700 L
 H-H_            -1   26.96925800   13.31639200   -8.92564900 L
 C-C_R           -1   27.66965700   12.28148900   -7.31365500 L
 H-H_            -1   26.82095700   12.08407300   -6.93483100 L
 C-C_R           -1   28.82215700   11.84775800   -6.70089000 L
 H-H_            -1   28.75725600   11.35731700   -5.88999800 L
 C-C_R           -1   30.08275700   12.10821900   -7.23402300 L
 C-C_3           -1   31.33055700   11.57846000   -6.60584600 L
 H-H_            -1   31.33055600   10.56990300   -6.68385400 L
 H-H_            -1   31.33055700   11.75068500   -5.65531000 L
 C-C_R           -1   32.52835800   12.84302700   -8.41186800 L
 C-C_R           -1   33.67255800   13.29375800   -9.04361100 L
 H-H_            -1   33.60715800   13.79177000   -9.85026500 L
 C-C_R           -1   34.90055800   13.01104100   -8.49626600 L
 H-H_            -1   35.69175800   13.31638800   -8.92564800 L
 C-C_R           -1   34.99135700   12.28148600   -7.31365400 L
 H-H_            -1   35.84005700   12.08406900   -6.93483000 L
 C-C_R           -1   33.83885700   11.84775500   -6.70089000 L
 H-H_            -1   33.90375600   11.35731500   -5.88999800 L
 C-C_R           -1   32.57825700   12.10821800   -7.23402200 L
 O-O_R           -1  -20.88705600  -13.24256600    4.50748000 L
 C-C_R           -1  -19.68915600  -12.95267500    5.14683700 L
 C-C_R           -1  -18.54495600  -13.36312400    4.48821000 L
 H-H_            -1  -18.61035600  -13.80985200    3.65206300 L
 C-C_R           -1  -17.31695600  -13.11510000    5.05212300 L
 H-H_            -1  -16.52575600  -13.39307000    4.60453200 L
 C-C_R           -1  -17.22615600  -12.46073000    6.27793800 L
 H-H_            -1  -16.37745600  -12.28732700    6.66833900 L
 C-C_R           -1  -18.37865500  -12.06606400    6.91656400 L
 H-H_            -1  -18.31375500  -11.62715700    7.75646700 L
 C-C_R           -1  -19.63925600  -12.29276400    6.36822300 L
 C-C_3           -1  -20.88705500  -11.80321800    7.02821900 L
 H-H_            -1  -20.88705500  -10.79176000    7.01327200 L
 H-H_            -1  -20.88705600  -12.03439700    7.96616200 L
 C-C_R           -1  -22.08485600  -12.95267400    5.14683700 L
 C-C_R           -1  -23.22905600  -13.36312200    4.48820900 L
 H-H_            -1  -23.16365600  -13.80985000    3.65206300 L
 C-C_R           -1  -24.45705600  -13.11509600    5.05212200 L
 H-H_            -1  -25.24825600  -13.39306500    4.60453100 L
 C-C_R           -1  -24.54785600  -12.46072600    6.27793700 L
 H-H_            -1  -25.39655600  -12.28732300    6.66833800 L
 C-C_R           -1  -23.39535500  -12.06606100    6.91656300 L
 H-H_            -1  -23.46025500  -11.62715500    7.75646700 L
 C-C_R           -1  -22.13475600  -12.29276300    6.36822200 L
 O-O_R           -1  -20.88705500  -13.06337600   -1.23252300 L
 C-C_R           -1  -19.68915500  -12.77348500   -0.59316700 L
 C-C_R           -1  -18.54495500  -13.18393500   -1.25179400 L
 H-H_            -1  -18.61035500  -13.63066300   -2.08794000 L
 C-C_R           -1  -17.31695500  -12.93591000   -0.68788000 L
 H-H_            -1  -16.52575500  -13.21388000   -1.13547200 L
 C-C_R           -1  -17.22615500  -12.28154000    0.53793400 L
 H-H_            -1  -16.37745500  -12.10813800    0.92833500 L
 C-C_R           -1  -18.37865500  -11.88687400    1.17656000 L
 H-H_            -1  -18.31375500  -11.44796700    2.01646400 L
 C-C_R           -1  -19.63925500  -12.11357400    0.62821900 L
 C-C_3           -1  -20.88705500  -11.62402900    1.28821500 L
 H-H_            -1  -20.88705400  -10.61257000    1.27326800 L
 H-H_            -1  -20.88705500  -11.85520800    2.22615900 L
 C-C_R           -1  -22.08485500  -12.77348400   -0.59316700 L
 C-C_R           -1  -23.22905500  -13.18393300   -1.25179500 L
 H-H_            -1  -23.16365500  -13.63066000   -2.08794100 L
 C-C_R           -1  -24.45705500  -12.93590700   -0.68788100 L
 H-H_            -1  -25.24825500  -13.21387600   -1.13547300 L
 C-C_R           -1  -24.54785500  -12.28153700    0.53793400 L
 H-H_            -1  -25.39655500  -12.10813300    0.92833400 L
 C-C_R           -1  -23.39535500  -11.88687200    1.17655900 L
 H-H_            -1  -23.46025500  -11.44796500    2.01646300 L
 C-C_R           -1  -22.13475500  -12.11357300    0.62821900 L
 O-O_R           -1  -20.88705400  -12.88418700   -6.97252700 L
 C-C_R           -1  -19.68915400  -12.59429600   -6.33317000 L
 C-C_R           -1  -18.54495400  -13.00474500   -6.99179800 L
 H-H_            -1  -18.61035400  -13.45147300   -7.82794400 L
 C-C_R           -1  -17.31695400  -12.75672100   -6.42788400 L
 H-H_            -1  -16.52575400  -13.03469000   -6.87547500 L
 C-C_R           -1  -17.22615400  -12.10235100   -5.20206900 L
 H-H_            -1  -16.37745400  -11.92894800   -4.81166900 L
 C-C_R           -1  -18.37865400  -11.70768500   -4.56344400 L
 H-H_            -1  -18.31375400  -11.26877800   -3.72354000 L
 C-C_R           -1  -19.63925400  -11.93438500   -5.11178500 L
 C-C_3           -1  -20.88705400  -11.44483900   -4.45178900 L
 H-H_            -1  -20.88705300  -10.43338000   -4.46673600 L
 H-H_            -1  -20.88705400  -11.67601800   -3.51384500 L
 C-C_R           -1  -22.08485400  -12.59429500   -6.33317100 L
 C-C_R           -1  -23.22905400  -13.00474300   -6.99179800 L
 H-H_            -1  -23.16365400  -13.45147100   -7.82794500 L
 C-C_R           -1  -24.45705400  -12.75671700   -6.42788500 L
 H-H_            -1  -25.24825400  -13.03468600   -6.87547600 L
 C-C_R           -1  -24.54785400  -12.10234700   -5.20207000 L
 H-H_            -1  -25.39655400  -11.92894400   -4.81167000 L
 C-C_R           -1  -23.39535400  -11.70768200   -4.56344500 L
 H-H_            -1  -23.46025400  -11.26877500   -3.72354100 L
 C-C_R           -1  -22.13475400  -11.93438300   -5.11178500 L
 O-O_R           -1   -0.00005600  -13.24257500    4.50748300 L
 C-C_R           -1    1.19784400  -12.95268400    5.14684000 L
 C-C_R           -1    2.34204400  -13.36313400    4.48821200 L
 H-H_            -1    2.27664400  -13.80986100    3.65206600 L
 C-C_R           -1    3.57004400  -13.11510900    5.05212600 L
 H-H_            -1    4.36124400  -13.39307900    4.60453500 L
 C-C_R           -1    3.66084400  -12.46073900    6.27794100 L
 H-H_            -1    4.50954400  -12.28733600    6.66834100 L
 C-C_R           -1    2.50834500  -12.06607300    6.91656600 L
 H-H_            -1    2.57324500  -11.62716600    7.75647000 L
 C-C_R           -1    1.24774400  -12.29277300    6.36822500 L
 C-C_3           -1   -0.00005500  -11.80322800    7.02822200 L
 H-H_            -1   -0.00005500  -10.79176900    7.01327400 L
 H-H_            -1   -0.00005600  -12.03440600    7.96616500 L
 C-C_R           -1   -1.19785600  -12.95268300    5.14683900 L
 C-C_R           -1   -2.34205600  -13.36313100    4.48821200 L
 H-H_            -1   -2.27665600  -13.80985900    3.65206500 L
 C-C_R           -1   -3.57005600  -13.11510700    5.05212500 L
 H-H_            -1   -4.36125600  -13.39307600    4.60453400 L
 C-C_R           -1   -3.66085600  -12.46073600    6.27794000 L
 H-H_            -1   -4.50955600  -12.28733300    6.66834000 L
 C-C_R           -1   -2.50835500  -12.06607000    6.91656500 L
 H-H_            -1   -2.57325500  -11.62716400    7.75646900 L
 C-C_R           -1   -1.24775600  -12.29277200    6.36822500 L
 O-O_R           -1   -0.00005500  -13.06338600   -1.23252100 L
 C-C_R           -1    1.19784500  -12.77349500   -0.59316400 L
 C-C_R           -1    2.34204500  -13.18394400   -1.25179200 L
 H-H_            -1    2.27664500  -13.63067200   -2.08793800 L
 C-C_R           -1    3.57004500  -12.93591900   -0.68787800 L
 H-H_            -1    4.36124500  -13.21388900   -1.13546900 L
 C-C_R           -1    3.66084500  -12.28154900    0.53793700 L
 H-H_            -1    4.50954500  -12.10814700    0.92833800 L
 C-C_R           -1    2.50834500  -11.88688300    1.17656200 L
 H-H_            -1    2.57324500  -11.44797700    2.01646600 L
 C-C_R           -1    1.24774500  -12.11358300    0.62822200 L
 C-C_3           -1   -0.00005500  -11.62403800    1.28821800 L
 H-H_            -1   -0.00005400  -10.61257900    1.27327100 L
 H-H_            -1   -0.00005500  -11.85521700    2.22616100 L
 C-C_R           -1   -1.19785500  -12.77349300   -0.59316400 L
 C-C_R           -1   -2.34205500  -13.18394200   -1.25179200 L
 H-H_            -1   -2.27665500  -13.63067000   -2.08793800 L
 C-C_R           -1   -3.57005500  -12.93591700   -0.68787900 L
 H-H_            -1   -4.36125500  -13.21388600   -1.13547000 L
 C-C_R           -1   -3.66085500  -12.28154700    0.53793600 L
 H-H_            -1   -4.50955500  -12.10814300    0.92833700 L
 C-C_R           -1   -2.50835500  -11.88688100    1.17656200 L
 H-H_            -1   -2.57325500  -11.44797400    2.01646600 L
 C-C_R           -1   -1.24775500  -12.11358200    0.62822100 L
 O-O_R           -1   -0.00005400  -12.88419600   -6.97252500 L
 C-C_R           -1    1.19784600  -12.59430500   -6.33316800 L
 C-C_R           -1    2.34204600  -13.00475500   -6.99179500 L
 H-H_            -1    2.27664600  -13.45148200   -7.82794200 L
 C-C_R           -1    3.57004600  -12.75673000   -6.42788200 L
 H-H_            -1    4.36124600  -13.03470000   -6.87547300 L
 C-C_R           -1    3.66084600  -12.10236000   -5.20206700 L
 H-H_            -1    4.50954600  -11.92895700   -4.81166600 L
 C-C_R           -1    2.50834600  -11.70769400   -4.56344100 L
 H-H_            -1    2.57324600  -11.26878700   -3.72353700 L
 C-C_R           -1    1.24774600  -11.93439400   -5.11178200 L
 C-C_3           -1   -0.00005400  -11.44484800   -4.45178600 L
 H-H_            -1   -0.00005300  -10.43339000   -4.46673300 L
 H-H_            -1   -0.00005400  -11.67602700   -3.51384300 L
 C-C_R           -1   -1.19785400  -12.59430400   -6.33316800 L
 C-C_R           -1   -2.34205400  -13.00475200   -6.99179600 L
 H-H_            -1   -2.27665400  -13.45148000   -7.82794200 L
 C-C_R           -1   -3.57005400  -12.75672700   -6.42788200 L
 H-H_            -1   -4.36125400  -13.03469600   -6.87547400 L
 C-C_R           -1   -3.66085400  -12.10235700   -5.20206800 L
 H-H_            -1   -4.50955400  -11.92895400   -4.81166700 L
 C-C_R           -1   -2.50835400  -11.70769100   -4.56344200 L
 H-H_            -1   -2.57325400  -11.26878500   -3.72353800 L
 C-C_R           -1   -1.24775400  -11.93439300   -5.11178300 L
 O-O_R           -1   20.88694400  -13.24258400    4.50748500 L
 C-C_R           -1   22.08484400  -12.95269300    5.14684200 L
 C-C_R           -1   23.22904400  -13.36314300    4.48821500 L
 H-H_            -1   23.16364400  -13.80987100    3.65206900 L
 C-C_R           -1   24.45704400  -13.11511800    5.05212800 L
 H-H_            -1   25.24824400  -13.39308800    4.60453700 L
 C-C_R           -1   24.54784400  -12.46074800    6.27794300 L
 H-H_            -1   25.39654400  -12.28734600    6.66834400 L
 C-C_R           -1   23.39534500  -12.06608200    6.91656900 L
 H-H_            -1   23.46024500  -11.62717500    7.75647300 L
 C-C_R           -1   22.13474400  -12.29278200    6.36822800 L
 C-C_3           -1   20.88694500  -11.80323700    7.02822400 L
 H-H_            -1   20.88694500  -10.79177800    7.01327700 L
 H-H_            -1   20.88694400  -12.03441500    7.96616700 L
 C-C_R           -1   19.68914400  -12.95269300    5.14684200 L
 C-C_R           -1   18.54494400  -13.36314200    4.48821400 L
 H-H_            -1   18.61034400  -13.80986900    3.65206800 L
 C-C_R           -1   17.31694400  -13.11511600    5.05212800 L
 H-H_            -1   16.52574400  -13.39308500    4.60453600 L
 C-C_R           -1   17.22614400  -12.46074600    6.27794200 L
 H-H_            -1   16.37744400  -12.28734200    6.66834300 L
 C-C_R           -1   18.37864500  -12.06608100    6.91656800 L
 H-H_            -1   18.31374500  -11.62717400    7.75647200 L
 C-C_R           -1   19.63924400  -12.29278200    6.36822800 L
 O-O_R           -1   20.88694500  -13.06339500   -1.23251800 L
 C-C_R           -1   22.08484500  -12.77350400   -0.59316100 L
 C-C_R           -1   23.22904500  -13.18395300   -1.25178900 L
 H-H_            -1   23.16364500  -13.63068100   -2.08793500 L
 C-C_R           -1   24.45704500  -12.93592900   -0.68787500 L
 H-H_            -1   25.24824500  -13.21389800   -1.13546700 L
 C-C_R           -1   24.54784500  -12.28155800    0.53794000 L
 H-H_            -1   25.39654500  -12.10815600    0.92834000 L
 C-C_R           -1   23.39534500  -11.88689200    1.17656500 L
 H-H_            -1   23.46024500  -11.44798600    2.01646900 L
 C-C_R           -1   22.13474500  -12.11359300    0.62822400 L
 C-C_3           -1   20.88694500  -11.62404700    1.28822000 L
 H-H_            -1   20.88694600  -10.61258800    1.27327300 L
 H-H_            -1   20.88694500  -11.85522600    2.22616400 L
 C-C_R           -1   19.68914500  -12.77350400   -0.59316200 L
 C-C_R           -1   18.54494500  -13.18395200   -1.25179000 L
 H-H_            -1   18.61034500  -13.63068000   -2.08793600 L
 C-C_R           -1   17.31694500  -12.93592600   -0.68787600 L
 H-H_            -1   16.52574500  -13.21389500   -1.13546800 L
 C-C_R           -1   17.22614500  -12.28155600    0.53793900 L
 H-H_            -1   16.37744500  -12.10815300    0.92833900 L
 C-C_R           -1   18.37864500  -11.88689100    1.17656400 L
 H-H_            -1   18.31374500  -11.44798400    2.01646800 L
 C-C_R           -1   19.63924500  -12.11359200    0.62822400 L
 O-O_R           -1   20.88694600  -12.88420500   -6.97252200 L
 C-C_R           -1   22.08484600  -12.59431400   -6.33316500 L
 C-C_R           -1   23.22904600  -13.00476400   -6.99179300 L
 H-H_            -1   23.16364600  -13.45149100   -7.82793900 L
 C-C_R           -1   24.45704600  -12.75673900   -6.42787900 L
 H-H_            -1   25.24824600  -13.03470900   -6.87547000 L
 C-C_R           -1   24.54784600  -12.10236900   -5.20206400 L
 H-H_            -1   25.39654600  -11.92896600   -4.81166300 L
 C-C_R           -1   23.39534600  -11.70770300   -4.56343900 L
 H-H_            -1   23.46024600  -11.26879600   -3.72353500 L
 C-C_R           -1   22.13474600  -11.93440300   -5.11178000 L
 C-C_3           -1   20.88694600  -11.44485800   -4.45178300 L
 H-H_            -1   20.88694700  -10.43339900   -4.46673100 L
 H-H_            -1   20.88694600  -11.67603600   -3.51384000 L
 C-C_R           -1   19.68914600  -12.59431400   -6.33316600 L
 C-C_R           -1   18.54494600  -13.00476200   -6.99179300 L
 H-H_            -1   18.61034600  -13.45149000   -7.82794000 L
 C-C_R           -1   17.31694600  -12.75673700   -6.42788000 L
 H-H_            -1   16.52574600  -13.03470600   -6.87547100 L
 C-C_R           -1   17.22614600  -12.10236600   -5.20206500 L
 H-H_            -1   16.37744600  -11.92896300   -4.81166500 L
 C-C_R           -1   18.37864600  -11.70770100   -4.56343900 L
 H-H_            -1   18.31374600  -11.26879500   -3.72353600 L
 C-C_R           -1   19.63924600  -11.93440300   -5.11178000 L
 O-O_R           -1  -20.88705200   -5.48524500    4.74964600 L
 C-C_R           -1  -19.68915200   -5.19535400    5.38900300 L
 C-C_R           -1  -18.54495200   -5.60580300    4.73037500 L
 H-H_            -1  -18.61035200   -6.05253100    3.89422900 L
 C-C_R           -1  -17.31695200   -5.35777900    5.29428900 L
 H-H_            -1  -16.52575200   -5.63574900    4.84669800 L
 C-C_R           -1  -17.22615200   -4.70340900    6.52010400 L
 H-H_            -1  -16.37745200   -4.53000600    6.91050400 L
 C-C_R           -1  -18.37865200   -4.30874300    7.15872900 L
 H-H_            -1  -18.31375200   -3.86983600    7.99863300 L
 C-C_R           -1  -19.63925200   -4.53544300    6.61038800 L
 C-C_3           -1  -20.88705200   -4.04589700    7.27038400 L
 H-H_            -1  -20.88705100   -3.03443900    7.25543700 L
 H-H_            -1  -20.88705200   -4.27707600    8.20832800 L
 C-C_R           -1  -22.08485200   -5.19535300    5.38900200 L
 C-C_R           -1  -23.22905200   -5.60590100    4.73037100 L
 H-H_            -1  -23.16365200   -6.05252900    3.89422800 L
 C-C_R           -1  -24.45705200   -5.35777500    5.29428800 L
 H-H_            -1  -25.24825200   -5.63584400    4.84669300 L
 C-C_R           -1  -24.54785200   -4.70350500    6.52010000 L
 H-H_            -1  -25.39655200   -4.53000200    6.91050300 L
 C-C_R           -1  -23.39535200   -4.30884000    7.15872500 L
 H-H_            -1  -23.46025200   -3.86983400    7.99863200 L
 C-C_R           -1  -22.13475200   -4.53554200    6.61038500 L
 O-O_R           -1  -20.88705100   -5.30605500   -0.99035800 L
 C-C_R           -1  -19.68915100   -5.01616400   -0.35100100 L
 C-C_R           -1  -18.54495100   -5.42661400   -1.00962900 L
 H-H_            -1  -18.61035100   -5.87334200   -1.84577500 L
 C-C_R           -1  -17.31695100   -5.17858900   -0.44571500 L
 H-H_            -1  -16.52575100   -5.45655900   -0.89330600 L
 C-C_R           -1  -17.22615100   -4.52421900    0.78010000 L
 H-H_            -1  -16.37745100   -4.35081700    1.17050100 L
 C-C_R           -1  -18.37865100   -4.12955300    1.41872500 L
 H-H_            -1  -18.31375100   -3.69064600    2.25862900 L
 C-C_R           -1  -19.63925100   -4.35625300    0.87038500 L
 C-C_3           -1  -20.88705100   -3.86670800    1.53038100 L
 H-H_            -1  -20.88705000   -2.85524900    1.51543300 L
 H-H_            -1  -20.88705100   -4.09788700    2.46832400 L
 C-C_R           -1  -22.08485100   -5.01616300   -0.35100100 L
 C-C_R           -1  -23.22905100   -5.42671200   -1.00963200 L
 H-H_            -1  -23.16365100   -5.87333900   -1.84577500 L
 C-C_R           -1  -24.45705100   -5.17858600   -0.44571600 L
 H-H_            -1  -25.24825100   -5.45665500   -0.89331000 L
 C-C_R           -1  -24.54785100   -4.52431600    0.78009600 L
 H-H_            -1  -25.39655100   -4.35081200    1.17050000 L
 C-C_R           -1  -23.39535100   -4.12965100    1.41872200 L
 H-H_            -1  -23.46025100   -3.69064400    2.25862900 L
 C-C_R           -1  -22.13475100   -4.35635200    0.87038100 L
 O-O_R           -1  -20.88705000   -5.12686600   -6.73036200 L
 C-C_R           -1  -19.68915000   -4.83697500   -6.09100500 L
 C-C_R           -1  -18.54495000   -5.24742400   -6.74963200 L
 H-H_            -1  -18.61035100   -5.69415200   -7.58577900 L
 C-C_R           -1  -17.31695000   -4.99940000   -6.18571900 L
 H-H_            -1  -16.52575100   -5.27736900   -6.63331000 L
 C-C_R           -1  -17.22615000   -4.34503000   -4.95990400 L
 H-H_            -1  -16.37745000   -4.17162700   -4.56950300 L
 C-C_R           -1  -18.37865000   -3.95036400   -4.32127800 L
 H-H_            -1  -18.31375000   -3.51145700   -3.48137400 L
 C-C_R           -1  -19.63925000   -4.17706400   -4.86961900 L
 C-C_3           -1  -20.88705000   -3.68751800   -4.20962300 L
 H-H_            -1  -20.88705000   -2.67605900   -4.22457000 L
 H-H_            -1  -20.88705000   -3.91869700   -3.27168000 L
 C-C_R           -1  -22.08485000   -4.83697400   -6.09100500 L
 C-C_R           -1  -23.22905000   -5.24742200   -6.74963300 L
 H-H_            -1  -23.16365100   -5.69415000   -7.58577900 L
 C-C_R           -1  -24.45705000   -4.99939600   -6.18572000 L
 H-H_            -1  -25.24825100   -5.27736500   -6.63331100 L
 C-C_R           -1  -24.54785000   -4.34512600   -4.95990800 L
 H-H_            -1  -25.39655000   -4.17162300   -4.56950400 L
 C-C_R           -1  -23.39535000   -3.95046100   -4.32128200 L
 H-H_            -1  -23.46025000   -3.51145400   -3.48137500 L
 C-C_R           -1  -22.13475000   -4.17716200   -4.86962300 L
 O-O_R           -1   -0.00005200   -5.48525400    4.74964800 L
 C-C_R           -1    1.19784800   -5.19536300    5.38900500 L
 C-C_R           -1    2.34204800   -5.60581300    4.73037800 L
 H-H_            -1    2.27664800   -6.05254000    3.89423200 L
 C-C_R           -1    3.57004800   -5.35778800    5.29429100 L
 H-H_            -1    4.36124800   -5.63575800    4.84670000 L
 C-C_R           -1    3.66084800   -4.70341800    6.52010600 L
 H-H_            -1    4.50954800   -4.53001500    6.91050700 L
 C-C_R           -1    2.50834800   -4.30875200    7.15873200 L
 H-H_            -1    2.57324800   -3.86984500    7.99863600 L
 C-C_R           -1    1.24774800   -4.53545200    6.61039100 L
 C-C_3           -1   -0.00005200   -4.04590700    7.27038700 L
 H-H_            -1   -0.00005100   -3.03444800    7.25544000 L
 H-H_            -1   -0.00005200   -4.27708500    8.20833000 L
 C-C_R           -1   -1.19785200   -5.19536200    5.38900500 L
 C-C_R           -1   -2.34205200   -5.60581000    4.73037700 L
 H-H_            -1   -2.27665200   -6.05253800    3.89423100 L
 C-C_R           -1   -3.57005200   -5.35778600    5.29429100 L
 H-H_            -1   -4.36125200   -5.63575500    4.84669900 L
 C-C_R           -1   -3.66085200   -4.70341500    6.52010500 L
 H-H_            -1   -4.50955200   -4.53001200    6.91050600 L
 C-C_R           -1   -2.50835200   -4.30874900    7.15873100 L
 H-H_            -1   -2.57325200   -3.86984300    7.99863500 L
 C-C_R           -1   -1.24775200   -4.53545100    6.61039100 L
 O-O_R            0   -0.00035200   -5.17183400   -0.98878100 H
 C-C_R            0    1.18569800   -4.93499800   -0.34703600 H
 C-C_R            0    2.34296300   -5.34605600   -1.01336000 H
 H-H_             0    2.23757700   -5.80304900   -1.99515900 H
 C-C_R            0    3.58837400   -5.15379200   -0.42222200 H
 H-H_             0    4.48765500   -5.47873000   -0.94866000 H
 C-C_R            0    3.67669100   -4.55106800    0.83714800 H
 H-H_             0    4.64723500   -4.39866100    1.31001300 H
 C-C_R            0    2.51508100   -4.13027500    1.48464100 H
 H-H_             0    2.58338600   -3.62598900    2.45061700 H
 C-C_R            0    1.25297000   -4.30715900    0.90357300 H
 C-C_3            0    0.00065800   -3.77432200    1.54818400 H
 H-H_             0    0.00085800   -2.67375900    1.46825800 H
 H-H_             0    0.00097800   -3.98227600    2.62733100 H
 C-C_R            0   -1.18591600   -4.93479500   -0.34622100 H
 C-C_R            0   -2.34372400   -5.34574200   -1.01168200 H
 H-H_             0   -2.23917300   -5.80291500   -1.99350100 H
 C-C_R            0   -3.58866600   -5.15324600   -0.41961000 H
 H-H_             0   -4.48840000   -5.47805200   -0.94534800 H
 C-C_R            0   -3.67597600   -4.55042000    0.83977800 H
 H-H_             0   -4.64613500   -4.39796700    1.31340800 H
 C-C_R            0   -2.51383600   -4.12975700    1.48638800 H
 H-H_             0   -2.58135800   -3.62540200    2.45237800 H
 C-C_R            0   -1.25218900   -4.30685700    0.90440100 H
 O-O_R           -1   -0.00005000   -5.12687500   -6.73035900 L
 C-C_R           -1    1.19785000   -4.83698400   -6.09100200 L
 C-C_R           -1    2.34205000   -5.24743400   -6.74963000 L
 H-H_            -1    2.27664900   -5.69416100   -7.58577600 L
 C-C_R           -1    3.57005000   -4.99940900   -6.18571600 L
 H-H_            -1    4.36124900   -5.27737900   -6.63330700 L
 C-C_R           -1    3.66085000   -4.34503900   -4.95990100 L
 H-H_            -1    4.50955000   -4.17163600   -4.56950000 L
 C-C_R           -1    2.50835000   -3.95037300   -4.32127600 L
 H-H_            -1    2.57325000   -3.51146600   -3.48137200 L
 C-C_R           -1    1.24775000   -4.17707300   -4.86961700 L
 C-C_3           -1   -0.00005000   -3.68752700   -4.20962000 L
 H-H_            -1   -0.00005000   -2.67606900   -4.22456800 L
 H-H_            -1   -0.00005000   -3.91870600   -3.27167700 L
 C-C_R           -1   -1.19785000   -4.83698300   -6.09100300 L
 C-C_R           -1   -2.34205000   -5.24743100   -6.74963000 L
 H-H_            -1   -2.27665100   -5.69415900   -7.58577700 L
 C-C_R           -1   -3.57005000   -4.99940600   -6.18571700 L
 H-H_            -1   -4.36125100   -5.27737500   -6.63330800 L
 C-C_R           -1   -3.66085000   -4.34503600   -4.95990200 L
 H-H_            -1   -4.50955000   -4.17163300   -4.56950200 L
 C-C_R           -1   -2.50835000   -3.95037000   -4.32127600 L
 H-H_            -1   -2.57325000   -3.51146400   -3.48137300 L
 C-C_R           -1   -1.24775000   -4.17707200   -4.86961700 L
 O-O_R           -1   20.88694800   -5.48526300    4.74965100 L
 C-C_R           -1   22.08484800   -5.19537200    5.38900800 L
 C-C_R           -1   23.22904800   -5.60582200    4.73038000 L
 H-H_            -1   23.16364800   -6.05255000    3.89423400 L
 C-C_R           -1   24.45704800   -5.35779700    5.29429400 L
 H-H_            -1   25.24824800   -5.63576700    4.84670300 L
 C-C_R           -1   24.54784800   -4.70342700    6.52010900 L
 H-H_            -1   25.39654800   -4.53002500    6.91051000 L
 C-C_R           -1   23.39534800   -4.30876100    7.15873400 L
 H-H_            -1   23.46024800   -3.86985400    7.99863800 L
 C-C_R           -1   22.13474800   -4.53546100    6.61039300 L
 C-C_3           -1   20.88694800   -4.04591600    7.27039000 L
 H-H_            -1   20.88694900   -3.03445700    7.25544200 L
 H-H_            -1   20.88694800   -4.27709400    8.20833300 L
 C-C_R           -1   19.68914800   -5.19537200    5.38900700 L
 C-C_R           -1   18.54494800   -5.60582100    4.73038000 L
 H-H_            -1   18.61034800   -6.05254800    3.89423300 L
 C-C_R           -1   17.31694800   -5.35779500    5.29429300 L
 H-H_            -1   16.52574800   -5.63576400    4.84670200 L
 C-C_R           -1   17.22614800   -4.70342500    6.52010800 L
 H-H_            -1   16.37744800   -4.53002100    6.91050800 L
 C-C_R           -1   18.37864800   -4.30876000    7.15873400 L
 H-H_            -1   18.31374800   -3.86985300    7.99863700 L
 C-C_R           -1   19.63924800   -4.53546100    6.61039300 L
 O-O_R           -1   20.88694900   -5.30607400   -0.99035300 L
 C-C_R           -1   22.08484900   -5.01618300   -0.35099600 L
 C-C_R           -1   23.22904900   -5.42663200   -1.00962400 L
 H-H_            -1   23.16364900   -5.87336000   -1.84577000 L
 C-C_R           -1   24.45704900   -5.17860800   -0.44571000 L
 H-H_            -1   25.24824900   -5.45657700   -0.89330100 L
 C-C_R           -1   24.54784900   -4.52423700    0.78010500 L
 H-H_            -1   25.39654900   -4.35083500    1.17050600 L
 C-C_R           -1   23.39534900   -4.12957100    1.41873000 L
 H-H_            -1   23.46024900   -3.69066500    2.25863400 L
 C-C_R           -1   22.13474900   -4.35627200    0.87039000 L
 C-C_3           -1   20.88694900   -3.86672600    1.53038600 L
 H-H_            -1   20.88695000   -2.85526700    1.51543900 L
 H-H_            -1   20.88694900   -4.09790500    2.46832900 L
 C-C_R           -1   19.68914900   -5.01618300   -0.35099600 L
 C-C_R           -1   18.54494900   -5.42663100   -1.00962400 L
 H-H_            -1   18.61034900   -5.87335900   -1.84577000 L
 C-C_R           -1   17.31694900   -5.17860500   -0.44571100 L
 H-H_            -1   16.52574900   -5.45657400   -0.89330200 L
 C-C_R           -1   17.22614900   -4.52423500    0.78010400 L
 H-H_            -1   16.37744900   -4.35083200    1.17050500 L
 C-C_R           -1   18.37864900   -4.12957000    1.41873000 L
 H-H_            -1   18.31374900   -3.69066300    2.25863400 L
 C-C_R           -1   19.63924900   -4.35627100    0.87038900 L
 O-O_R           -1   20.88695000   -5.12688400   -6.73035600 L
 C-C_R           -1   22.08485000   -4.83699300   -6.09100000 L
 C-C_R           -1   23.22905000   -5.24744300   -6.74962700 L
 H-H_            -1   23.16364900   -5.69417000   -7.58577300 L
 C-C_R           -1   24.45705000   -4.99941800   -6.18571400 L
 H-H_            -1   25.24824900   -5.27738800   -6.63330500 L
 C-C_R           -1   24.54785000   -4.34504800   -4.95989900 L
 H-H_            -1   25.39655000   -4.17164500   -4.56949800 L
 C-C_R           -1   23.39535000   -3.95038200   -4.32127300 L
 H-H_            -1   23.46025000   -3.51147500   -3.48136900 L
 C-C_R           -1   22.13475000   -4.17708200   -4.86961400 L
 C-C_3           -1   20.88695000   -3.68753700   -4.20961800 L
 H-H_            -1   20.88695000   -2.67607800   -4.22456500 L
 H-H_            -1   20.88695000   -3.91871500   -3.27167500 L
 C-C_R           -1   19.68915000   -4.83699300   -6.09100000 L
 C-C_R           -1   18.54495000   -5.24744100   -6.74962800 L
 H-H_            -1   18.61034900   -5.69416900   -7.58577400 L
 C-C_R           -1   17.31695000   -4.99941600   -6.18571400 L
 H-H_            -1   16.52574900   -5.27738500   -6.63330600 L
 C-C_R           -1   17.22615000   -4.34504500   -4.95990000 L
 H-H_            -1   16.37745000   -4.17164200   -4.56949900 L
 C-C_R           -1   18.37865000   -3.95038000   -4.32127400 L
 H-H_            -1   18.31375000   -3.51147400   -3.48137000 L
 C-C_R           -1   19.63925000   -4.17708200   -4.86961400 L
 O-O_R           -1  -20.88704800    2.27197600    4.99180800 L
 C-C_R           -1  -19.68914800    2.56186700    5.63116500 L
 C-C_R           -1  -18.54494800    2.15151800    4.97254100 L
 H-H_            -1  -18.61034800    1.70479000    4.13639400 L
 C-C_R           -1  -17.31694800    2.39944200    5.53645100 L
 H-H_            -1  -16.52574800    2.12157200    5.08886300 L
 C-C_R           -1  -17.22614800    3.05381200    6.76226600 L
 H-H_            -1  -16.37744800    3.22721500    7.15266700 L
 C-C_R           -1  -18.37864800    3.44847800    7.40089100 L
 H-H_            -1  -18.31374800    3.88738500    8.24079500 L
 C-C_R           -1  -19.63924800    3.22177800    6.85255100 L
 C-C_3           -1  -20.88704800    3.71142400    7.51255000 L
 H-H_            -1  -20.88704700    4.72288200    7.49760300 L
 H-H_            -1  -20.88704800    3.48024500    8.45049300 L
 C-C_R           -1  -22.08484800    2.56186800    5.63116500 L
 C-C_R           -1  -23.22904800    2.15142000    4.97253700 L
 H-H_            -1  -23.16364800    1.70469200    4.13639100 L
 C-C_R           -1  -24.45704800    2.39944600    5.53645000 L
 H-H_            -1  -25.24824800    2.12157700    5.08886200 L
 C-C_R           -1  -24.54784800    3.05381600    6.76226500 L
 H-H_            -1  -25.39654800    3.22721900    7.15266600 L
 C-C_R           -1  -23.39534800    3.44848100    7.40089100 L
 H-H_            -1  -23.46024800    3.88738700    8.24079500 L
 C-C_R           -1  -22.13474800    3.22177900    6.85255000 L
 O-O_R           -1  -20.88704700    2.45116600   -0.74819500 L
 C-C_R           -1  -19.68914700    2.74105700   -0.10883900 L
 C-C_R           -1  -18.54494800    2.33070700   -0.76746300 L
 H-H_            -1  -18.61034800    1.88397900   -1.60360900 L
 C-C_R           -1  -17.31694700    2.57863200   -0.20355200 L
 H-H_            -1  -16.52574800    2.30076200   -0.65114100 L
 C-C_R           -1  -17.22614700    3.23300200    1.02226200 L
 H-H_            -1  -16.37744700    3.40640400    1.41266300 L
 C-C_R           -1  -18.37864700    3.62766800    1.66088800 L
 H-H_            -1  -18.31374700    4.06657500    2.50079200 L
 C-C_R           -1  -19.63924700    3.40096800    1.11254700 L
 C-C_3           -1  -20.88704700    3.89061300    1.77254600 L
 H-H_            -1  -20.88704700    4.90207200    1.75759900 L
 H-H_            -1  -20.88704700    3.65943400    2.71049000 L
 C-C_R           -1  -22.08484700    2.74105800   -0.10883900 L
 C-C_R           -1  -23.22904800    2.33060900   -0.76746700 L
 H-H_            -1  -23.16364800    1.88388200   -1.60361300 L
 C-C_R           -1  -24.45704700    2.57863500   -0.20355300 L
 H-H_            -1  -25.24824800    2.30076600   -0.65114200 L
 C-C_R           -1  -24.54784700    3.23300500    1.02226100 L
 H-H_            -1  -25.39654700    3.40640900    1.41266200 L
 C-C_R           -1  -23.39534700    3.62767000    1.66088700 L
 H-H_            -1  -23.46024700    4.06657700    2.50079100 L
 C-C_R           -1  -22.13474700    3.40096900    1.11254700 L
 O-O_R           -1  -20.88704700    2.63035500   -6.48819900 L
 C-C_R           -1  -19.68914700    2.92024600   -5.84884200 L
 C-C_R           -1  -18.54494700    2.50989700   -6.50746700 L
 H-H_            -1  -18.61034700    2.06316900   -7.34361300 L
 C-C_R           -1  -17.31694700    2.75782100   -5.94355600 L
 H-H_            -1  -16.52574700    2.47995200   -6.39114400 L
 C-C_R           -1  -17.22614700    3.41219200   -4.71774100 L
 H-H_            -1  -16.37744600    3.58559400   -4.32734100 L
 C-C_R           -1  -18.37864600    3.80685800   -4.07911600 L
 H-H_            -1  -18.31374600    4.24576400   -3.23921200 L
 C-C_R           -1  -19.63924600    3.58015700   -4.62745700 L
 C-C_3           -1  -20.88704600    4.06980300   -3.96745700 L
 H-H_            -1  -20.88704600    5.08126200   -3.98240500 L
 H-H_            -1  -20.88704700    3.83862400   -3.02951400 L
 C-C_R           -1  -22.08484700    2.92024700   -5.84884300 L
 C-C_R           -1  -23.22904700    2.50989900   -6.50746700 L
 H-H_            -1  -23.16364700    2.06317100   -7.34361400 L
 C-C_R           -1  -24.45704700    2.75782500   -5.94355700 L
 H-H_            -1  -25.24824700    2.47995600   -6.39114500 L
 C-C_R           -1  -24.54784700    3.41219500   -4.71774200 L
 H-H_            -1  -25.39654600    3.58559800   -4.32734200 L
 C-C_R           -1  -23.39534600    3.80686000   -4.07911700 L
 H-H_            -1  -23.46024600    4.24576700   -3.23921300 L
 C-C_R           -1  -22.13474600    3.58015900   -4.62745700 L
 O-O_R           -1   -0.00004800    2.27206700    4.99181400 L
 C-C_R           -1    1.19785200    2.56195800    5.63117100 L
 C-C_R           -1    2.34205200    2.15150800    4.97254300 L
 H-H_            -1    2.27665200    1.70478100    4.13639700 L
 C-C_R           -1    3.57005200    2.39953300    5.53645700 L
 H-H_            -1    4.36125200    2.12156300    5.08886600 L
 C-C_R           -1    3.66085200    3.05390300    6.76227200 L
 H-H_            -1    4.50955200    3.22730600    7.15267300 L
 C-C_R           -1    2.50835200    3.44856900    7.40089700 L
 H-H_            -1    2.57325200    3.88747600    8.24080100 L
 C-C_R           -1    1.24775200    3.22186900    6.85255600 L
 C-C_3           -1   -0.00004800    3.71141400    7.51255300 L
 H-H_            -1   -0.00004700    4.72287300    7.49760500 L
 H-H_            -1   -0.00004800    3.48023600    8.45049600 L
 C-C_R           -1   -1.19784800    2.56195900    5.63117000 L
 C-C_R           -1   -2.34204800    2.15151100    4.97254300 L
 H-H_            -1   -2.27664800    1.70478300    4.13639600 L
 C-C_R           -1   -3.57004800    2.39953500    5.53645600 L
 H-H_            -1   -4.36124800    2.12156600    5.08886500 L
 C-C_R           -1   -3.66084800    3.05390600    6.76227100 L
 H-H_            -1   -4.50954800    3.22730900    7.15267100 L
 C-C_R           -1   -2.50834800    3.44857200    7.40089700 L
 H-H_            -1   -2.57324800    3.88747800    8.24080000 L
 C-C_R           -1   -1.24774800    3.22187000    6.85255600 L
 O-O_R            0   -0.00064800    2.52360100   -0.80335600 H
 C-C_R            0    1.18727800    2.77058300   -0.16589800 H
 C-C_R            0    2.34605400    2.40827200   -0.85766300 H
 H-H_             0    2.23980900    1.99053300   -1.85582400 H
 C-C_R            0    3.59355100    2.59876800   -0.27076900 H
 H-H_             0    4.49201600    2.30653700   -0.81662200 H
 C-C_R            0    3.68255900    3.15025400    1.01178900 H
 H-H_             0    4.65322500    3.29995600    1.48481800 H
 C-C_R            0    2.51829700    3.51828800    1.68395900 H
 H-H_             0    2.58377200    3.96319800    2.67882400 H
 C-C_R            0    1.25294000    3.34666900    1.10879500 H
 C-C_3            0   -0.00013000    3.84506100    1.77958600 H
 H-H_             0   -0.00018200    4.94755100    1.73724100 H
 H-H_             0    0.00009500    3.58847900    2.84814000 H
 C-C_R            0   -1.18833400    2.77052200   -0.16543000 H
 C-C_R            0   -2.34739900    2.40832700   -0.85680300 H
 H-H_             0   -2.24159000    1.99078700   -1.85510300 H
 C-C_R            0   -3.59464800    2.59886000   -0.26938000 H
 H-H_             0   -4.49338800    2.30692100   -0.81492000 H
 C-C_R            0   -3.68308900    3.15023300    1.01327100 H
 H-H_             0   -4.65353300    3.29993600    1.48674800 H
 C-C_R            0   -2.51856500    3.51826300    1.68496100 H
 H-H_             0   -2.58364000    3.96323700    2.67981900 H
 C-C_R            0   -1.25345000    3.34660300    1.10929800 H
 O-O_R           -1   -0.00004700    2.63044600   -6.48819400 L
 C-C_R           -1    1.19785300    2.92033700   -5.84883700 L
 C-C_R           -1    2.34205300    2.50988700   -6.50746400 L
 H-H_            -1    2.27665300    2.06316000   -7.34361000 L
 C-C_R           -1    3.57005300    2.75791200   -5.94355100 L
 H-H_            -1    4.36125300    2.47994200   -6.39114200 L
 C-C_R           -1    3.66085300    3.41228200   -4.71773600 L
 H-H_            -1    4.50955400    3.58568500   -4.32733500 L
 C-C_R           -1    2.50835400    3.80694800   -4.07911000 L
 H-H_            -1    2.57325400    4.24585500   -3.23920600 L
 C-C_R           -1    1.24775400    3.58024800   -4.62745100 L
 C-C_3           -1   -0.00004600    4.06979400   -3.96745500 L
 H-H_            -1   -0.00004600    5.08125200   -3.98240200 L
 H-H_            -1   -0.00004700    3.83861500   -3.02951200 L
 C-C_R           -1   -1.19784700    2.92033800   -5.84883700 L
 C-C_R           -1   -2.34204700    2.50989000   -6.50746500 L
 H-H_            -1   -2.27664700    2.06316200   -7.34361100 L
 C-C_R           -1   -3.57004700    2.75791500   -5.94355100 L
 H-H_            -1   -4.36124700    2.47994600   -6.39114300 L
 C-C_R           -1   -3.66084700    3.41228500   -4.71773700 L
 H-H_            -1   -4.50954600    3.58568800   -4.32733600 L
 C-C_R           -1   -2.50834600    3.80695100   -4.07911100 L
 H-H_            -1   -2.57324600    4.24585700   -3.23920700 L
 C-C_R           -1   -1.24774600    3.58024900   -4.62745100 L
 O-O_R           -1   20.88695200    2.27205800    4.99181700 L
 C-C_R           -1   22.08485200    2.56194900    5.63117300 L
 C-C_R           -1   23.22905200    2.15149900    4.97254600 L
 H-H_            -1   23.16365200    1.70477100    4.13640000 L
 C-C_R           -1   24.45705200    2.39952400    5.53645900 L
 H-H_            -1   25.24825200    2.12155400    5.08886800 L
 C-C_R           -1   24.54785200    3.05389400    6.76227400 L
 H-H_            -1   25.39655200    3.22729600    7.15267500 L
 C-C_R           -1   23.39535200    3.44856000    7.40090000 L
 H-H_            -1   23.46025200    3.88746700    8.24080400 L
 C-C_R           -1   22.13475200    3.22186000    6.85255900 L
 C-C_3           -1   20.88695200    3.71140500    7.51255500 L
 H-H_            -1   20.88695300    4.72286400    7.49760800 L
 H-H_            -1   20.88695200    3.48022700    8.45049800 L
 C-C_R           -1   19.68915200    2.56194900    5.63117300 L
 C-C_R           -1   18.54495200    2.15150000    4.97254500 L
 H-H_            -1   18.61035200    1.70477300    4.13639900 L
 C-C_R           -1   17.31695200    2.39952600    5.53645900 L
 H-H_            -1   16.52575200    2.12155700    5.08886700 L
 C-C_R           -1   17.22615200    3.05389600    6.76227300 L
 H-H_            -1   16.37745200    3.22730000    7.15267400 L
 C-C_R           -1   18.37865200    3.44856100    7.40089900 L
 H-H_            -1   18.31375200    3.88746800    8.24080300 L
 C-C_R           -1   19.63925200    3.22186000    6.85255900 L
 O-O_R           -1   20.88695300    2.45124700   -0.74818700 L
 C-C_R           -1   22.08485300    2.74113800   -0.10883000 L
 C-C_R           -1   23.22905200    2.33068900   -0.76745800 L
 H-H_            -1   23.16365200    1.88396100   -1.60360400 L
 C-C_R           -1   24.45705300    2.57871300   -0.20354400 L
 H-H_            -1   25.24825200    2.30074400   -0.65113500 L
 C-C_R           -1   24.54785300    3.23308300    1.02227100 L
 H-H_            -1   25.39655300    3.40648600    1.41267100 L
 C-C_R           -1   23.39535300    3.62775000    1.66089600 L
 H-H_            -1   23.46025300    4.06665600    2.50080000 L
 C-C_R           -1   22.13475300    3.40104900    1.11255500 L
 C-C_3           -1   20.88695300    3.89059500    1.77255100 L
 H-H_            -1   20.88695300    4.90205400    1.75760400 L
 H-H_            -1   20.88695300    3.65941600    2.71049500 L
 C-C_R           -1   19.68915300    2.74113800   -0.10883100 L
 C-C_R           -1   18.54495200    2.33069000   -0.76745900 L
 H-H_            -1   18.61035200    1.88396200   -1.60360500 L
 C-C_R           -1   17.31695300    2.57871600   -0.20354500 L
 H-H_            -1   16.52575200    2.30074700   -0.65113700 L
 C-C_R           -1   17.22615300    3.23308600    1.02227000 L
 H-H_            -1   16.37745300    3.40648900    1.41267000 L
 C-C_R           -1   18.37865300    3.62775100    1.66089500 L
 H-H_            -1   18.31375300    4.06665800    2.50079900 L
 C-C_R           -1   19.63925300    3.40105000    1.11255500 L
 O-O_R           -1   20.88695300    2.63043700   -6.48819100 L
 C-C_R           -1   22.08485300    2.92032800   -5.84883400 L
 C-C_R           -1   23.22905300    2.50987800   -6.50746200 L
 H-H_            -1   23.16365300    2.06315100   -7.34360800 L
 C-C_R           -1   24.45705300    2.75790300   -5.94354800 L
 H-H_            -1   25.24825300    2.47993300   -6.39113900 L
 C-C_R           -1   24.54785300    3.41227300   -4.71773300 L
 H-H_            -1   25.39655400    3.58567600   -4.32733200 L
 C-C_R           -1   23.39535400    3.80693900   -4.07910800 L
 H-H_            -1   23.46025400    4.24584600   -3.23920400 L
 C-C_R           -1   22.13475400    3.58023900   -4.62744900 L
 C-C_3           -1   20.88695400    4.06978400   -3.96745200 L
 H-H_            -1   20.88695400    5.08124300   -3.98240000 L
 H-H_            -1   20.88695300    3.83860600   -3.02950900 L
 C-C_R           -1   19.68915300    2.92032800   -5.84883400 L
 C-C_R           -1   18.54495300    2.50988000   -6.50746200 L
 H-H_            -1   18.61035300    2.06315200   -7.34360800 L
 C-C_R           -1   17.31695300    2.75790500   -5.94354900 L
 H-H_            -1   16.52575300    2.47993600   -6.39114000 L
 C-C_R           -1   17.22615300    3.41227600   -4.71773400 L
 H-H_            -1   16.37745400    3.58567900   -4.32733300 L
 C-C_R           -1   18.37865400    3.80694100   -4.07910800 L
 H-H_            -1   18.31375400    4.24584700   -3.23920400 L
 C-C_R           -1   19.63925400    3.58023900   -4.62744900 L
 O-O_R           -1  -20.88704600   10.02929700    5.23397400 L
 C-C_R           -1  -19.68914500   10.31918800    5.87333100 L
 C-C_R           -1  -18.54494600    9.90873900    5.21470300 L
 H-H_            -1  -18.61034600    9.46201100    4.37855700 L
 C-C_R           -1  -17.31694600   10.15686300    5.77862000 L
 H-H_            -1  -16.52574600    9.87879300    5.33102600 L
 C-C_R           -1  -17.22614500   10.81113300    7.00443200 L
 H-H_            -1  -16.37744500   10.98453600    7.39483200 L
 C-C_R           -1  -18.37864500   11.20579900    7.64305700 L
 H-H_            -1  -18.31374500   11.64470600    8.48296100 L
 C-C_R           -1  -19.63924500   10.97909900    7.09471600 L
 C-C_3           -1  -20.88704500   11.46864500    7.75471200 L
 H-H_            -1  -20.88704500   12.48010400    7.73976500 L
 H-H_            -1  -20.88704500   11.23756600    8.69265900 L
 C-C_R           -1  -22.08484500   10.31918900    5.87333000 L
 C-C_R           -1  -23.22904600    9.90874100    5.21470200 L
 H-H_            -1  -23.16364600    9.46201300    4.37855600 L
 C-C_R           -1  -24.45704600   10.15686700    5.77861900 L
 H-H_            -1  -25.24824600    9.87889800    5.33102800 L
 C-C_R           -1  -24.54784500   10.81113700    7.00443100 L
 H-H_            -1  -25.39654500   10.98454000    7.39483100 L
 C-C_R           -1  -23.39534500   11.20580200    7.64305600 L
 H-H_            -1  -23.46024500   11.64470800    8.48296000 L
 C-C_R           -1  -22.13474500   10.97910000    7.09471600 L
 O-O_R           -1  -20.88704500   10.20848700   -0.50603000 L
 C-C_R           -1  -19.68914500   10.49837800    0.13332700 L
 C-C_R           -1  -18.54494500   10.08792800   -0.52530100 L
 H-H_            -1  -18.61034500    9.64120000   -1.36144700 L
 C-C_R           -1  -17.31694500   10.33605300    0.03861600 L
 H-H_            -1  -16.52574500   10.05798300   -0.40897800 L
 C-C_R           -1  -17.22614500   10.99032300    1.26442800 L
 H-H_            -1  -16.37744500   11.16372500    1.65482900 L
 C-C_R           -1  -18.37864400   11.38498900    1.90305300 L
 H-H_            -1  -18.31374400   11.82389600    2.74295700 L
 C-C_R           -1  -19.63924400   11.15828900    1.35471200 L
 C-C_3           -1  -20.88704400   11.64783400    2.01470900 L
 H-H_            -1  -20.88704400   12.65929300    1.99976100 L
 H-H_            -1  -20.88704500   11.41675500    2.95265500 L
 C-C_R           -1  -22.08484500   10.49837900    0.13332700 L
 C-C_R           -1  -23.22904500   10.08793000   -0.52530100 L
 H-H_            -1  -23.16364500    9.64120300   -1.36144700 L
 C-C_R           -1  -24.45704500   10.33605600    0.03861500 L
 H-H_            -1  -25.24824500   10.05808700   -0.40897600 L
 C-C_R           -1  -24.54784500   10.99032600    1.26442700 L
 H-H_            -1  -25.39654500   11.16373000    1.65482800 L
 C-C_R           -1  -23.39534400   11.38499100    1.90305300 L
 H-H_            -1  -23.46024400   11.82389800    2.74295700 L
 C-C_R           -1  -22.13474400   11.15829000    1.35471200 L
 O-O_R           -1  -20.88704400   10.38767600   -6.24603400 L
 C-C_R           -1  -19.68914400   10.67756700   -5.60667700 L
 C-C_R           -1  -18.54494400   10.26711800   -6.26530400 L
 H-H_            -1  -18.61034400    9.82039000   -7.10145100 L
 C-C_R           -1  -17.31694400   10.51524200   -5.70138800 L
 H-H_            -1  -16.52574400   10.23717300   -6.14898200 L
 C-C_R           -1  -17.22614400   11.16951200   -4.47557600 L
 H-H_            -1  -16.37744400   11.34291500   -4.08517500 L
 C-C_R           -1  -18.37864400   11.56417900   -3.83695000 L
 H-H_            -1  -18.31374400   12.00308500   -2.99704700 L
 C-C_R           -1  -19.63924400   11.33747800   -4.38529100 L
 C-C_3           -1  -20.88704400   11.82702400   -3.72529500 L
 H-H_            -1  -20.88704300   12.83848300   -3.74024200 L
 H-H_            -1  -20.88704400   11.59594500   -2.78734900 L
 C-C_R           -1  -22.08484400   10.67756800   -5.60667700 L
 C-C_R           -1  -23.22904400   10.26712000   -6.26530500 L
 H-H_            -1  -23.16364400    9.82039200   -7.10145100 L
 C-C_R           -1  -24.45704400   10.51524600   -5.70138800 L
 H-H_            -1  -25.24824400   10.23727700   -6.14898000 L
 C-C_R           -1  -24.54784400   11.16951600   -4.47557700 L
 H-H_            -1  -25.39654400   11.34291900   -4.08517600 L
 C-C_R           -1  -23.39534400   11.56418100   -3.83695100 L
 H-H_            -1  -23.46024400   12.00308800   -2.99704700 L
 C-C_R           -1  -22.13474400   11.33748000   -4.38529200 L
 O-O_R           -1   -0.00004600   10.02938800    5.23398000 L
 C-C_R           -1    1.19785500   10.31927900    5.87333600 L
 C-C_R           -1    2.34205400    9.90882900    5.21470900 L
 H-H_            -1    2.27665400    9.46210200    4.37856300 L
 C-C_R           -1    3.57005400   10.15685400    5.77862200 L
 H-H_            -1    4.36125400    9.87888400    5.33103100 L
 C-C_R           -1    3.66085500   10.81122400    7.00443700 L
 H-H_            -1    4.50955500   10.98462700    7.39483800 L
 C-C_R           -1    2.50835500   11.20589000    7.64306300 L
 H-H_            -1    2.57325500   11.64479700    8.48296700 L
 C-C_R           -1    1.24775500   10.97919000    7.09472200 L
 C-C_3           -1   -0.00004500   11.46873500    7.75471800 L
 H-H_            -1   -0.00004500   12.48019400    7.73977100 L
 H-H_            -1   -0.00004500   11.23755700    8.69266100 L
 C-C_R           -1   -1.19784500   10.31928000    5.87333600 L
 C-C_R           -1   -2.34204600    9.90883200    5.21470800 L
 H-H_            -1   -2.27664600    9.46210400    4.37856200 L
 C-C_R           -1   -3.57004600   10.15685600    5.77862200 L
 H-H_            -1   -4.36124600    9.87888700    5.33103000 L
 C-C_R           -1   -3.66084500   10.81122700    7.00443600 L
 H-H_            -1   -4.50954500   10.98463000    7.39483700 L
 C-C_R           -1   -2.50834500   11.20589300    7.64306200 L
 H-H_            -1   -2.57324500   11.64479900    8.48296600 L
 C-C_R           -1   -1.24774500   10.97919100    7.09472200 L
 O-O_R           -1   -0.00004500   10.20857700   -0.50602400 L
 C-C_R           -1    1.19785500   10.49846800    0.13333300 L
 C-C_R           -1    2.34205500   10.08801900   -0.52529500 L
 H-H_            -1    2.27665500    9.64129100   -1.36144100 L
 C-C_R           -1    3.57005500   10.33604400    0.03861900 L
 H-H_            -1    4.36125500   10.05807400   -0.40897200 L
 C-C_R           -1    3.66085500   10.99041400    1.26443400 L
 H-H_            -1    4.50955500   11.16381600    1.65483400 L
 C-C_R           -1    2.50835600   11.38508000    1.90305900 L
 H-H_            -1    2.57325600   11.82398600    2.74296300 L
 C-C_R           -1    1.24775600   11.15838000    1.35471800 L
 C-C_3           -1   -0.00004400   11.64792500    2.01471400 L
 H-H_            -1   -0.00004400   12.65938400    1.99976700 L
 H-H_            -1   -0.00004500   11.41674600    2.95265800 L
 C-C_R           -1   -1.19784500   10.49847000    0.13333200 L
 C-C_R           -1   -2.34204500   10.08802100   -0.52529600 L
 H-H_            -1   -2.27664500    9.64129300   -1.36144200 L
 C-C_R           -1   -3.57004500   10.33604600    0.03861800 L
 H-H_            -1   -4.36124500   10.05807700   -0.40897400 L
 C-C_R           -1   -3.66084500   10.99041600    1.26443300 L
 H-H_            -1   -4.50954500   11.16382000    1.65483300 L
 C-C_R           -1   -2.50834400   11.38508200    1.90305800 L
 H-H_            -1   -2.57324400   11.82398900    2.74296200 L
 C-C_R           -1   -1.24774400   11.15838100    1.35471800 L
 O-O_R           -1   -0.00004400   10.38776700   -6.24602800 L
 C-C_R           -1    1.19785600   10.67765800   -5.60667100 L
 C-C_R           -1    2.34205600   10.26720800   -6.26529900 L
 H-H_            -1    2.27665600    9.82048100   -7.10144500 L
 C-C_R           -1    3.57005600   10.51523300   -5.70138500 L
 H-H_            -1    4.36125600   10.23726300   -6.14897600 L
 C-C_R           -1    3.66085600   11.16960300   -4.47557000 L
 H-H_            -1    4.50955600   11.34300600   -4.08516900 L
 C-C_R           -1    2.50835600   11.56426900   -3.83694500 L
 H-H_            -1    2.57325600   12.00317600   -2.99704100 L
 C-C_R           -1    1.24775600   11.33756900   -4.38528600 L
 C-C_3           -1   -0.00004400   11.82711500   -3.72528900 L
 H-H_            -1   -0.00004300   12.83857300   -3.74023700 L
 H-H_            -1   -0.00004400   11.59593600   -2.78734600 L
 C-C_R           -1   -1.19784400   10.67765900   -5.60667100 L
 C-C_R           -1   -2.34204400   10.26721100   -6.26529900 L
 H-H_            -1   -2.27664400    9.82048300   -7.10144500 L
 C-C_R           -1   -3.57004400   10.51523600   -5.70138600 L
 H-H_            -1   -4.36124400   10.23726700   -6.14897700 L
 C-C_R           -1   -3.66084400   11.16960600   -4.47557100 L
 H-H_            -1   -4.50954400   11.34300900   -4.08517000 L
 C-C_R           -1   -2.50834400   11.56427200   -3.83694500 L
 H-H_            -1   -2.57324400   12.00317800   -2.99704100 L
 C-C_R           -1   -1.24774400   11.33757000   -4.38528600 L
 O-O_R           -1   20.88695400   10.02937900    5.23398200 L
 C-C_R           -1   22.08485500   10.31927000    5.87333900 L
 C-C_R           -1   23.22905400    9.90882000    5.21471100 L
 H-H_            -1   23.16365400    9.46209200    4.37856500 L
 C-C_R           -1   24.45705400   10.15684500    5.77862500 L
 H-H_            -1   25.24825400    9.87887500    5.33103400 L
 C-C_R           -1   24.54785500   10.81121500    7.00444000 L
 H-H_            -1   25.39655500   10.98461700    7.39484100 L
 C-C_R           -1   23.39535500   11.20588100    7.64306500 L
 H-H_            -1   23.46025500   11.64478800    8.48296900 L
 C-C_R           -1   22.13475500   10.97918100    7.09472400 L
 C-C_3           -1   20.88695500   11.46872600    7.75472100 L
 H-H_            -1   20.88695500   12.48018500    7.73977300 L
 H-H_            -1   20.88695500   11.23754800    8.69266400 L
 C-C_R           -1   19.68915500   10.31927000    5.87333900 L
 C-C_R           -1   18.54495400    9.90882100    5.21471100 L
 H-H_            -1   18.61035400    9.46209400    4.37856500 L
 C-C_R           -1   17.31695400   10.15684700    5.77862400 L
 H-H_            -1   16.52575400    9.87887800    5.33103300 L
 C-C_R           -1   17.22615500   10.81121700    7.00443900 L
 H-H_            -1   16.37745500   10.98462100    7.39484000 L
 C-C_R           -1   18.37865500   11.20588200    7.64306500 L
 H-H_            -1   18.31375500   11.64478900    8.48296900 L
 C-C_R           -1   19.63925500   10.97918100    7.09472400 L
 O-O_R           -1   20.88695500   10.20856800   -0.50602200 L
 C-C_R           -1   22.08485500   10.49845900    0.13333500 L
 C-C_R           -1   23.22905500   10.08801000   -0.52529200 L
 H-H_            -1   23.16365500    9.64128200   -1.36143900 L
 C-C_R           -1   24.45705500   10.33603400    0.03862100 L
 H-H_            -1   25.24825500   10.05806500   -0.40897000 L
 C-C_R           -1   24.54785500   10.99040400    1.26443600 L
 H-H_            -1   25.39655500   11.16380700    1.65483700 L
 C-C_R           -1   23.39535600   11.38507100    1.90306100 L
 H-H_            -1   23.46025600   11.82397700    2.74296500 L
 C-C_R           -1   22.13475600   11.15837000    1.35472100 L
 C-C_3           -1   20.88695600   11.64791600    2.01471700 L
 H-H_            -1   20.88695600   12.65937500    1.99977000 L
 H-H_            -1   20.88695500   11.41673700    2.95266000 L
 C-C_R           -1   19.68915500   10.49845900    0.13333500 L
 C-C_R           -1   18.54495500   10.08801100   -0.52529300 L
 H-H_            -1   18.61035500    9.64128300   -1.36143900 L
 C-C_R           -1   17.31695500   10.33603700    0.03862000 L
 H-H_            -1   16.52575500   10.05806800   -0.40897100 L
 C-C_R           -1   17.22615500   10.99040700    1.26443500 L
 H-H_            -1   16.37745500   11.16381000    1.65483600 L
 C-C_R           -1   18.37865600   11.38507200    1.90306100 L
 H-H_            -1   18.31375600   11.82397900    2.74296500 L
 C-C_R           -1   19.63925600   11.15837100    1.35472000 L
 O-O_R           -1   20.88695600   10.38775800   -6.24602500 L
 C-C_R           -1   22.08485600   10.67764900   -5.60666900 L
 C-C_R           -1   23.22905600   10.26719900   -6.26529600 L
 H-H_            -1   23.16365600    9.82047200   -7.10144200 L
 C-C_R           -1   24.45705600   10.51522400   -5.70138200 L
 H-H_            -1   25.24825600   10.23725400   -6.14897400 L
 C-C_R           -1   24.54785600   11.16959400   -4.47556800 L
 H-H_            -1   25.39655600   11.34299700   -4.08516700 L
 C-C_R           -1   23.39535600   11.56426000   -3.83694200 L
 H-H_            -1   23.46025600   12.00316700   -2.99703800 L
 C-C_R           -1   22.13475600   11.33756000   -4.38528300 L
 C-C_3           -1   20.88695600   11.82710500   -3.72528700 L
 H-H_            -1   20.88695700   12.83856400   -3.74023400 L
 H-H_            -1   20.88695600   11.59592700   -2.78734300 L
 C-C_R           -1   19.68915600   10.67764900   -5.60666900 L
 C-C_R           -1   18.54495600   10.26720100   -6.26529700 L
 H-H_            -1   18.61035600    9.82047300   -7.10144300 L
 C-C_R           -1   17.31695600   10.51522600   -5.70138300 L
 H-H_            -1   16.52575600   10.23725700   -6.14897500 L
 C-C_R           -1   17.22615600   11.16959700   -4.47556900 L
 H-H_            -1   16.37745600   11.34300000   -4.08516800 L
 C-C_R           -1   18.37865600   11.56426200   -3.83694300 L
 H-H_            -1   18.31375600   12.00316800   -2.99703900 L
 C-C_R           -1   19.63925600   11.33756000   -4.38528300 L
 O-O_R           -1  -20.88695500   -9.53088900    9.97595700 L
 C-C_R           -1  -22.08485400   -9.20168100    9.35592700 L
 C-C_R           -1  -23.22905500   -9.65241200    9.98767000 L
 H-H_            -1  -23.16365500  -10.15042400   10.79432400 L
 C-C_R           -1  -24.45705400   -9.36969500    9.44032500 L
 H-H_            -1  -25.24825500   -9.67504100    9.86970600 L
 C-C_R           -1  -24.54785400   -8.64014000    8.25771300 L
 H-H_            -1  -25.39655400   -8.44272300    7.87888800 L
 C-C_R           -1  -23.39535400   -8.20640900    7.64494800 L
 H-H_            -1  -23.46025300   -7.71596900    6.83405600 L
 C-C_R           -1  -22.13475400   -8.46687200    8.17808100 L
 C-C_3           -1  -20.88695400   -7.93711400    7.54990500 L
 H-H_            -1  -20.88695300   -6.92855700    7.62791200 L
 H-H_            -1  -20.88695400   -8.10933900    6.59936800 L
 C-C_R           -1  -19.68915400   -9.20168200    9.35592700 L
 C-C_R           -1  -18.54495500   -9.65241400    9.98767100 L
 H-H_            -1  -18.61035500  -10.15042700   10.79432400 L
 C-C_R           -1  -17.31695400   -9.36969900    9.44032600 L
 H-H_            -1  -16.52575500   -9.67504600    9.86970700 L
 C-C_R           -1  -17.22615400   -8.64014300    8.25771400 L
 H-H_            -1  -16.37745400   -8.44272700    7.87888900 L
 C-C_R           -1  -18.37865400   -8.20641200    7.64494900 L
 H-H_            -1  -18.31375300   -7.71597100    6.83405700 L
 C-C_R           -1  -19.63925400   -8.46687300    8.17808100 L
 O-O_R           -1  -20.88695400   -9.35169900    4.23595300 L
 C-C_R           -1  -22.08485400   -9.02249200    3.61592300 L
 C-C_R           -1  -23.22905400   -9.47322300    4.24766600 L
 H-H_            -1  -23.16365400   -9.97123500    5.05432000 L
 C-C_R           -1  -24.45705400   -9.19050600    3.70032100 L
 H-H_            -1  -25.24825400   -9.49585200    4.12970300 L
 C-C_R           -1  -24.54785300   -8.46095000    2.51770900 L
 H-H_            -1  -25.39655300   -8.26353300    2.13888500 L
 C-C_R           -1  -23.39535300   -8.02722000    1.90494500 L
 H-H_            -1  -23.46025300   -7.53677900    1.09405300 L
 C-C_R           -1  -22.13475300   -8.28768200    2.43807700 L
 C-C_3           -1  -20.88695300   -7.75792400    1.80990100 L
 H-H_            -1  -20.88695200   -6.74936700    1.88790900 L
 H-H_            -1  -20.88695300   -7.93014900    0.85936500 L
 C-C_R           -1  -19.68915400   -9.02249300    3.61592300 L
 C-C_R           -1  -18.54495400   -9.47322500    4.24766700 L
 H-H_            -1  -18.61035400   -9.97123700    5.05432100 L
 C-C_R           -1  -17.31695400   -9.19050900    3.70032200 L
 H-H_            -1  -16.52575400   -9.49585600    4.12970400 L
 C-C_R           -1  -17.22615300   -8.46095400    2.51771000 L
 H-H_            -1  -16.37745300   -8.26353800    2.13888600 L
 C-C_R           -1  -18.37865300   -8.02722200    1.90494500 L
 H-H_            -1  -18.31375300   -7.53678200    1.09405300 L
 C-C_R           -1  -19.63925300   -8.28768300    2.43807800 L
 O-O_R           -1  -20.88695300   -9.17251000   -1.50405100 L
 C-C_R           -1  -22.08485300   -8.84330200   -2.12408100 L
 C-C_R           -1  -23.22905300   -9.29403300   -1.49233700 L
 H-H_            -1  -23.16365300   -9.79204500   -0.68568400 L
 C-C_R           -1  -24.45705300   -9.01131600   -2.03968300 L
 H-H_            -1  -25.24825300   -9.31666200   -1.61030100 L
 C-C_R           -1  -24.54785200   -8.28176100   -3.22229400 L
 H-H_            -1  -25.39655200   -8.08434400   -3.60111900 L
 C-C_R           -1  -23.39535200   -7.84803000   -3.83505900 L
 H-H_            -1  -23.46025200   -7.35758900   -4.64595100 L
 C-C_R           -1  -22.13475200   -8.10849300   -3.30192700 L
 C-C_3           -1  -20.88695200   -7.57873500   -3.93010200 L
 H-H_            -1  -20.88695100   -6.57017800   -3.85209500 L
 H-H_            -1  -20.88695200   -7.75095900   -4.88063900 L
 C-C_R           -1  -19.68915300   -8.84330300   -2.12408100 L
 C-C_R           -1  -18.54495300   -9.29403500   -1.49233700 L
 H-H_            -1  -18.61035300   -9.79204700   -0.68568300 L
 C-C_R           -1  -17.31695300   -9.01132000   -2.03968200 L
 H-H_            -1  -16.52575300   -9.31666700   -1.61030000 L
 C-C_R           -1  -17.22615200   -8.28176400   -3.22229400 L
 H-H_            -1  -16.37745200   -8.08434800   -3.60111800 L
 C-C_R           -1  -18.37865200   -7.84803300   -3.83505900 L
 H-H_            -1  -18.31375200   -7.35759200   -4.64595000 L
 C-C_R           -1  -19.63925200   -8.10849400   -3.30192600 L
 O-O_R           -1    0.00004500   -9.53089800    9.97595900 L
 C-C_R           -1   -1.19785400   -9.20169100    9.35592900 L
 C-C_R           -1   -2.34205500   -9.65242100    9.98767300 L
 H-H_            -1   -2.27665500  -10.15043400   10.79432600 L
 C-C_R           -1   -3.57005400   -9.36970600    9.44032700 L
 H-H_            -1   -4.36125500   -9.67505200    9.86970900 L
 C-C_R           -1   -3.66085400   -8.64015000    8.25771600 L
 H-H_            -1   -4.50955400   -8.44273300    7.87889100 L
 C-C_R           -1   -2.50835400   -8.20641900    7.64495100 L
 H-H_            -1   -2.57325300   -7.71597800    6.83405900 L
 C-C_R           -1   -1.24775400   -8.46688100    8.17808300 L
 C-C_3           -1    0.00004600   -7.93712300    7.54990800 L
 H-H_            -1    0.00004700   -6.92856600    7.62791500 L
 H-H_            -1    0.00004600   -8.10934800    6.59937100 L
 C-C_R           -1    1.19784600   -9.20169200    9.35592900 L
 C-C_R           -1    2.34204500   -9.65242400    9.98767300 L
 H-H_            -1    2.27664500  -10.15043600   10.79432700 L
 C-C_R           -1    3.57004600   -9.36970800    9.44032800 L
 H-H_            -1    4.36124500   -9.67505500    9.86971000 L
 C-C_R           -1    3.66084600   -8.64015200    8.25771600 L
 H-H_            -1    4.50954600   -8.44273700    7.87889200 L
 C-C_R           -1    2.50834600   -8.20642100    7.64495100 L
 H-H_            -1    2.57324700   -7.71598000    6.83406000 L
 C-C_R           -1    1.24774600   -8.46688200    8.17808400 L
 O-O_R           -1    0.00004600   -9.35170800    4.23595500 L
 C-C_R           -1   -1.19785400   -9.02250100    3.61592500 L
 C-C_R           -1   -2.34205400   -9.47323200    4.24766900 L
 H-H_            -1   -2.27665400   -9.97124400    5.05432200 L
 C-C_R           -1   -3.57005400   -9.19051600    3.70032400 L
 H-H_            -1   -4.36125400   -9.49586200    4.12970500 L
 C-C_R           -1   -3.66085300   -8.46096000    2.51771200 L
 H-H_            -1   -4.50955300   -8.26354400    2.13888700 L
 C-C_R           -1   -2.50835300   -8.02722900    1.90494700 L
 H-H_            -1   -2.57325300   -7.53678800    1.09405500 L
 C-C_R           -1   -1.24775300   -8.28769100    2.43808000 L
 C-C_3           -1    0.00004700   -7.75793300    1.80990400 L
 H-H_            -1    0.00004800   -6.74937600    1.88791100 L
 H-H_            -1    0.00004700   -7.93015800    0.85936700 L
 C-C_R           -1    1.19784600   -9.02250200    3.61592600 L
 C-C_R           -1    2.34204600   -9.47323400    4.24766900 L
 H-H_            -1    2.27664600   -9.97124600    5.05432300 L
 C-C_R           -1    3.57004600   -9.19051900    3.70032500 L
 H-H_            -1    4.36124600   -9.49586500    4.12970600 L
 C-C_R           -1    3.66084700   -8.46096300    2.51771300 L
 H-H_            -1    4.50954700   -8.26354700    2.13888800 L
 C-C_R           -1    2.50834700   -8.02723100    1.90494800 L
 H-H_            -1    2.57324700   -7.53679100    1.09405600 L
 C-C_R           -1    1.24774700   -8.28769300    2.43808000 L
 O-O_R           -1    0.00004700   -9.17251900   -1.50404800 L
 C-C_R           -1   -1.19785300   -8.84331100   -2.12407800 L
 C-C_R           -1   -2.34205300   -9.29404200   -1.49233500 L
 H-H_            -1   -2.27665300   -9.79205400   -0.68568100 L
 C-C_R           -1   -3.57005300   -9.01132600   -2.03968000 L
 H-H_            -1   -4.36125300   -9.31667300   -1.61029900 L
 C-C_R           -1   -3.66085200   -8.28177100   -3.22229200 L
 H-H_            -1   -4.50955200   -8.08435400   -3.60111700 L
 C-C_R           -1   -2.50835200   -7.84803900   -3.83505700 L
 H-H_            -1   -2.57325200   -7.35759900   -4.64594900 L
 C-C_R           -1   -1.24775200   -8.10850200   -3.30192400 L
 C-C_3           -1    0.00004800   -7.57874400   -3.93010000 L
 H-H_            -1    0.00004900   -6.57018700   -3.85209200 L
 H-H_            -1    0.00004800   -7.75096900   -4.88063700 L
 C-C_R           -1    1.19784700   -8.84331300   -2.12407800 L
 C-C_R           -1    2.34204700   -9.29404500   -1.49233400 L
 H-H_            -1    2.27664700   -9.79205700   -0.68568100 L
 C-C_R           -1    3.57004700   -9.01132900   -2.03967900 L
 H-H_            -1    4.36124700   -9.31667600   -1.61029800 L
 C-C_R           -1    3.66084800   -8.28177300   -3.22229100 L
 H-H_            -1    4.50954800   -8.08435700   -3.60111600 L
 C-C_R           -1    2.50834800   -7.84804200   -3.83505600 L
 H-H_            -1    2.57324800   -7.35760100   -4.64594800 L
 C-C_R           -1    1.24774800   -8.10850300   -3.30192400 L
 O-O_R           -1   20.88704500   -9.53090700    9.97596200 L
 C-C_R           -1   19.68914600   -9.20170100    9.35593200 L
 C-C_R           -1   18.54494500   -9.65243200    9.98767500 L
 H-H_            -1   18.61034500  -10.15044400   10.79432900 L
 C-C_R           -1   17.31694600   -9.36971500    9.44033000 L
 H-H_            -1   16.52574500   -9.67506100    9.86971100 L
 C-C_R           -1   17.22614600   -8.64015900    8.25771800 L
 H-H_            -1   16.37744600   -8.44274200    7.87889300 L
 C-C_R           -1   18.37864600   -8.20642900    7.64495300 L
 H-H_            -1   18.31374700   -7.71598800    6.83406100 L
 C-C_R           -1   19.63924600   -8.46689100    8.17808600 L
 C-C_3           -1   20.88704600   -7.93713200    7.54991000 L
 H-H_            -1   20.88704700   -6.92857500    7.62791800 L
 H-H_            -1   20.88704600   -8.10935700    6.59937300 L
 C-C_R           -1   22.08484600   -9.20170100    9.35593200 L
 C-C_R           -1   23.22904500   -9.65243300    9.98767600 L
 H-H_            -1   23.16364500  -10.15044500   10.79432900 L
 C-C_R           -1   24.45704600   -9.36971700    9.44033100 L
 H-H_            -1   25.24824500   -9.67506400    9.86971200 L
 C-C_R           -1   24.54784600   -8.64016200    8.25771900 L
 H-H_            -1   25.39654600   -8.44274600    7.87889500 L
 C-C_R           -1   23.39534600   -8.20643000    7.64495400 L
 H-H_            -1   23.46024700   -7.71599000    6.83406200 L
 C-C_R           -1   22.13474600   -8.46689100    8.17808600 L
 O-O_R           -1   20.88704600   -9.35171700    4.23595800 L
 C-C_R           -1   19.68914600   -9.02251100    3.61592800 L
 C-C_R           -1   18.54494600   -9.47324200    4.24767100 L
 H-H_            -1   18.61034600   -9.97125400    5.05432500 L
 C-C_R           -1   17.31694600   -9.19052500    3.70032600 L
 H-H_            -1   16.52574600   -9.49587100    4.12970800 L
 C-C_R           -1   17.22614700   -8.46097000    2.51771400 L
 H-H_            -1   16.37744700   -8.26355300    2.13889000 L
 C-C_R           -1   18.37864700   -8.02723900    1.90495000 L
 H-H_            -1   18.31374700   -7.53679800    1.09405800 L
 C-C_R           -1   19.63924700   -8.28770200    2.43808200 L
 C-C_3           -1   20.88704700   -7.75794300    1.80990600 L
 H-H_            -1   20.88704800   -6.74938600    1.88791400 L
 H-H_            -1   20.88704700   -7.93016700    0.85937000 L
 C-C_R           -1   22.08484600   -9.02251100    3.61592800 L
 C-C_R           -1   23.22904600   -9.47324300    4.24767200 L
 H-H_            -1   23.16364600   -9.97125500    5.05432600 L
 C-C_R           -1   24.45704600   -9.19052800    3.70032700 L
 H-H_            -1   25.24824600   -9.49587500    4.12970900 L
 C-C_R           -1   24.54784700   -8.46097200    2.51771500 L
 H-H_            -1   25.39654700   -8.26355600    2.13889100 L
 C-C_R           -1   23.39534700   -8.02724100    1.90495000 L
 H-H_            -1   23.46024700   -7.53680000    1.09405800 L
 C-C_R           -1   22.13474700   -8.28770200    2.43808300 L
 O-O_R           -1   20.88704700   -9.17252800   -1.50404600 L
 C-C_R           -1   19.68914700   -8.84332200   -2.12407600 L
 C-C_R           -1   18.54494700   -9.29405200   -1.49233200 L
 H-H_            -1   18.61034700   -9.79206500   -0.68567900 L
 C-C_R           -1   17.31694700   -9.01133600   -2.03967700 L
 H-H_            -1   16.52574700   -9.31668200   -1.61029600 L
 C-C_R           -1   17.22614800   -8.28178000   -3.22228900 L
 H-H_            -1   16.37744800   -8.08436300   -3.60111400 L
 C-C_R           -1   18.37864800   -7.84805000   -3.83505400 L
 H-H_            -1   18.31374800   -7.35760900   -4.64594600 L
 C-C_R           -1   19.63924800   -8.10851200   -3.30192100 L
 C-C_3           -1   20.88704800   -7.57875300   -3.93009700 L
 H-H_            -1   20.88704900   -6.57019600   -3.85209000 L
 H-H_            -1   20.88704800   -7.75097800   -4.88063400 L
 C-C_R           -1   22.08484700   -8.84332200   -2.12407600 L
 C-C_R           -1   23.22904700   -9.29405400   -1.49233200 L
 H-H_            -1   23.16364700   -9.79206600   -0.68567800 L
 C-C_R           -1   24.45704700   -9.01133800   -2.03967700 L
 H-H_            -1   25.24824700   -9.31668500   -1.61029500 L
 C-C_R           -1   24.54784800   -8.28178300   -3.22228800 L
 H-H_            -1   25.39654800   -8.08436700   -3.60111300 L
 C-C_R           -1   23.39534800   -7.84805100   -3.83505400 L
 H-H_            -1   23.46024800   -7.35761000   -4.64594500 L
 C-C_R           -1   22.13474800   -8.10851200   -3.30192100 L
 O-O_R           -1  -20.88695100   -1.77356800   10.21812200 L
 C-C_R           -1  -22.08485100   -1.44436000    9.59809200 L
 C-C_R           -1  -23.22905100   -1.89509100   10.22983600 L
 H-H_            -1  -23.16365100   -2.39310300   11.03648900 L
 C-C_R           -1  -24.45705100   -1.61237400    9.68249000 L
 H-H_            -1  -25.24825100   -1.91772000   10.11187200 L
 C-C_R           -1  -24.54785000   -0.88281900    8.49987900 L
 H-H_            -1  -25.39655000   -0.68540200    8.12105400 L
 C-C_R           -1  -23.39535000   -0.44908800    7.88711400 L
 H-H_            -1  -23.46025000    0.04135200    7.07622200 L
 C-C_R           -1  -22.13475000   -0.70955100    8.42024600 L
 C-C_3           -1  -20.88695000   -0.17979300    7.79207100 L
 H-H_            -1  -20.88694900    0.82876400    7.87007800 L
 H-H_            -1  -20.88695000   -0.35201800    6.84153400 L
 C-C_R           -1  -19.68915100   -1.44436100    9.59809200 L
 C-C_R           -1  -18.54495100   -1.89509300   10.22983600 L
 H-H_            -1  -18.61035100   -2.39310600   11.03649000 L
 C-C_R           -1  -17.31695100   -1.61237800    9.68249100 L
 H-H_            -1  -16.52575100   -1.91772500   10.11187300 L
 C-C_R           -1  -17.22615000   -0.88282200    8.49987900 L
 H-H_            -1  -16.37745000   -0.68540600    8.12105500 L
 C-C_R           -1  -18.37865000   -0.44909100    7.88711400 L
 H-H_            -1  -18.31375000    0.04135000    7.07622300 L
 C-C_R           -1  -19.63925000   -0.70955200    8.42024700 L
 O-O_R           -1  -20.88695000   -1.59437800    4.47811800 L
 C-C_R           -1  -22.08485000   -1.26517100    3.85808800 L
 C-C_R           -1  -23.22905000   -1.71590200    4.48983200 L
 H-H_            -1  -23.16365000   -2.21391400    5.29648500 L
 C-C_R           -1  -24.45705000   -1.43318500    3.94248700 L
 H-H_            -1  -25.24825000   -1.73853100    4.37186800 L
 C-C_R           -1  -24.54784900   -0.70362900    2.75987500 L
 H-H_            -1  -25.39654900   -0.50621200    2.38105000 L
 C-C_R           -1  -23.39534900   -0.26989900    2.14711000 L
 H-H_            -1  -23.46024900    0.22054200    1.33621800 L
 C-C_R           -1  -22.13474900   -0.53036100    2.68024300 L
 C-C_3           -1  -20.88694900   -0.00060300    2.05206700 L
 H-H_            -1  -20.88694900    1.00795400    2.13007400 L
 H-H_            -1  -20.88694900   -0.17282800    1.10153000 L
 C-C_R           -1  -19.68915000   -1.26517200    3.85808900 L
 C-C_R           -1  -18.54495000   -1.71590400    4.48983200 L
 H-H_            -1  -18.61035000   -2.21391600    5.29648600 L
 C-C_R           -1  -17.31695000   -1.43318800    3.94248800 L
 H-H_            -1  -16.52575000   -1.73853500    4.37186900 L
 C-C_R           -1  -17.22614900   -0.70363300    2.75987600 L
 H-H_            -1  -16.37744900   -0.50621700    2.38105100 L
 C-C_R           -1  -18.37864900   -0.26990100    2.14711100 L
 H-H_            -1  -18.31374900    0.22053900    1.33621900 L
 C-C_R           -1  -19.63924900   -0.53036200    2.68024300 L
 O-O_R           -1  -20.88694900   -1.41518900   -1.26188500 L
 C-C_R           -1  -22.08484900   -1.08598100   -1.88191500 L
 C-C_R           -1  -23.22904900   -1.53671200   -1.25017200 L
 H-H_            -1  -23.16365000   -2.03472400   -0.44351800 L
 C-C_R           -1  -24.45704900   -1.25399500   -1.79751700 L
 H-H_            -1  -25.24824900   -1.55934100   -1.36813600 L
 C-C_R           -1  -24.54784900   -0.52444000   -2.98012900 L
 H-H_            -1  -25.39654900   -0.32702300   -3.35895400 L
 C-C_R           -1  -23.39534800   -0.09070900   -3.59289400 L
 H-H_            -1  -23.46024800    0.39973200   -4.40378600 L
 C-C_R           -1  -22.13474900   -0.35117200   -3.05976100 L
 C-C_3           -1  -20.88694800    0.17858600   -3.68793700 L
 H-H_            -1  -20.88694800    1.18714300   -3.60992900 L
 H-H_            -1  -20.88694800    0.00636200   -4.63847400 L
 C-C_R           -1  -19.68914900   -1.08598200   -1.88191500 L
 C-C_R           -1  -18.54494900   -1.53671400   -1.25017100 L
 H-H_            -1  -18.61035000   -2.03472600   -0.44351800 L
 C-C_R           -1  -17.31694900   -1.25399900   -1.79751600 L
 H-H_            -1  -16.52574900   -1.55934600   -1.36813500 L
 C-C_R           -1  -17.22614900   -0.52444300   -2.98012800 L
 H-H_            -1  -16.37744900   -0.32702700   -3.35895300 L
 C-C_R           -1  -18.37864800   -0.09071200   -3.59289300 L
 H-H_            -1  -18.31374800    0.39972900   -4.40378500 L
 C-C_R           -1  -19.63924900   -0.35117300   -3.05976100 L
 O-O_R           -1    0.00004900   -1.77357700   10.21812500 L
 C-C_R           -1   -1.19785100   -1.44437000    9.59809500 L
 C-C_R           -1   -2.34205100   -1.89510000   10.22983800 L
 H-H_            -1   -2.27665100   -2.39311300   11.03649200 L
 C-C_R           -1   -3.57005100   -1.61238500    9.68249300 L
 H-H_            -1   -4.36125100   -1.91773100   10.11187400 L
 C-C_R           -1   -3.66085000   -0.88282900    8.49988100 L
 H-H_            -1   -4.50955000   -0.68541200    8.12105600 L
 C-C_R           -1   -2.50835000   -0.44909800    7.88711600 L
 H-H_            -1   -2.57325000    0.04134300    7.07622400 L
 C-C_R           -1   -1.24775000   -0.70956000    8.42024900 L
 C-C_3           -1    0.00005000   -0.17980200    7.79207300 L
 H-H_            -1    0.00005100    0.82875500    7.87008100 L
 H-H_            -1    0.00005000   -0.35202700    6.84153600 L
 C-C_R           -1    1.19784900   -1.44437100    9.59809500 L
 C-C_R           -1    2.34204900   -1.89510300   10.22983900 L
 H-H_            -1    2.27664900   -2.39311500   11.03649200 L
 C-C_R           -1    3.57004900   -1.61238700    9.68249400 L
 H-H_            -1    4.36124900   -1.91773400   10.11187500 L
 C-C_R           -1    3.66085000   -0.88283100    8.49988200 L
 H-H_            -1    4.50955000   -0.68541600    8.12105800 L
 C-C_R           -1    2.50835000   -0.44910000    7.88711700 L
 H-H_            -1    2.57325000    0.04134100    7.07622500 L
 C-C_R           -1    1.24775000   -0.70956100    8.42024900 L
 C-C_R            0   -1.36315000   -1.24672900    3.76937400 H
 C-C_R            0   -2.65199900   -1.57130200    4.25587900 H
 H-H_             0   -2.73568000   -2.10861600    5.20334500 H
 C-C_R            0   -3.77872900   -1.23255400    3.54204800 H
 H-H_             0   -4.76278800   -1.49007500    3.93023500 H
 C-C_R            0   -3.65041200   -0.54338500    2.28586800 H
 H-H_             0   -4.53125100   -0.34170000    1.68345900 H
 C-C_R            0   -2.40928400   -0.16598200    1.81949200 H
 H-H_             0   -2.32033200    0.38693800    0.88294800 H
 C-C_R            0   -1.23422700   -0.49382200    2.52814600 H
 H-H_             0   -0.00084800    0.36868300    1.16450600 H
 C-C_R            0    1.36381300   -1.24641300    3.76836600 H
 C-C_R            0    2.65308100   -1.57060200    4.25403900 H
 H-H_             0    2.73756300   -2.10791700    5.20144800 H
 C-C_R            0    3.77922100   -1.23150700    3.53944000 H
 H-H_             0    4.76363900   -1.48855400    3.92702400 H
 C-C_R            0    3.64980300   -0.54245200    2.28331200 H
 H-H_             0    4.53008100   -0.34077700    1.68009900 H
 C-C_R            0    2.40827400   -0.16529900    1.81781800 H
 H-H_             0    2.31871100    0.38751700    0.88127400 H
 C-C_R            0    1.23380500   -0.49344000    2.52726400 H
 O-O_R           -1    0.00005100   -1.41519800   -1.26188300 L
 C-C_R           -1   -1.19784900   -1.08599000   -1.88191300 L
 C-C_R           -1   -2.34204900   -1.53672100   -1.25016900 L
 H-H_            -1   -2.27665000   -2.03473300   -0.44351600 L
 C-C_R           -1   -3.57004900   -1.25400500   -1.79751400 L
 H-H_            -1   -4.36124900   -1.55935200   -1.36813300 L
 C-C_R           -1   -3.66084900   -0.52445000   -2.98012600 L
 H-H_            -1   -4.50954900   -0.32703300   -3.35895100 L
 C-C_R           -1   -2.50834800   -0.09071800   -3.59289100 L
 H-H_            -1   -2.57324800    0.39972200   -4.40378300 L
 C-C_R           -1   -1.24774900   -0.35118100   -3.05975800 L
 C-C_3           -1    0.00005200    0.17857700   -3.68793400 L
 H-H_            -1    0.00005200    1.18713400   -3.60992700 L
 H-H_            -1    0.00005200    0.00635200   -4.63847100 L
 C-C_R           -1    1.19785100   -1.08599200   -1.88191300 L
 C-C_R           -1    2.34205100   -1.53672400   -1.25016900 L
 H-H_            -1    2.27665000   -2.03473600   -0.44351500 L
 C-C_R           -1    3.57005100   -1.25400800   -1.79751400 L
 H-H_            -1    4.36125100   -1.55935500   -1.36813200 L
 C-C_R           -1    3.66085100   -0.52445200   -2.98012600 L
 H-H_            -1    4.50955100   -0.32703600   -3.35895000 L
 C-C_R           -1    2.50835200   -0.09072100   -3.59289100 L
 H-H_            -1    2.57325200    0.39972000   -4.40378200 L
 C-C_R           -1    1.24775100   -0.35118200   -3.05975800 L
 O-O_R           -1   20.88704900   -1.77358600   10.21812700 L
 C-C_R           -1   19.68914900   -1.44438000    9.59809700 L
 C-C_R           -1   18.54494900   -1.89511100   10.22984100 L
 H-H_            -1   18.61034900   -2.39312300   11.03649400 L
 C-C_R           -1   17.31694900   -1.61239400    9.68249600 L
 H-H_            -1   16.52574900   -1.91774000   10.11187700 L
 C-C_R           -1   17.22615000   -0.88283800    8.49988400 L
 H-H_            -1   16.37745000   -0.68542100    8.12105900 L
 C-C_R           -1   18.37865000   -0.44910800    7.88711900 L
 H-H_            -1   18.31375000    0.04133300    7.07622700 L
 C-C_R           -1   19.63925000   -0.70957000    8.42025200 L
 C-C_3           -1   20.88705000   -0.17981100    7.79207600 L
 H-H_            -1   20.88705100    0.82874600    7.87008300 L
 H-H_            -1   20.88705000   -0.35203600    6.84153900 L
 C-C_R           -1   22.08484900   -1.44438000    9.59809800 L
 C-C_R           -1   23.22904900   -1.89511200   10.22984100 L
 H-H_            -1   23.16364900   -2.39312400   11.03649500 L
 C-C_R           -1   24.45704900   -1.61239600    9.68249600 L
 H-H_            -1   25.24824900   -1.91774300   10.11187800 L
 C-C_R           -1   24.54785000   -0.88284100    8.49988500 L
 H-H_            -1   25.39655000   -0.68542500    8.12106000 L
 C-C_R           -1   23.39535000   -0.44910900    7.88711900 L
 H-H_            -1   23.46025000    0.04133100    7.07622800 L
 C-C_R           -1   22.13475000   -0.70957000    8.42025200 L
 O-O_R           -1   20.88705000   -1.59439600    4.47812300 L
 C-C_R           -1   19.68915000   -1.26519000    3.85809300 L
 C-C_R           -1   18.54495000   -1.71592100    4.48983700 L
 H-H_            -1   18.61035000   -2.21393300    5.29649100 L
 C-C_R           -1   17.31695000   -1.43320400    3.94249200 L
 H-H_            -1   16.52575000   -1.73855000    4.37187300 L
 C-C_R           -1   17.22615100   -0.70364900    2.75988000 L
 H-H_            -1   16.37745100   -0.50623200    2.38105500 L
 C-C_R           -1   18.37865100   -0.26991800    2.14711500 L
 H-H_            -1   18.31375100    0.22052300    1.33622300 L
 C-C_R           -1   19.63925100   -0.53038100    2.68024800 L
 C-C_3           -1   20.88705100   -0.00062200    2.05207200 L
 H-H_            -1   20.88705100    1.00793500    2.13007900 L
 H-H_            -1   20.88705100   -0.17284600    1.10153500 L
 C-C_R           -1   22.08485000   -1.26519000    3.85809400 L
 C-C_R           -1   23.22905000   -1.71592200    4.48983800 L
 H-H_            -1   23.16365000   -2.21393400    5.29649100 L
 C-C_R           -1   24.45705000   -1.43320700    3.94249300 L
 H-H_            -1   25.24825000   -1.73855400    4.37187400 L
 C-C_R           -1   24.54785100   -0.70365100    2.75988100 L
 H-H_            -1   25.39655100   -0.50623500    2.38105600 L
 C-C_R           -1   23.39535100   -0.26992000    2.14711600 L
 H-H_            -1   23.46025100    0.22052100    1.33622400 L
 C-C_R           -1   22.13475100   -0.53038100    2.68024800 L
 O-O_R           -1   20.88705100   -1.41520700   -1.26188000 L
 C-C_R           -1   19.68915100   -1.08600100   -1.88191000 L
 C-C_R           -1   18.54495100   -1.53673100   -1.25016700 L
 H-H_            -1   18.61035000   -2.03474400   -0.44351300 L
 C-C_R           -1   17.31695100   -1.25401500   -1.79751200 L
 H-H_            -1   16.52575100   -1.55936100   -1.36813100 L
 C-C_R           -1   17.22615100   -0.52445900   -2.98012400 L
 H-H_            -1   16.37745100   -0.32704200   -3.35894900 L
 C-C_R           -1   18.37865200   -0.09072900   -3.59288900 L
 H-H_            -1   18.31375200    0.39971200   -4.40378000 L
 C-C_R           -1   19.63925100   -0.35119100   -3.05975600 L
 C-C_3           -1   20.88705200    0.17856800   -3.68793200 L
 H-H_            -1   20.88705200    1.18712500   -3.60992400 L
 H-H_            -1   20.88705200    0.00634300   -4.63846900 L
 C-C_R           -1   22.08485100   -1.08600100   -1.88191000 L
 C-C_R           -1   23.22905100   -1.53673300   -1.25016600 L
 H-H_            -1   23.16365000   -2.03474500   -0.44351300 L
 C-C_R           -1   24.45705100   -1.25401700   -1.79751100 L
 H-H_            -1   25.24825100   -1.55936400   -1.36812900 L
 C-C_R           -1   24.54785100   -0.52446200   -2.98012300 L
 H-H_            -1   25.39655100   -0.32704600   -3.35894700 L
 C-C_R           -1   23.39535200   -0.09073000   -3.59288800 L
 H-H_            -1   23.46025200    0.39971100   -4.40378000 L
 C-C_R           -1   22.13475100   -0.35119100   -3.05975600 L
 O-O_R           -1  -20.88694800    5.98375300   10.46028800 L
 C-C_R           -1  -22.08484800    6.31296100    9.84025800 L
 C-C_R           -1  -23.22904800    5.86223000   10.47200100 L
 H-H_            -1  -23.16364800    5.36421800   11.27865500 L
 C-C_R           -1  -24.45704800    6.14494700    9.92465600 L
 H-H_            -1  -25.24824800    5.83960100   10.35403700 L
 C-C_R           -1  -24.54784700    6.87450200    8.74204400 L
 H-H_            -1  -25.39654700    7.07191900    8.36321900 L
 C-C_R           -1  -23.39534700    7.30823300    8.12927900 L
 H-H_            -1  -23.46024700    7.79867300    7.31838700 L
 C-C_R           -1  -22.13474700    7.04777000    8.66241200 L
 C-C_3           -1  -20.88694700    7.57752800    8.03423600 L
 H-H_            -1  -20.88694700    8.58608500    8.11224400 L
 H-H_            -1  -20.88694700    7.40530300    7.08369900 L
 C-C_R           -1  -19.68914800    6.31295900    9.84025800 L
 C-C_R           -1  -18.54494800    5.86222800   10.47200200 L
 H-H_            -1  -18.61034800    5.36421500   11.27865500 L
 C-C_R           -1  -17.31694800    6.14494300    9.92465700 L
 H-H_            -1  -16.52574800    5.83959600   10.35403800 L
 C-C_R           -1  -17.22614700    6.87449900    8.74204500 L
 H-H_            -1  -16.37744700    7.07191500    8.36322000 L
 C-C_R           -1  -18.37864700    7.30823000    8.12928000 L
 H-H_            -1  -18.31374700    7.79867100    7.31838800 L
 C-C_R           -1  -19.63924700    7.04776900    8.66241200 L
 O-O_R           -1  -20.88694700    6.16294300    4.72028400 L
 C-C_R           -1  -22.08484700    6.49215000    4.10025400 L
 C-C_R           -1  -23.22904700    6.04141900    4.73199700 L
 H-H_            -1  -23.16364800    5.54340700    5.53865100 L
 C-C_R           -1  -24.45704700    6.32413600    4.18465200 L
 H-H_            -1  -25.24824700    6.01879000    4.61403400 L
 C-C_R           -1  -24.54784700    7.05369200    3.00204000 L
 H-H_            -1  -25.39654700    7.25110900    2.62321600 L
 C-C_R           -1  -23.39534600    7.48742200    2.38927600 L
 H-H_            -1  -23.46024600    7.97786300    1.57838400 L
 C-C_R           -1  -22.13474700    7.22696000    2.92240800 L
 C-C_3           -1  -20.88694600    7.75671800    2.29423200 L
 H-H_            -1  -20.88694600    8.76527500    2.37224000 L
 H-H_            -1  -20.88694600    7.58449300    1.34369600 L
 C-C_R           -1  -19.68914700    6.49214900    4.10025400 L
 C-C_R           -1  -18.54494700    6.04141700    4.73199800 L
 H-H_            -1  -18.61034800    5.54340500    5.53865200 L
 C-C_R           -1  -17.31694700    6.32413300    4.18465300 L
 H-H_            -1  -16.52574700    6.01878600    4.61403500 L
 C-C_R           -1  -17.22614700    7.05368800    3.00204100 L
 H-H_            -1  -16.37744700    7.25110400    2.62321700 L
 C-C_R           -1  -18.37864600    7.48742000    2.38927600 L
 H-H_            -1  -18.31374600    7.97786000    1.57838400 L
 C-C_R           -1  -19.63924700    7.22695900    2.92240900 L
 O-O_R           -1  -20.88694700    6.34213200   -1.01972000 L
 C-C_R           -1  -22.08484600    6.67134000   -1.63975000 L
 C-C_R           -1  -23.22904700    6.22060900   -1.00800600 L
 H-H_            -1  -23.16364700    5.72259700   -0.20135300 L
 C-C_R           -1  -24.45704600    6.50332600   -1.55535200 L
 H-H_            -1  -25.24824700    6.19798000   -1.12597000 L
 C-C_R           -1  -24.54784600    7.23288100   -2.73796300 L
 H-H_            -1  -25.39654600    7.43029800   -3.11678800 L
 C-C_R           -1  -23.39534600    7.66661200   -3.35072800 L
 H-H_            -1  -23.46024500    8.15705300   -4.16162000 L
 C-C_R           -1  -22.13474600    7.40614900   -2.81759500 L
 C-C_3           -1  -20.88694500    7.93590700   -3.44577100 L
 H-H_            -1  -20.88694500    8.94446400   -3.36776400 L
 H-H_            -1  -20.88694500    7.76368300   -4.39630800 L
 C-C_R           -1  -19.68914600    6.67133900   -1.63975000 L
 C-C_R           -1  -18.54494700    6.22060700   -1.00800600 L
 H-H_            -1  -18.61034700    5.72259500   -0.20135200 L
 C-C_R           -1  -17.31694600    6.50332200   -1.55535100 L
 H-H_            -1  -16.52574700    6.19797500   -1.12596900 L
 C-C_R           -1  -17.22614600    7.23287800   -2.73796300 L
 H-H_            -1  -16.37744600    7.43029400   -3.11678700 L
 C-C_R           -1  -18.37864600    7.66660900   -3.35072800 L
 H-H_            -1  -18.31374500    8.15705000   -4.16161900 L
 C-C_R           -1  -19.63924600    7.40614800   -2.81759500 L
 O-O_R           -1    0.00005200    5.98374400   10.46029000 L
 C-C_R           -1   -1.19784800    6.31295100    9.84026000 L
 C-C_R           -1   -2.34204800    5.86222100   10.47200400 L
 H-H_            -1   -2.27664800    5.36420800   11.27865700 L
 C-C_R           -1   -3.57004800    6.14493600    9.92465900 L
 H-H_            -1   -4.36124800    5.83959000   10.35404000 L
 C-C_R           -1   -3.66084700    6.87449200    8.74204700 L
 H-H_            -1   -4.50954700    7.07190900    8.36322200 L
 C-C_R           -1   -2.50834700    7.30822300    8.12928200 L
 H-H_            -1   -2.57324700    7.79866400    7.31839000 L
 C-C_R           -1   -1.24774700    7.04776100    8.66241500 L
 C-C_3           -1    0.00005300    7.57751900    8.03423900 L
 H-H_            -1    0.00005300    8.58607600    8.11224600 L
 H-H_            -1    0.00005300    7.40529400    7.08370200 L
 C-C_R           -1    1.19785200    6.31295000    9.84026000 L
 C-C_R           -1    2.34205200    5.86221800   10.47200400 L
 H-H_            -1    2.27665200    5.36420600   11.27865800 L
 C-C_R           -1    3.57005200    6.14493400    9.92465900 L
 H-H_            -1    4.36125200    5.83958700   10.35404100 L
 C-C_R           -1    3.66085300    6.87449000    8.74204800 L
 H-H_            -1    4.50955300    7.07190500    8.36322300 L
 C-C_R           -1    2.50835300    7.30822100    8.12928200 L
 H-H_            -1    2.57325300    7.79866200    7.31839100 L
 C-C_R           -1    1.24775300    7.04776000    8.66241500 L
 O-O_R           -1    0.00005300    6.16293400    4.72028600 L
 C-C_R           -1   -1.19784700    6.49214100    4.10025600 L
 C-C_R           -1   -2.34204700    6.04141000    4.73200000 L
 H-H_            -1   -2.27664800    5.54339800    5.53865400 L
 C-C_R           -1   -3.57004700    6.32412600    4.18465500 L
 H-H_            -1   -4.36124700    6.01878000    4.61403600 L
 C-C_R           -1   -3.66084700    7.05368200    3.00204300 L
 H-H_            -1   -4.50954700    7.25109800    2.62321800 L
 C-C_R           -1   -2.50834600    7.48741300    2.38927800 L
 H-H_            -1   -2.57324600    7.97785400    1.57838600 L
 C-C_R           -1   -1.24774700    7.22695100    2.92241100 L
 C-C_3           -1    0.00005400    7.75670900    2.29423500 L
 H-H_            -1    0.00005400    8.76526600    2.37224200 L
 H-H_            -1    0.00005400    7.58448400    1.34369800 L
 C-C_R           -1    1.19785300    6.49214000    4.10025700 L
 C-C_R           -1    2.34205300    6.04140800    4.73200100 L
 H-H_            -1    2.27665200    5.54339600    5.53865400 L
 C-C_R           -1    3.57005300    6.32412300    4.18465600 L
 H-H_            -1    4.36125300    6.01877700    4.61403700 L
 C-C_R           -1    3.66085300    7.05367900    3.00204400 L
 H-H_            -1    4.50955300    7.25109500    2.62321900 L
 C-C_R           -1    2.50835400    7.48741100    2.38927900 L
 H-H_            -1    2.57325400    7.97785100    1.57838700 L
 C-C_R           -1    1.24775300    7.22694900    2.92241100 L
 O-O_R           -1    0.00005300    6.34212300   -1.01971700 L
 C-C_R           -1   -1.19784600    6.67133100   -1.63974700 L
 C-C_R           -1   -2.34204700    6.22060000   -1.00800400 L
 H-H_            -1   -2.27664700    5.72258800   -0.20135000 L
 C-C_R           -1   -3.57004600    6.50331600   -1.55534900 L
 H-H_            -1   -4.36124700    6.19796900   -1.12596800 L
 C-C_R           -1   -3.66084600    7.23287100   -2.73796100 L
 H-H_            -1   -4.50954600    7.43028800   -3.11678600 L
 C-C_R           -1   -2.50834600    7.66660300   -3.35072600 L
 H-H_            -1   -2.57324500    8.15704300   -4.16161700 L
 C-C_R           -1   -1.24774600    7.40614000   -2.81759300 L
 C-C_3           -1    0.00005500    7.93589800   -3.44576900 L
 H-H_            -1    0.00005500    8.94445500   -3.36776100 L
 H-H_            -1    0.00005500    7.76367300   -4.39630600 L
 C-C_R           -1    1.19785400    6.67132900   -1.63974700 L
 C-C_R           -1    2.34205300    6.22059700   -1.00800300 L
 H-H_            -1    2.27665300    5.72258500   -0.20135000 L
 C-C_R           -1    3.57005400    6.50331300   -1.55534800 L
 H-H_            -1    4.36125300    6.19796600   -1.12596600 L
 C-C_R           -1    3.66085400    7.23286900   -2.73796000 L
 H-H_            -1    4.50955400    7.43028500   -3.11678400 L
 C-C_R           -1    2.50835400    7.66660000   -3.35072500 L
 H-H_            -1    2.57325500    8.15704100   -4.16161700 L
 C-C_R           -1    1.24775400    7.40613900   -2.81759300 L
 O-O_R           -1   20.88705200    5.98373500   10.46029300 L
 C-C_R           -1   19.68915200    6.31294100    9.84026300 L
 C-C_R           -1   18.54495200    5.86221000   10.47200600 L
 H-H_            -1   18.61035200    5.36419800   11.27866000 L
 C-C_R           -1   17.31695200    6.14492700    9.92466100 L
 H-H_            -1   16.52575200    5.83958100   10.35404200 L
 C-C_R           -1   17.22615300    6.87448300    8.74204900 L
 H-H_            -1   16.37745300    7.07190000    8.36322400 L
 C-C_R           -1   18.37865300    7.30821300    8.12928400 L
 H-H_            -1   18.31375300    7.79865400    7.31839300 L
 C-C_R           -1   19.63925300    7.04775100    8.66241700 L
 C-C_3           -1   20.88705300    7.57751000    8.03424100 L
 H-H_            -1   20.88705300    8.58606700    8.11224900 L
 H-H_            -1   20.88705300    7.40528500    7.08370400 L
 C-C_R           -1   22.08485200    6.31294100    9.84026300 L
 C-C_R           -1   23.22905200    5.86220900   10.47200700 L
 H-H_            -1   23.16365200    5.36419700   11.27866000 L
 C-C_R           -1   24.45705200    6.14492500    9.92466200 L
 H-H_            -1   25.24825200    5.83957800   10.35404400 L
 C-C_R           -1   24.54785300    6.87448000    8.74205000 L
 H-H_            -1   25.39655300    7.07189600    8.36322600 L
 C-C_R           -1   23.39535300    7.30821200    8.12928500 L
 H-H_            -1   23.46025300    7.79865200    7.31839300 L
 C-C_R           -1   22.13475300    7.04775100    8.66241700 L
 O-O_R           -1   20.88705300    6.16292500    4.72028900 L
 C-C_R           -1   19.68915300    6.49213100    4.10025900 L
 C-C_R           -1   18.54495300    6.04140000    4.73200300 L
 H-H_            -1   18.61035200    5.54338800    5.53865600 L
 C-C_R           -1   17.31695300    6.32411700    4.18465700 L
 H-H_            -1   16.52575300    6.01877100    4.61403900 L
 C-C_R           -1   17.22615300    7.05367200    3.00204500 L
 H-H_            -1   16.37745300    7.25108900    2.62322100 L
 C-C_R           -1   18.37865400    7.48740300    2.38928100 L
 H-H_            -1   18.31375400    7.97784400    1.57838900 L
 C-C_R           -1   19.63925300    7.22694000    2.92241300 L
 C-C_3           -1   20.88705400    7.75669900    2.29423700 L
 H-H_            -1   20.88705400    8.76525600    2.37224500 L
 H-H_            -1   20.88705400    7.58447500    1.34370100 L
 C-C_R           -1   22.08485300    6.49213100    4.10025900 L
 C-C_R           -1   23.22905300    6.04139900    4.73200300 L
 H-H_            -1   23.16365200    5.54338700    5.53865700 L
 C-C_R           -1   24.45705300    6.32411400    4.18465800 L
 H-H_            -1   25.24825300    6.01876700    4.61404000 L
 C-C_R           -1   24.54785300    7.05367000    3.00204600 L
 H-H_            -1   25.39655300    7.25108600    2.62322200 L
 C-C_R           -1   23.39535400    7.48740100    2.38928100 L
 H-H_            -1   23.46025400    7.97784200    1.57838900 L
 C-C_R           -1   22.13475300    7.22694000    2.92241400 L
 O-O_R           -1   20.88705300    6.34211400   -1.01971500 L
 C-C_R           -1   19.68915400    6.67132000   -1.63974500 L
 C-C_R           -1   18.54495300    6.22059000   -1.00800100 L
 H-H_            -1   18.61035300    5.72257700   -0.20134800 L
 C-C_R           -1   17.31695400    6.50330600   -1.55534600 L
 H-H_            -1   16.52575300    6.19796000   -1.12596500 L
 C-C_R           -1   17.22615400    7.23286200   -2.73795800 L
 H-H_            -1   16.37745400    7.43027900   -3.11678300 L
 C-C_R           -1   18.37865400    7.66659200   -3.35072300 L
 H-H_            -1   18.31375500    8.15703300   -4.16161500 L
 C-C_R           -1   19.63925400    7.40613000   -2.81759000 L
 C-C_3           -1   20.88705500    7.93588900   -3.44576600 L
 H-H_            -1   20.88705500    8.94444600   -3.36775900 L
 H-H_            -1   20.88705500    7.76366400   -4.39630300 L
 C-C_R           -1   22.08485400    6.67132000   -1.63974400 L
 C-C_R           -1   23.22905300    6.22058800   -1.00800100 L
 H-H_            -1   23.16365300    5.72257600   -0.20134700 L
 C-C_R           -1   24.45705400    6.50330400   -1.55534600 L
 H-H_            -1   25.24825300    6.19795700   -1.12596400 L
 C-C_R           -1   24.54785400    7.23285900   -2.73795700 L
 H-H_            -1   25.39655400    7.43027500   -3.11678200 L
 C-C_R           -1   23.39535400    7.66659100   -3.35072200 L
 H-H_            -1   23.46025500    8.15703200   -4.16161400 L
 C-C_R           -1   22.13475400    7.40613000   -2.81759000 L
 O-O_R           -1  -31.33055300   -6.74640300    7.19008200 L
 C-C_R           -1  -30.13265300   -7.03629500    6.55072500 L
 C-C_R           -1  -28.98845300   -6.62574600    7.20935600 L
 H-H_            -1  -29.05385300   -6.17901900    8.04550200 L
 C-C_R           -1  -27.76045300   -6.87377200    6.64544300 L
 H-H_            -1  -26.96925300   -6.59580200    7.09303400 L
 C-C_R           -1  -27.66965300   -7.52814200    5.41962800 L
 H-H_            -1  -26.82095300   -7.70154500    5.02922700 L
 C-C_R           -1  -28.82215300   -7.92280700    4.78100200 L
 H-H_            -1  -28.75725300   -8.36171400    3.94109800 L
 C-C_R           -1  -30.08275300   -7.69610600    5.32934300 L
 C-C_3           -1  -31.33055300   -8.18565000    4.66934600 L
 H-H_            -1  -31.33055400   -9.19720900    4.68429000 L
 H-H_            -1  -31.33055300   -7.95447200    3.73140300 L
 C-C_R           -1  -32.52835300   -7.03629400    6.55072500 L
 C-C_R           -1  -33.67255300   -6.62584400    7.20935200 L
 H-H_            -1  -33.60715300   -6.17911600    8.04549800 L
 C-C_R           -1  -34.90055300   -6.87386900    6.64543900 L
 H-H_            -1  -35.69175300   -6.59589900    7.09303000 L
 C-C_R           -1  -34.99135300   -7.52823900    5.41962400 L
 H-H_            -1  -35.84005300   -7.70164100    5.02922300 L
 C-C_R           -1  -33.83885300   -7.92290500    4.78099800 L
 H-H_            -1  -33.90375300   -8.36181100    3.94109400 L
 C-C_R           -1  -32.57825300   -7.69610500    5.32934200 L
 O-O_R           -1  -31.33055200   -6.56711300    1.45008100 L
 C-C_R           -1  -30.13265200   -6.85700500    0.81072400 L
 C-C_R           -1  -28.98845200   -6.44655700    1.46935200 L
 H-H_            -1  -29.05385200   -5.99982900    2.30549800 L
 C-C_R           -1  -27.76045200   -6.69458300    0.90543900 L
 H-H_            -1  -26.96925200   -6.41661300    1.35303000 L
 C-C_R           -1  -27.66965200   -7.34895300   -0.32037600 L
 H-H_            -1  -26.82095200   -7.52235500   -0.71077700 L
 C-C_R           -1  -28.82215200   -7.74361800   -0.95900200 L
 H-H_            -1  -28.75725300   -8.18252400   -1.79890600 L
 C-C_R           -1  -30.08275200   -7.51691600   -0.41066100 L
 C-C_3           -1  -31.33055300   -8.00646100   -1.07065800 L
 H-H_            -1  -31.33055300   -9.01792000   -1.05571000 L
 H-H_            -1  -31.33055200   -7.77528200   -2.00860100 L
 C-C_R           -1  -32.52835200   -6.85700400    0.81072400 L
 C-C_R           -1  -33.67255200   -6.44655500    1.46935200 L
 H-H_            -1  -33.60715200   -5.99992700    2.30549500 L
 C-C_R           -1  -34.90055200   -6.69457900    0.90543800 L
 H-H_            -1  -35.69175200   -6.41660900    1.35302900 L
 C-C_R           -1  -34.99135200   -7.34894900   -0.32037700 L
 H-H_            -1  -35.84005200   -7.52235200   -0.71077800 L
 C-C_R           -1  -33.83885200   -7.74361500   -0.95900200 L
 H-H_            -1  -33.90375300   -8.18252200   -1.79890600 L
 C-C_R           -1  -32.57825200   -7.51691500   -0.41066100 L
 O-O_R           -1  -31.33055100   -6.38792400   -4.28992300 L
 C-C_R           -1  -30.13265100   -6.67781600   -4.92927900 L
 C-C_R           -1  -28.98845100   -6.26736700   -4.27065100 L
 H-H_            -1  -29.05385100   -5.82064000   -3.43450500 L
 C-C_R           -1  -27.76045100   -6.51539300   -4.83456500 L
 H-H_            -1  -26.96925100   -6.23742300   -4.38697400 L
 C-C_R           -1  -27.66965200   -7.16976300   -6.06038000 L
 H-H_            -1  -26.82095200   -7.34316600   -6.45078000 L
 C-C_R           -1  -28.82215200   -7.56442800   -6.69900500 L
 H-H_            -1  -28.75725200   -8.00333500   -7.53890900 L
 C-C_R           -1  -30.08275200   -7.33772700   -6.15066500 L
 C-C_3           -1  -31.33055200   -7.82727100   -6.81066100 L
 H-H_            -1  -31.33055200   -8.83873000   -6.79571400 L
 H-H_            -1  -31.33055200   -7.59609200   -7.74860500 L
 C-C_R           -1  -32.52835100   -6.67781500   -4.92928000 L
 C-C_R           -1  -33.67255100   -6.26736500   -4.27065200 L
 H-H_            -1  -33.60715100   -5.82063700   -3.43450600 L
 C-C_R           -1  -34.90055100   -6.51539000   -4.83456600 L
 H-H_            -1  -35.69175100   -6.23742000   -4.38697500 L
 C-C_R           -1  -34.99135200   -7.16976000   -6.06038100 L
 H-H_            -1  -35.84005200   -7.34316200   -6.45078100 L
 C-C_R           -1  -33.83885200   -7.56442600   -6.69900600 L
 H-H_            -1  -33.90375200   -8.00333200   -7.53891000 L
 C-C_R           -1  -32.57825200   -7.33772600   -6.15066500 L
 O-O_R           -1  -10.44355300   -6.74631200    7.19008700 L
 C-C_R           -1   -9.24565300   -7.03620400    6.55073100 L
 C-C_R           -1   -8.10145300   -6.62575600    7.20935900 L
 H-H_            -1   -8.16685300   -6.17902800    8.04550500 L
 C-C_R           -1   -6.87345300   -6.87378100    6.64544500 L
 H-H_            -1   -6.08225300   -6.59581200    7.09303700 L
 C-C_R           -1   -6.78265300   -7.52815200    5.41963000 L
 H-H_            -1   -5.93395300   -7.70155500    5.02923000 L
 C-C_R           -1   -7.93515300   -7.92281700    4.78100500 L
 H-H_            -1   -7.87025300   -8.36172300    3.94110100 L
 C-C_R           -1   -9.19575300   -7.69611500    5.32934500 L
 C-C_3           -1  -10.44355300   -8.18565900    4.66934900 L
 H-H_            -1  -10.44355400   -9.19711800    4.68429600 L
 H-H_            -1  -10.44355300   -7.95448100    3.73140500 L
 C-C_R           -1  -11.64135300   -7.03620300    6.55073000 L
 C-C_R           -1  -12.78555300   -6.62575300    7.20935800 L
 H-H_            -1  -12.72015300   -6.17902600    8.04550400 L
 C-C_R           -1  -14.01355300   -6.87377800    6.64544400 L
 H-H_            -1  -14.80475300   -6.59580800    7.09303500 L
 C-C_R           -1  -14.10435300   -7.52814800    5.41962900 L
 H-H_            -1  -14.95305300   -7.70155100    5.02922900 L
 C-C_R           -1  -12.95185300   -7.92281400    4.78100400 L
 H-H_            -1  -13.01675300   -8.36172100    3.94110000 L
 C-C_R           -1  -11.69125300   -7.69611400    5.32934500 L
 O-O_R           -1  -10.44355200   -6.56712200    1.45008300 L
 C-C_R           -1   -9.24565200   -6.85701400    0.81072700 L
 C-C_R           -1   -8.10145200   -6.44656600    1.46935500 L
 H-H_            -1   -8.16685200   -5.99983800    2.30550100 L
 C-C_R           -1   -6.87345200   -6.69459200    0.90544100 L
 H-H_            -1   -6.08225200   -6.41662300    1.35303300 L
 C-C_R           -1   -6.78265200   -7.34896200   -0.32037300 L
 H-H_            -1   -5.93395200   -7.52236500   -0.71077400 L
 C-C_R           -1   -7.93515200   -7.74362700   -0.95899900 L
 H-H_            -1   -7.87025300   -8.18253400   -1.79890300 L
 C-C_R           -1   -9.19575200   -7.51692600   -0.41065900 L
 C-C_3           -1  -10.44355300   -8.00647000   -1.07065500 L
 H-H_            -1  -10.44355300   -9.01792900   -1.05570800 L
 H-H_            -1  -10.44355200   -7.77529100   -2.00859800 L
 C-C_R           -1  -11.64135200   -6.85701300    0.81072700 L
 C-C_R           -1  -12.78555200   -6.44656400    1.46935400 L
 H-H_            -1  -12.72015200   -5.99983600    2.30550000 L
 C-C_R           -1  -14.01355200   -6.69458800    0.90544100 L
 H-H_            -1  -14.80475200   -6.41661900    1.35303200 L
 C-C_R           -1  -14.10435200   -7.34895900   -0.32037400 L
 H-H_            -1  -14.95305200   -7.52236100   -0.71077500 L
 C-C_R           -1  -12.95185200   -7.74362500   -0.95900000 L
 H-H_            -1  -13.01675300   -8.18253100   -1.79890400 L
 C-C_R           -1  -11.69125200   -7.51692400   -0.41065900 L
 O-O_R           -1  -10.44355100   -6.38793300   -4.28992000 L
 C-C_R           -1   -9.24565100   -6.67782500   -4.92927700 L
 C-C_R           -1   -8.10145100   -6.26737600   -4.27064900 L
 H-H_            -1   -8.16685100   -5.82064900   -3.43450300 L
 C-C_R           -1   -6.87345100   -6.51540200   -4.83456200 L
 H-H_            -1   -6.08225100   -6.23743300   -4.38697100 L
 C-C_R           -1   -6.78265200   -7.16977300   -6.06037700 L
 H-H_            -1   -5.93395200   -7.34317600   -6.45077800 L
 C-C_R           -1   -7.93515200   -7.56443700   -6.69900300 L
 H-H_            -1   -7.87025200   -8.00334400   -7.53890700 L
 C-C_R           -1   -9.19575200   -7.33773600   -6.15066200 L
 C-C_3           -1  -10.44355200   -7.82728000   -6.81065900 L
 H-H_            -1  -10.44355200   -8.83873900   -6.79571200 L
 H-H_            -1  -10.44355200   -7.59610200   -7.74860200 L
 C-C_R           -1  -11.64135100   -6.67782400   -4.92927700 L
 C-C_R           -1  -12.78555100   -6.26737400   -4.27064900 L
 H-H_            -1  -12.72015100   -5.82064600   -3.43450300 L
 C-C_R           -1  -14.01355100   -6.51539900   -4.83456300 L
 H-H_            -1  -14.80475100   -6.23742900   -4.38697200 L
 C-C_R           -1  -14.10435200   -7.16976900   -6.06037800 L
 H-H_            -1  -14.95305200   -7.34317100   -6.45077900 L
 C-C_R           -1  -12.95185200   -7.56443500   -6.69900300 L
 H-H_            -1  -13.01675200   -8.00334200   -7.53890700 L
 C-C_R           -1  -11.69125200   -7.33773500   -6.15066300 L
 O-O_R           -1   10.44344700   -6.74632100    7.19009000 L
 C-C_R           -1   11.64134700   -7.03621300    6.55073300 L
 C-C_R           -1   12.78554700   -6.62576500    7.20936100 L
 H-H_            -1   12.72014700   -6.17903700    8.04550700 L
 C-C_R           -1   14.01354700   -6.87379100    6.64544800 L
 H-H_            -1   14.80474700   -6.59582200    7.09303900 L
 C-C_R           -1   14.10434700   -7.52816100    5.41963300 L
 H-H_            -1   14.95304700   -7.70156400    5.02923200 L
 C-C_R           -1   12.95184700   -7.92282600    4.78100700 L
 H-H_            -1   13.01674700   -8.36173200    3.94110300 L
 C-C_R           -1   11.69124700   -7.69612400    5.32934800 L
 C-C_3           -1   10.44344700   -8.18566900    4.66935100 L
 H-H_            -1   10.44344600   -9.19712700    4.68429800 L
 H-H_            -1   10.44344700   -7.95449000    3.73140800 L
 C-C_R           -1    9.24564700   -7.03621200    6.55073300 L
 C-C_R           -1    8.10144700   -6.62576200    7.20936100 L
 H-H_            -1    8.16684700   -6.17903500    8.04550700 L
 C-C_R           -1    6.87344700   -6.87378700    6.64544700 L
 H-H_            -1    6.08224700   -6.59581700    7.09303800 L
 C-C_R           -1    6.78264700   -7.52815700    5.41963200 L
 H-H_            -1    5.93394700   -7.70156000    5.02923100 L
 C-C_R           -1    7.93514700   -7.92282300    4.78100700 L
 H-H_            -1    7.87024700   -8.36173000    3.94110300 L
 C-C_R           -1    9.19574700   -7.69612300    5.32934700 L
 O-O_R           -1   10.44344800   -6.56713100    1.45008600 L
 C-C_R           -1   11.64134800   -6.85702400    0.81073000 L
 C-C_R           -1   12.78554800   -6.44657500    1.46935700 L
 H-H_            -1   12.72014800   -5.99984700    2.30550400 L
 C-C_R           -1   14.01354800   -6.69460100    0.90544400 L
 H-H_            -1   14.80474800   -6.41663200    1.35303500 L
 C-C_R           -1   14.10434800   -7.34897100   -0.32037100 L
 H-H_            -1   14.95304800   -7.52237500   -0.71077100 L
 C-C_R           -1   12.95184800   -7.74363600   -0.95899700 L
 H-H_            -1   13.01674700   -8.18254300   -1.79890000 L
 C-C_R           -1   11.69124800   -7.51693500   -0.41065600 L
 C-C_3           -1   10.44344700   -8.00647900   -1.07065300 L
 H-H_            -1   10.44344700   -9.01793800   -1.05570500 L
 H-H_            -1   10.44344800   -7.77530000   -2.00859600 L
 C-C_R           -1    9.24564800   -6.85702300    0.81072900 L
 C-C_R           -1    8.10144800   -6.44657300    1.46935700 L
 H-H_            -1    8.16684800   -5.99984500    2.30550300 L
 C-C_R           -1    6.87344800   -6.69459800    0.90544300 L
 H-H_            -1    6.08224800   -6.41662800    1.35303400 L
 C-C_R           -1    6.78264800   -7.34896800   -0.32037200 L
 H-H_            -1    5.93394800   -7.52237000   -0.71077300 L
 C-C_R           -1    7.93514800   -7.74363400   -0.95899700 L
 H-H_            -1    7.87024700   -8.18254000   -1.79890100 L
 C-C_R           -1    9.19574800   -7.51693400   -0.41065600 L
 O-O_R           -1   10.44344900   -6.38794200   -4.28991800 L
 C-C_R           -1   11.64134900   -6.67783400   -4.92927400 L
 C-C_R           -1   12.78554900   -6.26738600   -4.27064600 L
 H-H_            -1   12.72014900   -5.82065800   -3.43450000 L
 C-C_R           -1   14.01354900   -6.51541100   -4.83456000 L
 H-H_            -1   14.80474900   -6.23744200   -4.38696800 L
 C-C_R           -1   14.10434800   -7.16978200   -6.06037500 L
 H-H_            -1   14.95304800   -7.34318500   -6.45077500 L
 C-C_R           -1   12.95184800   -7.56444700   -6.69900000 L
 H-H_            -1   13.01674800   -8.00335300   -7.53890400 L
 C-C_R           -1   11.69124800   -7.33774500   -6.15066000 L
 C-C_3           -1   10.44344800   -7.82728900   -6.81065600 L
 H-H_            -1   10.44344800   -8.83874800   -6.79570900 L
 H-H_            -1   10.44344800   -7.59611100   -7.74860000 L
 C-C_R           -1    9.24564900   -6.67783300   -4.92927500 L
 C-C_R           -1    8.10144900   -6.26738300   -4.27064700 L
 H-H_            -1    8.16684900   -5.82065600   -3.43450100 L
 C-C_R           -1    6.87344900   -6.51540800   -4.83456100 L
 H-H_            -1    6.08224900   -6.23743800   -4.38696900 L
 C-C_R           -1    6.78264800   -7.16977800   -6.06037600 L
 H-H_            -1    5.93394800   -7.34318100   -6.45077600 L
 C-C_R           -1    7.93514800   -7.56444400   -6.69900100 L
 H-H_            -1    7.87024800   -8.00335100   -7.53890500 L
 C-C_R           -1    9.19574800   -7.33774400   -6.15066000 L
 O-O_R           -1   31.33044700   -6.74633000    7.19009200 L
 C-C_R           -1   32.52834700   -7.03622200    6.55073600 L
 C-C_R           -1   33.67254700   -6.62577400    7.20936400 L
 H-H_            -1   33.60714700   -6.17904600    8.04551000 L
 C-C_R           -1   34.90054700   -6.87380000    6.64545000 L
 H-H_            -1   35.69174700   -6.59583100    7.09304200 L
 C-C_R           -1   34.99134700   -7.52817000    5.41963500 L
 H-H_            -1   35.84004700   -7.70157300    5.02923500 L
 C-C_R           -1   33.83884700   -7.92283500    4.78101000 L
 H-H_            -1   33.90374700   -8.36174200    3.94110600 L
 C-C_R           -1   32.57824700   -7.69613400    5.32935000 L
 C-C_3           -1   31.33044700   -8.18567800    4.66935400 L
 H-H_            -1   31.33044600   -9.19713700    4.68430100 L
 H-H_            -1   31.33044700   -7.95449900    3.73141000 L
 C-C_R           -1   30.13264700   -7.03622100    6.55073600 L
 C-C_R           -1   28.98844700   -6.62577200    7.20936300 L
 H-H_            -1   29.05384700   -6.17904400    8.04550900 L
 C-C_R           -1   27.76044700   -6.87379600    6.64544900 L
 H-H_            -1   26.96924700   -6.59582700    7.09304100 L
 C-C_R           -1   27.66964700   -7.52816600    5.41963500 L
 H-H_            -1   26.82094700   -7.70156900    5.02923400 L
 C-C_R           -1   28.82214700   -7.92283300    4.78100900 L
 H-H_            -1   28.75724700   -8.36173900    3.94110500 L
 C-C_R           -1   30.08274700   -7.69613200    5.32935000 L
 O-O_R           -1   31.33044800   -6.56714100    1.45008900 L
 C-C_R           -1   32.52834800   -6.85703300    0.81073200 L
 C-C_R           -1   33.67254800   -6.44658400    1.46936000 L
 H-H_            -1   33.60714800   -5.99985700    2.30550600 L
 C-C_R           -1   34.90054800   -6.69461000    0.90544600 L
 H-H_            -1   35.69174800   -6.41664100    1.35303800 L
 C-C_R           -1   34.99134800   -7.34898000   -0.32036800 L
 H-H_            -1   35.84004800   -7.52238400   -0.71076900 L
 C-C_R           -1   33.83884800   -7.74364500   -0.95899400 L
 H-H_            -1   33.90374700   -8.18255200   -1.79889800 L
 C-C_R           -1   32.57824800   -7.51694400   -0.41065400 L
 C-C_3           -1   31.33044700   -8.00648800   -1.07065000 L
 H-H_            -1   31.33044700   -9.01794700   -1.05570300 L
 H-H_            -1   31.33044800   -7.77530900   -2.00859300 L
 C-C_R           -1   30.13264800   -6.85703200    0.81073200 L
 C-C_R           -1   28.98844800   -6.44658200    1.46935900 L
 H-H_            -1   29.05384800   -5.99985400    2.30550500 L
 C-C_R           -1   27.76044800   -6.69460700    0.90544600 L
 H-H_            -1   26.96924800   -6.41663700    1.35303700 L
 C-C_R           -1   27.66964800   -7.34897700   -0.32036900 L
 H-H_            -1   26.82094800   -7.52237900   -0.71077000 L
 C-C_R           -1   28.82214800   -7.74364300   -0.95899500 L
 H-H_            -1   28.75724700   -8.18255000   -1.79889900 L
 C-C_R           -1   30.08274800   -7.51694300   -0.41065400 L
 O-O_R           -1   31.33044900   -6.38795100   -4.28991500 L
 C-C_R           -1   32.52834900   -6.67784300   -4.92927200 L
 C-C_R           -1   33.67254900   -6.26739500   -4.27064400 L
 H-H_            -1   33.60714900   -5.82066700   -3.43449800 L
 C-C_R           -1   34.90054900   -6.51542100   -4.83455700 L
 H-H_            -1   35.69174900   -6.23745200   -4.38696600 L
 C-C_R           -1   34.99134800   -7.16979100   -6.06037200 L
 H-H_            -1   35.84004800   -7.34319400   -6.45077300 L
 C-C_R           -1   33.83884800   -7.56445600   -6.69899800 L
 H-H_            -1   33.90374800   -8.00336200   -7.53890200 L
 C-C_R           -1   32.57824800   -7.33775400   -6.15065700 L
 C-C_3           -1   31.33044800   -7.82729900   -6.81065400 L
 H-H_            -1   31.33044800   -8.83875800   -6.79570700 L
 H-H_            -1   31.33044800   -7.59612000   -7.74859700 L
 C-C_R           -1   30.13264900   -6.67784200   -4.92927200 L
 C-C_R           -1   28.98844900   -6.26739300   -4.27064400 L
 H-H_            -1   29.05384900   -5.82066500   -3.43449800 L
 C-C_R           -1   27.76044900   -6.51541700   -4.83455800 L
 H-H_            -1   26.96924900   -6.23744700   -4.38696700 L
 C-C_R           -1   27.66964800   -7.16978700   -6.06037300 L
 H-H_            -1   26.82094800   -7.34319000   -6.45077400 L
 C-C_R           -1   28.82214800   -7.56445300   -6.69899800 L
 H-H_            -1   28.75724800   -8.00336000   -7.53890200 L
 C-C_R           -1   30.08274800   -7.33775300   -6.15065800 L
 O-O_R           -1  -31.33054900    1.01091800    7.43224700 L
 C-C_R           -1  -30.13264900    0.72112600    6.79289400 L
 C-C_R           -1  -28.98844900    1.13147500    7.45151800 L
 H-H_            -1  -29.05384900    1.57820200    8.28766500 L
 C-C_R           -1  -27.76044900    0.88354900    6.88760800 L
 H-H_            -1  -26.96924900    1.16141900    7.33519600 L
 C-C_R           -1  -27.66964900    0.22917900    5.66179300 L
 H-H_            -1  -26.82094900    0.05567600    5.27139000 L
 C-C_R           -1  -28.82214900   -0.16548600    5.02316800 L
 H-H_            -1  -28.75725000   -0.60439300    4.18326400 L
 C-C_R           -1  -30.08274900    0.06121500    5.57150800 L
 C-C_3           -1  -31.33055000   -0.42842900    4.91150800 L
 H-H_            -1  -31.33055000   -1.43978800    4.92645900 L
 H-H_            -1  -31.33054900   -0.19725000    3.97356500 L
 C-C_R           -1  -32.52834900    0.72112700    6.79289300 L
 C-C_R           -1  -33.67254900    1.13147700    7.45151800 L
 H-H_            -1  -33.60714900    1.57820500    8.28766400 L
 C-C_R           -1  -34.90054900    0.88345200    6.88760400 L
 H-H_            -1  -35.69174900    1.16142200    7.33519500 L
 C-C_R           -1  -34.99134900    0.22908200    5.66178900 L
 H-H_            -1  -35.84004900    0.05568000    5.27138800 L
 C-C_R           -1  -33.83884900   -0.16548400    5.02316700 L
 H-H_            -1  -33.90375000   -0.60439100    4.18326300 L
 C-C_R           -1  -32.57824900    0.06121600    5.57150800 L
 O-O_R           -1  -31.33054800    1.19010800    1.69224300 L
 C-C_R           -1  -30.13264800    0.90031600    1.05289000 L
 C-C_R           -1  -28.98844800    1.31066400    1.71151500 L
 H-H_            -1  -29.05384800    1.75739200    2.54766100 L
 C-C_R           -1  -27.76044800    1.06273800    1.14760400 L
 H-H_            -1  -26.96924800    1.34060800    1.59519300 L
 C-C_R           -1  -27.66964900    0.40836800   -0.07821000 L
 H-H_            -1  -26.82094900    0.23486600   -0.46861400 L
 C-C_R           -1  -28.82214900    0.01370300   -0.71683600 L
 H-H_            -1  -28.75724900   -0.42520300   -1.55674000 L
 C-C_R           -1  -30.08274900    0.24040500   -0.16849600 L
 C-C_3           -1  -31.33054900   -0.24924000   -0.82849500 L
 H-H_            -1  -31.33054900   -1.26059900   -0.81354500 L
 H-H_            -1  -31.33054900   -0.01806100   -1.76643900 L
 C-C_R           -1  -32.52834800    0.90031700    1.05289000 L
 C-C_R           -1  -33.67254800    1.31066600    1.71151400 L
 H-H_            -1  -33.60714800    1.75739400    2.54766000 L
 C-C_R           -1  -34.90054800    1.06264200    1.14760000 L
 H-H_            -1  -35.69174800    1.34061200    1.59519200 L
 C-C_R           -1  -34.99134900    0.40827200   -0.07821400 L
 H-H_            -1  -35.84004900    0.23486900   -0.46861500 L
 C-C_R           -1  -33.83884900    0.01370600   -0.71683700 L
 H-H_            -1  -33.90374900   -0.42520100   -1.55674100 L
 C-C_R           -1  -32.57824900    0.24040600   -0.16849600 L
 O-O_R           -1  -31.33054800    1.36929800   -4.04776000 L
 C-C_R           -1  -30.13264800    1.07950500   -4.68711400 L
 C-C_R           -1  -28.98844800    1.48985400   -4.02848900 L
 H-H_            -1  -29.05384700    1.93658200   -3.19234300 L
 C-C_R           -1  -27.76044800    1.24192800   -4.59239900 L
 H-H_            -1  -26.96924800    1.51979800   -4.14481100 L
 C-C_R           -1  -27.66964800    0.58755800   -5.81821400 L
 H-H_            -1  -26.82094800    0.41415500   -6.20861500 L
 C-C_R           -1  -28.82214800    0.19289300   -6.45684000 L
 H-H_            -1  -28.75724800   -0.24601400   -7.29674400 L
 C-C_R           -1  -30.08274800    0.41959400   -5.90849900 L
 C-C_3           -1  -31.33054800   -0.06995000   -6.56849600 L
 H-H_            -1  -31.33054800   -1.08140900   -6.55354900 L
 H-H_            -1  -31.33054800    0.16122900   -7.50643900 L
 C-C_R           -1  -32.52834800    1.07950600   -4.68711400 L
 C-C_R           -1  -33.67254800    1.48985600   -4.02849000 L
 H-H_            -1  -33.60714700    1.93658400   -3.19234300 L
 C-C_R           -1  -34.90054800    1.24183100   -4.59240300 L
 H-H_            -1  -35.69174800    1.51980100   -4.14481200 L
 C-C_R           -1  -34.99134800    0.58756100   -5.81821500 L
 H-H_            -1  -35.84004800    0.41415900   -6.20861600 L
 C-C_R           -1  -33.83884800    0.19289500   -6.45684000 L
 H-H_            -1  -33.90374800   -0.24601100   -7.29674400 L
 C-C_R           -1  -32.57824800    0.41959500   -5.90850000 L
 O-O_R           -1  -10.44354900    1.01100900    7.43225300 L
 C-C_R           -1   -9.24564900    0.72111700    6.79289600 L
 C-C_R           -1   -8.10144900    1.13156500    7.45152400 L
 H-H_            -1   -8.16684900    1.57829300    8.28767000 L
 C-C_R           -1   -6.87344900    0.88354000    6.88761100 L
 H-H_            -1   -6.08224900    1.16150900    7.33520200 L
 C-C_R           -1   -6.78264900    0.22916900    5.66179600 L
 H-H_            -1   -5.93394900    0.05576600    5.27139500 L
 C-C_R           -1   -7.93514900   -0.16549600    5.02317000 L
 H-H_            -1   -7.87025000   -0.60440200    4.18326600 L
 C-C_R           -1   -9.19574900    0.06120600    5.57151100 L
 C-C_3           -1  -10.44355000   -0.42833800    4.91151400 L
 H-H_            -1  -10.44355000   -1.43979700    4.92646100 L
 H-H_            -1  -10.44354900   -0.19716000    3.97357100 L
 C-C_R           -1  -11.64134900    0.72111800    6.79289600 L
 C-C_R           -1  -12.78554900    1.13156800    7.45152400 L
 H-H_            -1  -12.72014900    1.57829500    8.28767000 L
 C-C_R           -1  -14.01354900    0.88354300    6.88761000 L
 H-H_            -1  -14.80474900    1.16151300    7.33520100 L
 C-C_R           -1  -14.10434900    0.22917300    5.66179500 L
 H-H_            -1  -14.95304900    0.05577000    5.27139400 L
 C-C_R           -1  -12.95184900   -0.16549300    5.02317000 L
 H-H_            -1  -13.01675000   -0.60440000    4.18326600 L
 C-C_R           -1  -11.69124900    0.06120700    5.57151000 L
 O-O_R           -1  -10.44354800    1.19019900    1.69224900 L
 C-C_R           -1   -9.24564800    0.90030600    1.05289300 L
 C-C_R           -1   -8.10144800    1.31075500    1.71152000 L
 H-H_            -1   -8.16684800    1.75748300    2.54766600 L
 C-C_R           -1   -6.87344800    1.06272900    1.14760700 L
 H-H_            -1   -6.08224800    1.34069800    1.59519800 L
 C-C_R           -1   -6.78264900    0.40835900   -0.07820800 L
 H-H_            -1   -5.93394900    0.23495600   -0.46860800 L
 C-C_R           -1   -7.93514900    0.01369400   -0.71683400 L
 H-H_            -1   -7.87024900   -0.42521300   -1.55673700 L
 C-C_R           -1   -9.19574900    0.24039500   -0.16849300 L
 C-C_3           -1  -10.44354900   -0.24914900   -0.82849000 L
 H-H_            -1  -10.44354900   -1.26060800   -0.81354200 L
 H-H_            -1  -10.44354900   -0.01797000   -1.76643300 L
 C-C_R           -1  -11.64134800    0.90030800    1.05289200 L
 C-C_R           -1  -12.78554800    1.31075700    1.71152000 L
 H-H_            -1  -12.72014800    1.75748500    2.54766600 L
 C-C_R           -1  -14.01354800    1.06273300    1.14760600 L
 H-H_            -1  -14.80474800    1.34070200    1.59519700 L
 C-C_R           -1  -14.10434900    0.40836200   -0.07820900 L
 H-H_            -1  -14.95304900    0.23496000   -0.46861000 L
 C-C_R           -1  -12.95184900    0.01369600   -0.71683400 L
 H-H_            -1  -13.01674900   -0.42521000   -1.55673800 L
 C-C_R           -1  -11.69124900    0.24039700   -0.16849300 L
 O-O_R           -1  -10.44354800    1.36938800   -4.04775500 L
 C-C_R           -1   -9.24564800    1.07949600   -4.68711100 L
 C-C_R           -1   -8.10144800    1.48994500   -4.02848300 L
 H-H_            -1   -8.16684700    1.93667200   -3.19233700 L
 C-C_R           -1   -6.87344800    1.24191900   -4.59239700 L
 H-H_            -1   -6.08224800    1.51988800   -4.14480500 L
 C-C_R           -1   -6.78264800    0.58754800   -5.81821200 L
 H-H_            -1   -5.93394800    0.41414500   -6.20861200 L
 C-C_R           -1   -7.93514800    0.19288400   -6.45683700 L
 H-H_            -1   -7.87024800   -0.24602300   -7.29674100 L
 C-C_R           -1   -9.19574800    0.41958500   -5.90849700 L
 C-C_3           -1  -10.44354800   -0.06995900   -6.56849300 L
 H-H_            -1  -10.44354800   -1.08141800   -6.55354600 L
 H-H_            -1  -10.44354800    0.16121900   -7.50643700 L
 C-C_R           -1  -11.64134800    1.07949700   -4.68711200 L
 C-C_R           -1  -12.78554800    1.48994700   -4.02848400 L
 H-H_            -1  -12.72014700    1.93667400   -3.19233800 L
 C-C_R           -1  -14.01354800    1.24192200   -4.59239800 L
 H-H_            -1  -14.80474800    1.51989200   -4.14480700 L
 C-C_R           -1  -14.10434800    0.58755200   -5.81821300 L
 H-H_            -1  -14.95304800    0.41415000   -6.20861300 L
 C-C_R           -1  -12.95184800    0.19288600   -6.45683800 L
 H-H_            -1  -13.01674800   -0.24602100   -7.29674200 L
 C-C_R           -1  -11.69124800    0.41958600   -5.90849700 L
 O-O_R           -1   10.44345100    1.01100000    7.43225500 L
 C-C_R           -1   11.64135100    0.72110800    6.79289900 L
 C-C_R           -1   12.78555100    1.13155600    7.45152700 L
 H-H_            -1   12.72015100    1.57828400    8.28767300 L
 C-C_R           -1   14.01355100    0.88353000    6.88761300 L
 H-H_            -1   14.80475100    1.16149900    7.33520500 L
 C-C_R           -1   14.10435100    0.22916000    5.66179800 L
 H-H_            -1   14.95305100    0.05575700    5.27139800 L
 C-C_R           -1   12.95185100   -0.16550500    5.02317300 L
 H-H_            -1   13.01675000   -0.60441100    4.18326900 L
 C-C_R           -1   11.69125100    0.06119700    5.57151300 L
 C-C_3           -1   10.44345000   -0.42834800    4.91151700 L
 H-H_            -1   10.44345000   -1.43980600    4.92646400 L
 H-H_            -1   10.44345100   -0.19716900    3.97357300 L
 C-C_R           -1    9.24565100    0.72110900    6.79289800 L
 C-C_R           -1    8.10145100    1.13155800    7.45152600 L
 H-H_            -1    8.16685100    1.57828600    8.28767200 L
 C-C_R           -1    6.87345100    0.88353400    6.88761200 L
 H-H_            -1    6.08225100    1.16150400    7.33520400 L
 C-C_R           -1    6.78265100    0.22916400    5.66179700 L
 H-H_            -1    5.93395100    0.05576100    5.27139700 L
 C-C_R           -1    7.93515100   -0.16550200    5.02317200 L
 H-H_            -1    7.87025000   -0.60440900    4.18326800 L
 C-C_R           -1    9.19575100    0.06119800    5.57151300 L
 O-O_R           -1   10.44345200    1.19019000    1.69225200 L
 C-C_R           -1   11.64135200    0.90029700    1.05289500 L
 C-C_R           -1   12.78555200    1.31074600    1.71152300 L
 H-H_            -1   12.72015200    1.75747400    2.54766900 L
 C-C_R           -1   14.01355200    1.06272000    1.14760900 L
 H-H_            -1   14.80475200    1.34068900    1.59520100 L
 C-C_R           -1   14.10435100    0.40835000   -0.07820500 L
 H-H_            -1   14.95305100    0.23494600   -0.46860600 L
 C-C_R           -1   12.95185100    0.01368500   -0.71683100 L
 H-H_            -1   13.01675100   -0.42522200   -1.55673500 L
 C-C_R           -1   11.69125100    0.24038600   -0.16849100 L
 C-C_3           -1   10.44345100   -0.24915800   -0.82848700 L
 H-H_            -1   10.44345100   -1.26061700   -0.81354000 L
 H-H_            -1   10.44345100   -0.01797900   -1.76643000 L
 C-C_R           -1    9.24565200    0.90029800    1.05289500 L
 C-C_R           -1    8.10145200    1.31074800    1.71152200 L
 H-H_            -1    8.16685200    1.75747600    2.54766800 L
 C-C_R           -1    6.87345200    1.06272300    1.14760900 L
 H-H_            -1    6.08225200    1.34069300    1.59520000 L
 C-C_R           -1    6.78265100    0.40835300   -0.07820600 L
 H-H_            -1    5.93395100    0.23495100   -0.46860700 L
 C-C_R           -1    7.93515100    0.01368700   -0.71683200 L
 H-H_            -1    7.87025100   -0.42521900   -1.55673600 L
 C-C_R           -1    9.19575100    0.24038700   -0.16849100 L
 O-O_R           -1   10.44345200    1.36937900   -4.04775200 L
 C-C_R           -1   11.64135200    1.07948700   -4.68710900 L
 C-C_R           -1   12.78555200    1.48993500   -4.02848100 L
 H-H_            -1   12.72015300    1.93666300   -3.19233500 L
 C-C_R           -1   14.01355200    1.24191000   -4.59239400 L
 H-H_            -1   14.80475200    1.51987900   -4.14480300 L
 C-C_R           -1   14.10435200    0.58753900   -5.81820900 L
 H-H_            -1   14.95305200    0.41413600   -6.20861000 L
 C-C_R           -1   12.95185200    0.19287400   -6.45683500 L
 H-H_            -1   13.01675200   -0.24603200   -7.29673900 L
 C-C_R           -1   11.69125200    0.41957600   -5.90849400 L
 C-C_3           -1   10.44345200   -0.06996800   -6.56849100 L
 H-H_            -1   10.44345200   -1.08142700   -6.55354400 L
 H-H_            -1   10.44345200    0.16121000   -7.50643400 L
 C-C_R           -1    9.24565200    1.07948800   -4.68710900 L
 C-C_R           -1    8.10145200    1.48993800   -4.02848100 L
 H-H_            -1    8.16685300    1.93666500   -3.19233500 L
 C-C_R           -1    6.87345200    1.24191300   -4.59239500 L
 H-H_            -1    6.08225200    1.51988300   -4.14480400 L
 C-C_R           -1    6.78265200    0.58754300   -5.81821000 L
 H-H_            -1    5.93395200    0.41414000   -6.20861100 L
 C-C_R           -1    7.93515200    0.19287700   -6.45683500 L
 H-H_            -1    7.87025200   -0.24603000   -7.29673900 L
 C-C_R           -1    9.19575200    0.41957700   -5.90849500 L
 O-O_R           -1   31.33045100    1.01099100    7.43225800 L
 C-C_R           -1   32.52835100    0.72109900    6.79290100 L
 C-C_R           -1   33.67255100    1.13154700    7.45152900 L
 H-H_            -1   33.60715100    1.57827500    8.28767500 L
 C-C_R           -1   34.90055100    0.88352100    6.88761600 L
 H-H_            -1   35.69175100    1.16149000    7.33520700 L
 C-C_R           -1   34.99135100    0.22915100    5.66180100 L
 H-H_            -1   35.84005100    0.05574800    5.27140000 L
 C-C_R           -1   33.83885100   -0.16551400    5.02317500 L
 H-H_            -1   33.90375000   -0.60442100    4.18327100 L
 C-C_R           -1   32.57825100    0.06118700    5.57151600 L
 C-C_3           -1   31.33045000   -0.42835700    4.91151900 L
 H-H_            -1   31.33045000   -1.43981600    4.92646600 L
 H-H_            -1   31.33045100   -0.19717800    3.97357600 L
 C-C_R           -1   30.13265100    0.72110000    6.79290100 L
 C-C_R           -1   28.98845100    1.13154900    7.45152900 L
 H-H_            -1   29.05385100    1.57827700    8.28767500 L
 C-C_R           -1   27.76045100    0.88352500    6.88761500 L
 H-H_            -1   26.96925100    1.16149400    7.33520600 L
 C-C_R           -1   27.66965100    0.22915500    5.66180000 L
 H-H_            -1   26.82095100    0.05575200    5.27139900 L
 C-C_R           -1   28.82215100   -0.16551200    5.02317500 L
 H-H_            -1   28.75725000   -0.60441800    4.18327100 L
 C-C_R           -1   30.08275100    0.06118900    5.57151500 L
 O-O_R           -1   31.33045200    1.19018000    1.69225400 L
 C-C_R           -1   32.52835200    0.90028800    1.05289800 L
 C-C_R           -1   33.67255200    1.31073700    1.71152500 L
 H-H_            -1   33.60715200    1.75746400    2.54767200 L
 C-C_R           -1   34.90055200    1.06271100    1.14761200 L
 H-H_            -1   35.69175200    1.34068000    1.59520300 L
 C-C_R           -1   34.99135100    0.40834100   -0.07820300 L
 H-H_            -1   35.84005100    0.23493700   -0.46860300 L
 C-C_R           -1   33.83885100    0.01367600   -0.71682800 L
 H-H_            -1   33.90375100   -0.42523100   -1.55673200 L
 C-C_R           -1   32.57825100    0.24037700   -0.16848800 L
 C-C_3           -1   31.33045100   -0.24916700   -0.82848500 L
 H-H_            -1   31.33045100   -1.26062600   -0.81353700 L
 H-H_            -1   31.33045100   -0.01798800   -1.76642800 L
 C-C_R           -1   30.13265200    0.90028900    1.05289700 L
 C-C_R           -1   28.98845200    1.31073900    1.71152500 L
 H-H_            -1   29.05385200    1.75746700    2.54767100 L
 C-C_R           -1   27.76045200    1.06271400    1.14761100 L
 H-H_            -1   26.96925200    1.34068400    1.59520200 L
 C-C_R           -1   27.66965100    0.40834400   -0.07820400 L
 H-H_            -1   26.82095100    0.23494200   -0.46860400 L
 C-C_R           -1   28.82215100    0.01367800   -0.71682900 L
 H-H_            -1   28.75725100   -0.42522900   -1.55673300 L
 C-C_R           -1   30.08275100    0.24037800   -0.16848800 L
 O-O_R           -1   31.33045200    1.36937000   -4.04775000 L
 C-C_R           -1   32.52835200    1.07947800   -4.68710600 L
 C-C_R           -1   33.67255200    1.48992600   -4.02847800 L
 H-H_            -1   33.60715300    1.93665400   -3.19233200 L
 C-C_R           -1   34.90055200    1.24190000   -4.59239200 L
 H-H_            -1   35.69175200    1.51986900   -4.14480000 L
 C-C_R           -1   34.99135200    0.58753000   -5.81820700 L
 H-H_            -1   35.84005200    0.41412700   -6.20860700 L
 C-C_R           -1   33.83885200    0.19286500   -6.45683200 L
 H-H_            -1   33.90375200   -0.24604100   -7.29673600 L
 C-C_R           -1   32.57825200    0.41956700   -5.90849200 L
 C-C_3           -1   31.33045200   -0.06997800   -6.56848800 L
 H-H_            -1   31.33045200   -1.08143700   -6.55354100 L
 H-H_            -1   31.33045200    0.16120100   -7.50643200 L
 C-C_R           -1   30.13265200    1.07947900   -4.68710600 L
 C-C_R           -1   28.98845200    1.48992800   -4.02847900 L
 H-H_            -1   29.05385300    1.93665600   -3.19233300 L
 C-C_R           -1   27.76045200    1.24190400   -4.59239300 L
 H-H_            -1   26.96925200    1.51987400   -4.14480100 L
 C-C_R           -1   27.66965200    0.58753400   -5.81820700 L
 H-H_            -1   26.82095200    0.41413100   -6.20860800 L
 C-C_R           -1   28.82215200    0.19286800   -6.45683300 L
 H-H_            -1   28.75725200   -0.24603900   -7.29673700 L
 C-C_R           -1   30.08275200    0.41956800   -5.90849200 L
 O-O_R           -1  -31.33054600    8.76833900    7.67441600 L
 C-C_R           -1  -30.13264600    8.47844700    7.03505900 L
 C-C_R           -1  -28.98844600    8.88879600    7.69368400 L
 H-H_            -1  -29.05384600    9.33552300    8.52983000 L
 C-C_R           -1  -27.76044600    8.64077000    7.12977100 L
 H-H_            -1  -26.96924600    8.91884000    7.57736500 L
 C-C_R           -1  -27.66964700    7.98640000    5.90395600 L
 H-H_            -1  -26.82094700    7.81299700    5.51355500 L
 C-C_R           -1  -28.82214700    7.59173500    5.26533000 L
 H-H_            -1  -28.75724700    7.15282800    4.42542600 L
 C-C_R           -1  -30.08274700    7.81843600    5.81367100 L
 C-C_3           -1  -31.33054700    7.32899200    5.15367700 L
 H-H_            -1  -31.33054700    6.31753300    5.16862400 L
 H-H_            -1  -31.33054700    7.56007100    4.21573100 L
 C-C_R           -1  -32.52834600    8.47844800    7.03505900 L
 C-C_R           -1  -33.67254600    8.88879800    7.69368300 L
 H-H_            -1  -33.60714600    9.33552600    8.52983000 L
 C-C_R           -1  -34.90054600    8.64077300    7.12977000 L
 H-H_            -1  -35.69174600    8.91874300    7.57736100 L
 C-C_R           -1  -34.99134700    7.98640300    5.90395500 L
 H-H_            -1  -35.84004700    7.81300100    5.51355400 L
 C-C_R           -1  -33.83884700    7.59173700    5.26532900 L
 H-H_            -1  -33.90374700    7.15283000    4.42542600 L
 C-C_R           -1  -32.57824700    7.81843700    5.81367000 L
 O-O_R           -1  -31.33054600    8.94752900    1.93441200 L
 C-C_R           -1  -30.13264600    8.65763700    1.29505500 L
 C-C_R           -1  -28.98844600    9.06798500    1.95368000 L
 H-H_            -1  -29.05384500    9.51471300    2.78982600 L
 C-C_R           -1  -27.76044600    8.81995900    1.38976700 L
 H-H_            -1  -26.96924600    9.09802900    1.83736100 L
 C-C_R           -1  -27.66964600    8.16558900    0.16395200 L
 H-H_            -1  -26.82094600    7.99218700   -0.22644900 L
 C-C_R           -1  -28.82214600    7.77092400   -0.47467400 L
 H-H_            -1  -28.75724600    7.33201800   -1.31457800 L
 C-C_R           -1  -30.08274600    7.99762600    0.07366700 L
 C-C_3           -1  -31.33054600    7.50818100   -0.58632700 L
 H-H_            -1  -31.33054700    6.49672200   -0.57137900 L
 H-H_            -1  -31.33054600    7.73926000   -1.52427300 L
 C-C_R           -1  -32.52834600    8.65763800    1.29505500 L
 C-C_R           -1  -33.67254600    9.06798700    1.95368000 L
 H-H_            -1  -33.60714500    9.51471500    2.78982600 L
 C-C_R           -1  -34.90054600    8.81996300    1.38976600 L
 H-H_            -1  -35.69174600    9.09793300    1.83735700 L
 C-C_R           -1  -34.99134600    8.16559300    0.16395100 L
 H-H_            -1  -35.84004600    7.99219000   -0.22645000 L
 C-C_R           -1  -33.83884600    7.77092700   -0.47467400 L
 H-H_            -1  -33.90374600    7.33202000   -1.31457800 L
 C-C_R           -1  -32.57824600    7.99762700    0.07366700 L
 O-O_R           -1  -31.33054500    9.12671800   -3.80559200 L
 C-C_R           -1  -30.13264500    8.83682600   -4.44494800 L
 C-C_R           -1  -28.98844500    9.24717500   -3.78632400 L
 H-H_            -1  -29.05384500    9.69390300   -2.95017700 L
 C-C_R           -1  -27.76044500    8.99914900   -4.35023700 L
 H-H_            -1  -26.96924500    9.27721900   -3.90264200 L
 C-C_R           -1  -27.66964500    8.34477900   -5.57605200 L
 H-H_            -1  -26.82094500    8.17137600   -5.96645200 L
 C-C_R           -1  -28.82214500    7.95011400   -6.21467700 L
 H-H_            -1  -28.75724500    7.51120700   -7.05458100 L
 C-C_R           -1  -30.08274500    8.17681500   -5.66633700 L
 C-C_3           -1  -31.33054500    7.68737100   -6.32633000 L
 H-H_            -1  -31.33054600    6.67591200   -6.31138300 L
 H-H_            -1  -31.33054500    7.91845000   -7.26427700 L
 C-C_R           -1  -32.52834500    8.83682700   -4.44494900 L
 C-C_R           -1  -33.67254500    9.24717700   -3.78632400 L
 H-H_            -1  -33.60714500    9.69390500   -2.95017800 L
 C-C_R           -1  -34.90054500    8.99915200   -4.35023800 L
 H-H_            -1  -35.69174500    9.27712200   -3.90264700 L
 C-C_R           -1  -34.99134500    8.34478200   -5.57605300 L
 H-H_            -1  -35.84004500    8.17138000   -5.96645300 L
 C-C_R           -1  -33.83884500    7.95011600   -6.21467800 L
 H-H_            -1  -33.90374500    7.51121000   -7.05458200 L
 C-C_R           -1  -32.57824500    8.17681600   -5.66633700 L
 O-O_R           -1  -10.44354600    8.76833000    7.67441800 L
 C-C_R           -1   -9.24564600    8.47843800    7.03506200 L
 C-C_R           -1   -8.10144600    8.88878600    7.69368700 L
 H-H_            -1   -8.16684600    9.33551400    8.52983300 L
 C-C_R           -1   -6.87344600    8.64086100    7.12977600 L
 H-H_            -1   -6.08224600    8.91883000    7.57736800 L
 C-C_R           -1   -6.78264700    7.98649000    5.90396100 L
 H-H_            -1   -5.93394700    7.81308700    5.51356100 L
 C-C_R           -1   -7.93514700    7.59172500    5.26533300 L
 H-H_            -1   -7.87024700    7.15281900    4.42542900 L
 C-C_R           -1   -9.19574700    7.81842700    5.81367300 L
 C-C_3           -1  -10.44354700    7.32898300    5.15368000 L
 H-H_            -1  -10.44354700    6.31752400    5.16862700 L
 H-H_            -1  -10.44354700    7.56006100    4.21573300 L
 C-C_R           -1  -11.64134600    8.47843900    7.03506100 L
 C-C_R           -1  -12.78554600    8.88878900    7.69368600 L
 H-H_            -1  -12.72014600    9.33551600    8.52983200 L
 C-C_R           -1  -14.01354600    8.64076400    7.12977200 L
 H-H_            -1  -14.80474600    8.91873400    7.57736300 L
 C-C_R           -1  -14.10434700    7.98639400    5.90395700 L
 H-H_            -1  -14.95304700    7.81299100    5.51355700 L
 C-C_R           -1  -12.95184700    7.59172800    5.26533200 L
 H-H_            -1  -13.01674700    7.15282100    4.42542800 L
 C-C_R           -1  -11.69124700    7.81842800    5.81367300 L
 O-O_R           -1  -10.44354600    8.94752000    1.93441500 L
 C-C_R           -1   -9.24564600    8.65762700    1.29505800 L
 C-C_R           -1   -8.10144600    9.06797600    1.95368300 L
 H-H_            -1   -8.16684500    9.51470400    2.78982900 L
 C-C_R           -1   -6.87344600    8.82005000    1.38977200 L
 H-H_            -1   -6.08224600    9.09801900    1.83736400 L
 C-C_R           -1   -6.78264600    8.16568000    0.16395800 L
 H-H_            -1   -5.93394600    7.99227700   -0.22644300 L
 C-C_R           -1   -7.93514600    7.77091500   -0.47467100 L
 H-H_            -1   -7.87024600    7.33200800   -1.31457500 L
 C-C_R           -1   -9.19574600    7.99761600    0.07366900 L
 C-C_3           -1  -10.44354600    7.50817200   -0.58632400 L
 H-H_            -1  -10.44354700    6.49671300   -0.57137700 L
 H-H_            -1  -10.44354600    7.73925100   -1.52427100 L
 C-C_R           -1  -11.64134600    8.65762900    1.29505800 L
 C-C_R           -1  -12.78554600    9.06797800    1.95368200 L
 H-H_            -1  -12.72014500    9.51470600    2.78982800 L
 C-C_R           -1  -14.01354600    8.81995400    1.38976800 L
 H-H_            -1  -14.80474600    9.09792300    1.83736000 L
 C-C_R           -1  -14.10434600    8.16558400    0.16395400 L
 H-H_            -1  -14.95304600    7.99218100   -0.22644700 L
 C-C_R           -1  -12.95184600    7.77091700   -0.47467200 L
 H-H_            -1  -13.01674600    7.33201100   -1.31457600 L
 C-C_R           -1  -11.69124600    7.99761800    0.07366900 L
 O-O_R           -1  -10.44354500    9.12670900   -3.80558900 L
 C-C_R           -1   -9.24564500    8.83681700   -4.44494600 L
 C-C_R           -1   -8.10144500    9.24716600   -3.78632100 L
 H-H_            -1   -8.16684500    9.69389300   -2.95017500 L
 C-C_R           -1   -6.87344500    8.99924000   -4.35023100 L
 H-H_            -1   -6.08224500    9.27720900   -3.90264000 L
 C-C_R           -1   -6.78264500    8.34486900   -5.57604600 L
 H-H_            -1   -5.93394500    8.17146600   -5.96644700 L
 C-C_R           -1   -7.93514500    7.95010500   -6.21467500 L
 H-H_            -1   -7.87024500    7.51119800   -7.05457900 L
 C-C_R           -1   -9.19574500    8.17680600   -5.66633400 L
 C-C_3           -1  -10.44354500    7.68736200   -6.32632800 L
 H-H_            -1  -10.44354600    6.67590300   -6.31138100 L
 H-H_            -1  -10.44354500    7.91844100   -7.26427400 L
 C-C_R           -1  -11.64134500    8.83681800   -4.44494600 L
 C-C_R           -1  -12.78554500    9.24716800   -3.78632200 L
 H-H_            -1  -12.72014500    9.69389600   -2.95017500 L
 C-C_R           -1  -14.01354500    8.99914300   -4.35023500 L
 H-H_            -1  -14.80474500    9.27711300   -3.90264400 L
 C-C_R           -1  -14.10434500    8.34477300   -5.57605000 L
 H-H_            -1  -14.95304500    8.17137100   -5.96645100 L
 C-C_R           -1  -12.95184500    7.95010700   -6.21467500 L
 H-H_            -1  -13.01674500    7.51120000   -7.05457900 L
 C-C_R           -1  -11.69124500    8.17680700   -5.66633500 L
 O-O_R           -1   10.44345400    8.76832100    7.67442100 L
 C-C_R           -1   11.64135400    8.47842900    7.03506400 L
 C-C_R           -1   12.78555400    8.88887700    7.69369200 L
 H-H_            -1   12.72015400    9.33560500    8.52983800 L
 C-C_R           -1   14.01355400    8.64085100    7.12977900 L
 H-H_            -1   14.80475400    8.91882000    7.57737000 L
 C-C_R           -1   14.10435300    7.98648100    5.90396400 L
 H-H_            -1   14.95305300    7.81307800    5.51356300 L
 C-C_R           -1   12.95185300    7.59181600    5.26533800 L
 H-H_            -1   13.01675300    7.15291000    4.42543400 L
 C-C_R           -1   11.69125300    7.81851800    5.81367900 L
 C-C_3           -1   10.44345300    7.32897300    5.15368200 L
 H-H_            -1   10.44345300    6.31751500    5.16862900 L
 H-H_            -1   10.44345300    7.56015200    4.21573900 L
 C-C_R           -1    9.24565400    8.47843000    7.03506400 L
 C-C_R           -1    8.10145400    8.88887900    7.69369200 L
 H-H_            -1    8.16685400    9.33560700    8.52983800 L
 C-C_R           -1    6.87345400    8.64085500    7.12977800 L
 H-H_            -1    6.08225400    8.91882500    7.57736900 L
 C-C_R           -1    6.78265300    7.98648500    5.90396300 L
 H-H_            -1    5.93395300    7.81308200    5.51356200 L
 C-C_R           -1    7.93515300    7.59181900    5.26533800 L
 H-H_            -1    7.87025300    7.15291200    4.42543400 L
 C-C_R           -1    9.19575300    7.81851900    5.81367800 L
 O-O_R           -1   10.44345400    8.94751100    1.93441700 L
 C-C_R           -1   11.64135400    8.65761800    1.29506100 L
 C-C_R           -1   12.78555400    9.06806700    1.95368800 L
 H-H_            -1   12.72015500    9.51479500    2.78983500 L
 C-C_R           -1   14.01355400    8.82004100    1.38977500 L
 H-H_            -1   14.80475400    9.09801000    1.83736600 L
 C-C_R           -1   14.10435400    8.16567100    0.16396000 L
 H-H_            -1   14.95305400    7.99226700   -0.22644000 L
 C-C_R           -1   12.95185400    7.77100600   -0.47466500 L
 H-H_            -1   13.01675400    7.33209900   -1.31456900 L
 C-C_R           -1   11.69125400    7.99770700    0.07367500 L
 C-C_3           -1   10.44345400    7.50816300   -0.58632200 L
 H-H_            -1   10.44345300    6.49670400   -0.57137400 L
 H-H_            -1   10.44345400    7.73934200   -1.52426500 L
 C-C_R           -1    9.24565400    8.65761900    1.29506000 L
 C-C_R           -1    8.10145400    9.06806900    1.95368800 L
 H-H_            -1    8.16685500    9.51479700    2.78983400 L
 C-C_R           -1    6.87345400    8.82004400    1.38977400 L
 H-H_            -1    6.08225400    9.09801400    1.83736500 L
 C-C_R           -1    6.78265400    8.16567400    0.16395900 L
 H-H_            -1    5.93395400    7.99227200   -0.22644200 L
 C-C_R           -1    7.93515400    7.77100800   -0.47466600 L
 H-H_            -1    7.87025400    7.33210200   -1.31457000 L
 C-C_R           -1    9.19575400    7.99770800    0.07367500 L
 O-O_R           -1   10.44345500    9.12670000   -3.80558700 L
 C-C_R           -1   11.64135500    8.83680800   -4.44494300 L
 C-C_R           -1   12.78555500    9.24725600   -3.78631500 L
 H-H_            -1   12.72015500    9.69398400   -2.95016900 L
 C-C_R           -1   14.01355500    8.99923100   -4.35022900 L
 H-H_            -1   14.80475500    9.27720000   -3.90263700 L
 C-C_R           -1   14.10435500    8.34486000   -5.57604400 L
 H-H_            -1   14.95305500    8.17145700   -5.96644400 L
 C-C_R           -1   12.95185500    7.95019500   -6.21466900 L
 H-H_            -1   13.01675500    7.51128900   -7.05457300 L
 C-C_R           -1   11.69125500    8.17689700   -5.66632900 L
 C-C_3           -1   10.44345500    7.68735300   -6.32632500 L
 H-H_            -1   10.44345400    6.67589400   -6.31137800 L
 H-H_            -1   10.44345500    7.91853100   -7.26426900 L
 C-C_R           -1    9.24565500    8.83680900   -4.44494300 L
 C-C_R           -1    8.10145500    9.24725900   -3.78631600 L
 H-H_            -1    8.16685500    9.69398600   -2.95017000 L
 C-C_R           -1    6.87345500    8.99923400   -4.35023000 L
 H-H_            -1    6.08225500    9.27720400   -3.90263800 L
 C-C_R           -1    6.78265500    8.34486400   -5.57604400 L
 H-H_            -1    5.93395500    8.17146100   -5.96644500 L
 C-C_R           -1    7.93515500    7.95019800   -6.21467000 L
 H-H_            -1    7.87025500    7.51129100   -7.05457400 L
 C-C_R           -1    9.19575500    8.17689800   -5.66632900 L
 O-O_R           -1   31.33045400    8.76831200    7.67442300 L
 C-C_R           -1   32.52835400    8.47842000    7.03506700 L
 C-C_R           -1   33.67255400    8.88886800    7.69369500 L
 H-H_            -1   33.60715400    9.33559600    8.52984100 L
 C-C_R           -1   34.90055400    8.64084200    7.12978100 L
 H-H_            -1   35.69175400    8.91881100    7.57737300 L
 C-C_R           -1   34.99135300    7.98647200    5.90396600 L
 H-H_            -1   35.84005300    7.81306900    5.51356600 L
 C-C_R           -1   33.83885300    7.59180700    5.26534100 L
 H-H_            -1   33.90375300    7.15290000    4.42543700 L
 C-C_R           -1   32.57825300    7.81850800    5.81368100 L
 C-C_3           -1   31.33045300    7.32896400    5.15368500 L
 H-H_            -1   31.33045300    6.31750500    5.16863200 L
 H-H_            -1   31.33045300    7.56014300    4.21574100 L
 C-C_R           -1   30.13265400    8.47842100    7.03506700 L
 C-C_R           -1   28.98845400    8.88887000    7.69369400 L
 H-H_            -1   29.05385400    9.33559800    8.52984000 L
 C-C_R           -1   27.76045400    8.64084600    7.12978000 L
 H-H_            -1   26.96925400    8.91881500    7.57737200 L
 C-C_R           -1   27.66965300    7.98647600    5.90396600 L
 H-H_            -1   26.82095300    7.81307300    5.51356500 L
 C-C_R           -1   28.82215300    7.59180900    5.26534000 L
 H-H_            -1   28.75725300    7.15290300    4.42543600 L
 C-C_R           -1   30.08275300    7.81851000    5.81368100 L
 O-O_R           -1   31.33045400    8.94750100    1.93442000 L
 C-C_R           -1   32.52835400    8.65760900    1.29506300 L
 C-C_R           -1   33.67255400    9.06805800    1.95369100 L
 H-H_            -1   33.60715500    9.51478500    2.78983700 L
 C-C_R           -1   34.90055400    8.82003200    1.38977800 L
 H-H_            -1   35.69175400    9.09800100    1.83736900 L
 C-C_R           -1   34.99135400    8.16566200    0.16396300 L
 H-H_            -1   35.84005400    7.99225800   -0.22643800 L
 C-C_R           -1   33.83885400    7.77099700   -0.47466300 L
 H-H_            -1   33.90375400    7.33209000   -1.31456700 L
 C-C_R           -1   32.57825400    7.99769800    0.07367800 L
 C-C_3           -1   31.33045400    7.50815400   -0.58631900 L
 H-H_            -1   31.33045300    6.49669500   -0.57137200 L
 H-H_            -1   31.33045400    7.73933300   -1.52426200 L
 C-C_R           -1   30.13265400    8.65761000    1.29506300 L
 C-C_R           -1   28.98845400    9.06806000    1.95369000 L
 H-H_            -1   29.05385500    9.51478800    2.78983700 L
 C-C_R           -1   27.76045400    8.82003500    1.38977700 L
 H-H_            -1   26.96925400    9.09800500    1.83736800 L
 C-C_R           -1   27.66965400    8.16566500    0.16396200 L
 H-H_            -1   26.82095400    7.99226300   -0.22643900 L
 C-C_R           -1   28.82215400    7.77099900   -0.47466400 L
 H-H_            -1   28.75725400    7.33209200   -1.31456700 L
 C-C_R           -1   30.08275400    7.99769900    0.07367700 L
 O-O_R           -1   31.33045500    9.12669100   -3.80558400 L
 C-C_R           -1   32.52835500    8.83679900   -4.44494100 L
 C-C_R           -1   33.67255500    9.24724700   -3.78631300 L
 H-H_            -1   33.60715500    9.69397500   -2.95016700 L
 C-C_R           -1   34.90055500    8.99922100   -4.35022600 L
 H-H_            -1   35.69175500    9.27719000   -3.90263500 L
 C-C_R           -1   34.99135500    8.34485100   -5.57604100 L
 H-H_            -1   35.84005500    8.17144800   -5.96644200 L
 C-C_R           -1   33.83885500    7.95018600   -6.21466700 L
 H-H_            -1   33.90375500    7.51128000   -7.05457100 L
 C-C_R           -1   32.57825500    8.17688800   -5.66632600 L
 C-C_3           -1   31.33045500    7.68734300   -6.32632300 L
 H-H_            -1   31.33045400    6.67588400   -6.31137500 L
 H-H_            -1   31.33045500    7.91852200   -7.26426600 L
 C-C_R           -1   30.13265500    8.83680000   -4.44494100 L
 C-C_R           -1   28.98845500    9.24724900   -3.78631300 L
 H-H_            -1   29.05385500    9.69397700   -2.95016700 L
 C-C_R           -1   27.76045500    8.99922500   -4.35022700 L
 H-H_            -1   26.96925500    9.27719500   -3.90263600 L
 C-C_R           -1   27.66965500    8.34485500   -5.57604200 L
 H-H_            -1   26.82095500    8.17145200   -5.96644300 L
 C-C_R           -1   28.82215500    7.95018900   -6.21466700 L
 H-H_            -1   28.75725500    7.51128200   -7.05457100 L
 C-C_R           -1   30.08275500    8.17688900   -5.66632600 L
 S-S_R            0    0.00072000   -1.88910100    4.59120900 H
 N-N_R            0   -0.00043900   -0.14486800    2.04111300 H
