# Supplementary material for: Boosting organic phosphorescence in adaptive host-guest materials by hyperconjugation
Source: Nat Commun. 2024 Apr 30;15:3660. doi: 10.1038/s41467-024-47992-0 (PMC11061117; doi:10.1038/s41467-024-47992-0)
Supplement: Supplementary file 4 — Source Data [file 41467_2024_47992_MOESM4_ESM.zip › 3_PXT-S0.gjf]

%nprocshared=14
%mem=30GB
# opt
oniom(td=(triplets,nstates=5,
root=1)/b3lyp/def2svp/em=gd3bj:uff)=embedcharge

1023900

0 1 0 1 0 1
 S-S_R           -1   33.76103800   -8.84377600   -6.85936700 L
 O-O_R           -1   33.68055800  -10.43335200   -9.45376300 L
 C-C_R           -1   32.78359600  -10.83299300   -8.47691100 L
 C-C_R           -1   31.71539000  -10.59063900   -6.34130300 L
 H-H_            -1   31.66600500  -10.19010200   -5.50312200 L
 C-C_R           -1   35.14006700   -9.32314500   -7.85606400 L
 C-C_R           -1   30.91152600  -12.22417000   -7.90967100 L
 H-H_            -1   30.30708000  -12.89479700   -8.13506400 L
 C-C_R           -1   32.69550800  -10.18735200   -7.23788200 L
 C-C_R           -1   30.80703900  -11.58261900   -6.68103300 L
 H-H_            -1   30.13061800  -11.81822200   -6.08757800 L
 C-C_R           -1   37.51108600   -9.30728000   -8.29566400 L
 H-H_            -1   38.37566400   -9.06395600   -8.05129700 L
 C-C_R           -1   36.44376100   -8.99027500   -7.47818000 L
 H-H_            -1   36.59257000   -8.55167900   -6.67188900 L
 C-C_R           -1   31.90595300  -11.86825200   -8.79749900 L
 H-H_            -1   31.99266700  -12.31821300   -9.60668900 L
 C-C_R           -1   37.28919600   -9.98914000   -9.47905600 L
 H-H_            -1   38.00789300  -10.19417700  -10.03154100 L
 C-C_R           -1   34.94476400  -10.04413600   -9.03441700 L
 C-C_R           -1   36.00601000  -10.37192200   -9.85453300 L
 H-H_            -1   35.86488100  -10.84152700  -10.64516600 L
 S-S_R           -1   13.35299100   -8.88748200   -6.84297400 L
 O-O_R           -1   13.27251100  -10.47705800   -9.43737000 L
 C-C_R           -1   12.37554900  -10.87669900   -8.46051800 L
 C-C_R           -1   11.30734300  -10.63434500   -6.32490900 L
 H-H_            -1   11.25795800  -10.23380800   -5.48672800 L
 C-C_R           -1   14.73202100   -9.36685000   -7.83967000 L
 C-C_R           -1   10.50347900  -12.26787600   -7.89327800 L
 H-H_            -1    9.89903300  -12.93850300   -8.11867100 L
 C-C_R           -1   12.28746200  -10.23105700   -7.22148900 L
 C-C_R           -1   10.39899200  -11.62632500   -6.66464000 L
 H-H_            -1    9.72257200  -11.86192700   -6.07118500 L
 C-C_R           -1   17.10304000   -9.35098600   -8.27927000 L
 H-H_            -1   17.96761700   -9.10766100   -8.03490400 L
 C-C_R           -1   16.03571500   -9.03398100   -7.46178600 L
 H-H_            -1   16.18452400   -8.59538500   -6.65549500 L
 C-C_R           -1   11.49790700  -11.91195700   -8.78110600 L
 H-H_            -1   11.58462000  -12.36191800   -9.59029600 L
 C-C_R           -1   16.88114900  -10.03284600   -9.46266300 L
 H-H_            -1   17.59984600  -10.23788200  -10.01514800 L
 C-C_R           -1   14.53671800  -10.08784100   -9.01802300 L
 C-C_R           -1   15.59796400  -10.41562700   -9.83814000 L
 H-H_            -1   15.45683400  -10.88523200  -10.62877200 L
 S-S_R           -1   -7.05505500   -8.93118700   -6.82658100 L
 O-O_R           -1   -7.13553600  -10.52076300   -9.42097600 L
 C-C_R           -1   -8.03249700  -10.92040500   -8.44412400 L
 C-C_R           -1   -9.10070400  -10.67805000   -6.30851600 L
 H-H_            -1   -9.15008800  -10.27751400   -5.47033500 L
 C-C_R           -1   -5.67602600   -9.41055600   -7.82327700 L
 C-C_R           -1   -9.90456700  -12.31158100   -7.87688500 L
 H-H_            -1  -10.50901400  -12.98220800   -8.10227800 L
 C-C_R           -1   -8.12058500  -10.27476300   -7.20509600 L
 C-C_R           -1  -10.00905500  -11.67003100   -6.64824600 L
 H-H_            -1  -10.68547500  -11.90563300   -6.05479200 L
 C-C_R           -1   -3.30500700   -9.39469200   -8.26287700 L
 H-H_            -1   -2.44042900   -9.15136700   -8.01851100 L
 C-C_R           -1   -4.37233200   -9.07768600   -7.44539300 L
 H-H_            -1   -4.22352300   -8.63909100   -6.63910200 L
 C-C_R           -1   -8.91014000  -11.95566300   -8.76471300 L
 H-H_            -1   -8.82342600  -12.40562400   -9.57390300 L
 C-C_R           -1   -3.52689800  -10.07655200   -9.44627000 L
 H-H_            -1   -2.80820100  -10.28158800   -9.99875400 L
 C-C_R           -1   -5.87132900  -10.13154700   -9.00163000 L
 C-C_R           -1   -4.81008300  -10.45933300   -9.82174600 L
 H-H_            -1   -4.95121300  -10.92893800  -10.61237900 L
 S-S_R           -1  -27.46310200   -8.97489300   -6.81018700 L
 O-O_R           -1  -27.54358200  -10.56446900   -9.40458300 L
 C-C_R           -1  -28.44054400  -10.96411000   -8.42773100 L
 C-C_R           -1  -29.50875000  -10.72175600   -6.29212300 L
 H-H_            -1  -29.55813500  -10.32121900   -5.45394200 L
 C-C_R           -1  -26.08407300   -9.45426200   -7.80688400 L
 C-C_R           -1  -30.31261400  -12.35528700   -7.86049100 L
 H-H_            -1  -30.91706000  -13.02591400   -8.08588400 L
 C-C_R           -1  -28.52863200  -10.31846900   -7.18870200 L
 C-C_R           -1  -30.41710100  -11.71373600   -6.63185300 L
 H-H_            -1  -31.09352200  -11.94933900   -6.03839800 L
 C-C_R           -1  -23.71305300   -9.43839700   -8.24648400 L
 H-H_            -1  -22.84847600   -9.19507300   -8.00211700 L
 C-C_R           -1  -24.78037800   -9.12139200   -7.42900000 L
 H-H_            -1  -24.63157000   -8.68279600   -6.62270900 L
 C-C_R           -1  -29.31818700  -11.99936900   -8.74831900 L
 H-H_            -1  -29.23147300  -12.44933000   -9.55750900 L
 C-C_R           -1  -23.93494400  -10.12025700   -9.42987600 L
 H-H_            -1  -23.21624700  -10.32529400   -9.98236100 L
 C-C_R           -1  -26.27937600  -10.17525300   -8.98523700 L
 C-C_R           -1  -25.21813000  -10.50303900   -9.80535300 L
 H-H_            -1  -25.35925900  -10.97264400  -10.59598600 L
 S-S_R           -1   33.74442000   -1.15470000   -7.04768600 L
 O-O_R           -1   33.66394000   -2.74427600   -9.64208200 L
 C-C_R           -1   32.76697800   -3.14391700   -8.66523000 L
 C-C_R           -1   31.69877100   -2.90156300   -6.52962200 L
 H-H_            -1   31.64938700   -2.50102600   -5.69144100 L
 C-C_R           -1   35.12344900   -1.63406800   -8.04438300 L
 C-C_R           -1   30.89490800   -4.53509400   -8.09799000 L
 H-H_            -1   30.29046100   -5.20572100   -8.32338300 L
 C-C_R           -1   32.67889000   -2.49827500   -7.42620100 L
 C-C_R           -1   30.79042100   -3.89354300   -6.86935200 L
 H-H_            -1   30.11400000   -4.12914500   -6.27589700 L
 C-C_R           -1   37.49446800   -1.61820400   -8.48398300 L
 H-H_            -1   38.35904600   -1.37487900   -8.23961700 L
 C-C_R           -1   36.42714300   -1.30119900   -7.66649900 L
 H-H_            -1   36.57595200   -0.86260300   -6.86020800 L
 C-C_R           -1   31.88933500   -4.17917500   -8.98581800 L
 H-H_            -1   31.97604900   -4.62913700   -9.79500800 L
 C-C_R           -1   37.27257700   -2.30006400   -9.66737500 L
 H-H_            -1   37.99127500   -2.50510000  -10.21986000 L
 C-C_R           -1   34.92814600   -2.35505900   -9.22273600 L
 C-C_R           -1   35.98939200   -2.68284600  -10.04285200 L
 H-H_            -1   35.84826200   -3.15245000  -10.83348500 L
 S-S_R           -1   13.33637300   -1.19840500   -7.03129300 L
 O-O_R           -1   13.25589300   -2.78798200   -9.62568900 L
 C-C_R           -1   12.35893100   -3.18762300   -8.64883700 L
 C-C_R           -1   11.29072500   -2.94526800   -6.51322800 L
 H-H_            -1   11.24134000   -2.54473200   -5.67504700 L
 C-C_R           -1   14.71540300   -1.67777400   -8.02799000 L
 C-C_R           -1   10.48686100   -4.57879900   -8.08159700 L
 H-H_            -1    9.88241500   -5.24942600   -8.30699000 L
 C-C_R           -1   12.27084400   -2.54198100   -7.40980800 L
 C-C_R           -1   10.38237400   -3.93724900   -6.85295900 L
 H-H_            -1    9.70595400   -4.17285100   -6.25950400 L
 C-C_R           -1   17.08642200   -1.66191000   -8.46759000 L
 H-H_            -1   17.95099900   -1.41858500   -8.22322300 L
 C-C_R           -1   16.01909700   -1.34490400   -7.65010500 L
 H-H_            -1   16.16790500   -0.90630900   -6.84381500 L
 C-C_R           -1   11.48128800   -4.22288100   -8.96942500 L
 H-H_            -1   11.56800200   -4.67284200   -9.77861500 L
 C-C_R           -1   16.86453100   -2.34377000   -9.65098200 L
 H-H_            -1   17.58322800   -2.54880600  -10.20346700 L
 C-C_R           -1   14.52010000   -2.39876500   -9.20634200 L
 C-C_R           -1   15.58134600   -2.72655100  -10.02645900 L
 H-H_            -1   15.44021600   -3.19615600  -10.81709100 L
 S-S_R           -1   -7.07167400   -1.24211100   -7.01490000 L
 O-O_R           -1   -7.15215400   -2.83168700   -9.60929600 L
 C-C_R           -1   -8.04911500   -3.23132800   -8.63244400 L
 C-C_R           -1   -9.11732200   -2.98897400   -6.49683500 L
 H-H_            -1   -9.16670600   -2.58843700   -5.65865400 L
 C-C_R           -1   -5.69264400   -1.72148000   -8.01159600 L
 C-C_R           -1   -9.92118500   -4.62250500   -8.06520400 L
 H-H_            -1  -10.52563200   -5.29313200   -8.29059700 L
 C-C_R           -1   -8.13720300   -2.58568700   -7.39341500 L
 C-C_R           -1  -10.02567300   -3.98095400   -6.83656600 L
 H-H_            -1  -10.70209300   -4.21655700   -6.24311100 L
 C-C_R           -1   -3.32162500   -1.70561500   -8.45119600 L
 H-H_            -1   -2.45704700   -1.46229100   -8.20683000 L
 C-C_R           -1   -4.38895000   -1.38861000   -7.63371200 L
 H-H_            -1   -4.24014100   -0.95001500   -6.82742100 L
 C-C_R           -1   -8.92675800   -4.26658700   -8.95303200 L
 H-H_            -1   -8.84004400   -4.71654800   -9.76222200 L
 C-C_R           -1   -3.54351600   -2.38747500   -9.63458900 L
 H-H_            -1   -2.82481900   -2.59251200  -10.18707400 L
 C-C_R           -1   -5.88794700   -2.44247100   -9.18994900 L
 C-C_R           -1   -4.82670100   -2.77025700  -10.01006600 L
 H-H_            -1   -4.96783100   -3.23986200  -10.80069800 L
 S-S_R           -1  -27.47972000   -1.28581700   -6.99850600 L
 O-O_R           -1  -27.56020000   -2.87539300   -9.59290200 L
 C-C_R           -1  -28.45716200   -3.27503400   -8.61605000 L
 C-C_R           -1  -29.52536800   -3.03268000   -6.48044200 L
 H-H_            -1  -29.57475300   -2.63214300   -5.64226100 L
 C-C_R           -1  -26.10069100   -1.76518500   -7.99520300 L
 C-C_R           -1  -30.32923200   -4.66621100   -8.04881000 L
 H-H_            -1  -30.93367800   -5.33683800   -8.27420300 L
 C-C_R           -1  -28.54525000   -2.62939200   -7.37702100 L
 C-C_R           -1  -30.43371900   -4.02466000   -6.82017200 L
 H-H_            -1  -31.11014000   -4.26026200   -6.22671700 L
 C-C_R           -1  -23.72967200   -1.74932100   -8.43480300 L
 H-H_            -1  -22.86509400   -1.50599600   -8.19043700 L
 C-C_R           -1  -24.79699700   -1.43231600   -7.61731900 L
 H-H_            -1  -24.64818800   -0.99372000   -6.81102800 L
 C-C_R           -1  -29.33480500   -4.31029200   -8.93663800 L
 H-H_            -1  -29.24809100   -4.76025300   -9.74582800 L
 C-C_R           -1  -23.95156200   -2.43118100   -9.61819500 L
 H-H_            -1  -23.23286500   -2.63621700  -10.17068000 L
 C-C_R           -1  -26.29599400   -2.48617600   -9.17355600 L
 C-C_R           -1  -25.23474800   -2.81396200   -9.99367200 L
 H-H_            -1  -25.37587700   -3.28356700  -10.78430500 L
 S-S_R           -1   33.72780200    6.53437700   -7.23600600 L
 O-O_R           -1   33.64732200    4.94480000   -9.83040100 L
 C-C_R           -1   32.75036000    4.54515900   -8.85354900 L
 C-C_R           -1   31.68215300    4.78751400   -6.71794100 L
 H-H_            -1   31.63276900    5.18805000   -5.87976000 L
 C-C_R           -1   35.10683100    6.05500800   -8.23270200 L
 C-C_R           -1   30.87829000    3.15398300   -8.28630900 L
 H-H_            -1   30.27384300    2.48335500   -8.51170200 L
 C-C_R           -1   32.66227200    5.19080100   -7.61452100 L
 C-C_R           -1   30.77380300    3.79553300   -7.05767100 L
 H-H_            -1   30.09738200    3.55993100   -6.46421700 L
 C-C_R           -1   37.47785000    6.07087200   -8.67230200 L
 H-H_            -1   38.34242800    6.31419700   -8.42793600 L
 C-C_R           -1   36.41052500    6.38787700   -7.85481800 L
 H-H_            -1   36.55933400    6.82647300   -7.04852700 L
 C-C_R           -1   31.87271700    3.50990100   -9.17413700 L
 H-H_            -1   31.95943100    3.05994000   -9.98332800 L
 C-C_R           -1   37.25595900    5.38901200   -9.85569500 L
 H-H_            -1   37.97465600    5.18397600  -10.40817900 L
 C-C_R           -1   34.91152800    5.33401700   -9.41105500 L
 C-C_R           -1   35.97277400    5.00623100  -10.23117100 L
 H-H_            -1   35.83164400    4.53662600  -11.02180400 L
 S-S_R           -1   13.31975500    6.49067100   -7.21961200 L
 O-O_R           -1   13.23927500    4.90109500   -9.81400800 L
 C-C_R           -1   12.34231300    4.50145400   -8.83715600 L
 C-C_R           -1   11.27410700    4.74380800   -6.70154800 L
 H-H_            -1   11.22472200    5.14434500   -5.86336600 L
 C-C_R           -1   14.69878500    6.01130200   -8.21630900 L
 C-C_R           -1   10.47024300    3.11027700   -8.26991600 L
 H-H_            -1    9.86579700    2.43965000   -8.49530900 L
 C-C_R           -1   12.25422500    5.14709500   -7.59812700 L
 C-C_R           -1   10.36575600    3.75182800   -7.04127800 L
 H-H_            -1    9.68933500    3.51622500   -6.44782300 L
 C-C_R           -1   17.06980400    6.02716700   -8.65590900 L
 H-H_            -1   17.93438100    6.27049100   -8.41154200 L
 C-C_R           -1   16.00247900    6.34417200   -7.83842400 L
 H-H_            -1   16.15128700    6.78276700   -7.03213400 L
 C-C_R           -1   11.46467000    3.46619500   -9.15774400 L
 H-H_            -1   11.55138400    3.01623400   -9.96693400 L
 C-C_R           -1   16.84791300    5.34530600   -9.83930100 L
 H-H_            -1   17.56661000    5.14027000  -10.39178600 L
 C-C_R           -1   14.50348200    5.29031100   -9.39466100 L
 C-C_R           -1   15.56472700    4.96252500  -10.21477800 L
 H-H_            -1   15.42359800    4.49292000  -11.00541100 L
 S-S_R           -1   -7.08829200    6.44696500   -7.20321900 L
 O-O_R           -1   -7.16877200    4.85738900   -9.79761500 L
 C-C_R           -1   -8.06573400    4.45774800   -8.82076300 L
 C-C_R           -1   -9.13394000    4.70010200   -6.68515400 L
 H-H_            -1   -9.18332400    5.10063900   -5.84697300 L
 C-C_R           -1   -5.70926200    5.96759700   -8.19991500 L
 C-C_R           -1   -9.93780300    3.06657100   -8.25352300 L
 H-H_            -1  -10.54225000    2.39594400   -8.47891600 L
 C-C_R           -1   -8.15382100    5.10339000   -7.58173400 L
 C-C_R           -1  -10.04229100    3.70812200   -7.02488500 L
 H-H_            -1  -10.71871100    3.47252000   -6.43143000 L
 C-C_R           -1   -3.33824300    5.98346100   -8.63951500 L
 H-H_            -1   -2.47366600    6.22678600   -8.39514900 L
 C-C_R           -1   -4.40556800    6.30046600   -7.82203100 L
 H-H_            -1   -4.25675900    6.73906200   -7.01574000 L
 C-C_R           -1   -8.94337600    3.42249000   -9.14135100 L
 H-H_            -1   -8.85666200    2.97252800   -9.95054100 L
 C-C_R           -1   -3.56013400    5.30160100   -9.82290800 L
 H-H_            -1   -2.84143700    5.09656400  -10.37539300 L
 C-C_R           -1   -5.90456500    5.24660600   -9.37826800 L
 C-C_R           -1   -4.84331900    4.91881900  -10.19838500 L
 H-H_            -1   -4.98444900    4.44921400  -10.98901700 L
 S-S_R           -1  -27.49633800    6.40326000   -7.18682600 L
 O-O_R           -1  -27.57681800    4.81368300   -9.78122100 L
 C-C_R           -1  -28.47378000    4.41404200   -8.80436900 L
 C-C_R           -1  -29.54198600    4.65639700   -6.66876100 L
 H-H_            -1  -29.59137100    5.05693300   -5.83058000 L
 C-C_R           -1  -26.11730900    5.92389100   -8.18352200 L
 C-C_R           -1  -30.34585000    3.02286600   -8.23712900 L
 H-H_            -1  -30.95029600    2.35223900   -8.46252200 L
 C-C_R           -1  -28.56186800    5.05968400   -7.56534100 L
 C-C_R           -1  -30.45033700    3.66441600   -7.00849100 L
 H-H_            -1  -31.12675800    3.42881400   -6.41503700 L
 C-C_R           -1  -23.74629000    5.93975500   -8.62312200 L
 H-H_            -1  -22.88171200    6.18308000   -8.37875600 L
 C-C_R           -1  -24.81361500    6.25676100   -7.80563800 L
 H-H_            -1  -24.66480600    6.69535600   -6.99934700 L
 C-C_R           -1  -29.35142300    3.37878400   -9.12495700 L
 H-H_            -1  -29.26470900    2.92882300   -9.93414800 L
 C-C_R           -1  -23.96818100    5.25789500   -9.80651500 L
 H-H_            -1  -23.24948300    5.05285900  -10.35899900 L
 C-C_R           -1  -26.31261200    5.20290000   -9.36187500 L
 C-C_R           -1  -25.25136600    4.87511400  -10.18199100 L
 H-H_            -1  -25.39249600    4.40550900  -10.97262400 L
 S-S_R           -1   33.71118300   14.22345300   -7.42432500 L
 O-O_R           -1   33.63070300   12.63387700  -10.01872000 L
 C-C_R           -1   32.73374200   12.23423600   -9.04186800 L
 C-C_R           -1   31.66553500   12.47659000   -6.90626000 L
 H-H_            -1   31.61615100   12.87712600   -6.06807900 L
 C-C_R           -1   35.09021300   13.74408400   -8.42102100 L
 C-C_R           -1   30.86167200   10.84305900   -8.47462900 L
 H-H_            -1   30.25722500   10.17243200   -8.70002100 L
 C-C_R           -1   32.64565400   12.87987700   -7.80284000 L
 C-C_R           -1   30.75718400   11.48460900   -7.24599000 L
 H-H_            -1   30.08076400   11.24900700   -6.65253600 L
 C-C_R           -1   37.46123200   13.75994800   -8.86062100 L
 H-H_            -1   38.32581000   14.00327300   -8.61625500 L
 C-C_R           -1   36.39390700   14.07695400   -8.04313700 L
 H-H_            -1   36.54271600   14.51554900   -7.23684600 L
 C-C_R           -1   31.85609900   11.19897700   -9.36245600 L
 H-H_            -1   31.94281300   10.74901600  -10.17164700 L
 C-C_R           -1   37.23934100   13.07808800  -10.04401400 L
 H-H_            -1   37.95803800   12.87305200  -10.59649800 L
 C-C_R           -1   34.89491000   13.02309300   -9.59937400 L
 C-C_R           -1   35.95615600   12.69530700  -10.41949000 L
 H-H_            -1   35.81502600   12.22570200  -11.21012300 L
 S-S_R           -1   13.30313700   14.17974700   -7.40793100 L
 O-O_R           -1   13.22265700   12.59017100  -10.00232700 L
 C-C_R           -1   12.32569500   12.19053000   -9.02547500 L
 C-C_R           -1   11.25748900   12.43288400   -6.88986700 L
 H-H_            -1   11.20810400   12.83342100   -6.05168600 L
 C-C_R           -1   14.68216600   13.70037800   -8.40462800 L
 C-C_R           -1   10.45362500   10.79935300   -8.45823500 L
 H-H_            -1    9.84917900   10.12872600   -8.68362800 L
 C-C_R           -1   12.23760700   12.83617100   -7.78644600 L
 C-C_R           -1   10.34913800   11.44090400   -7.22959700 L
 H-H_            -1    9.67271700   11.20530100   -6.63614200 L
 C-C_R           -1   17.05318600   13.71624300   -8.84422800 L
 H-H_            -1   17.91776300   13.95956700   -8.59986100 L
 C-C_R           -1   15.98586000   14.03324800   -8.02674300 L
 H-H_            -1   16.13466900   14.47184400   -7.22045300 L
 C-C_R           -1   11.44805200   11.15527100   -9.34606300 L
 H-H_            -1   11.53476600   10.70531000  -10.15525300 L
 C-C_R           -1   16.83129500   13.03438300  -10.02762000 L
 H-H_            -1   17.54999200   12.82934600  -10.58010500 L
 C-C_R           -1   14.48686300   12.97938700   -9.58298100 L
 C-C_R           -1   15.54810900   12.65160100  -10.40309700 L
 H-H_            -1   15.40698000   12.18199600  -11.19373000 L
 S-S_R           -1   -7.10491000   14.13604200   -7.39153800 L
 O-O_R           -1   -7.18539000   12.54646500   -9.98593400 L
 C-C_R           -1   -8.08235200   12.14682400   -9.00908200 L
 C-C_R           -1   -9.15055800   12.38917800   -6.87347300 L
 H-H_            -1   -9.19994300   12.78971500   -6.03529200 L
 C-C_R           -1   -5.72588000   13.65667300   -8.38823400 L
 C-C_R           -1   -9.95442200   10.75564800   -8.44184200 L
 H-H_            -1  -10.55886800   10.08502000   -8.66723500 L
 C-C_R           -1   -8.17043900   12.79246600   -7.77005300 L
 C-C_R           -1  -10.05890900   11.39719800   -7.21320400 L
 H-H_            -1  -10.73532900   11.16159600   -6.61974900 L
 C-C_R           -1   -3.35486100   13.67253700   -8.82783400 L
 H-H_            -1   -2.49028400   13.91586200   -8.58346800 L
 C-C_R           -1   -4.42218600   13.98954200   -8.01035000 L
 H-H_            -1   -4.27337700   14.42813800   -7.20405900 L
 C-C_R           -1   -8.95999400   11.11156600   -9.32967000 L
 H-H_            -1   -8.87328100   10.66160500  -10.13886000 L
 C-C_R           -1   -3.57675200   12.99067700  -10.01122700 L
 H-H_            -1   -2.85805500   12.78564100  -10.56371200 L
 C-C_R           -1   -5.92118300   12.93568200   -9.56658700 L
 C-C_R           -1   -4.85993700   12.60789600  -10.38670400 L
 H-H_            -1   -5.00106700   12.13829100  -11.17733600 L
 S-S_R           -1  -27.51295600   14.09233600   -7.37514500 L
 O-O_R           -1  -27.59343600   12.50276000   -9.96954000 L
 C-C_R           -1  -28.49039800   12.10311900   -8.99268800 L
 C-C_R           -1  -29.55860500   12.34547300   -6.85708000 L
 H-H_            -1  -29.60798900   12.74601000   -6.01889900 L
 C-C_R           -1  -26.13392700   13.61296700   -8.37184100 L
 C-C_R           -1  -30.36246800   10.71194200   -8.42544900 L
 H-H_            -1  -30.96691500   10.04131500   -8.65084200 L
 C-C_R           -1  -28.57848600   12.74876000   -7.75366000 L
 C-C_R           -1  -30.46695500   11.35349200   -7.19681000 L
 H-H_            -1  -31.14337600   11.11789000   -6.60335600 L
 C-C_R           -1  -23.76290800   13.62883200   -8.81144100 L
 H-H_            -1  -22.89833000   13.87215600   -8.56707500 L
 C-C_R           -1  -24.83023300   13.94583700   -7.99395700 L
 H-H_            -1  -24.68142400   14.38443200   -7.18766600 L
 C-C_R           -1  -29.36804100   11.06786000   -9.31327600 L
 H-H_            -1  -29.28132700   10.61789900  -10.12246700 L
 C-C_R           -1  -23.98479900   12.94697100   -9.99483400 L
 H-H_            -1  -23.26610100   12.74193500  -10.54731800 L
 C-C_R           -1  -26.32923000   12.89197600   -9.55019400 L
 C-C_R           -1  -25.26798400   12.56419000  -10.37031000 L
 H-H_            -1  -25.40911400   12.09458500  -11.16094300 L
 S-S_R           -1   33.76543800   -8.70024100   -0.99922700 L
 O-O_R           -1   33.68495800  -10.28981700   -3.59362200 L
 C-C_R           -1   32.78799600  -10.68945900   -2.61677000 L
 C-C_R           -1   31.71979000  -10.44710400   -0.48116200 L
 H-H_            -1   31.67040500  -10.04656800    0.35701900 L
 C-C_R           -1   35.14446700   -9.17961000   -1.99592300 L
 C-C_R           -1   30.91592600  -12.08063500   -2.04953000 L
 H-H_            -1   30.31147900  -12.75126200   -2.27492300 L
 C-C_R           -1   32.69990800  -10.04381700   -1.37774200 L
 C-C_R           -1   30.81143900  -11.43908500   -0.82089200 L
 H-H_            -1   30.13501800  -11.67468700   -0.22743800 L
 C-C_R           -1   37.51548600   -9.16374600   -2.43552300 L
 H-H_            -1   38.38006400   -8.92042100   -2.19115700 L
 C-C_R           -1   36.44816100   -8.84674000   -1.61803900 L
 H-H_            -1   36.59697000   -8.40814500   -0.81174800 L
 C-C_R           -1   31.91035300  -11.72471700   -2.93735800 L
 H-H_            -1   31.99706700  -12.17467800   -3.74654900 L
 C-C_R           -1   37.29359500   -9.84560600   -3.61891600 L
 H-H_            -1   38.01229300  -10.05064200   -4.17140000 L
 C-C_R           -1   34.94916400   -9.90060100   -3.17427600 L
 C-C_R           -1   36.01041000  -10.22838700   -3.99439200 L
 H-H_            -1   35.86928000  -10.69799200   -4.78502500 L
 S-S_R           -1   13.35739100   -8.74394700   -0.98283300 L
 O-O_R           -1   13.27691100  -10.33352300   -3.57722900 L
 C-C_R           -1   12.37994900  -10.73316400   -2.60037700 L
 C-C_R           -1   11.31174300  -10.49081000   -0.46476900 L
 H-H_            -1   11.26235800  -10.09027300    0.37341200 L
 C-C_R           -1   14.73642100   -9.22331600   -1.97953000 L
 C-C_R           -1   10.50787900  -12.12434100   -2.03313700 L
 H-H_            -1    9.90343300  -12.79496800   -2.25853000 L
 C-C_R           -1   12.29186200  -10.08752300   -1.36134800 L
 C-C_R           -1   10.40339200  -11.48279000   -0.80449900 L
 H-H_            -1    9.72697200  -11.71839300   -0.21104400 L
 C-C_R           -1   17.10744000   -9.20745100   -2.41913000 L
 H-H_            -1   17.97201700   -8.96412700   -2.17476300 L
 C-C_R           -1   16.04011500   -8.89044600   -1.60164500 L
 H-H_            -1   16.18892400   -8.45185000   -0.79535500 L
 C-C_R           -1   11.50230700  -11.76842300   -2.92096500 L
 H-H_            -1   11.58902000  -12.21838400   -3.73015500 L
 C-C_R           -1   16.88554900   -9.88931100   -3.60252200 L
 H-H_            -1   17.60424600  -10.09434800   -4.15500700 L
 C-C_R           -1   14.54111800   -9.94430700   -3.15788200 L
 C-C_R           -1   15.60236400  -10.27209300   -3.97799900 L
 H-H_            -1   15.46123400  -10.74169800   -4.76863200 L
 S-S_R           -1   -7.05065600   -8.78765200   -0.96644000 L
 O-O_R           -1   -7.13113600  -10.37722900   -3.56083600 L
 C-C_R           -1   -8.02809700  -10.77687000   -2.58398400 L
 C-C_R           -1   -9.09630400  -10.53451600   -0.44837500 L
 H-H_            -1   -9.14568800  -10.13397900    0.38980600 L
 C-C_R           -1   -5.67162600   -9.26702100   -1.96313600 L
 C-C_R           -1   -9.90016700  -12.16804600   -2.01674400 L
 H-H_            -1  -10.50461400  -12.83867400   -2.24213700 L
 C-C_R           -1   -8.11618500  -10.13122800   -1.34495500 L
 C-C_R           -1  -10.00465500  -11.52649600   -0.78810600 L
 H-H_            -1  -10.68107500  -11.76209800   -0.19465100 L
 C-C_R           -1   -3.30060700   -9.25115700   -2.40273600 L
 H-H_            -1   -2.43602900   -9.00783200   -2.15837000 L
 C-C_R           -1   -4.36793200   -8.93415200   -1.58525200 L
 H-H_            -1   -4.21912300   -8.49555600   -0.77896100 L
 C-C_R           -1   -8.90574000  -11.81212800   -2.90457200 L
 H-H_            -1   -8.81902600  -12.26208900   -3.71376200 L
 C-C_R           -1   -3.52249800   -9.93301700   -3.58612900 L
 H-H_            -1   -2.80380100  -10.13805300   -4.13861400 L
 C-C_R           -1   -5.86692900   -9.98801200   -3.14148900 L
 C-C_R           -1   -4.80568300  -10.31579800   -3.96160600 L
 H-H_            -1   -4.94681300  -10.78540300   -4.75223800 L
 S-S_R           -1  -27.45870200   -8.83135800   -0.95004700 L
 O-O_R           -1  -27.53918200  -10.42093400   -3.54444200 L
 C-C_R           -1  -28.43614400  -10.82057500   -2.56759000 L
 C-C_R           -1  -29.50435000  -10.57822100   -0.43198200 L
 H-H_            -1  -29.55373500  -10.17768500    0.40619900 L
 C-C_R           -1  -26.07967300   -9.31072700   -1.94674300 L
 C-C_R           -1  -30.30821400  -12.21175200   -2.00035100 L
 H-H_            -1  -30.91266000  -12.88237900   -2.22574300 L
 C-C_R           -1  -28.52423200  -10.17493400   -1.32856200 L
 C-C_R           -1  -30.41270100  -11.57020200   -0.77171200 L
 H-H_            -1  -31.08912200  -11.80580400   -0.17825800 L
 C-C_R           -1  -23.70865300   -9.29486300   -2.38634300 L
 H-H_            -1  -22.84407600   -9.05153800   -2.14197700 L
 C-C_R           -1  -24.77597800   -8.97785700   -1.56885900 L
 H-H_            -1  -24.62717000   -8.53926200   -0.76256800 L
 C-C_R           -1  -29.31378700  -11.85583400   -2.88817800 L
 H-H_            -1  -29.22707300  -12.30579500   -3.69736900 L
 C-C_R           -1  -23.93054400   -9.97672300   -3.56973600 L
 H-H_            -1  -23.21184700  -10.18175900   -4.12222000 L
 C-C_R           -1  -26.27497600  -10.03171800   -3.12509600 L
 C-C_R           -1  -25.21373000  -10.35950400   -3.94521200 L
 H-H_            -1  -25.35485900  -10.82910900   -4.73584500 L
 S-S_R           -1   33.74882000   -1.01116500   -1.18754600 L
 O-O_R           -1   33.66834000   -2.60074100   -3.78194100 L
 C-C_R           -1   32.77137800   -3.00038200   -2.80508900 L
 C-C_R           -1   31.70317100   -2.75802800   -0.66948100 L
 H-H_            -1   31.65378700   -2.35749100    0.16870000 L
 C-C_R           -1   35.12784900   -1.49053400   -2.18424200 L
 C-C_R           -1   30.89930800   -4.39155900   -2.23785000 L
 H-H_            -1   30.29486100   -5.06218600   -2.46324300 L
 C-C_R           -1   32.68329000   -2.35474100   -1.56606100 L
 C-C_R           -1   30.79482100   -3.75000800   -1.00921100 L
 H-H_            -1   30.11840000   -3.98561100   -0.41575700 L
 C-C_R           -1   37.49886800   -1.47466900   -2.62384200 L
 H-H_            -1   38.36344600   -1.23134500   -2.37947600 L
 C-C_R           -1   36.43154300   -1.15766400   -1.80635800 L
 H-H_            -1   36.58035200   -0.71906900   -1.00006700 L
 C-C_R           -1   31.89373500   -4.03564100   -3.12567700 L
 H-H_            -1   31.98044900   -4.48560200   -3.93486800 L
 C-C_R           -1   37.27697700   -2.15652900   -3.80723500 L
 H-H_            -1   37.99567500   -2.36156600   -4.35971900 L
 C-C_R           -1   34.93254600   -2.21152500   -3.36259500 L
 C-C_R           -1   35.99379200   -2.53931100   -4.18271100 L
 H-H_            -1   35.85266200   -3.00891600   -4.97334400 L
 S-S_R           -1   13.34077300   -1.05487100   -1.17115200 L
 O-O_R           -1   13.26029300   -2.64444700   -3.76554800 L
 C-C_R           -1   12.36333100   -3.04408800   -2.78869600 L
 C-C_R           -1   11.29512500   -2.80173400   -0.65308800 L
 H-H_            -1   11.24574000   -2.40119700    0.18509300 L
 C-C_R           -1   14.71980300   -1.53423900   -2.16784900 L
 C-C_R           -1   10.49126100   -4.43526500   -2.22145600 L
 H-H_            -1    9.88681500   -5.10589200   -2.44684900 L
 C-C_R           -1   12.27524300   -2.39844600   -1.54966700 L
 C-C_R           -1   10.38677400   -3.79371400   -0.99281800 L
 H-H_            -1    9.71035300   -4.02931600   -0.39936300 L
 C-C_R           -1   17.09082200   -1.51837500   -2.60744900 L
 H-H_            -1   17.95539900   -1.27505000   -2.36308200 L
 C-C_R           -1   16.02349700   -1.20137000   -1.78996500 L
 H-H_            -1   16.17230500   -0.76277400   -0.98367400 L
 C-C_R           -1   11.48568800   -4.07934600   -3.10928400 L
 H-H_            -1   11.57240200   -4.52930700   -3.91847400 L
 C-C_R           -1   16.86893100   -2.20023500   -3.79084100 L
 H-H_            -1   17.58762800   -2.40527100   -4.34332600 L
 C-C_R           -1   14.52450000   -2.25523000   -3.34620200 L
 C-C_R           -1   15.58574600   -2.58301600   -4.16631800 L
 H-H_            -1   15.44461600   -3.05262100   -4.95695100 L
 S-S_R           -1   -7.06727400   -1.09857600   -1.15475900 L
 O-O_R           -1   -7.14775400   -2.68815200   -3.74915500 L
 C-C_R           -1   -8.04471500   -3.08779400   -2.77230300 L
 C-C_R           -1   -9.11292200   -2.84543900   -0.63669400 L
 H-H_            -1   -9.16230600   -2.44490300    0.20148700 L
 C-C_R           -1   -5.68824400   -1.57794500   -2.15145500 L
 C-C_R           -1   -9.91678500   -4.47897000   -2.20506300 L
 H-H_            -1  -10.52123200   -5.14959700   -2.43045600 L
 C-C_R           -1   -8.13280300   -2.44215200   -1.53327400 L
 C-C_R           -1  -10.02127300   -3.83742000   -0.97642500 L
 H-H_            -1  -10.69769300   -4.07302200   -0.38297000 L
 C-C_R           -1   -3.31722500   -1.56208100   -2.59105500 L
 H-H_            -1   -2.45264800   -1.31875600   -2.34668900 L
 C-C_R           -1   -4.38455000   -1.24507500   -1.77357100 L
 H-H_            -1   -4.23574100   -0.80648000   -0.96728000 L
 C-C_R           -1   -8.92235800   -4.12305200   -3.09289100 L
 H-H_            -1   -8.83564400   -4.57301300   -3.90208100 L
 C-C_R           -1   -3.53911600   -2.24394100   -3.77444800 L
 H-H_            -1   -2.82041900   -2.44897700   -4.32693300 L
 C-C_R           -1   -5.88354700   -2.29893600   -3.32980800 L
 C-C_R           -1   -4.82230100   -2.62672200   -4.14992500 L
 H-H_            -1   -4.96343100   -3.09632700   -4.94055700 L
 S-S_R           -1  -27.47532000   -1.14228200   -1.13836600 L
 O-O_R           -1  -27.55580000   -2.73185800   -3.73276100 L
 C-C_R           -1  -28.45276200   -3.13149900   -2.75590900 L
 C-C_R           -1  -29.52096800   -2.88914500   -0.62030100 L
 H-H_            -1  -29.57035300   -2.48860800    0.21788000 L
 C-C_R           -1  -26.09629100   -1.62165100   -2.13506200 L
 C-C_R           -1  -30.32483200   -4.52267600   -2.18867000 L
 H-H_            -1  -30.92927800   -5.19330300   -2.41406300 L
 C-C_R           -1  -28.54085000   -2.48585800   -1.51688100 L
 C-C_R           -1  -30.42931900   -3.88112500   -0.96003100 L
 H-H_            -1  -31.10574000   -4.11672800   -0.36657700 L
 C-C_R           -1  -23.72527200   -1.60578600   -2.57466200 L
 H-H_            -1  -22.86069400   -1.36246200   -2.33029600 L
 C-C_R           -1  -24.79259700   -1.28878100   -1.75717800 L
 H-H_            -1  -24.64378800   -0.85018500   -0.95088700 L
 C-C_R           -1  -29.33040500   -4.16675800   -3.07649700 L
 H-H_            -1  -29.24369100   -4.61671900   -3.88568800 L
 C-C_R           -1  -23.94716200   -2.28764600   -3.75805500 L
 H-H_            -1  -23.22846500   -2.49268300   -4.31053900 L
 C-C_R           -1  -26.29159400   -2.34264200   -3.31341500 L
 C-C_R           -1  -25.23034800   -2.67042800   -4.13353100 L
 H-H_            -1  -25.37147700   -3.14003300   -4.92416400 L
 S-S_R           -1   33.73220100    6.67791100   -1.37586500 L
 O-O_R           -1   33.65172100    5.08833500   -3.97026100 L
 C-C_R           -1   32.75476000    4.68869400   -2.99340800 L
 C-C_R           -1   31.68655300    4.93104800   -0.85780000 L
 H-H_            -1   31.63716900    5.33158500   -0.01961900 L
 C-C_R           -1   35.11123100    6.19854300   -2.37256100 L
 C-C_R           -1   30.88269000    3.29751700   -2.42616900 L
 H-H_            -1   30.27824300    2.62689000   -2.65156200 L
 C-C_R           -1   32.66667200    5.33433600   -1.75438000 L
 C-C_R           -1   30.77820200    3.93906800   -1.19753100 L
 H-H_            -1   30.10178200    3.70346600   -0.60407600 L
 C-C_R           -1   37.48225000    6.21440700   -2.81216100 L
 H-H_            -1   38.34682800    6.45773200   -2.56779500 L
 C-C_R           -1   36.41492500    6.53141200   -1.99467700 L
 H-H_            -1   36.56373400    6.97000800   -1.18838600 L
 C-C_R           -1   31.87711700    3.65343600   -3.31399700 L
 H-H_            -1   31.96383100    3.20347400   -4.12318700 L
 C-C_R           -1   37.26035900    5.53254700   -3.99555400 L
 H-H_            -1   37.97905600    5.32751100   -4.54803800 L
 C-C_R           -1   34.91592800    5.47755200   -3.55091400 L
 C-C_R           -1   35.97717400    5.14976500   -4.37103000 L
 H-H_            -1   35.83604400    4.68016100   -5.16166300 L
 S-S_R           -1   13.32415500    6.63420600   -1.35947100 L
 O-O_R           -1   13.24367500    5.04462900   -3.95386700 L
 C-C_R           -1   12.34671300    4.64498800   -2.97701500 L
 C-C_R           -1   11.27850700    4.88734300   -0.84140700 L
 H-H_            -1   11.22912200    5.28787900   -0.00322600 L
 C-C_R           -1   14.70318400    6.15483700   -2.35616800 L
 C-C_R           -1   10.47464300    3.25381200   -2.40977500 L
 H-H_            -1    9.87019700    2.58318500   -2.63516800 L
 C-C_R           -1   12.25862500    5.29063000   -1.73798600 L
 C-C_R           -1   10.37015600    3.89536200   -1.18113700 L
 H-H_            -1    9.69373500    3.65976000   -0.58768200 L
 C-C_R           -1   17.07420400    6.17070100   -2.79576800 L
 H-H_            -1   17.93878100    6.41402600   -2.55140200 L
 C-C_R           -1   16.00687900    6.48770700   -1.97828400 L
 H-H_            -1   16.15568700    6.92630200   -1.17199300 L
 C-C_R           -1   11.46907000    3.60973000   -3.29760300 L
 H-H_            -1   11.55578400    3.15976900   -4.10679300 L
 C-C_R           -1   16.85231300    5.48884100   -3.97916000 L
 H-H_            -1   17.57101000    5.28380500   -4.53164500 L
 C-C_R           -1   14.50788100    5.43384600   -3.53452100 L
 C-C_R           -1   15.56912700    5.10606000   -4.35463700 L
 H-H_            -1   15.42799800    4.63645500   -5.14527000 L
 S-S_R           -1   -7.08389200    6.59050000   -1.34307800 L
 O-O_R           -1   -7.16437200    5.00092400   -3.93747400 L
 C-C_R           -1   -8.06133400    4.60128300   -2.96062200 L
 C-C_R           -1   -9.12954000    4.84363700   -0.82501300 L
 H-H_            -1   -9.17892500    5.24417400    0.01316800 L
 C-C_R           -1   -5.70486200    6.11113100   -2.33977400 L
 C-C_R           -1   -9.93340400    3.21010600   -2.39338200 L
 H-H_            -1  -10.53785000    2.53947900   -2.61877500 L
 C-C_R           -1   -8.14942100    5.24692400   -1.72159300 L
 C-C_R           -1  -10.03789100    3.85165700   -1.16474400 L
 H-H_            -1  -10.71431100    3.61605400   -0.57128900 L
 C-C_R           -1   -3.33384300    6.12699600   -2.77937500 L
 H-H_            -1   -2.46926600    6.37032000   -2.53500800 L
 C-C_R           -1   -4.40116800    6.44400100   -1.96189000 L
 H-H_            -1   -4.25235900    6.88259600   -1.15559900 L
 C-C_R           -1   -8.93897600    3.56602400   -3.28121000 L
 H-H_            -1   -8.85226200    3.11606300   -4.09040000 L
 C-C_R           -1   -3.55573400    5.44513600   -3.96276700 L
 H-H_            -1   -2.83703700    5.24009900   -4.51525200 L
 C-C_R           -1   -5.90016500    5.39014000   -3.51812700 L
 C-C_R           -1   -4.83891900    5.06235400   -4.33824400 L
 H-H_            -1   -4.98004900    4.59274900   -5.12887600 L
 S-S_R           -1  -27.49193800    6.54679400   -1.32668500 L
 O-O_R           -1  -27.57241800    4.95721800   -3.92108100 L
 C-C_R           -1  -28.46938000    4.55757700   -2.94422800 L
 C-C_R           -1  -29.53758700    4.79993100   -0.80862000 L
 H-H_            -1  -29.58697100    5.20046800    0.02956100 L
 C-C_R           -1  -26.11290900    6.06742600   -2.32338100 L
 C-C_R           -1  -30.34145000    3.16640000   -2.37698900 L
 H-H_            -1  -30.94589700    2.49577300   -2.60238200 L
 C-C_R           -1  -28.55746800    5.20321900   -1.70520000 L
 C-C_R           -1  -30.44593700    3.80795100   -1.14835100 L
 H-H_            -1  -31.12235800    3.57234900   -0.55489600 L
 C-C_R           -1  -23.74189000    6.08329000   -2.76298100 L
 H-H_            -1  -22.87731200    6.32661500   -2.51861500 L
 C-C_R           -1  -24.80921500    6.40029500   -1.94549700 L
 H-H_            -1  -24.66040600    6.83889100   -1.13920600 L
 C-C_R           -1  -29.34702300    3.52231900   -3.26481700 L
 H-H_            -1  -29.26030900    3.07235800   -4.07400700 L
 C-C_R           -1  -23.96378100    5.40143000   -3.94637400 L
 H-H_            -1  -23.24508300    5.19639400   -4.49885800 L
 C-C_R           -1  -26.30821200    5.34643500   -3.50173400 L
 C-C_R           -1  -25.24696600    5.01864900   -4.32185000 L
 H-H_            -1  -25.38809600    4.54904400   -5.11248300 L
 S-S_R           -1   33.71558300   14.36698800   -1.56418400 L
 O-O_R           -1   33.63510300   12.77741100   -4.15858000 L
 C-C_R           -1   32.73814200   12.37777000   -3.18172800 L
 C-C_R           -1   31.66993500   12.62012500   -1.04611900 L
 H-H_            -1   31.62055100   13.02066100   -0.20793800 L
 C-C_R           -1   35.09461300   13.88761900   -2.56088000 L
 C-C_R           -1   30.86607200   10.98659400   -2.61448800 L
 H-H_            -1   30.26162500   10.31596600   -2.83988100 L
 C-C_R           -1   32.65005400   13.02341200   -1.94269900 L
 C-C_R           -1   30.76158400   11.62814400   -1.38585000 L
 H-H_            -1   30.08516400   11.39254200   -0.79239500 L
 C-C_R           -1   37.46563200   13.90348300   -3.00048000 L
 H-H_            -1   38.33020900   14.14680800   -2.75611400 L
 C-C_R           -1   36.39830700   14.22048800   -2.18299600 L
 H-H_            -1   36.54711600   14.65908400   -1.37670500 L
 C-C_R           -1   31.86049900   11.34251200   -3.50231600 L
 H-H_            -1   31.94721300   10.89255100   -4.31150600 L
 C-C_R           -1   37.24374100   13.22162300   -4.18387300 L
 H-H_            -1   37.96243800   13.01658700   -4.73635800 L
 C-C_R           -1   34.89931000   13.16662800   -3.73923300 L
 C-C_R           -1   35.96055600   12.83884200   -4.55935000 L
 H-H_            -1   35.81942600   12.36923700   -5.34998200 L
 S-S_R           -1   13.30753700   14.32328200   -1.54779100 L
 O-O_R           -1   13.22705700   12.73370600   -4.14218600 L
 C-C_R           -1   12.33009500   12.33406500   -3.16533400 L
 C-C_R           -1   11.26188900   12.57641900   -1.02972600 L
 H-H_            -1   11.21250400   12.97695600   -0.19154500 L
 C-C_R           -1   14.68656600   13.84391300   -2.54448700 L
 C-C_R           -1   10.45802500   10.94288800   -2.59809400 L
 H-H_            -1    9.85357900   10.27226100   -2.82348700 L
 C-C_R           -1   12.24200700   12.97970600   -1.92630500 L
 C-C_R           -1   10.35353800   11.58443800   -1.36945600 L
 H-H_            -1    9.67711700   11.34883600   -0.77600200 L
 C-C_R           -1   17.05758500   13.85977800   -2.98408700 L
 H-H_            -1   17.92216300   14.10310200   -2.73972100 L
 C-C_R           -1   15.99026000   14.17678300   -2.16660300 L
 H-H_            -1   16.13906900   14.61537800   -1.36031200 L
 C-C_R           -1   11.45245200   11.29880600   -3.48592200 L
 H-H_            -1   11.53916600   10.84884500   -4.29511200 L
 C-C_R           -1   16.83569500   13.17791700   -4.16748000 L
 H-H_            -1   17.55439200   12.97288100   -4.71996400 L
 C-C_R           -1   14.49126300   13.12292200   -3.72284000 L
 C-C_R           -1   15.55250900   12.79513600   -4.54295600 L
 H-H_            -1   15.41138000   12.32553100   -5.33358900 L
 S-S_R           -1   -7.10051000   14.27957600   -1.53139700 L
 O-O_R           -1   -7.18099000   12.69000000   -4.12579300 L
 C-C_R           -1   -8.07795200   12.29035900   -3.14894100 L
 C-C_R           -1   -9.14615800   12.53271300   -1.01333300 L
 H-H_            -1   -9.19554300   12.93325000   -0.17515100 L
 C-C_R           -1   -5.72148000   13.80020800   -2.52809400 L
 C-C_R           -1   -9.95002200   10.89918200   -2.58170100 L
 H-H_            -1  -10.55446800   10.22855500   -2.80709400 L
 C-C_R           -1   -8.16603900   12.93600100   -1.90991200 L
 C-C_R           -1  -10.05450900   11.54073300   -1.35306300 L
 H-H_            -1  -10.73092900   11.30513100   -0.75960800 L
 C-C_R           -1   -3.35046100   13.81607200   -2.96769400 L
 H-H_            -1   -2.48588400   14.05939700   -2.72332700 L
 C-C_R           -1   -4.41778600   14.13307700   -2.15020900 L
 H-H_            -1   -4.26897700   14.57167300   -1.34391900 L
 C-C_R           -1   -8.95559400   11.25510100   -3.46952900 L
 H-H_            -1   -8.86888100   10.80513900   -4.27871900 L
 C-C_R           -1   -3.57235200   13.13421200   -4.15108600 L
 H-H_            -1   -2.85365500   12.92917500   -4.70357100 L
 C-C_R           -1   -5.91678300   13.07921700   -3.70644600 L
 C-C_R           -1   -4.85553700   12.75143000   -4.52656300 L
 H-H_            -1   -4.99666700   12.28182500   -5.31719500 L
 S-S_R           -1  -27.50855700   14.23587100   -1.51500400 L
 O-O_R           -1  -27.58903700   12.64629400   -4.10940000 L
 C-C_R           -1  -28.48599800   12.24665300   -3.13254800 L
 C-C_R           -1  -29.55420500   12.48900800   -0.99693900 L
 H-H_            -1  -29.60358900   12.88954400   -0.15875800 L
 C-C_R           -1  -26.12952700   13.75650200   -2.51170000 L
 C-C_R           -1  -30.35806800   10.85547700   -2.56530800 L
 H-H_            -1  -30.96251500   10.18485000   -2.79070100 L
 C-C_R           -1  -28.57408600   12.89229500   -1.89351900 L
 C-C_R           -1  -30.46255600   11.49702700   -1.33667000 L
 H-H_            -1  -31.13897600   11.26142500   -0.74321500 L
 C-C_R           -1  -23.75850800   13.77236600   -2.95130000 L
 H-H_            -1  -22.89393000   14.01569100   -2.70693400 L
 C-C_R           -1  -24.82583300   14.08937200   -2.13381600 L
 H-H_            -1  -24.67702400   14.52796700   -1.32752500 L
 C-C_R           -1  -29.36364100   11.21139500   -3.45313600 L
 H-H_            -1  -29.27692700   10.76143400   -4.26232600 L
 C-C_R           -1  -23.98039900   13.09050600   -4.13469300 L
 H-H_            -1  -23.26170200   12.88547000   -4.68717800 L
 C-C_R           -1  -26.32483000   13.03551100   -3.69005300 L
 C-C_R           -1  -25.26358400   12.70772500   -4.51017000 L
 H-H_            -1  -25.40471400   12.23812000   -5.30080200 L
 S-S_R           -1   33.76983800   -8.55670600    4.86091400 L
 O-O_R           -1   33.68935800  -10.14628300    2.26651800 L
 C-C_R           -1   32.79239600  -10.54592400    3.24337000 L
 C-C_R           -1   31.72418900  -10.30357000    5.37897900 L
 H-H_            -1   31.67480500   -9.90303300    6.21716000 L
 C-C_R           -1   35.14886700   -9.03607500    3.86421800 L
 C-C_R           -1   30.92032600  -11.93710000    3.81061000 L
 H-H_            -1   30.31587900  -12.60772800    3.58521700 L
 C-C_R           -1   32.70430800   -9.90028200    4.48239900 L
 C-C_R           -1   30.81583900  -11.29555000    5.03924800 L
 H-H_            -1   30.13941800  -11.53115200    5.63270300 L
 C-C_R           -1   37.51988600   -9.02021100    3.42461800 L
 H-H_            -1   38.38446400   -8.77688600    3.66898400 L
 C-C_R           -1   36.45256100   -8.70320600    4.24210200 L
 H-H_            -1   36.60137000   -8.26461000    5.04839300 L
 C-C_R           -1   31.91475300  -11.58118200    2.92278200 L
 H-H_            -1   32.00146700  -12.03114300    2.11359200 L
 C-C_R           -1   37.29799500   -9.70207100    2.24122500 L
 H-H_            -1   38.01669300   -9.90710700    1.68874000 L
 C-C_R           -1   34.95356400   -9.75706600    2.68586500 L
 C-C_R           -1   36.01481000  -10.08485200    1.86574800 L
 H-H_            -1   35.87368000  -10.55445700    1.07511600 L
 S-S_R           -1   13.36179100   -8.60041200    4.87730800 L
 O-O_R           -1   13.28131100  -10.18998800    2.28291200 L
 C-C_R           -1   12.38434900  -10.58962900    3.25976400 L
 C-C_R           -1   11.31614300  -10.34727500    5.39537200 L
 H-H_            -1   11.26675800   -9.94673900    6.23355300 L
 C-C_R           -1   14.74082100   -9.07978100    3.88061100 L
 C-C_R           -1   10.51227900  -11.98080600    3.82700400 L
 H-H_            -1    9.90783300  -12.65143300    3.60161100 L
 C-C_R           -1   12.29626200   -9.94398800    4.49879300 L
 C-C_R           -1   10.40779200  -11.33925600    5.05564200 L
 H-H_            -1    9.73137100  -11.57485800    5.64909700 L
 C-C_R           -1   17.11184000   -9.06391700    3.44101100 L
 H-H_            -1   17.97641700   -8.82059200    3.68537700 L
 C-C_R           -1   16.04451500   -8.74691100    4.25849500 L
 H-H_            -1   16.19332300   -8.30831600    5.06478600 L
 C-C_R           -1   11.50670600  -11.62488800    2.93917600 L
 H-H_            -1   11.59342000  -12.07484900    2.12998600 L
 C-C_R           -1   16.88994900   -9.74577700    2.25761900 L
 H-H_            -1   17.60864600   -9.95081300    1.70513400 L
 C-C_R           -1   14.54551800   -9.80077200    2.70225800 L
 C-C_R           -1   15.60676400  -10.12855800    1.88214200 L
 H-H_            -1   15.46563400  -10.59816300    1.09150900 L
 S-S_R           -1   -7.04625600   -8.64411800    4.89370100 L
 O-O_R           -1   -7.12673600  -10.23369400    2.29930500 L
 C-C_R           -1   -8.02369700  -10.63333500    3.27615700 L
 C-C_R           -1   -9.09190400  -10.39098100    5.41176600 L
 H-H_            -1   -9.14128800   -9.99044400    6.24994700 L
 C-C_R           -1   -5.66722600   -9.12348600    3.89700400 L
 C-C_R           -1   -9.89576700  -12.02451200    3.84339700 L
 H-H_            -1  -10.50021400  -12.69513900    3.61800400 L
 C-C_R           -1   -8.11178500   -9.98769400    4.51518600 L
 C-C_R           -1  -10.00025500  -11.38296100    5.07203500 L
 H-H_            -1  -10.67667500  -11.61856300    5.66549000 L
 C-C_R           -1   -3.29620700   -9.10762200    3.45740400 L
 H-H_            -1   -2.43162900   -8.86429700    3.70177100 L
 C-C_R           -1   -4.36353200   -8.79061700    4.27488900 L
 H-H_            -1   -4.21472300   -8.35202100    5.08117900 L
 C-C_R           -1   -8.90134000  -11.66859400    2.95556900 L
 H-H_            -1   -8.81462600  -12.11855500    2.14637900 L
 C-C_R           -1   -3.51809800   -9.78948200    2.27401200 L
 H-H_            -1   -2.79940100   -9.99451900    1.72152700 L
 C-C_R           -1   -5.86252900   -9.84447700    2.71865200 L
 C-C_R           -1   -4.80128300  -10.17226400    1.89853500 L
 H-H_            -1   -4.94241300  -10.64186900    1.10790300 L
 S-S_R           -1  -27.45430200   -8.68782300    4.91009400 L
 O-O_R           -1  -27.53478200  -10.27740000    2.31569800 L
 C-C_R           -1  -28.43174400  -10.67704100    3.29255000 L
 C-C_R           -1  -29.49995000  -10.43468600    5.42815900 L
 H-H_            -1  -29.54933500  -10.03415000    6.26634000 L
 C-C_R           -1  -26.07527300   -9.16719200    3.91339800 L
 C-C_R           -1  -30.30381400  -12.06821700    3.85979000 L
 H-H_            -1  -30.90826000  -12.73884500    3.63439700 L
 C-C_R           -1  -28.51983200  -10.03139900    4.53157900 L
 C-C_R           -1  -30.40830100  -11.42666700    5.08842800 L
 H-H_            -1  -31.08472200  -11.66226900    5.68188300 L
 C-C_R           -1  -23.70425400   -9.15132800    3.47379800 L
 H-H_            -1  -22.83967600   -8.90800300    3.71816400 L
 C-C_R           -1  -24.77157900   -8.83432200    4.29128200 L
 H-H_            -1  -24.62277000   -8.39572700    5.09757300 L
 C-C_R           -1  -29.30938700  -11.71229900    2.97196200 L
 H-H_            -1  -29.22267300  -12.16226000    2.16277200 L
 C-C_R           -1  -23.92614400   -9.83318800    2.29040500 L
 H-H_            -1  -23.20744700  -10.03822400    1.73792000 L
 C-C_R           -1  -26.27057600   -9.88818300    2.73504500 L
 C-C_R           -1  -25.20933000  -10.21596900    1.91492800 L
 H-H_            -1  -25.35045900  -10.68557400    1.12429600 L
 S-S_R           -1   33.75321900   -0.86763000    4.67259500 L
 O-O_R           -1   33.67273900   -2.45720600    2.07819900 L
 C-C_R           -1   32.77577800   -2.85684800    3.05505100 L
 C-C_R           -1   31.70757100   -2.61449300    5.19066000 L
 H-H_            -1   31.65818700   -2.21395700    6.02884100 L
 C-C_R           -1   35.13224900   -1.34699900    3.67589900 L
 C-C_R           -1   30.90370800   -4.24802400    3.62229100 L
 H-H_            -1   30.29926100   -4.91865100    3.39689800 L
 C-C_R           -1   32.68769000   -2.21120600    4.29408000 L
 C-C_R           -1   30.79922000   -3.60647400    4.85092900 L
 H-H_            -1   30.12280000   -3.84207600    5.44438400 L
 C-C_R           -1   37.50326800   -1.33113500    3.23629900 L
 H-H_            -1   38.36784600   -1.08781000    3.48066500 L
 C-C_R           -1   36.43594300   -1.01412900    4.05378300 L
 H-H_            -1   36.58475200   -0.57553400    4.86007400 L
 C-C_R           -1   31.89813500   -3.89210600    2.73446300 L
 H-H_            -1   31.98484900   -4.34206700    1.92527300 L
 C-C_R           -1   37.28137700   -2.01299500    2.05290600 L
 H-H_            -1   38.00007400   -2.21803100    1.50042100 L
 C-C_R           -1   34.93694600   -2.06799000    2.49754600 L
 C-C_R           -1   35.99819200   -2.39577600    1.67742900 L
 H-H_            -1   35.85706200   -2.86538100    0.88679700 L
 S-S_R           -1   13.34517300   -0.91133600    4.68898800 L
 O-O_R           -1   13.26469300   -2.50091200    2.09459300 L
 C-C_R           -1   12.36773100   -2.90055300    3.07144500 L
 C-C_R           -1   11.29952500   -2.65819900    5.20705300 L
 H-H_            -1   11.25014000   -2.25766200    6.04523400 L
 C-C_R           -1   14.72420200   -1.39070500    3.69229200 L
 C-C_R           -1   10.49566100   -4.29173000    3.63868500 L
 H-H_            -1    9.89121500   -4.96235700    3.41329200 L
 C-C_R           -1   12.27964300   -2.25491200    4.31047300 L
 C-C_R           -1   10.39117400   -3.65017900    4.86732300 L
 H-H_            -1    9.71475300   -3.88578200    5.46077700 L
 C-C_R           -1   17.09522200   -1.37484000    3.25269200 L
 H-H_            -1   17.95979900   -1.13151600    3.49705800 L
 C-C_R           -1   16.02789700   -1.05783500    4.07017600 L
 H-H_            -1   16.17670500   -0.61923900    4.87646700 L
 C-C_R           -1   11.49008800   -3.93581200    2.75085700 L
 H-H_            -1   11.57680200   -4.38577300    1.94166600 L
 C-C_R           -1   16.87333100   -2.05670000    2.06929900 L
 H-H_            -1   17.59202800   -2.26173700    1.51681500 L
 C-C_R           -1   14.52889900   -2.11169600    2.51393900 L
 C-C_R           -1   15.59014500   -2.43948200    1.69382300 L
 H-H_            -1   15.44901600   -2.90908700    0.90319000 L
 S-S_R           -1   -7.06287400   -0.95504100    4.70538200 L
 O-O_R           -1   -7.14335400   -2.54461800    2.11098600 L
 C-C_R           -1   -8.04031600   -2.94425900    3.08783800 L
 C-C_R           -1   -9.10852200   -2.70190500    5.22344600 L
 H-H_            -1   -9.15790700   -2.30136800    6.06162800 L
 C-C_R           -1   -5.68384400   -1.43441000    3.70868500 L
 C-C_R           -1   -9.91238500   -4.33543500    3.65507800 L
 H-H_            -1  -10.51683200   -5.00606300    3.42968500 L
 C-C_R           -1   -8.12840300   -2.29861700    4.32686700 L
 C-C_R           -1  -10.01687300   -3.69388500    4.88371600 L
 H-H_            -1  -10.69329300   -3.92948700    5.47717100 L
 C-C_R           -1   -3.31282500   -1.41854600    3.26908500 L
 H-H_            -1   -2.44824800   -1.17522100    3.51345200 L
 C-C_R           -1   -4.38015000   -1.10154100    4.08657000 L
 H-H_            -1   -4.23134100   -0.66294500    4.89286000 L
 C-C_R           -1   -8.91795800   -3.97951700    2.76725000 L
 H-H_            -1   -8.83124400   -4.42947800    1.95806000 L
 C-C_R           -1   -3.53471600   -2.10040600    2.08569300 L
 H-H_            -1   -2.81601900   -2.30544200    1.53320800 L
 C-C_R           -1   -5.87914700   -2.15540100    2.53033300 L
 C-C_R           -1   -4.81790100   -2.48318700    1.71021600 L
 H-H_            -1   -4.95903100   -2.95279200    0.91958300 L
 S-S_R           -1  -27.47092000   -0.99874700    4.72177500 L
 O-O_R           -1  -27.55140000   -2.58832300    2.12737900 L
 C-C_R           -1  -28.44836200   -2.98796400    3.10423100 L
 C-C_R           -1  -29.51656900   -2.74561000    5.23984000 L
 H-H_            -1  -29.56595300   -2.34507400    6.07802100 L
 C-C_R           -1  -26.09189100   -1.47811600    3.72507900 L
 C-C_R           -1  -30.32043200   -4.37914100    3.67147100 L
 H-H_            -1  -30.92487900   -5.04976800    3.44607800 L
 C-C_R           -1  -28.53645000   -2.34232300    4.34326000 L
 C-C_R           -1  -30.42491900   -3.73759100    4.90010900 L
 H-H_            -1  -31.10134000   -3.97319300    5.49356400 L
 C-C_R           -1  -23.72087200   -1.46225200    3.28547900 L
 H-H_            -1  -22.85629400   -1.21892700    3.52984500 L
 C-C_R           -1  -24.78819700   -1.14524600    4.10296300 L
 H-H_            -1  -24.63938800   -0.70665100    4.90925400 L
 C-C_R           -1  -29.32600500   -4.02322300    2.78364300 L
 H-H_            -1  -29.23929100   -4.47318400    1.97445300 L
 C-C_R           -1  -23.94276300   -2.14411200    2.10208600 L
 H-H_            -1  -23.22406500   -2.34914800    1.54960100 L
 C-C_R           -1  -26.28719400   -2.19910700    2.54672600 L
 C-C_R           -1  -25.22594800   -2.52689300    1.72660900 L
 H-H_            -1  -25.36707800   -2.99649800    0.93597700 L
 S-S_R           -1   33.73660100    6.82144600    4.48427600 L
 O-O_R           -1   33.65612100    5.23187000    1.88988000 L
 C-C_R           -1   32.75916000    4.83222900    2.86673200 L
 C-C_R           -1   31.69095300    5.07458300    5.00234100 L
 H-H_            -1   31.64156900    5.47512000    5.84052200 L
 C-C_R           -1   35.11563100    6.34207700    3.48758000 L
 C-C_R           -1   30.88709000    3.44105200    3.43397200 L
 H-H_            -1   30.28264300    2.77042500    3.20857900 L
 C-C_R           -1   32.67107200    5.47787000    4.10576100 L
 C-C_R           -1   30.78260200    4.08260300    4.66261000 L
 H-H_            -1   30.10618200    3.84700000    5.25606500 L
 C-C_R           -1   37.48665000    6.35794200    3.04798000 L
 H-H_            -1   38.35122800    6.60126600    3.29234600 L
 C-C_R           -1   36.41932500    6.67494700    3.86546400 L
 H-H_            -1   36.56813400    7.11354200    4.67175500 L
 C-C_R           -1   31.88151700    3.79697000    2.54614400 L
 H-H_            -1   31.96823100    3.34700900    1.73695400 L
 C-C_R           -1   37.26475900    5.67608200    1.86458700 L
 H-H_            -1   37.98345600    5.47104500    1.31210200 L
 C-C_R           -1   34.92032800    5.62108600    2.30922700 L
 C-C_R           -1   35.98157400    5.29330000    1.48911000 L
 H-H_            -1   35.84044400    4.82369500    0.69847800 L
 S-S_R           -1   13.32855500    6.77774000    4.50066900 L
 O-O_R           -1   13.24807500    5.18816400    1.90627400 L
 C-C_R           -1   12.35111300    4.78852300    2.88312600 L
 C-C_R           -1   11.28290700    5.03087700    5.01873400 L
 H-H_            -1   11.23352200    5.43141400    5.85691500 L
 C-C_R           -1   14.70758400    6.29837200    3.50397300 L
 C-C_R           -1   10.47904300    3.39734600    3.45036500 L
 H-H_            -1    9.87459700    2.72671900    3.22497300 L
 C-C_R           -1   12.26302500    5.43416500    4.12215400 L
 C-C_R           -1   10.37455600    4.03889700    4.67900400 L
 H-H_            -1    9.69813500    3.80329500    5.27245800 L
 C-C_R           -1   17.07860300    6.31423600    3.06437300 L
 H-H_            -1   17.94318100    6.55756100    3.30873900 L
 C-C_R           -1   16.01127800    6.63124100    3.88185700 L
 H-H_            -1   16.16008700    7.06983700    4.68814800 L
 C-C_R           -1   11.47347000    3.75326500    2.56253800 L
 H-H_            -1   11.56018400    3.30330400    1.75334700 L
 C-C_R           -1   16.85671300    5.63237600    1.88098000 L
 H-H_            -1   17.57541000    5.42734000    1.32849600 L
 C-C_R           -1   14.51228100    5.57738100    2.32562000 L
 C-C_R           -1   15.57352700    5.24959500    1.50550400 L
 H-H_            -1   15.43239800    4.77999000    0.71487100 L
 S-S_R           -1   -7.07949200    6.73403500    4.51706300 L
 O-O_R           -1   -7.15997200    5.14445900    1.92266700 L
 C-C_R           -1   -8.05693400    4.74481700    2.89951900 L
 C-C_R           -1   -9.12514000    4.98717200    5.03512700 L
 H-H_            -1   -9.17452500    5.38770800    5.87330800 L
 C-C_R           -1   -5.70046200    6.25466600    3.52036600 L
 C-C_R           -1   -9.92900400    3.35364100    3.46675900 L
 H-H_            -1  -10.53345000    2.68301400    3.24136600 L
 C-C_R           -1   -8.14502100    5.39045900    4.13854800 L
 C-C_R           -1  -10.03349100    3.99519100    4.69539700 L
 H-H_            -1  -10.70991100    3.75958900    5.28885200 L
 C-C_R           -1   -3.32944300    6.27053000    3.08076600 L
 H-H_            -1   -2.46486600    6.51385500    3.32513300 L
 C-C_R           -1   -4.39676800    6.58753600    3.89825000 L
 H-H_            -1   -4.24795900    7.02613100    4.70454100 L
 C-C_R           -1   -8.93457600    3.70955900    2.57893100 L
 H-H_            -1   -8.84786300    3.25959800    1.76974100 L
 C-C_R           -1   -3.55133400    5.58867000    1.89737400 L
 H-H_            -1   -2.83263700    5.38363400    1.34488900 L
 C-C_R           -1   -5.89576500    5.53367500    2.34201300 L
 C-C_R           -1   -4.83451900    5.20588900    1.52189700 L
 H-H_            -1   -4.97564900    4.73628400    0.73126400 L
 S-S_R           -1  -27.48753800    6.69032900    4.53345600 L
 O-O_R           -1  -27.56801800    5.10075300    1.93906000 L
 C-C_R           -1  -28.46498000    4.70111200    2.91591200 L
 C-C_R           -1  -29.53318700    4.94346600    5.05152100 L
 H-H_            -1  -29.58257100    5.34400300    5.88970200 L
 C-C_R           -1  -26.10850900    6.21096000    3.53676000 L
 C-C_R           -1  -30.33705000    3.30993500    3.48315200 L
 H-H_            -1  -30.94149700    2.63930800    3.25775900 L
 C-C_R           -1  -28.55306800    5.34675300    4.15494100 L
 C-C_R           -1  -30.44153700    3.95148600    4.71179000 L
 H-H_            -1  -31.11795800    3.71588300    5.30524500 L
 C-C_R           -1  -23.73749000    6.22682500    3.09716000 L
 H-H_            -1  -22.87291200    6.47014900    3.34152600 L
 C-C_R           -1  -24.80481500    6.54383000    3.91464400 L
 H-H_            -1  -24.65600600    6.98242600    4.72093500 L
 C-C_R           -1  -29.34262300    3.66585300    2.59532400 L
 H-H_            -1  -29.25590900    3.21589200    1.78613400 L
 C-C_R           -1  -23.95938100    5.54496500    1.91376700 L
 H-H_            -1  -23.24068300    5.33992800    1.36128200 L
 C-C_R           -1  -26.30381200    5.48996900    2.35840700 L
 C-C_R           -1  -25.24256600    5.16218300    1.53829000 L
 H-H_            -1  -25.38369600    4.69257800    0.74765800 L
 S-S_R           -1   33.71998300   14.51052200    4.29595700 L
 O-O_R           -1   33.63950300   12.92094600    1.70156100 L
 C-C_R           -1   32.74254100   12.52130500    2.67841300 L
 C-C_R           -1   31.67433500   12.76365900    4.81402200 L
 H-H_            -1   31.62495100   13.16419600    5.65220300 L
 C-C_R           -1   35.09901300   14.03115400    3.29926100 L
 C-C_R           -1   30.87047200   11.13012800    3.24565300 L
 H-H_            -1   30.26602500   10.45950100    3.02026000 L
 C-C_R           -1   32.65445400   13.16694700    3.91744200 L
 C-C_R           -1   30.76598400   11.77167900    4.47429100 L
 H-H_            -1   30.08956400   11.53607700    5.06774600 L
 C-C_R           -1   37.47003200   14.04701800    2.85966000 L
 H-H_            -1   38.33460900   14.29034300    3.10402700 L
 C-C_R           -1   36.40270700   14.36402300    3.67714500 L
 H-H_            -1   36.55151600   14.80261900    4.48343600 L
 C-C_R           -1   31.86489900   11.48604700    2.35782500 L
 H-H_            -1   31.95161300   11.03608500    1.54863500 L
 C-C_R           -1   37.24814100   13.36515800    1.67626800 L
 H-H_            -1   37.96683800   13.16012100    1.12378300 L
 C-C_R           -1   34.90371000   13.31016300    2.12090800 L
 C-C_R           -1   35.96495600   12.98237600    1.30079100 L
 H-H_            -1   35.82382600   12.51277100    0.51015900 L
 S-S_R           -1   13.31193700   14.46681700    4.31235000 L
 O-O_R           -1   13.23145700   12.87724000    1.71795400 L
 C-C_R           -1   12.33449500   12.47759900    2.69480700 L
 C-C_R           -1   11.26628900   12.71995400    4.83041500 L
 H-H_            -1   11.21690400   13.12049000    5.66859600 L
 C-C_R           -1   14.69096600   13.98744800    3.31565400 L
 C-C_R           -1   10.46242500   11.08642300    3.26204600 L
 H-H_            -1    9.85797800   10.41579600    3.03665300 L
 C-C_R           -1   12.24640700   13.12324100    3.93383500 L
 C-C_R           -1   10.35793800   11.72797300    4.49068400 L
 H-H_            -1    9.68151700   11.49237100    5.08413900 L
 C-C_R           -1   17.06198500   14.00331200    2.87605400 L
 H-H_            -1   17.92656300   14.24663700    3.12042000 L
 C-C_R           -1   15.99466000   14.32031800    3.69353800 L
 H-H_            -1   16.14346900   14.75891300    4.49982900 L
 C-C_R           -1   11.45685200   11.44234100    2.37421800 L
 H-H_            -1   11.54356600   10.99238000    1.56502800 L
 C-C_R           -1   16.84009400   13.32145200    1.69266100 L
 H-H_            -1   17.55879200   13.11641600    1.14017700 L
 C-C_R           -1   14.49566300   13.26645700    2.13730100 L
 C-C_R           -1   15.55690900   12.93867100    1.31718500 L
 H-H_            -1   15.41577900   12.46906600    0.52655200 L
 S-S_R           -1   -7.09611000   14.42311100    4.32874400 L
 O-O_R           -1   -7.17659000   12.83353500    1.73434800 L
 C-C_R           -1   -8.07355200   12.43389400    2.71120000 L
 C-C_R           -1   -9.14175800   12.67624800    4.84680800 L
 H-H_            -1   -9.19114300   13.07678500    5.68498900 L
 C-C_R           -1   -5.71708000   13.94374200    3.33204700 L
 C-C_R           -1   -9.94562200   11.04271700    3.27844000 L
 H-H_            -1  -10.55006800   10.37209000    3.05304700 L
 C-C_R           -1   -8.16163900   13.07953500    3.95022900 L
 C-C_R           -1  -10.05010900   11.68426800    4.50707800 L
 H-H_            -1  -10.72652900   11.44866500    5.10053300 L
 C-C_R           -1   -3.34606100   13.95960700    2.89244700 L
 H-H_            -1   -2.48148400   14.20293100    3.13681300 L
 C-C_R           -1   -4.41338600   14.27661200    3.70993100 L
 H-H_            -1   -4.26457800   14.71520700    4.51622200 L
 C-C_R           -1   -8.95119500   11.39863500    2.39061200 L
 H-H_            -1   -8.86448100   10.94867400    1.58142200 L
 C-C_R           -1   -3.56795200   13.27774700    1.70905500 L
 H-H_            -1   -2.84925500   13.07271000    1.15657000 L
 C-C_R           -1   -5.91238300   13.22275100    2.15369400 L
 C-C_R           -1   -4.85113700   12.89496500    1.33357800 L
 H-H_            -1   -4.99226700   12.42536000    0.54294500 L
 S-S_R           -1  -27.50415700   14.37940500    4.34513700 L
 O-O_R           -1  -27.58463700   12.78982900    1.75074100 L
 C-C_R           -1  -28.48159800   12.39018800    2.72759300 L
 C-C_R           -1  -29.54980500   12.63254200    4.86320200 L
 H-H_            -1  -29.59918900   13.03307900    5.70138300 L
 C-C_R           -1  -26.12512700   13.90003700    3.34844100 L
 C-C_R           -1  -30.35366800   10.99901100    3.29483300 L
 H-H_            -1  -30.95811500   10.32838400    3.06944000 L
 C-C_R           -1  -28.56968600   13.03583000    3.96662200 L
 C-C_R           -1  -30.45815600   11.64056200    4.52347100 L
 H-H_            -1  -31.13457600   11.40496000    5.11692600 L
 C-C_R           -1  -23.75410800   13.91590100    2.90884000 L
 H-H_            -1  -22.88953000   14.15922600    3.15320700 L
 C-C_R           -1  -24.82143300   14.23290600    3.72632500 L
 H-H_            -1  -24.67262400   14.67150200    4.53261600 L
 C-C_R           -1  -29.35924100   11.35493000    2.40700500 L
 H-H_            -1  -29.27252700   10.90496900    1.59781500 L
 C-C_R           -1  -23.97599900   13.23404100    1.72544800 L
 H-H_            -1  -23.25730200   13.02900500    1.17296300 L
 C-C_R           -1  -26.32043000   13.17904600    2.17008800 L
 C-C_R           -1  -25.25918400   12.85126000    1.34997100 L
 H-H_            -1  -25.40031400   12.38165500    0.55933900 L
 S-S_R           -1   33.77423800   -8.41317200   10.72105500 L
 O-O_R           -1   33.69375800  -10.00274800    8.12665900 L
 C-C_R           -1   32.79679600  -10.40238900    9.10351100 L
 C-C_R           -1   31.72858900  -10.16003500   11.23912000 L
 H-H_            -1   31.67920500   -9.75949800   12.07730100 L
 C-C_R           -1   35.15326700   -8.89254000    9.72435900 L
 C-C_R           -1   30.92472600  -11.79356600    9.67075100 L
 H-H_            -1   30.32027900  -12.46419300    9.44535800 L
 C-C_R           -1   32.70870800   -9.75674700   10.34254000 L
 C-C_R           -1   30.82023900  -11.15201500   10.89938900 L
 H-H_            -1   30.14381800  -11.38761700   11.49284400 L
 C-C_R           -1   37.52428600   -8.87667600    9.28475900 L
 H-H_            -1   38.38886400   -8.63335100    9.52912500 L
 C-C_R           -1   36.45696100   -8.55967100   10.10224300 L
 H-H_            -1   36.60577000   -8.12107500   10.90853400 L
 C-C_R           -1   31.91915300  -11.43764700    8.78292300 L
 H-H_            -1   32.00586700  -11.88760900    7.97373300 L
 C-C_R           -1   37.30239500   -9.55853600    8.10136600 L
 H-H_            -1   38.02109300   -9.76357300    7.54888100 L
 C-C_R           -1   34.95796400   -9.61353100    8.54600600 L
 C-C_R           -1   36.01921000   -9.94131800    7.72588900 L
 H-H_            -1   35.87808000  -10.41092300    6.93525700 L
 S-S_R           -1   13.36619100   -8.45687700   10.73744800 L
 O-O_R           -1   13.28571100  -10.04645400    8.14305300 L
 C-C_R           -1   12.38874900  -10.44609500    9.11990500 L
 C-C_R           -1   11.32054300  -10.20374000   11.25551300 L
 H-H_            -1   11.27115800   -9.80320400   12.09369400 L
 C-C_R           -1   14.74522100   -8.93624600    9.74075200 L
 C-C_R           -1   10.51667900  -11.83727100    9.68714400 L
 H-H_            -1    9.91223300  -12.50789900    9.46175100 L
 C-C_R           -1   12.30066100   -9.80045300   10.35893300 L
 C-C_R           -1   10.41219200  -11.19572100   10.91578300 L
 H-H_            -1    9.73577100  -11.43132300   11.50923700 L
 C-C_R           -1   17.11624000   -8.92038200    9.30115200 L
 H-H_            -1   17.98081700   -8.67705700    9.54551800 L
 C-C_R           -1   16.04891500   -8.60337600   10.11863600 L
 H-H_            -1   16.19772300   -8.16478100   10.92492700 L
 C-C_R           -1   11.51110600  -11.48135300    8.79931700 L
 H-H_            -1   11.59782000  -11.93131400    7.99012600 L
 C-C_R           -1   16.89434900   -9.60224200    8.11775900 L
 H-H_            -1   17.61304600   -9.80727800    7.56527500 L
 C-C_R           -1   14.54991800   -9.65723700    8.56239900 L
 C-C_R           -1   15.61116300   -9.98502300    7.74228300 L
 H-H_            -1   15.47003400  -10.45462800    6.95165000 L
 S-S_R           -1   -7.04185600   -8.50058300   10.75384200 L
 O-O_R           -1   -7.12233600  -10.09015900    8.15944600 L
 C-C_R           -1   -8.01929800  -10.48980000    9.13629800 L
 C-C_R           -1   -9.08750400  -10.24744600   11.27190600 L
 H-H_            -1   -9.13688800   -9.84690900   12.11008700 L
 C-C_R           -1   -5.66282600   -8.97995200    9.75714500 L
 C-C_R           -1   -9.89136700  -11.88097700    9.70353800 L
 H-H_            -1  -10.49581400  -12.55160400    9.47814500 L
 C-C_R           -1   -8.10738500   -9.84415900   10.37532700 L
 C-C_R           -1   -9.99585500  -11.23942600   10.93217600 L
 H-H_            -1  -10.67227500  -11.47502900   11.52563100 L
 C-C_R           -1   -3.29180700   -8.96408700    9.31754500 L
 H-H_            -1   -2.42723000   -8.72076300    9.56191200 L
 C-C_R           -1   -4.35913200   -8.64708200   10.13502900 L
 H-H_            -1   -4.21032300   -8.20848700   10.94132000 L
 C-C_R           -1   -8.89694000  -11.52505900    8.81571000 L
 H-H_            -1   -8.81022600  -11.97502000    8.00652000 L
 C-C_R           -1   -3.51369800   -9.64594700    8.13415300 L
 H-H_            -1   -2.79500100   -9.85098400    7.58166800 L
 C-C_R           -1   -5.85812900   -9.70094300    8.57879200 L
 C-C_R           -1   -4.79688300  -10.02872900    7.75867600 L
 H-H_            -1   -4.93801300  -10.49833400    6.96804300 L
 S-S_R           -1  -27.44990200   -8.54428900   10.77023500 L
 O-O_R           -1  -27.53038200  -10.13386500    8.17583900 L
 C-C_R           -1  -28.42734400  -10.53350600    9.15269100 L
 C-C_R           -1  -29.49555000  -10.29115200   11.28830000 L
 H-H_            -1  -29.54493500   -9.89061500   12.12648100 L
 C-C_R           -1  -26.07087300   -9.02365700    9.77353900 L
 C-C_R           -1  -30.29941400  -11.92468300    9.71993100 L
 H-H_            -1  -30.90386000  -12.59531000    9.49453800 L
 C-C_R           -1  -28.51543200   -9.88786400   10.39172000 L
 C-C_R           -1  -30.40390100  -11.28313200   10.94856900 L
 H-H_            -1  -31.08032200  -11.51873400   11.54202400 L
 C-C_R           -1  -23.69985400   -9.00779300    9.33393900 L
 H-H_            -1  -22.83527600   -8.76446800    9.57830500 L
 C-C_R           -1  -24.76717900   -8.69078800   10.15142300 L
 H-H_            -1  -24.61837000   -8.25219200   10.95771400 L
 C-C_R           -1  -29.30498700  -11.56876400    8.83210300 L
 H-H_            -1  -29.21827300  -12.01872600    8.02291300 L
 C-C_R           -1  -23.92174500   -9.68965300    8.15054600 L
 H-H_            -1  -23.20304700   -9.89468900    7.59806100 L
 C-C_R           -1  -26.26617600   -9.74464800    8.59518600 L
 C-C_R           -1  -25.20493000  -10.07243500    7.77506900 L
 H-H_            -1  -25.34606000  -10.54203900    6.98443700 L
 S-S_R           -1   33.75761900   -0.72409500   10.53273600 L
 O-O_R           -1   33.67713900   -2.31367200    7.93834000 L
 C-C_R           -1   32.78017800   -2.71331300    8.91519200 L
 C-C_R           -1   31.71197100   -2.47095900   11.05080100 L
 H-H_            -1   31.66258700   -2.07042200   11.88898200 L
 C-C_R           -1   35.13664900   -1.20346400    9.53604000 L
 C-C_R           -1   30.90810800   -4.10448900    9.48243200 L
 H-H_            -1   30.30366100   -4.77511700    9.25703900 L
 C-C_R           -1   32.69209000   -2.06767100   10.15422100 L
 C-C_R           -1   30.80362000   -3.46293900   10.71107000 L
 H-H_            -1   30.12720000   -3.69854100   11.30452500 L
 C-C_R           -1   37.50766800   -1.18760000    9.09643900 L
 H-H_            -1   38.37224600   -0.94427500    9.34080600 L
 C-C_R           -1   36.44034300   -0.87059500    9.91392400 L
 H-H_            -1   36.58915200   -0.43199900   10.72021500 L
 C-C_R           -1   31.90253500   -3.74857100    8.59460400 L
 H-H_            -1   31.98924900   -4.19853200    7.78541400 L
 C-C_R           -1   37.28577700   -1.86946000    7.91304700 L
 H-H_            -1   38.00447400   -2.07449600    7.36056200 L
 C-C_R           -1   34.94134600   -1.92445500    8.35768700 L
 C-C_R           -1   36.00259200   -2.25224100    7.53757000 L
 H-H_            -1   35.86146200   -2.72184600    6.74693800 L
 S-S_R           -1   13.34957300   -0.76780100   10.54912900 L
 O-O_R           -1   13.26909300   -2.35737700    7.95473300 L
 C-C_R           -1   12.37213100   -2.75701800    8.93158600 L
 C-C_R           -1   11.30392500   -2.51466400   11.06719400 L
 H-H_            -1   11.25454000   -2.11412800   11.90537500 L
 C-C_R           -1   14.72860200   -1.24717000    9.55243300 L
 C-C_R           -1   10.50006100   -4.14819500    9.49882500 L
 H-H_            -1    9.89561500   -4.81882200    9.27343200 L
 C-C_R           -1   12.28404300   -2.11137700   10.17061400 L
 C-C_R           -1   10.39557400   -3.50664500   10.72746300 L
 H-H_            -1    9.71915300   -3.74224700   11.32091800 L
 C-C_R           -1   17.09962200   -1.23130600    9.11283300 L
 H-H_            -1   17.96419900   -0.98798100    9.35719900 L
 C-C_R           -1   16.03229600   -0.91430000    9.93031700 L
 H-H_            -1   16.18110500   -0.47570500   10.73660800 L
 C-C_R           -1   11.49448800   -3.79227700    8.61099700 L
 H-H_            -1   11.58120200   -4.24223800    7.80180700 L
 C-C_R           -1   16.87773100   -1.91316600    7.92944000 L
 H-H_            -1   17.59642800   -2.11820200    7.37695600 L
 C-C_R           -1   14.53329900   -1.96816100    8.37408000 L
 C-C_R           -1   15.59454500   -2.29594700    7.55396400 L
 H-H_            -1   15.45341600   -2.76555200    6.76333100 L
 S-S_R           -1   -7.05847400   -0.81150700   10.56552300 L
 O-O_R           -1   -7.13895400   -2.40108300    7.97112700 L
 C-C_R           -1   -8.03591600   -2.80072400    8.94797900 L
 C-C_R           -1   -9.10412200   -2.55837000   11.08358700 L
 H-H_            -1   -9.15350700   -2.15783300   11.92176800 L
 C-C_R           -1   -5.67944400   -1.29087500    9.56882600 L
 C-C_R           -1   -9.90798600   -4.19190100    9.51521900 L
 H-H_            -1  -10.51243200   -4.86252800    9.28982600 L
 C-C_R           -1   -8.12400300   -2.15508300   10.18700800 L
 C-C_R           -1  -10.01247300   -3.55035000   10.74385700 L
 H-H_            -1  -10.68889300   -3.78595200   11.33731200 L
 C-C_R           -1   -3.30842500   -1.27501100    9.12922600 L
 H-H_            -1   -2.44384800   -1.03168600    9.37359200 L
 C-C_R           -1   -4.37575000   -0.95800600    9.94671000 L
 H-H_            -1   -4.22694100   -0.51941000   10.75300100 L
 C-C_R           -1   -8.91355800   -3.83598300    8.62739100 L
 H-H_            -1   -8.82684500   -4.28594400    7.81820100 L
 C-C_R           -1   -3.53031600   -1.95687100    7.94583400 L
 H-H_            -1   -2.81161900   -2.16190800    7.39334900 L
 C-C_R           -1   -5.87474700   -2.01186600    8.39047300 L
 C-C_R           -1   -4.81350100   -2.33965300    7.57035700 L
 H-H_            -1   -4.95463100   -2.80925800    6.77972400 L
 S-S_R           -1  -27.46652000   -0.85521200   10.58191600 L
 O-O_R           -1  -27.54700000   -2.44478900    7.98752000 L
 C-C_R           -1  -28.44396200   -2.84443000    8.96437200 L
 C-C_R           -1  -29.51216900   -2.60207500   11.09998100 L
 H-H_            -1  -29.56155300   -2.20153900   11.93816200 L
 C-C_R           -1  -26.08749100   -1.33458100    9.58522000 L
 C-C_R           -1  -30.31603200   -4.23560600    9.53161200 L
 H-H_            -1  -30.92047900   -4.90623400    9.30621900 L
 C-C_R           -1  -28.53205000   -2.19878800   10.20340100 L
 C-C_R           -1  -30.42051900   -3.59405600   10.76025000 L
 H-H_            -1  -31.09694000   -3.82965800   11.35370500 L
 C-C_R           -1  -23.71647200   -1.31871700    9.14561900 L
 H-H_            -1  -22.85189400   -1.07539200    9.38998600 L
 C-C_R           -1  -24.78379700   -1.00171200    9.96310400 L
 H-H_            -1  -24.63498800   -0.56311600   10.76939500 L
 C-C_R           -1  -29.32160500   -3.87968800    8.64378400 L
 H-H_            -1  -29.23489100   -4.32964900    7.83459400 L
 C-C_R           -1  -23.93836300   -2.00057700    7.96222700 L
 H-H_            -1  -23.21966500   -2.20561300    7.40974200 L
 C-C_R           -1  -26.28279400   -2.05557200    8.40686700 L
 C-C_R           -1  -25.22154800   -2.38335800    7.58675000 L
 H-H_            -1  -25.36267800   -2.85296300    6.79611800 L
 S-S_R           -1   33.74100100    6.96498100   10.34441700 L
 O-O_R           -1   33.66052100    5.37540500    7.75002100 L
 C-C_R           -1   32.76355900    4.97576300    8.72687300 L
 C-C_R           -1   31.69535300    5.21811800   10.86248100 L
 H-H_            -1   31.64596900    5.61865400   11.70066300 L
 C-C_R           -1   35.12003100    6.48561200    9.34772000 L
 C-C_R           -1   30.89149000    3.58458700    9.29411300 L
 H-H_            -1   30.28704300    2.91396000    9.06872000 L
 C-C_R           -1   32.67547200    5.62140500    9.96590200 L
 C-C_R           -1   30.78700200    4.22613700   10.52275100 L
 H-H_            -1   30.11058200    3.99053500   11.11620600 L
 C-C_R           -1   37.49105000    6.50147600    8.90812000 L
 H-H_            -1   38.35562700    6.74480100    9.15248700 L
 C-C_R           -1   36.42372500    6.81848200    9.72560500 L
 H-H_            -1   36.57253400    7.25707700   10.53189500 L
 C-C_R           -1   31.88591700    3.94050500    8.40628500 L
 H-H_            -1   31.97263100    3.49054400    7.59709500 L
 C-C_R           -1   37.26915900    5.81961600    7.72472800 L
 H-H_            -1   37.98785600    5.61458000    7.17224300 L
 C-C_R           -1   34.92472800    5.76462100    8.16936800 L
 C-C_R           -1   35.98597400    5.43683500    7.34925100 L
 H-H_            -1   35.84484400    4.96723000    6.55861900 L
 S-S_R           -1   13.33295500    6.92127500   10.36081000 L
 O-O_R           -1   13.25247500    5.33169900    7.76641400 L
 C-C_R           -1   12.35551300    4.93205800    8.74326600 L
 C-C_R           -1   11.28730700    5.17441200   10.87887500 L
 H-H_            -1   11.23792200    5.57494900   11.71705600 L
 C-C_R           -1   14.71198400    6.44190600    9.36411400 L
 C-C_R           -1   10.48344300    3.54088100    9.31050600 L
 H-H_            -1    9.87899700    2.87025400    9.08511300 L
 C-C_R           -1   12.26742500    5.57769900    9.98229500 L
 C-C_R           -1   10.37895600    4.18243200   10.53914400 L
 H-H_            -1    9.70253500    3.94682900   11.13259900 L
 C-C_R           -1   17.08300300    6.45777100    8.92451400 L
 H-H_            -1   17.94758100    6.70109500    9.16888000 L
 C-C_R           -1   16.01567800    6.77477600    9.74199800 L
 H-H_            -1   16.16448700    7.21337200   10.54828900 L
 C-C_R           -1   11.47787000    3.89679900    8.42267800 L
 H-H_            -1   11.56458400    3.44683800    7.61348800 L
 C-C_R           -1   16.86111200    5.77591100    7.74112100 L
 H-H_            -1   17.57981000    5.57087400    7.18863600 L
 C-C_R           -1   14.51668100    5.72091500    8.18576100 L
 C-C_R           -1   15.57792700    5.39312900    7.36564400 L
 H-H_            -1   15.43679800    4.92352400    6.57501200 L
 S-S_R           -1   -7.07509200    6.87757000   10.37720300 L
 O-O_R           -1   -7.15557200    5.28799300    7.78280800 L
 C-C_R           -1   -8.05253400    4.88835200    8.75966000 L
 C-C_R           -1   -9.12074000    5.13070600   10.89526800 L
 H-H_            -1   -9.17012500    5.53124300   11.73344900 L
 C-C_R           -1   -5.69606200    6.39820100    9.38050700 L
 C-C_R           -1   -9.92460400    3.49717600    9.32690000 L
 H-H_            -1  -10.52905000    2.82654800    9.10150700 L
 C-C_R           -1   -8.14062100    5.53399400    9.99868900 L
 C-C_R           -1  -10.02909100    4.13872600   10.55553800 L
 H-H_            -1  -10.70551100    3.90312400   11.14899200 L
 C-C_R           -1   -3.32504300    6.41406500    8.94090700 L
 H-H_            -1   -2.46046600    6.65739000    9.18527300 L
 C-C_R           -1   -4.39236800    6.73107000    9.75839100 L
 H-H_            -1   -4.24355900    7.16966600   10.56468200 L
 C-C_R           -1   -8.93017600    3.85309400    8.43907200 L
 H-H_            -1   -8.84346300    3.40313300    7.62988200 L
 C-C_R           -1   -3.54693400    5.73220500    7.75751400 L
 H-H_            -1   -2.82823700    5.52716900    7.20503000 L
 C-C_R           -1   -5.89136500    5.67721000    8.20215400 L
 C-C_R           -1   -4.83011900    5.34942400    7.38203800 L
 H-H_            -1   -4.97124900    4.87981900    6.59140500 L
 S-S_R           -1  -27.48313900    6.83386400   10.39359700 L
 O-O_R           -1  -27.56361900    5.24428800    7.79920100 L
 C-C_R           -1  -28.46058000    4.84464700    8.77605300 L
 C-C_R           -1  -29.52878700    5.08700100   10.91166100 L
 H-H_            -1  -29.57817100    5.48753700   11.74984300 L
 C-C_R           -1  -26.10410900    6.35449500    9.39690000 L
 C-C_R           -1  -30.33265000    3.45347000    9.34329300 L
 H-H_            -1  -30.93709700    2.78284300    9.11790000 L
 C-C_R           -1  -28.54866800    5.49028800   10.01508200 L
 C-C_R           -1  -30.43713800    4.09502000   10.57193100 L
 H-H_            -1  -31.11355800    3.85941800   11.16538600 L
 C-C_R           -1  -23.73309000    6.37035900    8.95730000 L
 H-H_            -1  -22.86851200    6.61368400    9.20166700 L
 C-C_R           -1  -24.80041500    6.68736500    9.77478500 L
 H-H_            -1  -24.65160600    7.12596000   10.58107500 L
 C-C_R           -1  -29.33822300    3.80938800    8.45546500 L
 H-H_            -1  -29.25150900    3.35942700    7.64627500 L
 C-C_R           -1  -23.95498100    5.68849900    7.77390800 L
 H-H_            -1  -23.23628400    5.48346300    7.22142300 L
 C-C_R           -1  -26.29941200    5.63350400    8.21854800 L
 C-C_R           -1  -25.23816600    5.30571800    7.39843100 L
 H-H_            -1  -25.37929600    4.83611300    6.60779900 L
 S-S_R           -1   33.72438300   14.65405700   10.15609800 L
 O-O_R           -1   33.64390300   13.06448100    7.56170200 L
 C-C_R           -1   32.74694100   12.66484000    8.53855400 L
 C-C_R           -1   31.67873500   12.90719400   10.67416200 L
 H-H_            -1   31.62935000   13.30773100   11.51234300 L
 C-C_R           -1   35.10341300   14.17468800    9.15940100 L
 C-C_R           -1   30.87487100   11.27366300    9.10579400 L
 H-H_            -1   30.27042500   10.60303600    8.88040100 L
 C-C_R           -1   32.65885400   13.31048100    9.77758300 L
 C-C_R           -1   30.77038400   11.91521400   10.33443200 L
 H-H_            -1   30.09396400   11.67961100   10.92788700 L
 C-C_R           -1   37.47443200   14.19055300    8.71980100 L
 H-H_            -1   38.33900900   14.43387700    8.96416800 L
 C-C_R           -1   36.40710700   14.50755800    9.53728600 L
 H-H_            -1   36.55591600   14.94615300   10.34357600 L
 C-C_R           -1   31.86929900   11.62958100    8.21796600 L
 H-H_            -1   31.95601300   11.17962000    7.40877600 L
 C-C_R           -1   37.25254100   13.50869300    7.53640900 L
 H-H_            -1   37.97123800   13.30365600    6.98392400 L
 C-C_R           -1   34.90811000   13.45369700    7.98104900 L
 C-C_R           -1   35.96935600   13.12591100    7.16093200 L
 H-H_            -1   35.82822600   12.65630600    6.37029900 L
 S-S_R           -1   13.31633700   14.61035100   10.17249100 L
 O-O_R           -1   13.23585700   13.02077500    7.57809500 L
 C-C_R           -1   12.33889500   12.62113400    8.55494700 L
 C-C_R           -1   11.27068800   12.86348800   10.69055600 L
 H-H_            -1   11.22130400   13.26402500   11.52873700 L
 C-C_R           -1   14.69536600   14.13098300    9.17579500 L
 C-C_R           -1   10.46682500   11.22995700    9.12218700 L
 H-H_            -1    9.86237800   10.55933000    8.89679400 L
 C-C_R           -1   12.25080700   13.26677600    9.79397600 L
 C-C_R           -1   10.36233800   11.87150800   10.35082500 L
 H-H_            -1    9.68591700   11.63590600   10.94428000 L
 C-C_R           -1   17.06638500   14.14684700    8.73619500 L
 H-H_            -1   17.93096300   14.39017200    8.98056100 L
 C-C_R           -1   15.99906000   14.46385200    9.55367900 L
 H-H_            -1   16.14786900   14.90244800   10.35997000 L
 C-C_R           -1   11.46125200   11.58587600    8.23435900 L
 H-H_            -1   11.54796600   11.13591500    7.42516900 L
 C-C_R           -1   16.84449400   13.46498700    7.55280200 L
 H-H_            -1   17.56319200   13.25995100    7.00031700 L
 C-C_R           -1   14.50006300   13.40999200    7.99744200 L
 C-C_R           -1   15.56130900   13.08220600    7.17732500 L
 H-H_            -1   15.42017900   12.61260100    6.38669300 L
 S-S_R           -1   -7.09171000   14.56664600   10.18888400 L
 O-O_R           -1   -7.17219000   12.97707000    7.59448900 L
 C-C_R           -1   -8.06915200   12.57742800    8.57134100 L
 C-C_R           -1   -9.13735800   12.81978300   10.70694900 L
 H-H_            -1   -9.18674300   13.22031900   11.54513000 L
 C-C_R           -1   -5.71268000   14.08727700    9.19218800 L
 C-C_R           -1   -9.94122200   11.18625200    9.13858000 L
 H-H_            -1  -10.54566800   10.51562500    8.91318800 L
 C-C_R           -1   -8.15723900   13.22307000    9.81036900 L
 C-C_R           -1  -10.04570900   11.82780200   10.36721900 L
 H-H_            -1  -10.72213000   11.59220000   10.96067300 L
 C-C_R           -1   -3.34166100   14.10314100    8.75258800 L
 H-H_            -1   -2.47708400   14.34646600    8.99695400 L
 C-C_R           -1   -4.40898600   14.42014700    9.57007200 L
 H-H_            -1   -4.26017800   14.85874200   10.37636300 L
 C-C_R           -1   -8.94679500   11.54217000    8.25075300 L
 H-H_            -1   -8.86008100   11.09220900    7.44156200 L
 C-C_R           -1   -3.56355200   13.42128100    7.56919500 L
 H-H_            -1   -2.84485500   13.21624500    7.01671100 L
 C-C_R           -1   -5.90798300   13.36628600    8.01383500 L
 C-C_R           -1   -4.84673700   13.03850000    7.19371900 L
 H-H_            -1   -4.98786700   12.56889500    6.40308600 L
 S-S_R           -1  -27.49975700   14.52294000   10.20527800 L
 O-O_R           -1  -27.58023700   12.93336400    7.61088200 L
 C-C_R           -1  -28.47719800   12.53372300    8.58773400 L
 C-C_R           -1  -29.54540500   12.77607700   10.72334200 L
 H-H_            -1  -29.59478900   13.17661400   11.56152300 L
 C-C_R           -1  -26.12072700   14.04357100    9.20858100 L
 C-C_R           -1  -30.34926800   11.14254600    9.15497400 L
 H-H_            -1  -30.95371500   10.47191900    8.92958100 L
 C-C_R           -1  -28.56528600   13.17936400    9.82676300 L
 C-C_R           -1  -30.45375600   11.78409700   10.38361200 L
 H-H_            -1  -31.13017600   11.54849400   10.97706700 L
 C-C_R           -1  -23.74970800   14.05943600    8.76898100 L
 H-H_            -1  -22.88513000   14.30276000    9.01334800 L
 C-C_R           -1  -24.81703300   14.37644100    9.58646600 L
 H-H_            -1  -24.66822400   14.81503700   10.39275600 L
 C-C_R           -1  -29.35484100   11.49846400    8.26714600 L
 H-H_            -1  -29.26812700   11.04850300    7.45795600 L
 C-C_R           -1  -23.97159900   13.37757600    7.58558900 L
 H-H_            -1  -23.25290200   13.17253900    7.03310400 L
 C-C_R           -1  -26.31603000   13.32258000    8.03022900 L
 C-C_R           -1  -25.25478400   12.99479400    7.21011200 L
 H-H_            -1  -25.39591400   12.52518900    6.41947900 L
 S-S_R           -1   23.56640900  -14.53214500  -10.20123300 L
 O-O_R           -1   23.48338900  -12.94291800   -7.60670600 L
 C-C_R           -1   22.58315600  -12.54712600   -8.58211400 L
 C-C_R           -1   21.51246800  -12.79406100  -10.71600400 L
 H-H_            -1   21.46355300  -13.19480800  -11.55410600 L
 C-C_R           -1   24.94507200  -14.04687000   -9.20675100 L
 C-C_R           -1   20.70423500  -11.16398300   -9.14634100 L
 H-H_            -1   20.09728500  -10.49595000   -8.91997500 L
 C-C_R           -1   22.49584400  -13.19314300   -9.82100200 L
 C-C_R           -1   20.60052300  -11.80597900  -10.37481200 L
 H-H_            -1   19.92214700  -11.57327800  -10.96717800 L
 C-C_R           -1   27.31674000  -14.05257700   -8.77096100 L
 H-H_            -1   28.18195800  -14.29219800   -9.01671700 L
 C-C_R           -1   26.24947100  -14.37415400   -9.58673100 L
 H-H_            -1   26.39896100  -14.81211100  -10.39326100 L
 C-C_R           -1   21.70150300  -11.51563500   -8.26011300 L
 H-H_            -1   21.78768900  -11.06530400   -7.45106100 L
 C-C_R           -1   27.09383300  -13.37167000   -7.58721100 L
 H-H_            -1   27.81253200  -13.16355500   -7.03588100 L
 C-C_R           -1   24.74847600  -13.32671800   -8.02808400 L
 C-C_R           -1   25.80962400  -12.99438700   -7.20967200 L
 H-H_            -1   25.66785500  -12.52538800   -6.41881200 L
 S-S_R           -1    3.15846200  -14.57585000  -10.18483900 L
 O-O_R           -1    3.07524300  -12.98662400   -7.59031200 L
 C-C_R           -1    2.17500900  -12.59083200   -8.56572000 L
 C-C_R           -1    1.10442100  -12.83776700  -10.69961100 L
 H-H_            -1    1.05550600  -13.23851400  -11.53771300 L
 C-C_R           -1    4.53692500  -14.09057600   -9.19035800 L
 C-C_R           -1    0.29618900  -11.20768800   -9.12994700 L
 H-H_            -1   -0.31086200  -10.53965600   -8.90358100 L
 C-C_R           -1    2.08769700  -13.23684900   -9.80460800 L
 C-C_R           -1    0.19237700  -11.84968500  -10.35841800 L
 H-H_            -1   -0.48589900  -11.61698400  -10.95078500 L
 C-C_R           -1    6.90879400  -14.09628300   -8.75456800 L
 H-H_            -1    7.77391200  -14.33590300   -9.00032400 L
 C-C_R           -1    5.84142400  -14.41786000   -9.57033700 L
 H-H_            -1    5.99091500  -14.85581600  -10.37686800 L
 C-C_R           -1    1.29345600  -11.55934100   -8.24371900 L
 H-H_            -1    1.37954200  -11.10901000   -7.43466800 L
 C-C_R           -1    6.68578600  -13.41537600   -7.57081800 L
 H-H_            -1    7.40448500  -13.20726100   -7.01948800 L
 C-C_R           -1    4.34042900  -13.37042400   -8.01169000 L
 C-C_R           -1    5.40157800  -13.03809200   -7.19327900 L
 H-H_            -1    5.25980800  -12.56909300   -6.40241900 L
 S-S_R           -1  -17.24968400  -14.61955600  -10.16844600 L
 O-O_R           -1  -17.33270400  -13.03033000   -7.57391900 L
 C-C_R           -1  -18.23303800  -12.63453800   -8.54932700 L
 C-C_R           -1  -19.30362600  -12.88147200  -10.68321800 L
 H-H_            -1  -19.35264100  -13.28222000  -11.52132000 L
 C-C_R           -1  -15.87112100  -14.13428100   -9.17396500 L
 C-C_R           -1  -20.11195800  -11.25139400   -9.11355400 L
 H-H_            -1  -20.71890800  -10.58336100   -8.88718800 L
 C-C_R           -1  -18.32024900  -13.28055500   -9.78821500 L
 C-C_R           -1  -20.21567000  -11.89339000  -10.34202500 L
 H-H_            -1  -20.89404600  -11.66069000  -10.93439100 L
 C-C_R           -1  -13.49935300  -14.13998900   -8.73817400 L
 H-H_            -1  -12.63403500  -14.37960900   -8.98393000 L
 C-C_R           -1  -14.56662200  -14.46156500   -9.55394400 L
 H-H_            -1  -14.41713200  -14.89952200  -10.36047400 L
 C-C_R           -1  -19.11449000  -11.60304600   -8.22732600 L
 H-H_            -1  -19.02850500  -11.15271600   -7.41827500 L
 C-C_R           -1  -13.72226100  -13.45908100   -7.55442500 L
 H-H_            -1  -13.00346200  -13.25096600   -7.00309500 L
 C-C_R           -1  -16.06761700  -13.41412900   -7.99529700 L
 C-C_R           -1  -15.00646900  -13.08179800   -7.17688600 L
 H-H_            -1  -15.14833800  -12.61279900   -6.38602600 L
 S-S_R           -1  -37.65773100  -14.66326100  -10.15205300 L
 O-O_R           -1  -37.74085100  -13.07403600   -7.55752500 L
 C-C_R           -1  -38.64108400  -12.67824300   -8.53293400 L
 C-C_R           -1  -39.71167200  -12.92517800  -10.66682400 L
 H-H_            -1  -39.76068700  -13.32592500  -11.50492600 L
 C-C_R           -1  -36.27916800  -14.17798700   -9.15757100 L
 C-C_R           -1  -40.52000400  -11.29510000   -9.09716100 L
 H-H_            -1  -41.12695500  -10.62706700   -8.87079500 L
 C-C_R           -1  -38.72839600  -13.32426000   -9.77182200 L
 C-C_R           -1  -40.62371700  -11.93709600  -10.32563100 L
 H-H_            -1  -41.30199300  -11.70439500  -10.91799800 L
 C-C_R           -1  -33.90739900  -14.18369400   -8.72178100 L
 H-H_            -1  -33.04218100  -14.42331400   -8.96753700 L
 C-C_R           -1  -34.97466900  -14.50527100   -9.53755100 L
 H-H_            -1  -34.82517800  -14.94322800  -10.34408100 L
 C-C_R           -1  -39.52263700  -11.64675200   -8.21093300 L
 H-H_            -1  -39.43655100  -11.19642100   -7.40188100 L
 C-C_R           -1  -34.13030700  -13.50278700   -7.53803100 L
 H-H_            -1  -33.41160800  -13.29467200   -6.98670100 L
 C-C_R           -1  -36.47556400  -13.45783500   -7.97890400 L
 C-C_R           -1  -35.41451500  -13.12550400   -7.16049200 L
 H-H_            -1  -35.55638500  -12.65650500   -6.36963200 L
 S-S_R           -1   23.54979100   -6.84306800  -10.38955200 L
 O-O_R           -1   23.46677100   -5.25384200   -7.79502500 L
 C-C_R           -1   22.56653800   -4.85805000   -8.77043300 L
 C-C_R           -1   21.49585000   -5.10498500  -10.90432300 L
 H-H_            -1   21.44693400   -5.50573200  -11.74242500 L
 C-C_R           -1   24.92845400   -6.35779400   -9.39507100 L
 C-C_R           -1   20.68761700   -3.47490600   -9.33466000 L
 H-H_            -1   20.08066700   -2.80687300   -9.10829400 L
 C-C_R           -1   22.47922600   -5.50406700  -10.00932100 L
 C-C_R           -1   20.58390500   -4.11690300  -10.56313100 L
 H-H_            -1   19.90552900   -3.88420200  -11.15549700 L
 C-C_R           -1   27.30012200   -6.36350100   -8.95928000 L
 H-H_            -1   28.16534000   -6.60312100   -9.20503600 L
 C-C_R           -1   26.23285300   -6.68507800   -9.77505000 L
 H-H_            -1   26.38234300   -7.12303500  -10.58158000 L
 C-C_R           -1   21.68488500   -3.82655900   -8.44843200 L
 H-H_            -1   21.77107100   -3.37622800   -7.63938000 L
 C-C_R           -1   27.07721400   -5.68259400   -7.77553000 L
 H-H_            -1   27.79591300   -5.47447900   -7.22420000 L
 C-C_R           -1   24.73185800   -5.63764200   -8.21640300 L
 C-C_R           -1   25.79300600   -5.30531000   -7.39799100 L
 H-H_            -1   25.65123700   -4.83631100   -6.60713100 L
 S-S_R           -1    3.14184400   -6.88677400  -10.37315800 L
 O-O_R           -1    3.05862400   -5.29754800   -7.77863100 L
 C-C_R           -1    2.15839100   -4.90175600   -8.75404000 L
 C-C_R           -1    1.08780300   -5.14869000  -10.88793000 L
 H-H_            -1    1.03888800   -5.54943800  -11.72603200 L
 C-C_R           -1    4.52030700   -6.40150000   -9.37867700 L
 C-C_R           -1    0.27957100   -3.51861200   -9.31826600 L
 H-H_            -1   -0.32748000   -2.85057900   -9.09190000 L
 C-C_R           -1    2.07107900   -5.54777300   -9.99292700 L
 C-C_R           -1    0.17575900   -4.16060900  -10.54673700 L
 H-H_            -1   -0.50251700   -3.92790700  -11.13910400 L
 C-C_R           -1    6.89217600   -6.40720700   -8.94288700 L
 H-H_            -1    7.75729400   -6.64682700   -9.18864300 L
 C-C_R           -1    5.82480600   -6.72878300   -9.75865600 L
 H-H_            -1    5.97429700   -7.16674000  -10.56518700 L
 C-C_R           -1    1.27683800   -3.87026500   -8.43203800 L
 H-H_            -1    1.36292400   -3.41993400   -7.62298700 L
 C-C_R           -1    6.66916800   -5.72629900   -7.75913700 L
 H-H_            -1    7.38786700   -5.51818500   -7.20780700 L
 C-C_R           -1    4.32381100   -5.68134800   -8.20001000 L
 C-C_R           -1    5.38496000   -5.34901600   -7.38159800 L
 H-H_            -1    5.24319000   -4.88001700   -6.59073800 L
 S-S_R           -1  -17.26630300   -6.93048000  -10.35676500 L
 O-O_R           -1  -17.34932200   -5.34125300   -7.76223800 L
 C-C_R           -1  -18.24965600   -4.94546100   -8.73764600 L
 C-C_R           -1  -19.32024400   -5.19239600  -10.87153700 L
 H-H_            -1  -19.36925900   -5.59314300  -11.70963900 L
 C-C_R           -1  -15.88773900   -6.44520500   -9.36228400 L
 C-C_R           -1  -20.12857600   -3.56231800   -9.30187300 L
 H-H_            -1  -20.73552600   -2.89428500   -9.07550700 L
 C-C_R           -1  -18.33686800   -5.59147800   -9.97653400 L
 C-C_R           -1  -20.23228800   -4.20431400  -10.53034400 L
 H-H_            -1  -20.91066400   -3.97161300  -11.12271000 L
 C-C_R           -1  -13.51597100   -6.45091200   -8.92649300 L
 H-H_            -1  -12.65065300   -6.69053200   -9.17224900 L
 C-C_R           -1  -14.58324000   -6.77248900   -9.74226300 L
 H-H_            -1  -14.43375000   -7.21044600  -10.54879400 L
 C-C_R           -1  -19.13110800   -3.91397000   -8.41564500 L
 H-H_            -1  -19.04512300   -3.46363900   -7.60659400 L
 C-C_R           -1  -13.73887900   -5.77000500   -7.74274400 L
 H-H_            -1  -13.02008000   -5.56189000   -7.19141400 L
 C-C_R           -1  -16.08423500   -5.72505300   -8.18361600 L
 C-C_R           -1  -15.02308700   -5.39272200   -7.36520500 L
 H-H_            -1  -15.16495600   -4.92372300   -6.57434500 L
 S-S_R           -1  -37.67434900   -6.97418500  -10.34037200 L
 O-O_R           -1  -37.75746900   -5.38495900   -7.74584500 L
 C-C_R           -1  -38.65770200   -4.98916700   -8.72125300 L
 C-C_R           -1  -39.72829000   -5.23610200  -10.85514300 L
 H-H_            -1  -39.77730500   -5.63684900  -11.69324500 L
 C-C_R           -1  -36.29578600   -6.48891100   -9.34589000 L
 C-C_R           -1  -40.53662300   -3.60602300   -9.28548000 L
 H-H_            -1  -41.14357300   -2.93799100   -9.05911400 L
 C-C_R           -1  -38.74501400   -5.63518400   -9.96014100 L
 C-C_R           -1  -40.64033500   -4.24802000  -10.51395100 L
 H-H_            -1  -41.31861100   -4.01531900  -11.10631700 L
 C-C_R           -1  -33.92401800   -6.49461800   -8.91010000 L
 H-H_            -1  -33.05880000   -6.73423800   -9.15585600 L
 C-C_R           -1  -34.99128700   -6.81619500   -9.72587000 L
 H-H_            -1  -34.84179600   -7.25415100  -10.53240000 L
 C-C_R           -1  -39.53925500   -3.95767600   -8.39925200 L
 H-H_            -1  -39.45316900   -3.50734500   -7.59020000 L
 C-C_R           -1  -34.14692500   -5.81371100   -7.72635000 L
 H-H_            -1  -33.42822600   -5.60559600   -7.17502000 L
 C-C_R           -1  -36.49218200   -5.76875900   -8.16722300 L
 C-C_R           -1  -35.43113400   -5.43642700   -7.34881100 L
 H-H_            -1  -35.57300300   -4.96742900   -6.55795100 L
 S-S_R           -1   23.53317300    0.84600800  -10.57787100 L
 O-O_R           -1   23.45015300    2.43523400   -7.98334400 L
 C-C_R           -1   22.54991900    2.83102600   -8.95875200 L
 C-C_R           -1   21.47923100    2.58409100  -11.09264200 L
 H-H_            -1   21.43031600    2.18334400  -11.93074400 L
 C-C_R           -1   24.91183600    1.33128300   -9.58339000 L
 C-C_R           -1   20.67099900    4.21417000   -9.52297900 L
 H-H_            -1   20.06404900    4.88220300   -9.29661300 L
 C-C_R           -1   22.46260800    2.18500900  -10.19764000 L
 C-C_R           -1   20.56728700    3.57217400  -10.75145000 L
 H-H_            -1   19.88891100    3.80487400  -11.34381600 L
 C-C_R           -1   27.28350400    1.32557500   -9.14759900 L
 H-H_            -1   28.14872200    1.08595500   -9.39335500 L
 C-C_R           -1   26.21623500    1.00399800   -9.96336900 L
 H-H_            -1   26.36572500    0.56604200  -10.76989900 L
 C-C_R           -1   21.66826700    3.86251700   -8.63675100 L
 H-H_            -1   21.75445200    4.31284800   -7.82770000 L
 C-C_R           -1   27.06059600    2.00648300   -7.96384900 L
 H-H_            -1   27.77929500    2.21459700   -7.41251900 L
 C-C_R           -1   24.71524000    2.05143400   -8.40472200 L
 C-C_R           -1   25.77638800    2.38376600   -7.58631000 L
 H-H_            -1   25.63461900    2.85276500   -6.79545100 L
 S-S_R           -1    3.12522600    0.80230300  -10.56147800 L
 O-O_R           -1    3.04200600    2.39152800   -7.96695000 L
 C-C_R           -1    2.14177300    2.78732100   -8.94235900 L
 C-C_R           -1    1.07118500    2.54038600  -11.07624900 L
 H-H_            -1    1.02227000    2.13963900  -11.91435100 L
 C-C_R           -1    4.50368900    1.28757700   -9.56699600 L
 C-C_R           -1    0.26295300    4.17046400   -9.50658500 L
 H-H_            -1   -0.34409800    4.83849700   -9.28021900 L
 C-C_R           -1    2.05446100    2.14130300  -10.18124700 L
 C-C_R           -1    0.15914000    3.52846800  -10.73505600 L
 H-H_            -1   -0.51913600    3.76116900  -11.32742300 L
 C-C_R           -1    6.87555800    1.28187000   -9.13120600 L
 H-H_            -1    7.74067600    1.04224900   -9.37696200 L
 C-C_R           -1    5.80818800    0.96029300   -9.94697500 L
 H-H_            -1    5.95767900    0.52233600  -10.75350600 L
 C-C_R           -1    1.26022000    3.81881100   -8.62035700 L
 H-H_            -1    1.34630600    4.26914300   -7.81130600 L
 C-C_R           -1    6.65255000    1.96277700   -7.94745600 L
 H-H_            -1    7.37124900    2.17089200   -7.39612600 L
 C-C_R           -1    4.30719300    2.00772900   -8.38832900 L
 C-C_R           -1    5.36834200    2.34006000   -7.56991700 L
 H-H_            -1    5.22657200    2.80905900   -6.77905700 L
 S-S_R           -1  -17.28292100    0.75859700  -10.54508400 L
 O-O_R           -1  -17.36594000    2.34782300   -7.95055700 L
 C-C_R           -1  -18.26627400    2.74361500   -8.92596500 L
 C-C_R           -1  -19.33686200    2.49668000  -11.05985600 L
 H-H_            -1  -19.38587700    2.09593300  -11.89795800 L
 C-C_R           -1  -15.90435800    1.24387100   -9.55060300 L
 C-C_R           -1  -20.14519400    4.12675800   -9.49019200 L
 H-H_            -1  -20.75214400    4.79479100   -9.26382600 L
 C-C_R           -1  -18.35348600    2.09759800  -10.16485300 L
 C-C_R           -1  -20.24890600    3.48476200  -10.71866300 L
 H-H_            -1  -20.92728200    3.71746300  -11.31102900 L
 C-C_R           -1  -13.53258900    1.23816400   -9.11481300 L
 H-H_            -1  -12.66727100    0.99854400   -9.36056800 L
 C-C_R           -1  -14.59985800    0.91658700   -9.93058200 L
 H-H_            -1  -14.45036800    0.47863000  -10.73711300 L
 C-C_R           -1  -19.14772600    3.77510600   -8.60396400 L
 H-H_            -1  -19.06174100    4.22543700   -7.79491300 L
 C-C_R           -1  -13.75549700    1.91907100   -7.93106300 L
 H-H_            -1  -13.03669800    2.12718600   -7.37973300 L
 C-C_R           -1  -16.10085300    1.96402300   -8.37193500 L
 C-C_R           -1  -15.03970500    2.29635400   -7.55352400 L
 H-H_            -1  -15.18157500    2.76535300   -6.76266400 L
 S-S_R           -1  -37.69096700    0.71489100  -10.52869100 L
 O-O_R           -1  -37.77408700    2.30411700   -7.93416400 L
 C-C_R           -1  -38.67432000    2.69990900   -8.90957200 L
 C-C_R           -1  -39.74490800    2.45297500  -11.04346200 L
 H-H_            -1  -39.79392400    2.05222700  -11.88156400 L
 C-C_R           -1  -36.31240400    1.20016500   -9.53421000 L
 C-C_R           -1  -40.55324100    4.08305300   -9.47379900 L
 H-H_            -1  -41.16019100    4.75108600   -9.24743300 L
 C-C_R           -1  -38.76163200    2.05389200  -10.14846000 L
 C-C_R           -1  -40.65695300    3.44105600  -10.70227000 L
 H-H_            -1  -41.33522900    3.67375700  -11.29463600 L
 C-C_R           -1  -33.94063600    1.19445800   -9.09841900 L
 H-H_            -1  -33.07541800    0.95483800   -9.34417500 L
 C-C_R           -1  -35.00790500    0.87288200   -9.91418900 L
 H-H_            -1  -34.85841500    0.43492500  -10.72071900 L
 C-C_R           -1  -39.55587300    3.73140000   -8.58757100 L
 H-H_            -1  -39.46978700    4.18173100   -7.77851900 L
 C-C_R           -1  -34.16354400    1.87536600   -7.91466900 L
 H-H_            -1  -33.44484500    2.08348000   -7.36333900 L
 C-C_R           -1  -36.50880000    1.92031800   -8.35554200 L
 C-C_R           -1  -35.44775200    2.25264900   -7.53713000 L
 H-H_            -1  -35.58962100    2.72164800   -6.74627000 L
 S-S_R           -1   23.51655400    8.53508400  -10.76619000 L
 O-O_R           -1   23.43353500   10.12431000   -8.17166300 L
 C-C_R           -1   22.53330100   10.52010300   -9.14707100 L
 C-C_R           -1   21.46261300   10.27316800  -11.28096100 L
 H-H_            -1   21.41369800    9.87242100  -12.11906400 L
 C-C_R           -1   24.89521800    9.02035900   -9.77170900 L
 C-C_R           -1   20.65438100   11.90324600   -9.71129800 L
 H-H_            -1   20.04743100   12.57127900   -9.48493200 L
 C-C_R           -1   22.44598900    9.87408500  -10.38595900 L
 C-C_R           -1   20.55066900   11.26125000  -10.93976900 L
 H-H_            -1   19.87229300   11.49395100  -11.53213500 L
 C-C_R           -1   27.26688600    9.01465100   -9.33591800 L
 H-H_            -1   28.13210400    8.77503100   -9.58167400 L
 C-C_R           -1   26.19961700    8.69307500  -10.15168800 L
 H-H_            -1   26.34910700    8.25511800  -10.95821800 L
 C-C_R           -1   21.65164900   11.55159300   -8.82507000 L
 H-H_            -1   21.73783400   12.00192500   -8.01601900 L
 C-C_R           -1   27.04397800    9.69555900   -8.15216800 L
 H-H_            -1   27.76267700    9.90367400   -7.60083800 L
 C-C_R           -1   24.69862200    9.74051100   -8.59304100 L
 C-C_R           -1   25.75977000   10.07284200   -7.77462900 L
 H-H_            -1   25.61800100   10.54184100   -6.98377000 L
 S-S_R           -1    3.10860800    8.49137900  -10.74979700 L
 O-O_R           -1    3.02538800   10.08060500   -8.15526900 L
 C-C_R           -1    2.12515500   10.47639700   -9.13067800 L
 C-C_R           -1    1.05456700   10.22946200  -11.26456800 L
 H-H_            -1    1.00565200    9.82871500  -12.10267000 L
 C-C_R           -1    4.48707100    8.97665300   -9.75531500 L
 C-C_R           -1    0.24633400   11.85954100   -9.69490500 L
 H-H_            -1   -0.36071600   12.52757300   -9.46853800 L
 C-C_R           -1    2.03784300    9.83038000  -10.36956600 L
 C-C_R           -1    0.14252200   11.21754400  -10.92337500 L
 H-H_            -1   -0.53575400   11.45024500  -11.51574200 L
 C-C_R           -1    6.85893900    8.97094600   -9.31952500 L
 H-H_            -1    7.72405800    8.73132600   -9.56528100 L
 C-C_R           -1    5.79157000    8.64936900  -10.13529500 L
 H-H_            -1    5.94106100    8.21141200  -10.94182500 L
 C-C_R           -1    1.24360200   11.50788800   -8.80867700 L
 H-H_            -1    1.32968800   11.95821900   -7.99962500 L
 C-C_R           -1    6.63593200    9.65185300   -8.13577500 L
 H-H_            -1    7.35463100    9.85996800   -7.58444500 L
 C-C_R           -1    4.29057500    9.69680500   -8.57664800 L
 C-C_R           -1    5.35172300   10.02913600   -7.75823600 L
 H-H_            -1    5.20995400   10.49813500   -6.96737600 L
 S-S_R           -1  -17.29953900    8.44767300  -10.73340300 L
 O-O_R           -1  -17.38255800   10.03689900   -8.13887600 L
 C-C_R           -1  -18.28289200   10.43269100   -9.11428400 L
 C-C_R           -1  -19.35348000   10.18575600  -11.24817500 L
 H-H_            -1  -19.40249500    9.78500900  -12.08627700 L
 C-C_R           -1  -15.92097600    8.93294700   -9.73892200 L
 C-C_R           -1  -20.16181200   11.81583500   -9.67851100 L
 H-H_            -1  -20.76876300   12.48386800   -9.45214500 L
 C-C_R           -1  -18.37010400    9.78667400  -10.35317200 L
 C-C_R           -1  -20.26552400   11.17383800  -10.90698200 L
 H-H_            -1  -20.94390000   11.40653900  -11.49934900 L
 C-C_R           -1  -13.54920700    8.92724000   -9.30313200 L
 H-H_            -1  -12.68388900    8.68762000   -9.54888800 L
 C-C_R           -1  -14.61647700    8.60566300  -10.11890100 L
 H-H_            -1  -14.46698600    8.16770700  -10.92543200 L
 C-C_R           -1  -19.16434500   11.46418200   -8.79228300 L
 H-H_            -1  -19.07835900   11.91451300   -7.98323200 L
 C-C_R           -1  -13.77211500    9.60814800   -8.11938200 L
 H-H_            -1  -13.05331600    9.81626300   -7.56805200 L
 C-C_R           -1  -16.11747200    9.65309900   -8.56025400 L
 C-C_R           -1  -15.05632300    9.98543100   -7.74184300 L
 H-H_            -1  -15.19819300   10.45443000   -6.95098300 L
 S-S_R           -1  -37.70758500    8.40396700  -10.71701000 L
 O-O_R           -1  -37.79070500    9.99319300   -8.12248300 L
 C-C_R           -1  -38.69093800   10.38898600   -9.09789100 L
 C-C_R           -1  -39.76152700   10.14205100  -11.23178100 L
 H-H_            -1  -39.81054200    9.74130300  -12.06988300 L
 C-C_R           -1  -36.32902200    8.88924200   -9.72252900 L
 C-C_R           -1  -40.56985900   11.77212900   -9.66211800 L
 H-H_            -1  -41.17680900   12.44016200   -9.43575200 L
 C-C_R           -1  -38.77825000    9.74296800  -10.33677900 L
 C-C_R           -1  -40.67357100   11.13013300  -10.89058900 L
 H-H_            -1  -41.35184700   11.36283400  -11.48295500 L
 C-C_R           -1  -33.95725400    8.88353500   -9.28673800 L
 H-H_            -1  -33.09203600    8.64391400   -9.53249400 L
 C-C_R           -1  -35.02452300    8.56195800  -10.10250800 L
 H-H_            -1  -34.87503300    8.12400100  -10.90903800 L
 C-C_R           -1  -39.57249100   11.42047600   -8.77589000 L
 H-H_            -1  -39.48640500   11.87080800   -7.96683900 L
 C-C_R           -1  -34.18016200    9.56444200   -8.10298900 L
 H-H_            -1  -33.46146300    9.77255700   -7.55165800 L
 C-C_R           -1  -36.52541800    9.60939400   -8.54386100 L
 C-C_R           -1  -35.46437000    9.94172500   -7.72544900 L
 H-H_            -1  -35.60623900   10.41072400   -6.93459000 L
 S-S_R           -1   23.57080900  -14.38861000   -4.34109200 L
 O-O_R           -1   23.48778900  -12.79938400   -1.74656500 L
 C-C_R           -1   22.58755600  -12.40359100   -2.72197300 L
 C-C_R           -1   21.51686800  -12.65052600   -4.85586300 L
 H-H_            -1   21.46795200  -13.05127300   -5.69396600 L
 C-C_R           -1   24.94947200  -13.90333500   -3.34661100 L
 C-C_R           -1   20.70863500  -11.02044800   -3.28620000 L
 H-H_            -1   20.10168500  -10.35241500   -3.05983400 L
 C-C_R           -1   22.50024400  -13.04960900   -3.96086100 L
 C-C_R           -1   20.60492300  -11.66244400   -4.51467100 L
 H-H_            -1   19.92654700  -11.42974300   -5.10703700 L
 C-C_R           -1   27.32114000  -13.90904300   -2.91082000 L
 H-H_            -1   28.18635800  -14.14866300   -3.15657600 L
 C-C_R           -1   26.25387100  -14.23061900   -3.72659000 L
 H-H_            -1   26.40336100  -14.66857600   -4.53312000 L
 C-C_R           -1   21.70590300  -11.37210100   -2.39997200 L
 H-H_            -1   21.79208900  -10.92176900   -1.59092100 L
 C-C_R           -1   27.09823200  -13.22813500   -1.72707000 L
 H-H_            -1   27.81693100  -13.02002000   -1.17574000 L
 C-C_R           -1   24.75287600  -13.18318300   -2.16794300 L
 C-C_R           -1   25.81402400  -12.85085200   -1.34953100 L
 H-H_            -1   25.67225500  -12.38185300   -0.55867200 L
 S-S_R           -1    3.16286200  -14.43231500   -4.32469900 L
 O-O_R           -1    3.07964300  -12.84309000   -1.73017100 L
 C-C_R           -1    2.17940900  -12.44729700   -2.70558000 L
 C-C_R           -1    1.10882100  -12.69423200   -4.83947000 L
 H-H_            -1    1.05990600  -13.09497900   -5.67757200 L
 C-C_R           -1    4.54132500  -13.94704100   -3.33021700 L
 C-C_R           -1    0.30058900  -11.06415400   -3.26980700 L
 H-H_            -1   -0.30646200  -10.39612100   -3.04344000 L
 C-C_R           -1    2.09209700  -13.09331400   -3.94446800 L
 C-C_R           -1    0.19677700  -11.70615000   -4.49827700 L
 H-H_            -1   -0.48149900  -11.47344900   -5.09064400 L
 C-C_R           -1    6.91319400  -13.95274800   -2.89442700 L
 H-H_            -1    7.77831200  -14.19236800   -3.14018300 L
 C-C_R           -1    5.84582400  -14.27432500   -3.71019700 L
 H-H_            -1    5.99531500  -14.71228200   -4.51672700 L
 C-C_R           -1    1.29785600  -11.41580600   -2.38357900 L
 H-H_            -1    1.38394200  -10.96547500   -1.57452700 L
 C-C_R           -1    6.69018600  -13.27184100   -1.71067700 L
 H-H_            -1    7.40888500  -13.06372600   -1.15934700 L
 C-C_R           -1    4.34482900  -13.22688900   -2.15155000 L
 C-C_R           -1    5.40597800  -12.89455800   -1.33313800 L
 H-H_            -1    5.26420800  -12.42555900   -0.54227800 L
 S-S_R           -1  -17.24528500  -14.47602100   -4.30830500 L
 O-O_R           -1  -17.32830400  -12.88679500   -1.71377800 L
 C-C_R           -1  -18.22863800  -12.49100300   -2.68918600 L
 C-C_R           -1  -19.29922600  -12.73793800   -4.82307700 L
 H-H_            -1  -19.34824100  -13.13868500   -5.66117900 L
 C-C_R           -1  -15.86672100  -13.99074700   -3.31382400 L
 C-C_R           -1  -20.10755800  -11.10785900   -3.25341300 L
 H-H_            -1  -20.71450800  -10.43982600   -3.02704700 L
 C-C_R           -1  -18.31585000  -13.13702000   -3.92807400 L
 C-C_R           -1  -20.21127000  -11.74985600   -4.48188400 L
 H-H_            -1  -20.88964600  -11.51715500   -5.07425100 L
 C-C_R           -1  -13.49495300  -13.99645400   -2.87803400 L
 H-H_            -1  -12.62963500  -14.23607400   -3.12379000 L
 C-C_R           -1  -14.56222200  -14.31803100   -3.69380300 L
 H-H_            -1  -14.41273200  -14.75598700   -4.50033400 L
 C-C_R           -1  -19.11009000  -11.45951200   -2.36718500 L
 H-H_            -1  -19.02410500  -11.00918100   -1.55813400 L
 C-C_R           -1  -13.71786100  -13.31554600   -1.69428400 L
 H-H_            -1  -12.99906200  -13.10743200   -1.14295400 L
 C-C_R           -1  -16.06321700  -13.27059500   -2.13515600 L
 C-C_R           -1  -15.00206900  -12.93826300   -1.31674500 L
 H-H_            -1  -15.14393800  -12.46926400   -0.52588500 L
 S-S_R           -1  -37.65333100  -14.51972700   -4.29191200 L
 O-O_R           -1  -37.73645100  -12.93050100   -1.69738500 L
 C-C_R           -1  -38.63668400  -12.53470900   -2.67279300 L
 C-C_R           -1  -39.70727200  -12.78164300   -4.80668300 L
 H-H_            -1  -39.75628700  -13.18239100   -5.64478500 L
 C-C_R           -1  -36.27476800  -14.03445200   -3.29743100 L
 C-C_R           -1  -40.51560400  -11.15156500   -3.23702000 L
 H-H_            -1  -41.12255500  -10.48353200   -3.01065400 L
 C-C_R           -1  -38.72399600  -13.18072600   -3.91168100 L
 C-C_R           -1  -40.61931700  -11.79356100   -4.46549100 L
 H-H_            -1  -41.29759300  -11.56086000   -5.05785700 L
 C-C_R           -1  -33.90299900  -14.04016000   -2.86164000 L
 H-H_            -1  -33.03778100  -14.27978000   -3.10739600 L
 C-C_R           -1  -34.97026900  -14.36173600   -3.67741000 L
 H-H_            -1  -34.82077800  -14.79969300   -4.48394000 L
 C-C_R           -1  -39.51823700  -11.50321800   -2.35079200 L
 H-H_            -1  -39.43215100  -11.05288600   -1.54174000 L
 C-C_R           -1  -34.12590700  -13.35925200   -1.67789000 L
 H-H_            -1  -33.40720800  -13.15113700   -1.12656000 L
 C-C_R           -1  -36.47116400  -13.31430000   -2.11876300 L
 C-C_R           -1  -35.41011500  -12.98196900   -1.30035100 L
 H-H_            -1  -35.55198500  -12.51297000   -0.50949100 L
 S-S_R           -1   23.55419100   -6.69953400   -4.52941100 L
 O-O_R           -1   23.47117100   -5.11030700   -1.93488400 L
 C-C_R           -1   22.57093800   -4.71451500   -2.91029200 L
 C-C_R           -1   21.50024900   -4.96145000   -5.04418200 L
 H-H_            -1   21.45133400   -5.36219700   -5.88228500 L
 C-C_R           -1   24.93285400   -6.21425900   -3.53493000 L
 C-C_R           -1   20.69201700   -3.33137200   -3.47451900 L
 H-H_            -1   20.08506700   -2.66333900   -3.24815300 L
 C-C_R           -1   22.48362600   -5.36053200   -4.14918000 L
 C-C_R           -1   20.58830500   -3.97336800   -4.70299000 L
 H-H_            -1   19.90992900   -3.74066700   -5.29535600 L
 C-C_R           -1   27.30452200   -6.21996600   -3.09913900 L
 H-H_            -1   28.16974000   -6.45958700   -3.34489500 L
 C-C_R           -1   26.23725300   -6.54154300   -3.91490900 L
 H-H_            -1   26.38674300   -6.97950000   -4.72143900 L
 C-C_R           -1   21.68928500   -3.68302400   -2.58829100 L
 H-H_            -1   21.77547100   -3.23269300   -1.77924000 L
 C-C_R           -1   27.08161400   -5.53905900   -1.91539000 L
 H-H_            -1   27.80031300   -5.33094400   -1.36405900 L
 C-C_R           -1   24.73625800   -5.49410700   -2.35626200 L
 C-C_R           -1   25.79740600   -5.16177600   -1.53785000 L
 H-H_            -1   25.65563700   -4.69277700   -0.74699100 L
 S-S_R           -1    3.14624400   -6.74323900   -4.51301800 L
 O-O_R           -1    3.06302400   -5.15401300   -1.91849000 L
 C-C_R           -1    2.16279100   -4.75822100   -2.89389900 L
 C-C_R           -1    1.09220300   -5.00515600   -5.02778900 L
 H-H_            -1    1.04328800   -5.40590300   -5.86589100 L
 C-C_R           -1    4.52470700   -6.25796500   -3.51853600 L
 C-C_R           -1    0.28397100   -3.37507700   -3.45812600 L
 H-H_            -1   -0.32308000   -2.70704500   -3.23176000 L
 C-C_R           -1    2.07547900   -5.40423800   -4.13278700 L
 C-C_R           -1    0.18015800   -4.01707400   -4.68659600 L
 H-H_            -1   -0.49811800   -3.78437300   -5.27896300 L
 C-C_R           -1    6.89657600   -6.26367200   -3.08274600 L
 H-H_            -1    7.76169400   -6.50329200   -3.32850200 L
 C-C_R           -1    5.82920600   -6.58524900   -3.89851600 L
 H-H_            -1    5.97869700   -7.02320500   -4.70504600 L
 C-C_R           -1    1.28123800   -3.72673000   -2.57189800 L
 H-H_            -1    1.36732400   -3.27639900   -1.76284600 L
 C-C_R           -1    6.67356800   -5.58276500   -1.89899600 L
 H-H_            -1    7.39226700   -5.37465000   -1.34766600 L
 C-C_R           -1    4.32821100   -5.53781300   -2.33986900 L
 C-C_R           -1    5.38936000   -5.20548100   -1.52145700 L
 H-H_            -1    5.24759000   -4.73648200   -0.73059700 L
 S-S_R           -1  -17.26190300   -6.78694500   -4.49662400 L
 O-O_R           -1  -17.34492200   -5.19771900   -1.90209700 L
 C-C_R           -1  -18.24525600   -4.80192700   -2.87750500 L
 C-C_R           -1  -19.31584400   -5.04886100   -5.01139600 L
 H-H_            -1  -19.36485900   -5.44960900   -5.84949800 L
 C-C_R           -1  -15.88333900   -6.30167000   -3.50214300 L
 C-C_R           -1  -20.12417600   -3.41878300   -3.44173200 L
 H-H_            -1  -20.73112600   -2.75075000   -3.21536600 L
 C-C_R           -1  -18.33246800   -5.44794400   -4.11639300 L
 C-C_R           -1  -20.22788800   -4.06077900   -4.67020300 L
 H-H_            -1  -20.90626400   -3.82807900   -5.26257000 L
 C-C_R           -1  -13.51157100   -6.30737800   -3.06635300 L
 H-H_            -1  -12.64625300   -6.54699800   -3.31210900 L
 C-C_R           -1  -14.57884000   -6.62895400   -3.88212200 L
 H-H_            -1  -14.42935000   -7.06691100   -4.68865300 L
 C-C_R           -1  -19.12670800   -3.77043500   -2.55550400 L
 H-H_            -1  -19.04072300   -3.32010500   -1.74645300 L
 C-C_R           -1  -13.73447900   -5.62647000   -1.88260300 L
 H-H_            -1  -13.01568000   -5.41835500   -1.33127300 L
 C-C_R           -1  -16.07983500   -5.58151800   -2.32347500 L
 C-C_R           -1  -15.01868700   -5.24918700   -1.50506400 L
 H-H_            -1  -15.16055600   -4.78018800   -0.71420400 L
 S-S_R           -1  -37.66994900   -6.83065000   -4.48023100 L
 O-O_R           -1  -37.75306900   -5.24142500   -1.88570400 L
 C-C_R           -1  -38.65330200   -4.84563200   -2.86111200 L
 C-C_R           -1  -39.72389000   -5.09256700   -4.99500300 L
 H-H_            -1  -39.77290600   -5.49331400   -5.83310500 L
 C-C_R           -1  -36.29138600   -6.34537600   -3.48575000 L
 C-C_R           -1  -40.53222300   -3.46248900   -3.42533900 L
 H-H_            -1  -41.13917300   -2.79445600   -3.19897300 L
 C-C_R           -1  -38.74061400   -5.49164900   -4.10000000 L
 C-C_R           -1  -40.63593500   -4.10448500   -4.65381000 L
 H-H_            -1  -41.31421100   -3.87178400   -5.24617600 L
 C-C_R           -1  -33.91961800   -6.35108300   -3.04995900 L
 H-H_            -1  -33.05440000   -6.59070300   -3.29571500 L
 C-C_R           -1  -34.98688700   -6.67266000   -3.86572900 L
 H-H_            -1  -34.83739700   -7.11061700   -4.67225900 L
 C-C_R           -1  -39.53485500   -3.81414100   -2.53911100 L
 H-H_            -1  -39.44876900   -3.36381000   -1.73006000 L
 C-C_R           -1  -34.14252600   -5.67017600   -1.86621000 L
 H-H_            -1  -33.42382600   -5.46206100   -1.31487900 L
 C-C_R           -1  -36.48778200   -5.62522400   -2.30708200 L
 C-C_R           -1  -35.42673400   -5.29289300   -1.48867000 L
 H-H_            -1  -35.56860300   -4.82389400   -0.69781100 L
 S-S_R           -1   23.53757200    0.98954300   -4.71773000 L
 O-O_R           -1   23.45455300    2.57876900   -2.12320300 L
 C-C_R           -1   22.55431900    2.97456100   -3.09861100 L
 C-C_R           -1   21.48363100    2.72762600   -5.23250200 L
 H-H_            -1   21.43471600    2.32687900   -6.07060400 L
 C-C_R           -1   24.91623600    1.47481700   -3.72324900 L
 C-C_R           -1   20.67539900    4.35770500   -3.66283800 L
 H-H_            -1   20.06844900    5.02573800   -3.43647200 L
 C-C_R           -1   22.46700800    2.32854400   -4.33749900 L
 C-C_R           -1   20.57168700    3.71570800   -4.89130900 L
 H-H_            -1   19.89331100    3.94840900   -5.48367500 L
 C-C_R           -1   27.28790400    1.46911000   -3.28745800 L
 H-H_            -1   28.15312200    1.22949000   -3.53321400 L
 C-C_R           -1   26.22063500    1.14753300   -4.10322800 L
 H-H_            -1   26.37012500    0.70957600   -4.90975800 L
 C-C_R           -1   21.67266700    4.00605200   -2.77661000 L
 H-H_            -1   21.75885200    4.45638300   -1.96755900 L
 C-C_R           -1   27.06499600    2.15001700   -2.10370900 L
 H-H_            -1   27.78369500    2.35813200   -1.55237900 L
 C-C_R           -1   24.71964000    2.19496900   -2.54458100 L
 C-C_R           -1   25.78078800    2.52730000   -1.72617000 L
 H-H_            -1   25.63901900    2.99630000   -0.93531000 L
 S-S_R            0    3.20481900    1.00227300   -4.69559600 H
 C-C_R            0    2.17847400    2.94882300   -3.02476700 H
 C-C_R            0    1.11042100    2.73512000   -5.19226900 H
 H-H_             0    1.07648000    2.25949900   -6.17083600 H
 C-C_R            0    4.62529000    1.50337200   -3.74193000 H
 C-C_R            0    0.23977100    4.30621800   -3.58458300 H
 H-H_             0   -0.48648600    5.06247700   -3.28682400 H
 C-C_R            0    2.10120400    2.34197300   -4.29170500 H
 C-C_R            0    0.16230700    3.70004200   -4.83976100 H
 H-H_             0   -0.62339100    3.97732000   -5.54463000 H
 C-C_R            0    7.01715600    1.44838200   -3.34295300 H
 H-H_             0    8.02041700    1.20094500   -3.68553100 H
 C-C_R            0    5.91855200    1.19417600   -4.16864300 H
 H-H_             0    6.05956100    0.74195400   -5.15044600 H
 C-C_R            0    1.25422700    3.94948200   -2.69738100 H
 H-H_             0    1.32582200    4.43679500   -1.72445200 H
 C-C_R            0    6.81968500    2.02407100   -2.08716600 H
 H-H_             0    7.66052800    2.20894500   -1.41822100 H
 C-C_R            0    4.43123200    2.14220900   -2.50244600 H
 C-C_R            0    5.53806700    2.38554700   -1.67993200 H
 H-H_             0    5.38358500    2.85822100   -0.70870800 H
 S-S_R           -1  -17.27852100    0.90213100   -4.68494300 L
 O-O_R           -1  -17.36154000    2.49135800   -2.09041600 L
 C-C_R           -1  -18.26187400    2.88715000   -3.06582500 L
 C-C_R           -1  -19.33246200    2.64021500   -5.19971500 L
 H-H_            -1  -19.38147700    2.23946800   -6.03781700 L
 C-C_R           -1  -15.89995800    1.38740600   -3.69046200 L
 C-C_R           -1  -20.14079400    4.27029300   -3.63005100 L
 H-H_            -1  -20.74774400    4.93832600   -3.40368500 L
 C-C_R           -1  -18.34908600    2.24113300   -4.30471300 L
 C-C_R           -1  -20.24450600    3.62829700   -4.85852200 L
 H-H_            -1  -20.92288200    3.86099800   -5.45088900 L
 C-C_R           -1  -13.52818900    1.38169900   -3.25467200 L
 H-H_            -1  -12.66287100    1.14207900   -3.50042800 L
 C-C_R           -1  -14.59545800    1.06012200   -4.07044100 L
 H-H_            -1  -14.44596800    0.62216500   -4.87697200 L
 C-C_R           -1  -19.14332700    3.91864100   -2.74382300 L
 H-H_            -1  -19.05734100    4.36897200   -1.93477200 L
 C-C_R           -1  -13.75109700    2.06260600   -2.07092200 L
 H-H_            -1  -13.03229800    2.27072100   -1.51959200 L
 C-C_R           -1  -16.09645400    2.10755800   -2.51179500 L
 C-C_R           -1  -15.03530500    2.43988900   -1.69338300 L
 H-H_            -1  -15.17717500    2.90888800   -0.90252300 L
 S-S_R           -1  -37.68656700    0.85842600   -4.66855000 L
 O-O_R           -1  -37.76968700    2.44765200   -2.07402300 L
 C-C_R           -1  -38.66992000    2.84344400   -3.04943100 L
 C-C_R           -1  -39.74050900    2.59650900   -5.18332200 L
 H-H_            -1  -39.78952400    2.19576200   -6.02142400 L
 C-C_R           -1  -36.30800400    1.34370000   -3.67406900 L
 C-C_R           -1  -40.54884100    4.22658800   -3.61365800 L
 H-H_            -1  -41.15579100    4.89462000   -3.38729200 L
 C-C_R           -1  -38.75723200    2.19742700   -4.28831900 L
 C-C_R           -1  -40.65255300    3.58459100   -4.84212900 L
 H-H_            -1  -41.33082900    3.81729200   -5.43449500 L
 C-C_R           -1  -33.93623600    1.33799300   -3.23827800 L
 H-H_            -1  -33.07101800    1.09837300   -3.48403400 L
 C-C_R           -1  -35.00350500    1.01641600   -4.05404800 L
 H-H_            -1  -34.85401500    0.57846000   -4.86057800 L
 C-C_R           -1  -39.55147300    3.87493500   -2.72743000 L
 H-H_            -1  -39.46538700    4.32526600   -1.91837900 L
 C-C_R           -1  -34.15914400    2.01890000   -2.05452900 L
 H-H_            -1  -33.44044500    2.22701500   -1.50319900 L
 C-C_R           -1  -36.50440000    2.06385200   -2.49540100 L
 C-C_R           -1  -35.44335200    2.39618400   -1.67699000 L
 H-H_            -1  -35.58522100    2.86518200   -0.88613000 L
 S-S_R           -1   23.52095400    8.67861900   -4.90604900 L
 O-O_R           -1   23.43793500   10.26784500   -2.31152200 L
 C-C_R           -1   22.53770100   10.66363700   -3.28693000 L
 C-C_R           -1   21.46701300   10.41670200   -5.42082100 L
 H-H_            -1   21.41809800   10.01595500   -6.25892300 L
 C-C_R           -1   24.89961800    9.16389400   -3.91156800 L
 C-C_R           -1   20.65878100   12.04678100   -3.85115700 L
 H-H_            -1   20.05183100   12.71481400   -3.62479100 L
 C-C_R           -1   22.45038900   10.01762000   -4.52581800 L
 C-C_R           -1   20.55506900   11.40478500   -5.07962800 L
 H-H_            -1   19.87669300   11.63748500   -5.67199500 L
 C-C_R           -1   27.27128600    9.15818600   -3.47577800 L
 H-H_            -1   28.13650400    8.91856600   -3.72153300 L
 C-C_R           -1   26.20401700    8.83660900   -4.29154700 L
 H-H_            -1   26.35350700    8.39865300   -5.09807800 L
 C-C_R           -1   21.65604900   11.69512800   -2.96492900 L
 H-H_            -1   21.74223400   12.14545900   -2.15587800 L
 C-C_R           -1   27.04837800    9.83909400   -2.29202800 L
 H-H_            -1   27.76707700   10.04720800   -1.74069800 L
 C-C_R           -1   24.70302200    9.88404500   -2.73290000 L
 C-C_R           -1   25.76417000   10.21637700   -1.91448900 L
 H-H_            -1   25.62240100   10.68537600   -1.12362900 L
 S-S_R           -1    3.11300800    8.63491400   -4.88965600 L
 O-O_R           -1    3.02978800   10.22413900   -2.29512900 L
 C-C_R           -1    2.12955500   10.61993200   -3.27053700 L
 C-C_R           -1    1.05896700   10.37299700   -5.40442700 L
 H-H_            -1    1.01005100    9.97225000   -6.24252900 L
 C-C_R           -1    4.49147100    9.12018800   -3.89517500 L
 C-C_R           -1    0.25073400   12.00307500   -3.83476400 L
 H-H_            -1   -0.35631600   12.67110800   -3.60839800 L
 C-C_R           -1    2.04224300    9.97391400   -4.50942500 L
 C-C_R           -1    0.14692200   11.36107900   -5.06323500 L
 H-H_            -1   -0.53135400   11.59378000   -5.65560100 L
 C-C_R           -1    6.86333900    9.11448100   -3.45938400 L
 H-H_            -1    7.72845700    8.87486000   -3.70514000 L
 C-C_R           -1    5.79597000    8.79290400   -4.27515400 L
 H-H_            -1    5.94546000    8.35494700   -5.08168400 L
 C-C_R           -1    1.24800200   11.65142200   -2.94853600 L
 H-H_            -1    1.33408800   12.10175400   -2.13948400 L
 C-C_R           -1    6.64033100    9.79538800   -2.27563400 L
 H-H_            -1    7.35903100   10.00350300   -1.72430400 L
 C-C_R           -1    4.29497500    9.84034000   -2.71650700 L
 C-C_R           -1    5.35612300   10.17267100   -1.89809500 L
 H-H_            -1    5.21435400   10.64167000   -1.10723500 L
 S-S_R           -1  -17.29513900    8.59120800   -4.87326200 L
 O-O_R           -1  -17.37815800   10.18043400   -2.27873500 L
 C-C_R           -1  -18.27849200   10.57622600   -3.25414400 L
 C-C_R           -1  -19.34908000   10.32929100   -5.38803400 L
 H-H_            -1  -19.39809500    9.92854400   -6.22613600 L
 C-C_R           -1  -15.91657600    9.07648200   -3.87878100 L
 C-C_R           -1  -20.15741200   11.95936900   -3.81837000 L
 H-H_            -1  -20.76436300   12.62740200   -3.59200400 L
 C-C_R           -1  -18.36570400    9.93020900   -4.49303200 L
 C-C_R           -1  -20.26112400   11.31737300   -5.04684100 L
 H-H_            -1  -20.93950000   11.55007400   -5.63920800 L
 C-C_R           -1  -13.54480700    9.07077500   -3.44299100 L
 H-H_            -1  -12.67948900    8.83115500   -3.68874700 L
 C-C_R           -1  -14.61207700    8.74919800   -4.25876000 L
 H-H_            -1  -14.46258600    8.31124100   -5.06529100 L
 C-C_R           -1  -19.15994500   11.60771700   -2.93214300 L
 H-H_            -1  -19.07395900   12.05804800   -2.12309100 L
 C-C_R           -1  -13.76771500    9.75168200   -2.25924100 L
 H-H_            -1  -13.04891600    9.95979700   -1.70791100 L
 C-C_R           -1  -16.11307200    9.79663400   -2.70011400 L
 C-C_R           -1  -15.05192300   10.12896500   -1.88170200 L
 H-H_            -1  -15.19379300   10.59796400   -1.09084200 L
 S-S_R           -1  -37.70318500    8.54750200   -4.85686900 L
 O-O_R           -1  -37.78630500   10.13672800   -2.26234200 L
 C-C_R           -1  -38.68653900   10.53252000   -3.23775000 L
 C-C_R           -1  -39.75712700   10.28558600   -5.37164100 L
 H-H_            -1  -39.80614200    9.88483800   -6.20974300 L
 C-C_R           -1  -36.32462200    9.03277600   -3.86238800 L
 C-C_R           -1  -40.56545900   11.91566400   -3.80197700 L
 H-H_            -1  -41.17240900   12.58369700   -3.57561100 L
 C-C_R           -1  -38.77385000    9.88650300   -4.47663800 L
 C-C_R           -1  -40.66917100   11.27366700   -5.03044800 L
 H-H_            -1  -41.34744700   11.50636800   -5.62281500 L
 C-C_R           -1  -33.95285400    9.02706900   -3.42659800 L
 H-H_            -1  -33.08763600    8.78744900   -3.67235300 L
 C-C_R           -1  -35.02012300    8.70549300   -4.24236700 L
 H-H_            -1  -34.87063300    8.26753600   -5.04889800 L
 C-C_R           -1  -39.56809100   11.56401100   -2.91574900 L
 H-H_            -1  -39.48200600   12.01434200   -2.10669800 L
 C-C_R           -1  -34.17576200    9.70797700   -2.24284800 L
 H-H_            -1  -33.45706300    9.91609100   -1.69151800 L
 C-C_R           -1  -36.52101800    9.75292900   -2.68372000 L
 C-C_R           -1  -35.45997000   10.08526000   -1.86530900 L
 H-H_            -1  -35.60183900   10.55425900   -1.07444900 L
 S-S_R           -1   23.57520900  -14.24507500    1.51904900 L
 O-O_R           -1   23.49218900  -12.65584900    4.11357600 L
 C-C_R           -1   22.59195600  -12.26005700    3.13816800 L
 C-C_R           -1   21.52126700  -12.50699200    1.00427700 L
 H-H_            -1   21.47235200  -12.90773900    0.16617500 L
 C-C_R           -1   24.95387200  -13.75980000    2.51353000 L
 C-C_R           -1   20.71303500  -10.87691300    2.57394100 L
 H-H_            -1   20.10608500  -10.20888000    2.80030700 L
 C-C_R           -1   22.50464400  -12.90607400    1.89928000 L
 C-C_R           -1   20.60932300  -11.51891000    1.34547000 L
 H-H_            -1   19.93094700  -11.28620900    0.75310400 L
 C-C_R           -1   27.32554000  -13.76550800    2.94932100 L
 H-H_            -1   28.19075800  -14.00512800    2.70356500 L
 C-C_R           -1   26.25827100  -14.08708500    2.13355100 L
 H-H_            -1   26.40776100  -14.52504100    1.32702000 L
 C-C_R           -1   21.71030300  -11.22856600    3.46016900 L
 H-H_            -1   21.79648900  -10.77823500    4.26922000 L
 C-C_R           -1   27.10263200  -13.08460000    4.13307000 L
 H-H_            -1   27.82133100  -12.87648800    4.68430000 L
 C-C_R           -1   24.75727600  -13.03964900    3.69219800 L
 C-C_R           -1   25.81842400  -12.70731700    4.51060900 L
 H-H_            -1   25.67665500  -12.23831800    5.30146900 L
 S-S_R           -1    3.16726200  -14.28878000    1.53544200 L
 O-O_R           -1    3.08404200  -12.69955500    4.12996900 L
 C-C_R           -1    2.18380900  -12.30376300    3.15456100 L
 C-C_R           -1    1.11322100  -12.55069700    1.02067100 L
 H-H_            -1    1.06430600  -12.95144400    0.18256900 L
 C-C_R           -1    4.54572500  -13.80350600    2.52992400 L
 C-C_R           -1    0.30498900  -10.92061900    2.59033400 L
 H-H_            -1   -0.30206200  -10.25258600    2.81670000 L
 C-C_R           -1    2.09649700  -12.94978000    1.91567300 L
 C-C_R           -1    0.20117600  -11.56261500    1.36186300 L
 H-H_            -1   -0.47709900  -11.32991400    0.76949700 L
 C-C_R           -1    6.91759400  -13.80921300    2.96571400 L
 H-H_            -1    7.78271200  -14.04883400    2.71995800 L
 C-C_R           -1    5.85022400  -14.13079000    2.14994400 L
 H-H_            -1    5.99971500  -14.56874700    1.34341400 L
 C-C_R           -1    1.30225600  -11.27227200    3.47656200 L
 H-H_            -1    1.38834200  -10.82194000    4.28561400 L
 C-C_R           -1    6.69458600  -13.12830600    4.14946400 L
 H-H_            -1    7.41328500  -12.92019100    4.70079400 L
 C-C_R           -1    4.34922900  -13.08335400    3.70859100 L
 C-C_R           -1    5.41037800  -12.75102300    4.52700300 L
 H-H_            -1    5.26860800  -12.28202400    5.31786300 L
 S-S_R           -1  -17.24088500  -14.33248600    1.55183600 L
 O-O_R           -1  -17.32390400  -12.74326000    4.14636300 L
 C-C_R           -1  -18.22423800  -12.34746800    3.17095400 L
 C-C_R           -1  -19.29482600  -12.59440300    1.03706400 L
 H-H_            -1  -19.34384100  -12.99515000    0.19896200 L
 C-C_R           -1  -15.86232100  -13.84721200    2.54631700 L
 C-C_R           -1  -20.10315800  -10.96432500    2.60672800 L
 H-H_            -1  -20.71010800  -10.29629200    2.83309400 L
 C-C_R           -1  -18.31145000  -12.99348500    1.93206600 L
 C-C_R           -1  -20.20687000  -11.60632100    1.37825700 L
 H-H_            -1  -20.88524600  -11.37362000    0.78589000 L
 C-C_R           -1  -13.49055300  -13.85291900    2.98210700 L
 H-H_            -1  -12.62523500  -14.09253900    2.73635100 L
 C-C_R           -1  -14.55782200  -14.17449600    2.16633800 L
 H-H_            -1  -14.40833200  -14.61245300    1.35980700 L
 C-C_R           -1  -19.10569000  -11.31597700    3.49295600 L
 H-H_            -1  -19.01970500  -10.86564600    4.30200700 L
 C-C_R           -1  -13.71346100  -13.17201200    4.16585700 L
 H-H_            -1  -12.99466200  -12.96389700    4.71718700 L
 C-C_R           -1  -16.05881700  -13.12706000    3.72498400 L
 C-C_R           -1  -14.99766900  -12.79472900    4.54339600 L
 H-H_            -1  -15.13953800  -12.32573000    5.33425600 L
 S-S_R           -1  -37.64893100  -14.37619200    1.56822900 L
 O-O_R           -1  -37.73205100  -12.78696600    4.16275600 L
 C-C_R           -1  -38.63228400  -12.39117400    3.18734800 L
 C-C_R           -1  -39.70287200  -12.63810800    1.05345700 L
 H-H_            -1  -39.75188700  -13.03885600    0.21535500 L
 C-C_R           -1  -36.27036800  -13.89091800    2.56271000 L
 C-C_R           -1  -40.51120500  -11.00803000    2.62312100 L
 H-H_            -1  -41.11815500  -10.33999700    2.84948700 L
 C-C_R           -1  -38.71959600  -13.03719100    1.94846000 L
 C-C_R           -1  -40.61491700  -11.65002700    1.39465000 L
 H-H_            -1  -41.29319300  -11.41732600    0.80228400 L
 C-C_R           -1  -33.89860000  -13.89662500    2.99850100 L
 H-H_            -1  -33.03338200  -14.13624500    2.75274500 L
 C-C_R           -1  -34.96586900  -14.21820200    2.18273100 L
 H-H_            -1  -34.81637900  -14.65615800    1.37620000 L
 C-C_R           -1  -39.51383700  -11.35968300    3.50934900 L
 H-H_            -1  -39.42775100  -10.90935200    4.31840000 L
 C-C_R           -1  -34.12150700  -13.21571700    4.18225000 L
 H-H_            -1  -33.40280800  -13.00760300    4.73358000 L
 C-C_R           -1  -36.46676400  -13.17076500    3.74137800 L
 C-C_R           -1  -35.40571600  -12.83843400    4.55978900 L
 H-H_            -1  -35.54758500  -12.36943500    5.35064900 L
 S-S_R           -1   23.55859000   -6.55599900    1.33073000 L
 O-O_R           -1   23.47557100   -4.96677300    3.92525700 L
 C-C_R           -1   22.57533700   -4.57098000    2.94984900 L
 C-C_R           -1   21.50464900   -4.81791500    0.81595800 L
 H-H_            -1   21.45573400   -5.21866200   -0.02214400 L
 C-C_R           -1   24.93725400   -6.07072400    2.32521100 L
 C-C_R           -1   20.69641700   -3.18783700    2.38562200 L
 H-H_            -1   20.08946700   -2.51980400    2.61198800 L
 C-C_R           -1   22.48802600   -5.21699800    1.71096100 L
 C-C_R           -1   20.59270500   -3.82983300    1.15715100 L
 H-H_            -1   19.91432900   -3.59713200    0.56478400 L
 C-C_R           -1   27.30892200   -6.07643200    2.76100100 L
 H-H_            -1   28.17414000   -6.31605200    2.51524600 L
 C-C_R           -1   26.24165300   -6.39800800    1.94523200 L
 H-H_            -1   26.39114300   -6.83596500    1.13870100 L
 C-C_R           -1   21.69368500   -3.53949000    3.27185000 L
 H-H_            -1   21.77987000   -3.08915800    4.08090100 L
 C-C_R           -1   27.08601400   -5.39552400    3.94475100 L
 H-H_            -1   27.80471300   -5.18741200    4.49598100 L
 C-C_R           -1   24.74065800   -5.35057200    3.50387900 L
 C-C_R           -1   25.80180600   -5.01824100    4.32229000 L
 H-H_            -1   25.66003700   -4.54924200    5.11315000 L
 S-S_R           -1    3.15064400   -6.59970400    1.34712300 L
 O-O_R           -1    3.06742400   -5.01047900    3.94165000 L
 C-C_R           -1    2.16719100   -4.61468600    2.96624200 L
 C-C_R           -1    1.09660300   -4.86162100    0.83235200 L
 H-H_            -1    1.04768800   -5.26236800   -0.00575000 L
 C-C_R           -1    4.52910700   -6.11443000    2.34160400 L
 C-C_R           -1    0.28837100   -3.23154300    2.40201500 L
 H-H_            -1   -0.31868000   -2.56351000    2.62838100 L
 C-C_R           -1    2.07987900   -5.26070300    1.72735400 L
 C-C_R           -1    0.18455800   -3.87353900    1.17354400 L
 H-H_            -1   -0.49371800   -3.64083800    0.58117800 L
 C-C_R           -1    6.90097600   -6.12013700    2.77739500 L
 H-H_            -1    7.76609400   -6.35975700    2.53163900 L
 C-C_R           -1    5.83360600   -6.44171400    1.96162500 L
 H-H_            -1    5.98309700   -6.87967100    1.15509500 L
 C-C_R           -1    1.28563800   -3.58319500    3.28824300 L
 H-H_            -1    1.37172400   -3.13286400    4.09729500 L
 C-C_R           -1    6.67796800   -5.43923000    3.96114500 L
 H-H_            -1    7.39666700   -5.23111500    4.51247500 L
 C-C_R           -1    4.33261100   -5.39427800    3.52027200 L
 C-C_R           -1    5.39376000   -5.06194700    4.33868400 L
 H-H_            -1    5.25199000   -4.59294800    5.12954300 L
 S-S_R           -1  -17.25750300   -6.64341000    1.36351700 L
 O-O_R           -1  -17.34052200   -5.05418400    3.95804400 L
 C-C_R           -1  -18.24085600   -4.65839200    2.98263500 L
 C-C_R           -1  -19.31144400   -4.90532700    0.84874500 L
 H-H_            -1  -19.36045900   -5.30607400    0.01064300 L
 C-C_R           -1  -15.87894000   -6.15813600    2.35799800 L
 C-C_R           -1  -20.11977600   -3.27524800    2.41840900 L
 H-H_            -1  -20.72672600   -2.60721600    2.64477500 L
 C-C_R           -1  -18.32806800   -5.30440900    1.74374700 L
 C-C_R           -1  -20.22348800   -3.91724500    1.18993800 L
 H-H_            -1  -20.90186400   -3.68454400    0.59757100 L
 C-C_R           -1  -13.50717100   -6.16384300    2.79378800 L
 H-H_            -1  -12.64185300   -6.40346300    2.54803200 L
 C-C_R           -1  -14.57444000   -6.48542000    1.97801800 L
 H-H_            -1  -14.42495000   -6.92337600    1.17148800 L
 C-C_R           -1  -19.12230800   -3.62690100    3.30463600 L
 H-H_            -1  -19.03632300   -3.17657000    4.11368800 L
 C-C_R           -1  -13.73007900   -5.48293500    3.97753800 L
 H-H_            -1  -13.01128000   -5.27482100    4.52886800 L
 C-C_R           -1  -16.07543600   -5.43798400    3.53666500 L
 C-C_R           -1  -15.01428700   -5.10565200    4.35507700 L
 H-H_            -1  -15.15615700   -4.63665300    5.14593700 L
 S-S_R           -1  -37.66554900   -6.68711600    1.37991000 L
 O-O_R           -1  -37.74866900   -5.09789000    3.97443700 L
 C-C_R           -1  -38.64890200   -4.70209800    2.99902900 L
 C-C_R           -1  -39.71949000   -4.94903200    0.86513800 L
 H-H_            -1  -39.76850600   -5.34978000    0.02703600 L
 C-C_R           -1  -36.28698600   -6.20184100    2.37439100 L
 C-C_R           -1  -40.52782300   -3.31895400    2.43480200 L
 H-H_            -1  -41.13477300   -2.65092100    2.66116800 L
 C-C_R           -1  -38.73621400   -5.34811500    1.76014100 L
 C-C_R           -1  -40.63153500   -3.96095000    1.20633100 L
 H-H_            -1  -41.30981100   -3.72824900    0.61396400 L
 C-C_R           -1  -33.91521800   -6.20754900    2.81018100 L
 H-H_            -1  -33.05000000   -6.44716900    2.56442600 L
 C-C_R           -1  -34.98248700   -6.52912500    1.99441200 L
 H-H_            -1  -34.83299700   -6.96708200    1.18788100 L
 C-C_R           -1  -39.53045500   -3.67060700    3.32103000 L
 H-H_            -1  -39.44436900   -3.22027500    4.13008100 L
 C-C_R           -1  -34.13812600   -5.52664100    3.99393100 L
 H-H_            -1  -33.41942700   -5.31852600    4.54526100 L
 C-C_R           -1  -36.48338200   -5.48168900    3.55305900 L
 C-C_R           -1  -35.42233400   -5.14935800    4.37147000 L
 H-H_            -1  -35.56420300   -4.68035900    5.16233000 L
 S-S_R           -1   23.54197200    1.13307700    1.14241100 L
 O-O_R           -1   23.45895300    2.72230400    3.73693800 L
 C-C_R           -1   22.55871900    3.11809600    2.76152900 L
 C-C_R           -1   21.48803100    2.87116100    0.62763900 L
 H-H_            -1   21.43911600    2.47041400   -0.21046300 L
 C-C_R           -1   24.92063600    1.61835200    2.13689200 L
 C-C_R           -1   20.67979900    4.50123900    2.19730300 L
 H-H_            -1   20.07284900    5.16927200    2.42366900 L
 C-C_R           -1   22.47140700    2.47207900    1.52264200 L
 C-C_R           -1   20.57608700    3.85924300    0.96883200 L
 H-H_            -1   19.89771100    4.09194400    0.37646500 L
 C-C_R           -1   27.29230400    1.61264500    2.57268200 L
 H-H_            -1   28.15752200    1.37302400    2.32692600 L
 C-C_R           -1   26.22503500    1.29106800    1.75691300 L
 H-H_            -1   26.37452500    0.85311100    0.95038200 L
 C-C_R           -1   21.67706700    4.14958700    3.08353100 L
 H-H_            -1   21.76325200    4.59991800    3.89258200 L
 C-C_R           -1   27.06939600    2.29355200    3.75643200 L
 H-H_            -1   27.78809500    2.50166700    4.30776200 L
 C-C_R           -1   24.72404000    2.33850400    3.31556000 L
 C-C_R           -1   25.78518800    2.67083500    4.13397100 L
 H-H_            -1   25.64341900    3.13983400    4.92483100 L
 S-S_R           -1    3.13402600    1.08937200    1.15880400 L
 O-O_R           -1    3.05080600    2.67859800    3.75333100 L
 C-C_R           -1    2.15057300    3.07439000    2.77792300 L
 C-C_R           -1    1.07998500    2.82745500    0.64403300 L
 H-H_            -1    1.03107000    2.42670800   -0.19407000 L
 C-C_R           -1    4.51248900    1.57464600    2.15328500 L
 C-C_R           -1    0.27175200    4.45753400    2.21369600 L
 H-H_            -1   -0.33529800    5.12556600    2.44006200 L
 C-C_R           -1    2.06326100    2.42837300    1.53903500 L
 C-C_R           -1    0.16794000    3.81553700    0.98522500 L
 H-H_            -1   -0.51033600    4.04823800    0.39285900 L
 C-C_R           -1    6.88435700    1.56893900    2.58907600 L
 H-H_            -1    7.74947500    1.32931900    2.34332000 L
 C-C_R           -1    5.81698800    1.24736200    1.77330600 L
 H-H_            -1    5.96647900    0.80940600    0.96677600 L
 C-C_R           -1    1.26902000    4.10588100    3.09992400 L
 H-H_            -1    1.35510600    4.55621200    3.90897500 L
 C-C_R           -1    6.66135000    2.24984600    3.77282600 L
 H-H_            -1    7.38004900    2.45796100    4.32415600 L
 C-C_R           -1    4.31599300    2.29479800    3.33195300 L
 C-C_R           -1    5.37714100    2.62713000    4.15036500 L
 H-H_            -1    5.23537200    3.09612900    4.94122400 L
 S-S_R           -1  -17.27412100    1.04566600    1.17519700 L
 O-O_R           -1  -17.35714000    2.63489200    3.76972500 L
 C-C_R           -1  -18.25747400    3.03068400    2.79431600 L
 C-C_R           -1  -19.32806200    2.78375000    0.66042600 L
 H-H_            -1  -19.37707700    2.38300200   -0.17767600 L
 C-C_R           -1  -15.89555800    1.53094100    2.16967900 L
 C-C_R           -1  -20.13639400    4.41382800    2.23008900 L
 H-H_            -1  -20.74334500    5.08186100    2.45645600 L
 C-C_R           -1  -18.34468600    2.38466700    1.55542800 L
 C-C_R           -1  -20.24010600    3.77183200    1.00161900 L
 H-H_            -1  -20.91848200    4.00453200    0.40925200 L
 C-C_R           -1  -13.52378900    1.52523300    2.60546900 L
 H-H_            -1  -12.65847100    1.28561300    2.35971300 L
 C-C_R           -1  -14.59105900    1.20365700    1.78969900 L
 H-H_            -1  -14.44156800    0.76570000    0.98316900 L
 C-C_R           -1  -19.13892700    4.06217600    3.11631700 L
 H-H_            -1  -19.05294100    4.51250600    3.92536900 L
 C-C_R           -1  -13.74669700    2.20614100    3.78921900 L
 H-H_            -1  -13.02789800    2.41425600    4.34054900 L
 C-C_R           -1  -16.09205400    2.25109300    3.34834600 L
 C-C_R           -1  -15.03090500    2.58342400    4.16675800 L
 H-H_            -1  -15.17277500    3.05242300    4.95761800 L
 S-S_R           -1  -37.68216700    1.00196100    1.19159100 L
 O-O_R           -1  -37.76528700    2.59118600    3.78611800 L
 C-C_R           -1  -38.66552100    2.98697900    2.81071000 L
 C-C_R           -1  -39.73610900    2.74004400    0.67681900 L
 H-H_            -1  -39.78512400    2.33929700   -0.16128300 L
 C-C_R           -1  -36.30360400    1.48723500    2.18607200 L
 C-C_R           -1  -40.54444100    4.37012200    2.24648300 L
 H-H_            -1  -41.15139100    5.03815500    2.47284900 L
 C-C_R           -1  -38.75283200    2.34096200    1.57182200 L
 C-C_R           -1  -40.64815300    3.72812600    1.01801200 L
 H-H_            -1  -41.32642900    3.96082700    0.42564500 L
 C-C_R           -1  -33.93183600    1.48152800    2.62186200 L
 H-H_            -1  -33.06661800    1.24190800    2.37610600 L
 C-C_R           -1  -34.99910500    1.15995100    1.80609300 L
 H-H_            -1  -34.84961500    0.72199400    0.99956200 L
 C-C_R           -1  -39.54707300    4.01847000    3.13271100 L
 H-H_            -1  -39.46098700    4.46880100    3.94176200 L
 C-C_R           -1  -34.15474400    2.16243500    3.80561200 L
 H-H_            -1  -33.43604500    2.37055000    4.35694200 L
 C-C_R           -1  -36.50000000    2.20738700    3.36474000 L
 C-C_R           -1  -35.43895200    2.53971800    4.18315100 L
 H-H_            -1  -35.58082100    3.00871700    4.97401100 L
 S-S_R           -1   23.52535400    8.82215400    0.95409200 L
 O-O_R           -1   23.44233500   10.41138000    3.54861900 L
 C-C_R           -1   22.54210100   10.80717200    2.57321000 L
 C-C_R           -1   21.47141300   10.56023700    0.43932000 L
 H-H_            -1   21.42249800   10.15949000   -0.39878200 L
 C-C_R           -1   24.90401700    9.30742800    1.94857300 L
 C-C_R           -1   20.66318100   12.19031600    2.00898400 L
 H-H_            -1   20.05623100   12.85834900    2.23535000 L
 C-C_R           -1   22.45478900   10.16115500    1.33432300 L
 C-C_R           -1   20.55946900   11.54831900    0.78051300 L
 H-H_            -1   19.88109300   11.78102000    0.18814600 L
 C-C_R           -1   27.27568600    9.30172100    2.38436300 L
 H-H_            -1   28.14090400    9.06210100    2.13860700 L
 C-C_R           -1   26.20841700    8.98014400    1.56859400 L
 H-H_            -1   26.35790700    8.54218700    0.76206300 L
 C-C_R           -1   21.66044900   11.83866300    2.89521200 L
 H-H_            -1   21.74663400   12.28899400    3.70426300 L
 C-C_R           -1   27.05277800    9.98262800    3.56811300 L
 H-H_            -1   27.77147700   10.19074300    4.11944300 L
 C-C_R           -1   24.70742100   10.02758000    3.12724100 L
 C-C_R           -1   25.76857000   10.35991100    3.94565200 L
 H-H_            -1   25.62680000   10.82891100    4.73651200 L
 S-S_R           -1    3.11740800    8.77844800    0.97048500 L
 O-O_R           -1    3.03418800   10.36767400    3.56501200 L
 C-C_R           -1    2.13395500   10.76346600    2.58960400 L
 C-C_R           -1    1.06336700   10.51653200    0.45571300 L
 H-H_            -1    1.01445100   10.11578400   -0.38238900 L
 C-C_R           -1    4.49587100    9.26372200    1.96496600 L
 C-C_R           -1    0.25513400   12.14661000    2.02537700 L
 H-H_            -1   -0.35191600   12.81464300    2.25174300 L
 C-C_R           -1    2.04664300   10.11744900    1.35071600 L
 C-C_R           -1    0.15132200   11.50461300    0.79690600 L
 H-H_            -1   -0.52695400   11.73731400    0.20454000 L
 C-C_R           -1    6.86773900    9.25801500    2.40075600 L
 H-H_            -1    7.73285700    9.01839500    2.15500100 L
 C-C_R           -1    5.80037000    8.93643900    1.58498700 L
 H-H_            -1    5.94986000    8.49848200    0.77845700 L
 C-C_R           -1    1.25240200   11.79495700    2.91160500 L
 H-H_            -1    1.33848800   12.24528800    3.72065600 L
 C-C_R           -1    6.64473100    9.93892300    3.58450600 L
 H-H_            -1    7.36343000   10.14703700    4.13583700 L
 C-C_R           -1    4.29937500    9.98387400    3.14363400 L
 C-C_R           -1    5.36052300   10.31620600    3.96204500 L
 H-H_            -1    5.21875400   10.78520500    4.75290500 L
 S-S_R           -1  -17.29073900    8.73474200    0.98687800 L
 O-O_R           -1  -17.37375900   10.32396900    3.58140500 L
 C-C_R           -1  -18.27409200   10.71976100    2.60599700 L
 C-C_R           -1  -19.34468000   10.47282600    0.47210700 L
 H-H_            -1  -19.39369500   10.07207900   -0.36599500 L
 C-C_R           -1  -15.91217600    9.22001700    1.98136000 L
 C-C_R           -1  -20.15301200   12.10290400    2.04177000 L
 H-H_            -1  -20.75996300   12.77093700    2.26813600 L
 C-C_R           -1  -18.36130400   10.07374400    1.36710900 L
 C-C_R           -1  -20.25672400   11.46090800    0.81330000 L
 H-H_            -1  -20.93510000   11.69360900    0.22093300 L
 C-C_R           -1  -13.54040700    9.21431000    2.41715000 L
 H-H_            -1  -12.67508900    8.97469000    2.17139400 L
 C-C_R           -1  -14.60767700    8.89273300    1.60138000 L
 H-H_            -1  -14.45818600    8.45477600    0.79485000 L
 C-C_R           -1  -19.15554500   11.75125200    2.92799800 L
 H-H_            -1  -19.06955900   12.20158300    3.73705000 L
 C-C_R           -1  -13.76331500    9.89521700    3.60090000 L
 H-H_            -1  -13.04451600   10.10333200    4.15223000 L
 C-C_R           -1  -16.10867200    9.94016900    3.16002700 L
 C-C_R           -1  -15.04752300   10.27250000    3.97843900 L
 H-H_            -1  -15.18939300   10.74149900    4.76929900 L
 S-S_R           -1  -37.69878600    8.69103700    1.00327200 L
 O-O_R           -1  -37.78190500   10.28026300    3.59779900 L
 C-C_R           -1  -38.68213900   10.67605500    2.62239000 L
 C-C_R           -1  -39.75272700   10.42912000    0.48850000 L
 H-H_            -1  -39.80174200   10.02837300   -0.34960200 L
 C-C_R           -1  -36.32022200    9.17631100    1.99775300 L
 C-C_R           -1  -40.56105900   12.05919900    2.05816400 L
 H-H_            -1  -41.16800900   12.72723100    2.28453000 L
 C-C_R           -1  -38.76945100   10.03003800    1.38350300 L
 C-C_R           -1  -40.66477100   11.41720200    0.82969300 L
 H-H_            -1  -41.34304700   11.64990300    0.23732600 L
 C-C_R           -1  -33.94845400    9.17060400    2.43354300 L
 H-H_            -1  -33.08323600    8.93098400    2.18778700 L
 C-C_R           -1  -35.01572300    8.84902700    1.61777400 L
 H-H_            -1  -34.86623300    8.41107100    0.81124300 L
 C-C_R           -1  -39.56369100   11.70754600    2.94439200 L
 H-H_            -1  -39.47760600   12.15787700    3.75344300 L
 C-C_R           -1  -34.17136200    9.85151100    3.61729300 L
 H-H_            -1  -33.45266300   10.05962600    4.16862300 L
 C-C_R           -1  -36.51661800    9.89646300    3.17642000 L
 C-C_R           -1  -35.45557000   10.22879500    3.99483200 L
 H-H_            -1  -35.59743900   10.69779300    4.78569200 L
 S-S_R           -1   23.57960900  -14.10154000    7.37919000 L
 O-O_R           -1   23.49658900  -12.51231700    9.97361700 L
 C-C_R           -1   22.59635500  -12.11652200    8.99830800 L
 C-C_R           -1   21.52566700  -12.36345700    6.86441800 L
 H-H_            -1   21.47675200  -12.76420400    6.02631600 L
 C-C_R           -1   24.95827200  -13.61626600    8.37367100 L
 C-C_R           -1   20.71743500  -10.73337800    8.43408200 L
 H-H_            -1   20.11048500  -10.06534600    8.66044800 L
 C-C_R           -1   22.50904400  -12.76253900    7.75942100 L
 C-C_R           -1   20.61372300  -11.37537500    7.20561100 L
 H-H_            -1   19.93534700  -11.14267400    6.61324400 L
 C-C_R           -1   27.32994000  -13.62197300    8.80946100 L
 H-H_            -1   28.19515800  -13.86159300    8.56370500 L
 C-C_R           -1   26.26267100  -13.94355000    7.99369200 L
 H-H_            -1   26.41216100  -14.38150700    7.18716100 L
 C-C_R           -1   21.71470300  -11.08503100    9.32031000 L
 H-H_            -1   21.80088900  -10.63470000   10.12936100 L
 C-C_R           -1   27.10703200  -12.94106600    9.99321100 L
 H-H_            -1   27.82573100  -12.73295100   10.54454100 L
 C-C_R           -1   24.76167600  -12.89611400    9.55233900 L
 C-C_R           -1   25.82282400  -12.56378300   10.37075000 L
 H-H_            -1   25.68105500  -12.09478300   11.16161000 L
 S-S_R           -1    3.17166200  -14.14524600    7.39558300 L
 O-O_R           -1    3.08844200  -12.55602000    9.99011000 L
 C-C_R           -1    2.18820900  -12.16022800    9.01470200 L
 C-C_R           -1    1.11762100  -12.40716200    6.88081100 L
 H-H_            -1    1.06870600  -12.80791000    6.04270900 L
 C-C_R           -1    4.55012500  -13.65997200    8.39006400 L
 C-C_R           -1    0.30938900  -10.77708400    8.45047500 L
 H-H_            -1   -0.29766200  -10.10905100    8.67684100 L
 C-C_R           -1    2.10089700  -12.80624500    7.77581400 L
 C-C_R           -1    0.20557600  -11.41908100    7.22200400 L
 H-H_            -1   -0.47270000  -11.18638000    6.62963800 L
 C-C_R           -1    6.92199400  -13.66567900    8.82585500 L
 H-H_            -1    7.78711200  -13.90529900    8.58009900 L
 C-C_R           -1    5.85462400  -13.98725600    8.01008500 L
 H-H_            -1    6.00411500  -14.42521200    7.20355500 L
 C-C_R           -1    1.30665600  -11.12873700    9.33670300 L
 H-H_            -1    1.39274200  -10.67840600   10.14575400 L
 C-C_R           -1    6.69898600  -12.98477100   10.00960400 L
 H-H_            -1    7.41768500  -12.77665700   10.56093500 L
 C-C_R           -1    4.35362900  -12.93982000    9.56873200 L
 C-C_R           -1    5.41477800  -12.60748800   10.38714400 L
 H-H_            -1    5.27300800  -12.13848900   11.17800300 L
 S-S_R           -1  -17.23648500  -14.18895200    7.41197600 L
 O-O_R           -1  -17.31950400  -12.59972500   10.00650400 L
 C-C_R           -1  -18.21983800  -12.20393300    9.03109500 L
 C-C_R           -1  -19.29042600  -12.45086800    6.89720500 L
 H-H_            -1  -19.33944100  -12.85161600    6.05910300 L
 C-C_R           -1  -15.85792200  -13.70367700    8.40645800 L
 C-C_R           -1  -20.09875800  -10.82079000    8.46686800 L
 H-H_            -1  -20.70570800  -10.15275700    8.69323400 L
 C-C_R           -1  -18.30705000  -12.84995000    7.79220700 L
 C-C_R           -1  -20.20247000  -11.46278600    7.23839800 L
 H-H_            -1  -20.88084600  -11.23008500    6.64603100 L
 C-C_R           -1  -13.48615300  -13.70938400    8.84224800 L
 H-H_            -1  -12.62083500  -13.94900400    8.59649200 L
 C-C_R           -1  -14.55342200  -14.03096100    8.02647800 L
 H-H_            -1  -14.40393200  -14.46891800    7.21994800 L
 C-C_R           -1  -19.10129000  -11.17244200    9.35309600 L
 H-H_            -1  -19.01530500  -10.72211100   10.16214800 L
 C-C_R           -1  -13.70906100  -13.02847700   10.02599800 L
 H-H_            -1  -12.99026200  -12.82036200   10.57732800 L
 C-C_R           -1  -16.05441700  -12.98352500    9.58512500 L
 C-C_R           -1  -14.99326900  -12.65119400   10.40353700 L
 H-H_            -1  -15.13513900  -12.18219500   11.19439700 L
 S-S_R           -1  -37.64453100  -14.23265700    7.42837000 L
 O-O_R           -1  -37.72765100  -12.64343100   10.02289700 L
 C-C_R           -1  -38.62788400  -12.24763900    9.04748900 L
 C-C_R           -1  -39.69847200  -12.49457400    6.91359800 L
 H-H_            -1  -39.74748800  -12.89532100    6.07549600 L
 C-C_R           -1  -36.26596800  -13.74738300    8.42285100 L
 C-C_R           -1  -40.50680500  -10.86449600    8.48326200 L
 H-H_            -1  -41.11375500  -10.19646300    8.70962800 L
 C-C_R           -1  -38.71519600  -12.89365600    7.80860100 L
 C-C_R           -1  -40.61051700  -11.50649200    7.25479100 L
 H-H_            -1  -41.28879300  -11.27379100    6.66242400 L
 C-C_R           -1  -33.89420000  -13.75309000    8.85864100 L
 H-H_            -1  -33.02898200  -13.99271000    8.61288500 L
 C-C_R           -1  -34.96146900  -14.07466700    8.04287200 L
 H-H_            -1  -34.81197900  -14.51262300    7.23634100 L
 C-C_R           -1  -39.50943700  -11.21614800    9.36949000 L
 H-H_            -1  -39.42335100  -10.76581700   10.17854100 L
 C-C_R           -1  -34.11710800  -13.07218300   10.04239100 L
 H-H_            -1  -33.39840900  -12.86406800   10.59372100 L
 C-C_R           -1  -36.46236400  -13.02723100    9.60151800 L
 C-C_R           -1  -35.40131600  -12.69489900   10.41993000 L
 H-H_            -1  -35.54318500  -12.22590100   11.21079000 L
 S-S_R           -1   23.56299000   -6.41246400    7.19087100 L
 O-O_R           -1   23.47997100   -4.82324000    9.78529800 L
 C-C_R           -1   22.57973700   -4.42744600    8.80998900 L
 C-C_R           -1   21.50904900   -4.67438100    6.67609900 L
 H-H_            -1   21.46013400   -5.07512800    5.83799700 L
 C-C_R           -1   24.94165400   -5.92718900    8.18535200 L
 C-C_R           -1   20.70081700   -3.04430200    8.24576300 L
 H-H_            -1   20.09386700   -2.37626900    8.47212900 L
 C-C_R           -1   22.49242500   -5.07346300    7.57110100 L
 C-C_R           -1   20.59710500   -3.68629900    7.01729200 L
 H-H_            -1   19.91872900   -3.45359800    6.42492500 L
 C-C_R           -1   27.31332200   -5.93289700    8.62114200 L
 H-H_            -1   28.17854000   -6.17251700    8.37538600 L
 C-C_R           -1   26.24605300   -6.25447400    7.80537300 L
 H-H_            -1   26.39554300   -6.69243000    6.99884200 L
 C-C_R           -1   21.69808500   -3.39595500    9.13199100 L
 H-H_            -1   21.78427000   -2.94562400    9.94104200 L
 C-C_R           -1   27.09041400   -5.25198900    9.80489200 L
 H-H_            -1   27.80911300   -5.04387500   10.35622200 L
 C-C_R           -1   24.74505800   -5.20703800    9.36401900 L
 C-C_R           -1   25.80620600   -4.87470600   10.18243100 L
 H-H_            -1   25.66443700   -4.40570700   10.97329100 L
 S-S_R           -1    3.15504400   -6.45617000    7.20726400 L
 O-O_R           -1    3.07182400   -4.86694400    9.80179100 L
 C-C_R           -1    2.17159100   -4.47115200    8.82638300 L
 C-C_R           -1    1.10100300   -4.71808600    6.69249200 L
 H-H_            -1    1.05208800   -5.11883300    5.85439000 L
 C-C_R           -1    4.53350700   -5.97089500    8.20174500 L
 C-C_R           -1    0.29277000   -3.08800800    8.26215600 L
 H-H_            -1   -0.31428000   -2.41997500    8.48852200 L
 C-C_R           -1    2.08427900   -5.11716900    7.58749500 L
 C-C_R           -1    0.18895800   -3.73000400    7.03368500 L
 H-H_            -1   -0.48931800   -3.49730300    6.44131900 L
 C-C_R           -1    6.90537500   -5.97660200    8.63753500 L
 H-H_            -1    7.77049400   -6.21622300    8.39178000 L
 C-C_R           -1    5.83800600   -6.29817900    7.82176600 L
 H-H_            -1    5.98749700   -6.73613600    7.01523600 L
 C-C_R           -1    1.29003800   -3.43966100    9.14838400 L
 H-H_            -1    1.37612400   -2.98932900    9.95743500 L
 C-C_R           -1    6.68236800   -5.29569500    9.82128500 L
 H-H_            -1    7.40106700   -5.08758000   10.37261500 L
 C-C_R           -1    4.33701100   -5.25074300    9.38041300 L
 C-C_R           -1    5.39815900   -4.91841200   10.19882400 L
 H-H_            -1    5.25639000   -4.44941300   10.98968400 L
 S-S_R           -1  -17.25310300   -6.49987500    7.22365700 L
 O-O_R           -1  -17.33612200   -4.91064900    9.81818400 L
 C-C_R           -1  -18.23645600   -4.51485700    8.84277600 L
 C-C_R           -1  -19.30704400   -4.76179200    6.70888600 L
 H-H_            -1  -19.35605900   -5.16253900    5.87078400 L
 C-C_R           -1  -15.87454000   -6.01460100    8.21813900 L
 C-C_R           -1  -20.11537600   -3.13171400    8.27854900 L
 H-H_            -1  -20.72232700   -2.46368100    8.50491500 L
 C-C_R           -1  -18.32366800   -5.16087400    7.60388800 L
 C-C_R           -1  -20.21908800   -3.77371000    7.05007800 L
 H-H_            -1  -20.89746400   -3.54100900    6.45771200 L
 C-C_R           -1  -13.50277100   -6.02030800    8.65392900 L
 H-H_            -1  -12.63745300   -6.25992800    8.40817300 L
 C-C_R           -1  -14.57004100   -6.34188500    7.83815900 L
 H-H_            -1  -14.42055000   -6.77984200    7.03162900 L
 C-C_R           -1  -19.11790900   -3.48336600    9.16477700 L
 H-H_            -1  -19.03192300   -3.03303500    9.97382900 L
 C-C_R           -1  -13.72567900   -5.33940100    9.83767900 L
 H-H_            -1  -13.00688000   -5.13128600   10.38900900 L
 C-C_R           -1  -16.07103600   -5.29444900    9.39680600 L
 C-C_R           -1  -15.00988700   -4.96211800   10.21521800 L
 H-H_            -1  -15.15175700   -4.49311900   11.00607800 L
 S-S_R           -1  -37.66114900   -6.54358100    7.24005100 L
 O-O_R           -1  -37.74426900   -4.95435500    9.83457800 L
 C-C_R           -1  -38.64450200   -4.55856300    8.85916900 L
 C-C_R           -1  -39.71509100   -4.80549800    6.72527900 L
 H-H_            -1  -39.76410600   -5.20624500    5.88717700 L
 C-C_R           -1  -36.28258600   -6.05830700    8.23453200 L
 C-C_R           -1  -40.52342300   -3.17541900    8.29494300 L
 H-H_            -1  -41.13037300   -2.50738600    8.52130900 L
 C-C_R           -1  -38.73181400   -5.20458000    7.62028200 L
 C-C_R           -1  -40.62713500   -3.81741600    7.06647200 L
 H-H_            -1  -41.30541100   -3.58471500    6.47410500 L
 C-C_R           -1  -33.91081800   -6.06401400    8.67032200 L
 H-H_            -1  -33.04560000   -6.30363400    8.42456600 L
 C-C_R           -1  -34.97808700   -6.38559100    7.85455300 L
 H-H_            -1  -34.82859700   -6.82354700    7.04802200 L
 C-C_R           -1  -39.52605500   -3.52707200    9.18117100 L
 H-H_            -1  -39.43996900   -3.07674100    9.99022200 L
 C-C_R           -1  -34.13372600   -5.38310600    9.85407200 L
 H-H_            -1  -33.41502700   -5.17499200   10.40540200 L
 C-C_R           -1  -36.47898200   -5.33815400    9.41319900 L
 C-C_R           -1  -35.41793400   -5.00582300   10.23161100 L
 H-H_            -1  -35.55980300   -4.53682400   11.02247100 L
 S-S_R           -1   23.54637200    1.27661200    7.00255200 L
 O-O_R           -1   23.46335300    2.86583600    9.59697900 L
 C-C_R           -1   22.56311900    3.26163100    8.62167000 L
 C-C_R           -1   21.49243100    3.01469600    6.48778000 L
 H-H_            -1   21.44351600    2.61394900    5.64967800 L
 C-C_R           -1   24.92503600    1.76188700    7.99703300 L
 C-C_R           -1   20.68419900    4.64477400    8.05744400 L
 H-H_            -1   20.07724900    5.31280700    8.28381000 L
 C-C_R           -1   22.47580700    2.61561300    7.38278200 L
 C-C_R           -1   20.58048700    4.00277800    6.82897300 L
 H-H_            -1   19.90211100    4.23547900    6.23660600 L
 C-C_R           -1   27.29670400    1.75617900    8.43282300 L
 H-H_            -1   28.16192200    1.51655900    8.18706700 L
 C-C_R           -1   26.22943500    1.43460300    7.61705400 L
 H-H_            -1   26.37892500    0.99664600    6.81052300 L
 C-C_R           -1   21.68146700    4.29312100    8.94367200 L
 H-H_            -1   21.76765200    4.74345300    9.75272300 L
 C-C_R           -1   27.07379600    2.43708700    9.61657300 L
 H-H_            -1   27.79249500    2.64520200   10.16790300 L
 C-C_R           -1   24.72844000    2.48203900    9.17570000 L
 C-C_R           -1   25.78958800    2.81437000    9.99411200 L
 H-H_            -1   25.64781900    3.28336900   10.78497200 L
 S-S_R           -1    3.13842600    1.23290700    7.01894500 L
 O-O_R           -1    3.05520600    2.82213200    9.61347200 L
 C-C_R           -1    2.15497300    3.21792500    8.63806400 L
 C-C_R           -1    1.08438500    2.97099000    6.50417300 L
 H-H_            -1    1.03546900    2.57024300    5.66607100 L
 C-C_R           -1    4.51688900    1.71818100    8.01342600 L
 C-C_R           -1    0.27615200    4.60106800    8.07383700 L
 H-H_            -1   -0.33089800    5.26910100    8.30020300 L
 C-C_R           -1    2.06766100    2.57190800    7.39917600 L
 C-C_R           -1    0.17234000    3.95907200    6.84536600 L
 H-H_            -1   -0.50593600    4.19177300    6.25299900 L
 C-C_R           -1    6.88875700    1.71247400    8.44921600 L
 H-H_            -1    7.75387500    1.47285400    8.20346100 L
 C-C_R           -1    5.82138800    1.39089700    7.63344700 L
 H-H_            -1    5.97087800    0.95294000    6.82691600 L
 C-C_R           -1    1.27342000    4.24941600    8.96006500 L
 H-H_            -1    1.35950600    4.69974700    9.76911600 L
 C-C_R           -1    6.66574900    2.39338100    9.63296600 L
 H-H_            -1    7.38444900    2.60149600   10.18429600 L
 C-C_R           -1    4.32039300    2.43833300    9.19209400 L
 C-C_R           -1    5.38154100    2.77066400   10.01050500 L
 H-H_            -1    5.23977200    3.23966300   10.80136500 L
 S-S_R           -1  -17.26972100    1.18920100    7.03533800 L
 O-O_R           -1  -17.35274000    2.77842700    9.62986500 L
 C-C_R           -1  -18.25307400    3.17421900    8.65445700 L
 C-C_R           -1  -19.32366200    2.92728400    6.52056700 L
 H-H_            -1  -19.37267700    2.52653700    5.68246500 L
 C-C_R           -1  -15.89115800    1.67447500    8.02981900 L
 C-C_R           -1  -20.13199400    4.55736300    8.09023000 L
 H-H_            -1  -20.73894500    5.22539500    8.31659600 L
 C-C_R           -1  -18.34028600    2.52820200    7.41556900 L
 C-C_R           -1  -20.23570600    3.91536600    6.86175900 L
 H-H_            -1  -20.91408200    4.14806700    6.26939300 L
 C-C_R           -1  -13.51938900    1.66876800    8.46561000 L
 H-H_            -1  -12.65407100    1.42914800    8.21985400 L
 C-C_R           -1  -14.58665900    1.34719100    7.64984000 L
 H-H_            -1  -14.43716800    0.90923500    6.84331000 L
 C-C_R           -1  -19.13452700    4.20571000    8.97645800 L
 H-H_            -1  -19.04854100    4.65604100    9.78551000 L
 C-C_R           -1  -13.74229700    2.34967600    9.64936000 L
 H-H_            -1  -13.02349800    2.55779000   10.20069000 L
 C-C_R           -1  -16.08765400    2.39462700    9.20848700 L
 C-C_R           -1  -15.02650500    2.72695900   10.02689900 L
 H-H_            -1  -15.16837500    3.19595800   10.81775900 L
 S-S_R           -1  -37.67776800    1.14549500    7.05173200 L
 O-O_R           -1  -37.76088700    2.73472100    9.64625900 L
 C-C_R           -1  -38.66112100    3.13051300    8.67085000 L
 C-C_R           -1  -39.73170900    2.88357900    6.53696000 L
 H-H_            -1  -39.78072400    2.48283100    5.69885800 L
 C-C_R           -1  -36.29920400    1.63077000    8.04621300 L
 C-C_R           -1  -40.54004100    4.51365700    8.10662400 L
 H-H_            -1  -41.14699100    5.18169000    8.33299000 L
 C-C_R           -1  -38.74843200    2.48449600    7.43196200 L
 C-C_R           -1  -40.64375300    3.87166100    6.87815300 L
 H-H_            -1  -41.32202900    4.10436200    6.28578600 L
 C-C_R           -1  -33.92743600    1.62506200    8.48200300 L
 H-H_            -1  -33.06221800    1.38544200    8.23624700 L
 C-C_R           -1  -34.99470500    1.30348600    7.66623400 L
 H-H_            -1  -34.84521500    0.86552900    6.85970300 L
 C-C_R           -1  -39.54267300    4.16200400    8.99285200 L
 H-H_            -1  -39.45658800    4.61233600    9.80190300 L
 C-C_R           -1  -34.15034400    2.30597000    9.66575300 L
 H-H_            -1  -33.43164500    2.51408500   10.21708300 L
 C-C_R           -1  -36.49560000    2.35092200    9.22488000 L
 C-C_R           -1  -35.43455200    2.68325300   10.04329200 L
 H-H_            -1  -35.57642100    3.15225200   10.83415200 L
 S-S_R           -1   23.52975400    8.96568800    6.81423200 L
 O-O_R           -1   23.44673500   10.55491200    9.40866000 L
 C-C_R           -1   22.54650100   10.95070700    8.43335100 L
 C-C_R           -1   21.47581300   10.70377200    6.29946100 L
 H-H_            -1   21.42689800   10.30302500    5.46135900 L
 C-C_R           -1   24.90841700    9.45096300    7.80871400 L
 C-C_R           -1   20.66758100   12.33385000    7.86912400 L
 H-H_            -1   20.06063000   13.00188300    8.09549000 L
 C-C_R           -1   22.45918900   10.30469000    7.19446300 L
 C-C_R           -1   20.56386900   11.69185400    6.64065400 L
 H-H_            -1   19.88549300   11.92455500    6.04828700 L
 C-C_R           -1   27.28008600    9.44525600    8.24450400 L
 H-H_            -1   28.14530400    9.20563500    7.99874800 L
 C-C_R           -1   26.21281600    9.12367900    7.42873400 L
 H-H_            -1   26.36230700    8.68572200    6.62220400 L
 C-C_R           -1   21.66484800   11.98219800    8.75535200 L
 H-H_            -1   21.75103400   12.43252900    9.56440400 L
 C-C_R           -1   27.05717800   10.12616300    9.42825400 L
 H-H_            -1   27.77587700   10.33427800    9.97958400 L
 C-C_R           -1   24.71182100   10.17111500    8.98738100 L
 C-C_R           -1   25.77297000   10.50344600    9.80579300 L
 H-H_            -1   25.63120000   10.97244500   10.59665300 L
 S-S_R           -1    3.12180800    8.92198300    6.83062600 L
 O-O_R           -1    3.03858800   10.51120900    9.42515300 L
 C-C_R           -1    2.13835500   10.90700100    8.44974500 L
 C-C_R           -1    1.06776600   10.66006600    6.31585400 L
 H-H_            -1    1.01885100   10.25931900    5.47775200 L
 C-C_R           -1    4.50027100    9.40725700    7.82510700 L
 C-C_R           -1    0.25953400   12.29014500    7.88551800 L
 H-H_            -1   -0.34751600   12.95817700    8.11188400 L
 C-C_R           -1    2.05104300   10.26098400    7.21085700 L
 C-C_R           -1    0.15572200   11.64814800    6.65704700 L
 H-H_            -1   -0.52255400   11.88084900    6.06468000 L
 C-C_R           -1    6.87213900    9.40155000    8.26089700 L
 H-H_            -1    7.73725700    9.16193000    8.01514200 L
 C-C_R           -1    5.80477000    9.07997300    7.44512800 L
 H-H_            -1    5.95426000    8.64201700    6.63859700 L
 C-C_R           -1    1.25680200   11.93849200    8.77174600 L
 H-H_            -1    1.34288800   12.38882300    9.58079700 L
 C-C_R           -1    6.64913100   10.08245700    9.44464700 L
 H-H_            -1    7.36783000   10.29057200    9.99597700 L
 C-C_R           -1    4.30377500   10.12740900    9.00377500 L
 C-C_R           -1    5.36492300   10.45974100    9.82218600 L
 H-H_            -1    5.22315400   10.92874000   10.61304600 L
 S-S_R           -1  -17.28633900    8.87827700    6.84701900 L
 O-O_R           -1  -17.36935900   10.46750300    9.44154600 L
 C-C_R           -1  -18.26969200   10.86329500    8.46613800 L
 C-C_R           -1  -19.34028000   10.61636100    6.33224800 L
 H-H_            -1  -19.38929500   10.21561300    5.49414600 L
 C-C_R           -1  -15.90777600    9.36355200    7.84150000 L
 C-C_R           -1  -20.14861200   12.24643900    7.90191100 L
 H-H_            -1  -20.75556300   12.91447200    8.12827700 L
 C-C_R           -1  -18.35690400   10.21727800    7.22725000 L
 C-C_R           -1  -20.25232500   11.60444200    6.67344000 L
 H-H_            -1  -20.93070000   11.83714300    6.08107400 L
 C-C_R           -1  -13.53600700    9.35784400    8.27729100 L
 H-H_            -1  -12.67068900    9.11822400    8.03153500 L
 C-C_R           -1  -14.60327700    9.03626800    7.46152100 L
 H-H_            -1  -14.45378600    8.59831100    6.65499100 L
 C-C_R           -1  -19.15114500   11.89478600    8.78813900 L
 H-H_            -1  -19.06515900   12.34511700    9.59719000 L
 C-C_R           -1  -13.75891500   10.03875200    9.46104100 L
 H-H_            -1  -13.04011600   10.24686700   10.01237100 L
 C-C_R           -1  -16.10427200   10.08370400    9.02016800 L
 C-C_R           -1  -15.04312300   10.41603500    9.83858000 L
 H-H_            -1  -15.18499300   10.88503400   10.62943900 L
 S-S_R           -1  -37.69438600    8.83457200    6.86341200 L
 O-O_R           -1  -37.77750500   10.42379700    9.45794000 L
 C-C_R           -1  -38.67773900   10.81959000    8.48253100 L
 C-C_R           -1  -39.74832700   10.57265500    6.34864100 L
 H-H_            -1  -39.79734200   10.17190800    5.51053900 L
 C-C_R           -1  -36.31582200    9.31984600    7.85789400 L
 C-C_R           -1  -40.55665900   12.20273300    7.91830500 L
 H-H_            -1  -41.16360900   12.87076600    8.14467100 L
 C-C_R           -1  -38.76505100   10.17357200    7.24364300 L
 C-C_R           -1  -40.66037100   11.56073700    6.68983400 L
 H-H_            -1  -41.33864700   11.79343800    6.09746700 L
 C-C_R           -1  -33.94405400    9.31413900    8.29368400 L
 H-H_            -1  -33.07883600    9.07451900    8.04792800 L
 C-C_R           -1  -35.01132300    8.99256200    7.47791400 L
 H-H_            -1  -34.86183300    8.55460500    6.67138400 L
 C-C_R           -1  -39.55929100   11.85108100    8.80453200 L
 H-H_            -1  -39.47320600   12.30141200    9.61358400 L
 C-C_R           -1  -34.16696200    9.99504600    9.47743400 L
 H-H_            -1  -33.44826300   10.20316100   10.02876400 L
 C-C_R           -1  -36.51221800   10.03999800    9.03656100 L
 C-C_R           -1  -35.45117000   10.37232900    9.85497300 L
 H-H_            -1  -35.59303900   10.84132800   10.64583300 L
 S-S_R           -1   38.29381700  -12.69226000   -7.32557500 L
 O-O_R           -1   38.38088900  -14.15256200   -4.65648300 L
 C-C_R           -1   39.27967200  -14.59566600   -5.61269400 L
 C-C_R           -1   40.34704700  -14.45353700   -7.75772000 L
 H-H_            -1   40.39479000  -14.09430300   -8.61450900 L
 C-C_R           -1   36.91676600  -13.12821400   -6.30646100 L
 C-C_R           -1   41.15779400  -16.00484300   -6.11134900 L
 H-H_            -1   41.76510800  -16.66101500   -5.85346000 L
 C-C_R           -1   39.36510100  -14.01107900   -6.88185400 L
 C-C_R           -1   41.25963900  -15.42376300   -7.36993100 L
 H-H_            -1   41.93713400  -15.68521100   -7.95121200 L
 C-C_R           -1   34.54565400  -13.10109200   -5.86791400 L
 H-H_            -1   33.68005900  -12.87375900   -6.12380800 L
 C-C_R           -1   35.61168600  -12.81987800   -6.70005000 L
 H-H_            -1   35.46106900  -12.42192600   -7.52682900 L
 C-C_R           -1   40.16174500  -15.61018800   -5.24190400 L
 H-H_            -1   40.07689000  -16.02036700   -4.41164700 L
 C-C_R           -1   34.77036300  -13.72323800   -4.65258400 L
 H-H_            -1   34.05250000  -13.90408500   -4.09064800 L
 C-C_R           -1   37.11505700  -13.78980600   -5.09424600 L
 C-C_R           -1   36.05515000  -14.08163200   -4.25895500 L
 H-H_            -1   36.19822300  -14.51135500   -3.44629600 L
 S-S_R           -1   17.88577000  -12.73596500   -7.30918200 L
 O-O_R           -1   17.97284200  -14.19626700   -4.64008900 L
 C-C_R           -1   18.87162500  -14.63937200   -5.59630100 L
 C-C_R           -1   19.93910000  -14.49724200   -7.74132600 L
 H-H_            -1   19.98674300  -14.13800800   -8.59811500 L
 C-C_R           -1   16.50871900  -13.17192000   -6.29006800 L
 C-C_R           -1   20.74974700  -16.04854900   -6.09495500 L
 H-H_            -1   21.35706100  -16.70472100   -5.83706700 L
 C-C_R           -1   18.95705400  -14.05478500   -6.86546000 L
 C-C_R           -1   20.85159200  -15.46746900   -7.35353800 L
 H-H_            -1   21.52908700  -15.72891600   -7.93481900 L
 C-C_R           -1   14.13760700  -13.14479700   -5.85152100 L
 H-H_            -1   13.27201200  -12.91746400   -6.10741400 L
 C-C_R           -1   15.20363900  -12.86358300   -6.68365600 L
 H-H_            -1   15.05302200  -12.46563200   -7.51043600 L
 C-C_R           -1   19.75369800  -15.65389400   -5.22551000 L
 H-H_            -1   19.66884300  -16.06407300   -4.39525400 L
 C-C_R           -1   14.36231600  -13.76694300   -4.63619100 L
 H-H_            -1   13.64445300  -13.94779000   -4.07425500 L
 C-C_R           -1   16.70701000  -13.83351100   -5.07785300 L
 C-C_R           -1   15.64710300  -14.12533800   -4.24256100 L
 H-H_            -1   15.79017700  -14.55506100   -3.42990300 L
 S-S_R           -1   -2.52227600  -12.77967100   -7.29278900 L
 O-O_R           -1   -2.43520500  -14.23997300   -4.62369600 L
 C-C_R           -1   -1.53642100  -14.68307700   -5.57990800 L
 C-C_R           -1   -0.46894600  -14.54094800   -7.72493300 L
 H-H_            -1   -0.42130400  -14.18171400   -8.58172200 L
 C-C_R           -1   -3.89932800  -13.21562600   -6.27367500 L
 C-C_R           -1    0.34170100  -16.09225400   -6.07856200 L
 H-H_            -1    0.94901500  -16.74842600   -5.82067300 L
 C-C_R           -1   -1.45099300  -14.09849100   -6.84906700 L
 C-C_R           -1    0.44354600  -15.51117400   -7.33714500 L
 H-H_            -1    1.12104000  -15.77262200   -7.91842600 L
 C-C_R           -1   -6.27034000  -13.18850300   -5.83512700 L
 H-H_            -1   -7.13603400  -12.96117000   -6.09102100 L
 C-C_R           -1   -5.20440800  -12.90728900   -6.66726300 L
 H-H_            -1   -5.35502400  -12.50933700   -7.49404200 L
 C-C_R           -1   -0.65434900  -15.69759900   -5.20911700 L
 H-H_            -1   -0.73920400  -16.10777800   -4.37886000 L
 C-C_R           -1   -6.04573000  -13.81064900   -4.61979700 L
 H-H_            -1   -6.76359400  -13.99149600   -4.05786200 L
 C-C_R           -1   -3.70103700  -13.87721700   -5.06146000 L
 C-C_R           -1   -4.76094300  -14.16904300   -4.22616800 L
 H-H_            -1   -4.61787000  -14.59876700   -3.41350900 L
 S-S_R           -1  -22.93032300  -12.82337700   -7.27639500 L
 O-O_R           -1  -22.84325100  -14.28367900   -4.60730300 L
 C-C_R           -1  -21.94436800  -14.72678300   -5.56351500 L
 C-C_R           -1  -20.87709300  -14.58465300   -7.70854000 L
 H-H_            -1  -20.82935000  -14.22542000   -8.56532900 L
 C-C_R           -1  -24.30737400  -13.25933100   -6.25728100 L
 C-C_R           -1  -20.06634600  -16.13596000   -6.06216900 L
 H-H_            -1  -19.45903200  -16.79213200   -5.80428000 L
 C-C_R           -1  -21.85903900  -14.14219600   -6.83267400 L
 C-C_R           -1  -19.96450100  -15.55488000   -7.32075100 L
 H-H_            -1  -19.28700600  -15.81632800   -7.90203200 L
 C-C_R           -1  -26.67838600  -13.23220800   -5.81873400 L
 H-H_            -1  -27.54408100  -13.00487600   -6.07462800 L
 C-C_R           -1  -25.61245400  -12.95099500   -6.65087000 L
 H-H_            -1  -25.76307100  -12.55304300   -7.47764900 L
 C-C_R           -1  -21.06239500  -15.74130500   -5.19272400 L
 H-H_            -1  -21.14725000  -16.15148400   -4.36246700 L
 C-C_R           -1  -26.45377700  -13.85435500   -4.60340400 L
 H-H_            -1  -27.17154000  -14.03520100   -4.04146800 L
 C-C_R           -1  -24.10908300  -13.92092200   -5.04506600 L
 C-C_R           -1  -25.16899000  -14.21274900   -4.20977500 L
 H-H_            -1  -25.02581700  -14.64247200   -3.39711600 L
 S-S_R           -1   38.27719900   -5.00318400   -7.51389500 L
 O-O_R           -1   38.36427000   -6.46348600   -4.84480200 L
 C-C_R           -1   39.26305400   -6.90659000   -5.80101400 L
 C-C_R           -1   40.33042900   -6.76446000   -7.94603900 L
 H-H_            -1   40.37817200   -6.40522700   -8.80282800 L
 C-C_R           -1   36.90014800   -5.43913800   -6.49478000 L
 C-C_R           -1   41.14117600   -8.31576700   -6.29966800 L
 H-H_            -1   41.74849000   -8.97193900   -6.04177900 L
 C-C_R           -1   39.34848200   -6.32200300   -7.07017300 L
 C-C_R           -1   41.24302100   -7.73468700   -7.55825000 L
 H-H_            -1   41.92051500   -7.99613400   -8.13953100 L
 C-C_R           -1   34.52903500   -5.41201500   -6.05623300 L
 H-H_            -1   33.66344100   -5.18468200   -6.31212700 L
 C-C_R           -1   35.59506800   -5.13080200   -6.88836900 L
 H-H_            -1   35.44445100   -4.73285000   -7.71514800 L
 C-C_R           -1   40.14512600   -7.92111200   -5.43022300 L
 H-H_            -1   40.06027200   -8.33129100   -4.59996600 L
 C-C_R           -1   34.75374500   -6.03416100   -4.84090300 L
 H-H_            -1   34.03588200   -6.21500800   -4.27896700 L
 C-C_R           -1   37.09843900   -6.10072900   -5.28256600 L
 C-C_R           -1   36.03853200   -6.39255600   -4.44727400 L
 H-H_            -1   36.18160500   -6.82227900   -3.63461500 L
 S-S_R           -1   17.86915200   -5.04688900   -7.49750100 L
 O-O_R           -1   17.95622400   -6.50719100   -4.82840900 L
 C-C_R           -1   18.85500700   -6.95029500   -5.78462000 L
 C-C_R           -1   19.92248200   -6.80816600   -7.92964500 L
 H-H_            -1   19.97012500   -6.44893200   -8.78643500 L
 C-C_R           -1   16.49210100   -5.48284400   -6.47838700 L
 C-C_R           -1   20.73312900   -8.35947300   -6.28327400 L
 H-H_            -1   21.34044300   -9.01564400   -6.02538600 L
 C-C_R           -1   18.94043600   -6.36570900   -7.05377900 L
 C-C_R           -1   20.83497400   -7.77839300   -7.54185700 L
 H-H_            -1   21.51246900   -8.03984000   -8.12313800 L
 C-C_R           -1   14.12098900   -5.45572100   -6.03984000 L
 H-H_            -1   13.25539400   -5.22838800   -6.29573300 L
 C-C_R           -1   15.18702100   -5.17450700   -6.87197500 L
 H-H_            -1   15.03640400   -4.77655600   -7.69875500 L
 C-C_R           -1   19.73708000   -7.96481800   -5.41382900 L
 H-H_            -1   19.65222500   -8.37499600   -4.58357300 L
 C-C_R           -1   14.34569800   -6.07786700   -4.82451000 L
 H-H_            -1   13.62783500   -6.25871400   -4.26257400 L
 C-C_R           -1   16.69039200   -6.14443500   -5.26617200 L
 C-C_R           -1   15.63048500   -6.43626200   -4.43088000 L
 H-H_            -1   15.77355900   -6.86598500   -3.61822200 L
 S-S_R           -1   -2.53889400   -5.09059500   -7.48110800 L
 O-O_R           -1   -2.45182300   -6.55089700   -4.81201500 L
 C-C_R           -1   -1.55304000   -6.99400100   -5.76822700 L
 C-C_R           -1   -0.48556400   -6.85187100   -7.91325200 L
 H-H_            -1   -0.43792200   -6.49263800   -8.77004100 L
 C-C_R           -1   -3.91594600   -5.52654900   -6.46199400 L
 C-C_R           -1    0.32508300   -8.40317800   -6.26688100 L
 H-H_            -1    0.93239700   -9.05935000   -6.00899300 L
 C-C_R           -1   -1.46761100   -6.40941400   -7.03738600 L
 C-C_R           -1    0.42692700   -7.82209800   -7.52546400 L
 H-H_            -1    1.10442200   -8.08354600   -8.10674500 L
 C-C_R           -1   -6.28695800   -5.49942700   -6.02344600 L
 H-H_            -1   -7.15265200   -5.27209400   -6.27934000 L
 C-C_R           -1   -5.22102600   -5.21821300   -6.85558200 L
 H-H_            -1   -5.37164200   -4.82026100   -7.68236100 L
 C-C_R           -1   -0.67096700   -8.00852300   -5.39743600 L
 H-H_            -1   -0.75582200   -8.41870200   -4.56718000 L
 C-C_R           -1   -6.06234900   -6.12157300   -4.80811600 L
 H-H_            -1   -6.78021200   -6.30242000   -4.24618100 L
 C-C_R           -1   -3.71765500   -6.18814100   -5.24977900 L
 C-C_R           -1   -4.77756100   -6.47996700   -4.41448700 L
 H-H_            -1   -4.63448800   -6.90969000   -3.60182800 L
 S-S_R           -1  -22.94694100   -5.13430000   -7.46471500 L
 O-O_R           -1  -22.85986900   -6.59460200   -4.79562200 L
 C-C_R           -1  -21.96098600   -7.03770600   -5.75183400 L
 C-C_R           -1  -20.89371100   -6.89557700   -7.89685900 L
 H-H_            -1  -20.84596800   -6.53634300   -8.75364800 L
 C-C_R           -1  -24.32399200   -5.57025500   -6.44560000 L
 C-C_R           -1  -20.08296400   -8.44688400   -6.25048800 L
 H-H_            -1  -19.47565000   -9.10305600   -5.99259900 L
 C-C_R           -1  -21.87565700   -6.45312000   -7.02099300 L
 C-C_R           -1  -19.98111900   -7.86580400   -7.50907000 L
 H-H_            -1  -19.30362400   -8.12725100   -8.09035100 L
 C-C_R           -1  -26.69500400   -5.54313200   -6.00705300 L
 H-H_            -1  -27.56069900   -5.31579900   -6.26294700 L
 C-C_R           -1  -25.62907200   -5.26191800   -6.83918900 L
 H-H_            -1  -25.77968900   -4.86396700   -7.66596800 L
 C-C_R           -1  -21.07901300   -8.05222900   -5.38104300 L
 H-H_            -1  -21.16386800   -8.46240800   -4.55078600 L
 C-C_R           -1  -26.47039500   -6.16527800   -4.79172300 L
 H-H_            -1  -27.18815800   -6.34612500   -4.22978700 L
 C-C_R           -1  -24.12570100   -6.23184600   -5.23338600 L
 C-C_R           -1  -25.18560800   -6.52367300   -4.39809400 L
 H-H_            -1  -25.04243500   -6.95339600   -3.58543500 L
 S-S_R           -1   38.26058100    2.68589300   -7.70221400 L
 O-O_R           -1   38.34765200    1.22559100   -5.03312100 L
 C-C_R           -1   39.24643600    0.78248600   -5.98933300 L
 C-C_R           -1   40.31381100    0.92461600   -8.13435800 L
 H-H_            -1   40.36155300    1.28385000   -8.99114700 L
 C-C_R           -1   36.88352900    2.24993800   -6.68309900 L
 C-C_R           -1   41.12455800   -0.62669100   -6.48798700 L
 H-H_            -1   41.73187200   -1.28286200   -6.23009800 L
 C-C_R           -1   39.33186400    1.36707300   -7.25849200 L
 C-C_R           -1   41.22640300   -0.04561100   -7.74656900 L
 H-H_            -1   41.90389700   -0.30705800   -8.32785100 L
 C-C_R           -1   34.51241700    2.27706100   -6.24455200 L
 H-H_            -1   33.64682300    2.50439400   -6.50044600 L
 C-C_R           -1   35.57844900    2.55827500   -7.07668800 L
 H-H_            -1   35.42783300    2.95622600   -7.90346700 L
 C-C_R           -1   40.12850800   -0.23203600   -5.61854200 L
 H-H_            -1   40.04365400   -0.64221500   -4.78828500 L
 C-C_R           -1   34.73712700    1.65491500   -5.02922200 L
 H-H_            -1   34.01926300    1.47406800   -4.46728600 L
 C-C_R           -1   37.08182100    1.58834700   -5.47088500 L
 C-C_R           -1   36.02191400    1.29652000   -4.63559300 L
 H-H_            -1   36.16498700    0.86679700   -3.82293400 L
 S-S_R           -1   17.85253400    2.64218700   -7.68582000 L
 O-O_R           -1   17.93960600    1.18188500   -5.01672800 L
 C-C_R           -1   18.83838900    0.73878100   -5.97293900 L
 C-C_R           -1   19.90586400    0.88091100   -8.11796500 L
 H-H_            -1   19.95350700    1.24014400   -8.97475400 L
 C-C_R           -1   16.47548300    2.20623200   -6.66670600 L
 C-C_R           -1   20.71651100   -0.67039600   -6.47159400 L
 H-H_            -1   21.32382500   -1.32656800   -6.21370500 L
 C-C_R           -1   18.92381800    1.32336700   -7.24209900 L
 C-C_R           -1   20.81835600   -0.08931600   -7.73017600 L
 H-H_            -1   21.49585100   -0.35076400   -8.31145700 L
 C-C_R           -1   14.10437100    2.23335500   -6.22815900 L
 H-H_            -1   13.23877600    2.46068800   -6.48405200 L
 C-C_R           -1   15.17040300    2.51456900   -7.06029500 L
 H-H_            -1   15.01978600    2.91252100   -7.88707400 L
 C-C_R           -1   19.72046200   -0.27574100   -5.60214900 L
 H-H_            -1   19.63560700   -0.68592000   -4.77189200 L
 C-C_R           -1   14.32908000    1.61120900   -5.01282900 L
 H-H_            -1   13.61121700    1.43036200   -4.45089300 L
 C-C_R           -1   16.67377400    1.54464100   -5.45449100 L
 C-C_R           -1   15.61386700    1.25281500   -4.61919900 L
 H-H_            -1   15.75694100    0.82309100   -3.80654100 L
 S-S_R           -1   -2.55551200    2.59848100   -7.66942700 L
 O-O_R           -1   -2.46844100    1.13817900   -5.00033400 L
 C-C_R           -1   -1.56965800    0.69507500   -5.95654600 L
 C-C_R           -1   -0.50218200    0.83720500   -8.10157100 L
 H-H_            -1   -0.45454000    1.19643800   -8.95836000 L
 C-C_R           -1   -3.93256400    2.16252700   -6.65031300 L
 C-C_R           -1    0.30846500   -0.71410200   -6.45520000 L
 H-H_            -1    0.91577900   -1.37027400   -6.19731200 L
 C-C_R           -1   -1.48422900    1.27966200   -7.22570500 L
 C-C_R           -1    0.41030900   -0.13302200   -7.71378300 L
 H-H_            -1    1.08780400   -0.39446900   -8.29506400 L
 C-C_R           -1   -6.30357600    2.18965000   -6.21176600 L
 H-H_            -1   -7.16927100    2.41698300   -6.46765900 L
 C-C_R           -1   -5.23764400    2.47086300   -7.04390100 L
 H-H_            -1   -5.38826100    2.86881500   -7.87068100 L
 C-C_R           -1   -0.68758500   -0.31944700   -5.58575500 L
 H-H_            -1   -0.77244000   -0.72962600   -4.75549900 L
 C-C_R           -1   -6.07896700    1.56750400   -4.99643600 L
 H-H_            -1   -6.79683000    1.38665700   -4.43450000 L
 C-C_R           -1   -3.73427300    1.50093600   -5.43809800 L
 C-C_R           -1   -4.79418000    1.20910900   -4.60280600 L
 H-H_            -1   -4.65110600    0.77938600   -3.79014700 L
 S-S_R           -1  -22.96355900    2.55477600   -7.65303400 L
 O-O_R           -1  -22.87648800    1.09447400   -4.98394100 L
 C-C_R           -1  -21.97760400    0.65137000   -5.94015300 L
 C-C_R           -1  -20.91032900    0.79349900   -8.08517800 L
 H-H_            -1  -20.86258600    1.15273300   -8.94196700 L
 C-C_R           -1  -24.34061000    2.11882100   -6.63391900 L
 C-C_R           -1  -20.09958200   -0.75780800   -6.43880700 L
 H-H_            -1  -19.49226800   -1.41397900   -6.18091800 L
 C-C_R           -1  -21.89227600    1.23595600   -7.20931200 L
 C-C_R           -1  -19.99773700   -0.17672800   -7.69738900 L
 H-H_            -1  -19.32024200   -0.43817500   -8.27867100 L
 C-C_R           -1  -26.71162200    2.14594400   -6.19537200 L
 H-H_            -1  -27.57731700    2.37327700   -6.45126600 L
 C-C_R           -1  -25.64569000    2.42715800   -7.02750800 L
 H-H_            -1  -25.79630700    2.82510900   -7.85428700 L
 C-C_R           -1  -21.09563100   -0.36315300   -5.56936200 L
 H-H_            -1  -21.18048600   -0.77333200   -4.73910500 L
 C-C_R           -1  -26.48701300    1.52379800   -4.98004200 L
 H-H_            -1  -27.20477600    1.34295100   -4.41810700 L
 C-C_R           -1  -24.14231900    1.45723000   -5.42170500 L
 C-C_R           -1  -25.20222600    1.16540300   -4.58641300 L
 H-H_            -1  -25.05905300    0.73568000   -3.77375400 L
 S-S_R           -1   38.24396300   10.37496900   -7.89053300 L
 O-O_R           -1   38.33103400    8.91466700   -5.22144000 L
 C-C_R           -1   39.22981700    8.47156300   -6.17765200 L
 C-C_R           -1   40.29719300    8.61369200   -8.32267700 L
 H-H_            -1   40.34493500    8.97292600   -9.17946600 L
 C-C_R           -1   36.86691100    9.93901400   -6.87141800 L
 C-C_R           -1   41.10794000    7.06238600   -6.67630600 L
 H-H_            -1   41.71525400    6.40621400   -6.41841700 L
 C-C_R           -1   39.31524600    9.05614900   -7.44681100 L
 C-C_R           -1   41.20978400    7.64346600   -7.93488800 L
 H-H_            -1   41.88727900    7.38201800   -8.51617000 L
 C-C_R           -1   34.49579900    9.96613700   -6.43287100 L
 H-H_            -1   33.63020500   10.19347000   -6.68876500 L
 C-C_R           -1   35.56183100   10.24735100   -7.26500700 L
 H-H_            -1   35.41121500   10.64530300   -8.09178600 L
 C-C_R           -1   40.11189000    7.45704100   -5.80686100 L
 H-H_            -1   40.02703500    7.04686200   -4.97660400 L
 C-C_R           -1   34.72050800    9.34399100   -5.21754100 L
 H-H_            -1   34.00264500    9.16314400   -4.65560600 L
 C-C_R           -1   37.06520200    9.27742300   -5.65920400 L
 C-C_R           -1   36.00529600    8.98559700   -4.82391200 L
 H-H_            -1   36.14836900    8.55587300   -4.01125300 L
 S-S_R           -1   17.83591600   10.33126300   -7.87413900 L
 O-O_R           -1   17.92298800    8.87096100   -5.20504700 L
 C-C_R           -1   18.82177100    8.42785700   -6.16125800 L
 C-C_R           -1   19.88924600    8.56998700   -8.30628400 L
 H-H_            -1   19.93688900    8.92922000   -9.16307300 L
 C-C_R           -1   16.45886500    9.89530900   -6.85502500 L
 C-C_R           -1   20.69989300    7.01868000   -6.65991300 L
 H-H_            -1   21.30720700    6.36250800   -6.40202400 L
 C-C_R           -1   18.90720000    9.01244400   -7.43041800 L
 C-C_R           -1   20.80173800    7.59976000   -7.91849500 L
 H-H_            -1   21.47923300    7.33831300   -8.49977600 L
 C-C_R           -1   14.08775300    9.92243100   -6.41647800 L
 H-H_            -1   13.22215800   10.14976400   -6.67237100 L
 C-C_R           -1   15.15378500   10.20364500   -7.24861400 L
 H-H_            -1   15.00316800   10.60159700   -8.07539300 L
 C-C_R           -1   19.70384400    7.41333500   -5.79046800 L
 H-H_            -1   19.61898900    7.00315600   -4.96021100 L
 C-C_R           -1   14.31246200    9.30028600   -5.20114800 L
 H-H_            -1   13.59459900    9.11943900   -4.63921200 L
 C-C_R           -1   16.65715600    9.23371800   -5.64281000 L
 C-C_R           -1   15.59724900    8.94189100   -4.80751800 L
 H-H_            -1   15.74032200    8.51216800   -3.99486000 L
 S-S_R           -1   -2.57213100   10.28755800   -7.85774600 L
 O-O_R           -1   -2.48505900    8.82725600   -5.18865300 L
 C-C_R           -1   -1.58627600    8.38415100   -6.14486500 L
 C-C_R           -1   -0.51880000    8.52628100   -8.28989000 L
 H-H_            -1   -0.47115800    8.88551500   -9.14667900 L
 C-C_R           -1   -3.94918200    9.85160300   -6.83863200 L
 C-C_R           -1    0.29184600    6.97497400   -6.64351900 L
 H-H_            -1    0.89916000    6.31880300   -6.38563100 L
 C-C_R           -1   -1.50084700    8.96873800   -7.41402400 L
 C-C_R           -1    0.39369100    7.55605400   -7.90210200 L
 H-H_            -1    1.07118600    7.29460700   -8.48338300 L
 C-C_R           -1   -6.32019400    9.87872600   -6.40008500 L
 H-H_            -1   -7.18588900   10.10605900   -6.65597800 L
 C-C_R           -1   -5.25426200   10.15994000   -7.23222000 L
 H-H_            -1   -5.40487900   10.55789100   -8.05900000 L
 C-C_R           -1   -0.70420300    7.36962900   -5.77407400 L
 H-H_            -1   -0.78905800    6.95945000   -4.94381800 L
 C-C_R           -1   -6.09558500    9.25658000   -5.18475500 L
 H-H_            -1   -6.81344800    9.07573300   -4.62281900 L
 C-C_R           -1   -3.75089100    9.19001200   -5.62641700 L
 C-C_R           -1   -4.81079800    8.89818500   -4.79112500 L
 H-H_            -1   -4.66772400    8.46846200   -3.97846600 L
 S-S_R           -1  -22.98017700   10.24385200   -7.84135300 L
 O-O_R           -1  -22.89310600    8.78355000   -5.17226000 L
 C-C_R           -1  -21.99422200    8.34044600   -6.12847200 L
 C-C_R           -1  -20.92694700    8.48257500   -8.27349700 L
 H-H_            -1  -20.87920500    8.84180900   -9.13028600 L
 C-C_R           -1  -24.35722900    9.80789700   -6.82223800 L
 C-C_R           -1  -20.11620000    6.93126900   -6.62712600 L
 H-H_            -1  -19.50888600    6.27509700   -6.36923700 L
 C-C_R           -1  -21.90889400    8.92503200   -7.39763100 L
 C-C_R           -1  -20.01435500    7.51234900   -7.88570800 L
 H-H_            -1  -19.33686100    7.25090100   -8.46699000 L
 C-C_R           -1  -26.72824100    9.83502000   -6.38369100 L
 H-H_            -1  -27.59393500   10.06235300   -6.63958500 L
 C-C_R           -1  -25.66230800   10.11623400   -7.21582700 L
 H-H_            -1  -25.81292500   10.51418600   -8.04260600 L
 C-C_R           -1  -21.11225000    7.32592400   -5.75768100 L
 H-H_            -1  -21.19710400    6.91574500   -4.92742400 L
 C-C_R           -1  -26.50363100    9.21287400   -5.16836100 L
 H-H_            -1  -27.22139500    9.03202700   -4.60642600 L
 C-C_R           -1  -24.15893700    9.14630600   -5.61002400 L
 C-C_R           -1  -25.21884400    8.85448000   -4.77473200 L
 H-H_            -1  -25.07567100    8.42475700   -3.96207300 L
 S-S_R           -1   38.29821700  -12.54872500   -1.46543500 L
 O-O_R           -1   38.38528800  -14.00902700    1.20365800 L
 C-C_R           -1   39.28407200  -14.45213100    0.24744600 L
 C-C_R           -1   40.35144700  -14.31000200   -1.89757900 L
 H-H_            -1   40.39919000  -13.95076800   -2.75436800 L
 C-C_R           -1   36.92116600  -12.98468000   -0.44632000 L
 C-C_R           -1   41.16219400  -15.86130800   -0.25120800 L
 H-H_            -1   41.76950800  -16.51748000    0.00668100 L
 C-C_R           -1   39.36950000  -13.86754500   -1.02171300 L
 C-C_R           -1   41.26403900  -15.28022800   -1.50979000 L
 H-H_            -1   41.94153400  -15.54167600   -2.09107200 L
 C-C_R           -1   34.55005400  -12.95755700   -0.00777300 L
 H-H_            -1   33.68445900  -12.73022400   -0.26366700 L
 C-C_R           -1   35.61608600  -12.67634300   -0.83990900 L
 H-H_            -1   35.46546900  -12.27839100   -1.66668800 L
 C-C_R           -1   40.16614500  -15.46665300    0.61823700 L
 H-H_            -1   40.08129000  -15.87683200    1.44849400 L
 C-C_R           -1   34.77476300  -13.57970300    1.20755700 L
 H-H_            -1   34.05690000  -13.76055000    1.76949200 L
 C-C_R           -1   37.11945700  -13.64627100    0.76589400 L
 C-C_R           -1   36.05955000  -13.93809700    1.60118600 L
 H-H_            -1   36.20262300  -14.36782100    2.41384500 L
 S-S_R           -1   17.89017000  -12.59243100   -1.44904100 L
 O-O_R           -1   17.97724200  -14.05273300    1.22005100 L
 C-C_R           -1   18.87602500  -14.49583700    0.26384000 L
 C-C_R           -1   19.94350000  -14.35370700   -1.88118600 L
 H-H_            -1   19.99114300  -13.99447400   -2.73797500 L
 C-C_R           -1   16.51311900  -13.02838500   -0.42992700 L
 C-C_R           -1   20.75414700  -15.90501400   -0.23481500 L
 H-H_            -1   21.36146100  -16.56118600    0.02307400 L
 C-C_R           -1   18.96145400  -13.91125000   -1.00532000 L
 C-C_R           -1   20.85599200  -15.32393400   -1.49339700 L
 H-H_            -1   21.53348700  -15.58538200   -2.07467800 L
 C-C_R           -1   14.14200700  -13.00126300    0.00862000 L
 H-H_            -1   13.27641200  -12.77393000   -0.24727300 L
 C-C_R           -1   15.20803900  -12.72004900   -0.82351600 L
 H-H_            -1   15.05742200  -12.32209700   -1.65029500 L
 C-C_R           -1   19.75809800  -15.51035900    0.63463000 L
 H-H_            -1   19.67324300  -15.92053800    1.46488700 L
 C-C_R           -1   14.36671600  -13.62340900    1.22395000 L
 H-H_            -1   13.64885300  -13.80425600    1.78588600 L
 C-C_R           -1   16.71141000  -13.68997600    0.78228800 L
 C-C_R           -1   15.65150300  -13.98180300    1.61758000 L
 H-H_            -1   15.79457700  -14.41152600    2.43023800 L
 S-S_R           -1   -2.51787600  -12.63613600   -1.43264800 L
 O-O_R           -1   -2.43080500  -14.09643800    1.23644500 L
 C-C_R           -1   -1.53202200  -14.53954300    0.28023300 L
 C-C_R           -1   -0.46454600  -14.39741300   -1.86479200 L
 H-H_            -1   -0.41690400  -14.03817900   -2.72158100 L
 C-C_R           -1   -3.89492800  -13.07209100   -0.41353400 L
 C-C_R           -1    0.34610100  -15.94872000   -0.21842100 L
 H-H_            -1    0.95341500  -16.60489200    0.03946700 L
 C-C_R           -1   -1.44659300  -13.95495600   -0.98892600 L
 C-C_R           -1    0.44794600  -15.36764000   -1.47700400 L
 H-H_            -1    1.12544000  -15.62908700   -2.05828500 L
 C-C_R           -1   -6.26594000  -13.04496800    0.02501300 L
 H-H_            -1   -7.13163400  -12.81763500   -0.23088000 L
 C-C_R           -1   -5.20000800  -12.76375400   -0.80712200 L
 H-H_            -1   -5.35062400  -12.36580300   -1.63390200 L
 C-C_R           -1   -0.64994900  -15.55406500    0.65102400 L
 H-H_            -1   -0.73480400  -15.96424400    1.48128000 L
 C-C_R           -1   -6.04133000  -13.66711400    1.24034300 L
 H-H_            -1   -6.75919400  -13.84796100    1.80227900 L
 C-C_R           -1   -3.69663700  -13.73368200    0.79868100 L
 C-C_R           -1   -4.75654300  -14.02550900    1.63397300 L
 H-H_            -1   -4.61347000  -14.45523200    2.44663200 L
 S-S_R           -1  -22.92592300  -12.67984200   -1.41625500 L
 O-O_R           -1  -22.83885100  -14.14014400    1.25283800 L
 C-C_R           -1  -21.93996800  -14.58324800    0.29662600 L
 C-C_R           -1  -20.87269300  -14.44111900   -1.84839900 L
 H-H_            -1  -20.82495000  -14.08188500   -2.70518800 L
 C-C_R           -1  -24.30297400  -13.11579700   -0.39714000 L
 C-C_R           -1  -20.06194600  -15.99242500   -0.20202800 L
 H-H_            -1  -19.45463200  -16.64859700    0.05586100 L
 C-C_R           -1  -21.85463900  -13.99866200   -0.97253300 L
 C-C_R           -1  -19.96010100  -15.41134500   -1.46061000 L
 H-H_            -1  -19.28260600  -15.67279300   -2.04189200 L
 C-C_R           -1  -26.67398600  -13.08867400    0.04140700 L
 H-H_            -1  -27.53968100  -12.86134100   -0.21448700 L
 C-C_R           -1  -25.60805400  -12.80746000   -0.79072900 L
 H-H_            -1  -25.75867100  -12.40950800   -1.61750800 L
 C-C_R           -1  -21.05799500  -15.59777000    0.66741700 L
 H-H_            -1  -21.14285000  -16.00794900    1.49767400 L
 C-C_R           -1  -26.44937700  -13.71082000    1.25673700 L
 H-H_            -1  -27.16714000  -13.89166700    1.81867200 L
 C-C_R           -1  -24.10468300  -13.77738800    0.81507400 L
 C-C_R           -1  -25.16459000  -14.06921400    1.65036600 L
 H-H_            -1  -25.02141700  -14.49893700    2.46302500 L
 S-S_R           -1   38.28159900   -4.85964900   -1.65375400 L
 O-O_R           -1   38.36867000   -6.31995100    1.01533900 L
 C-C_R           -1   39.26745400   -6.76305500    0.05912700 L
 C-C_R           -1   40.33482900   -6.62092600   -2.08589800 L
 H-H_            -1   40.38257100   -6.26169200   -2.94268700 L
 C-C_R           -1   36.90454700   -5.29560300   -0.63463900 L
 C-C_R           -1   41.14557600   -8.17223200   -0.43952700 L
 H-H_            -1   41.75289000   -8.82840400   -0.18163800 L
 C-C_R           -1   39.35288200   -6.17846800   -1.21003200 L
 C-C_R           -1   41.24742100   -7.59115200   -1.69810900 L
 H-H_            -1   41.92491500   -7.85260000   -2.27939100 L
 C-C_R           -1   34.53343500   -5.26848100   -0.19609200 L
 H-H_            -1   33.66784100   -5.04114800   -0.45198600 L
 C-C_R           -1   35.59946800   -4.98726700   -1.02822800 L
 H-H_            -1   35.44885100   -4.58931500   -1.85500700 L
 C-C_R           -1   40.14952600   -7.77757700    0.42991800 L
 H-H_            -1   40.06467200   -8.18775600    1.26017500 L
 C-C_R           -1   34.75814500   -5.89062700    1.01923800 L
 H-H_            -1   34.04028100   -6.07147400    1.58117300 L
 C-C_R           -1   37.10283900   -5.95719500    0.57757500 L
 C-C_R           -1   36.04293200   -6.24902100    1.41286700 L
 H-H_            -1   36.18600500   -6.67874400    2.22552600 L
 S-S_R           -1   17.87355200   -4.90335400   -1.63736000 L
 O-O_R           -1   17.96062400   -6.36365600    1.03173200 L
 C-C_R           -1   18.85940700   -6.80676100    0.07552100 L
 C-C_R           -1   19.92688200   -6.66463100   -2.06950500 L
 H-H_            -1   19.97452500   -6.30539700   -2.92629400 L
 C-C_R           -1   16.49650100   -5.33930900   -0.61824600 L
 C-C_R           -1   20.73752900   -8.21593800   -0.42313400 L
 H-H_            -1   21.34484300   -8.87211000   -0.16524500 L
 C-C_R           -1   18.94483600   -6.22217400   -1.19363900 L
 C-C_R           -1   20.83937400   -7.63485800   -1.68171600 L
 H-H_            -1   21.51686900   -7.89630500   -2.26299700 L
 C-C_R           -1   14.12538900   -5.31218600   -0.17969900 L
 H-H_            -1   13.25979400   -5.08485300   -0.43559200 L
 C-C_R           -1   15.19142100   -5.03097200   -1.01183500 L
 H-H_            -1   15.04080400   -4.63302100   -1.83861400 L
 C-C_R           -1   19.74148000   -7.82128300    0.44631100 L
 H-H_            -1   19.65662500   -8.23146200    1.27656800 L
 C-C_R           -1   14.35009800   -5.93433200    1.03563100 L
 H-H_            -1   13.63223500   -6.11517900    1.59756700 L
 C-C_R           -1   16.69479200   -6.00090000    0.59396900 L
 C-C_R           -1   15.63488500   -6.29272700    1.42926000 L
 H-H_            -1   15.77795900   -6.72245000    2.24191900 L
 S-S_R           -1   -2.53449400   -4.94706000   -1.62096700 L
 O-O_R           -1   -2.44742300   -6.40736200    1.04812600 L
 C-C_R           -1   -1.54864000   -6.85046600    0.09191400 L
 C-C_R           -1   -0.48116400   -6.70833700   -2.05311100 L
 H-H_            -1   -0.43352200   -6.34910300   -2.90990000 L
 C-C_R           -1   -3.91154600   -5.38301500   -0.60185300 L
 C-C_R           -1    0.32948300   -8.25964300   -0.40674000 L
 H-H_            -1    0.93679700   -8.91581500   -0.14885200 L
 C-C_R           -1   -1.46321100   -6.26588000   -1.17724500 L
 C-C_R           -1    0.43132700   -7.67856300   -1.66532300 L
 H-H_            -1    1.10882200   -7.94001100   -2.24660400 L
 C-C_R           -1   -6.28255800   -5.35589200   -0.16330600 L
 H-H_            -1   -7.14825200   -5.12855900   -0.41919900 L
 C-C_R           -1   -5.21662600   -5.07467800   -0.99544100 L
 H-H_            -1   -5.36724200   -4.67672600   -1.82222100 L
 C-C_R           -1   -0.66656700   -7.86498800    0.46270500 L
 H-H_            -1   -0.75142200   -8.27516700    1.29296100 L
 C-C_R           -1   -6.05794900   -5.97803800    1.05202400 L
 H-H_            -1   -6.77581200   -6.15888500    1.61396000 L
 C-C_R           -1   -3.71325500   -6.04460600    0.61036200 L
 C-C_R           -1   -4.77316200   -6.33643200    1.44565400 L
 H-H_            -1   -4.63008800   -6.76615600    2.25831300 L
 S-S_R           -1  -22.94254100   -4.99076600   -1.60457400 L
 O-O_R           -1  -22.85546900   -6.45106800    1.06451900 L
 C-C_R           -1  -21.95658600   -6.89417200    0.10830700 L
 C-C_R           -1  -20.88931100   -6.75204200   -2.03671800 L
 H-H_            -1  -20.84156800   -6.39280900   -2.89350700 L
 C-C_R           -1  -24.31959200   -5.42672000   -0.58545900 L
 C-C_R           -1  -20.07856400   -8.30334900   -0.39034700 L
 H-H_            -1  -19.47125000   -8.95952100   -0.13245800 L
 C-C_R           -1  -21.87125700   -6.30958500   -1.16085200 L
 C-C_R           -1  -19.97671900   -7.72226900   -1.64893000 L
 H-H_            -1  -19.29922400   -7.98371700   -2.23021100 L
 C-C_R           -1  -26.69060400   -5.39959700   -0.14691200 L
 H-H_            -1  -27.55629900   -5.17226500   -0.40280600 L
 C-C_R           -1  -25.62467200   -5.11838400   -0.97904800 L
 H-H_            -1  -25.77528900   -4.72043200   -1.80582700 L
 C-C_R           -1  -21.07461300   -7.90869400    0.47909800 L
 H-H_            -1  -21.15946800   -8.31887300    1.30935500 L
 C-C_R           -1  -26.46599500   -6.02174400    1.06841800 L
 H-H_            -1  -27.18375800   -6.20259000    1.63035300 L
 C-C_R           -1  -24.12130100   -6.08831200    0.62675500 L
 C-C_R           -1  -25.18120800   -6.38013800    1.46204700 L
 H-H_            -1  -25.03803500   -6.80986100    2.27470600 L
 S-S_R           -1   38.26498100    2.82942700   -1.84207300 L
 O-O_R           -1   38.35205200    1.36912500    0.82702000 L
 C-C_R           -1   39.25083500    0.92602100   -0.12919200 L
 C-C_R           -1   40.31821100    1.06815100   -2.27421700 L
 H-H_            -1   40.36595300    1.42738400   -3.13100600 L
 C-C_R           -1   36.88792900    2.39347300   -0.82295900 L
 C-C_R           -1   41.12895800   -0.48315600   -0.62784600 L
 H-H_            -1   41.73627200   -1.13932800   -0.36995700 L
 C-C_R           -1   39.33626400    1.51060800   -1.39835100 L
 C-C_R           -1   41.23080300    0.09792400   -1.88642900 L
 H-H_            -1   41.90829700   -0.16352300   -2.46771000 L
 C-C_R           -1   34.51681700    2.42059600   -0.38441100 L
 H-H_            -1   33.65122300    2.64792900   -0.64030500 L
 C-C_R           -1   35.58284900    2.70180900   -1.21654700 L
 H-H_            -1   35.43223300    3.09976100   -2.04332600 L
 C-C_R           -1   40.13290800   -0.08850100    0.24159900 L
 H-H_            -1   40.04805300   -0.49868000    1.07185500 L
 C-C_R           -1   34.74152700    1.79845000    0.83091900 L
 H-H_            -1   34.02366300    1.61760300    1.39285400 L
 C-C_R           -1   37.08622000    1.73188200    0.38925600 L
 C-C_R           -1   36.02631400    1.44005500    1.22454800 L
 H-H_            -1   36.16938700    1.01033200    2.03720700 L
 S-S_R           -1   17.85693400    2.78572200   -1.82568000 L
 O-O_R           -1   17.94400600    1.32542000    0.84341300 L
 C-C_R           -1   18.84278900    0.88231600   -0.11279900 L
 C-C_R           -1   19.91026400    1.02444500   -2.25782400 L
 H-H_            -1   19.95790700    1.38367900   -3.11461300 L
 C-C_R           -1   16.47988300    2.34976700   -0.80656500 L
 C-C_R           -1   20.72091100   -0.52686200   -0.61145300 L
 H-H_            -1   21.32822500   -1.18303300   -0.35356400 L
 C-C_R           -1   18.92821800    1.46690200   -1.38195800 L
 C-C_R           -1   20.82275600    0.05421800   -1.87003500 L
 H-H_            -1   21.50025100   -0.20722900   -2.45131600 L
 C-C_R           -1   14.10877100    2.37689000   -0.36801800 L
 H-H_            -1   13.24317600    2.60422300   -0.62391200 L
 C-C_R           -1   15.17480300    2.65810400   -1.20015400 L
 H-H_            -1   15.02418600    3.05605500   -2.02693300 L
 C-C_R           -1   19.72486200   -0.13220700    0.25799200 L
 H-H_            -1   19.64000700   -0.54238500    1.08824900 L
 C-C_R           -1   14.33348000    1.75474400    0.84731200 L
 H-H_            -1   13.61561700    1.57389700    1.40924800 L
 C-C_R           -1   16.67817400    1.68817600    0.40564900 L
 C-C_R           -1   15.61826700    1.39634900    1.24094100 L
 H-H_            -1   15.76134000    0.96662600    2.05360000 L
 S-S_R            0   -2.63875500    2.68748700   -1.89148200 H
 O-O_R            0   -2.50879800    1.25657500    0.80937100 H
 C-C_R            0   -1.58871100    0.84063800   -0.12466000 H
 C-C_R            0   -0.48932700    0.99800400   -2.27307300 H
 H-H_             0   -0.41219300    1.46219700   -3.25521700 H
 C-C_R            0   -3.99995900    2.24287000   -0.83706700 H
 C-C_R            0    0.33039300   -0.54857100   -0.60879100 H
 H-H_             0    1.05020900   -1.29931000   -0.28245600 H
 C-C_R            0   -1.50629500    1.40716500   -1.40474100 H
 C-C_R            0    0.43849200    0.03400300   -1.87396000 H
 H-H_             0    1.24404700   -0.24452700   -2.55611200 H
 C-C_R            0   -6.37186100    2.30850400   -0.32250700 H
 H-H_             0   -7.39162300    2.54584900   -0.62516300 H
 C-C_R            0   -5.31589500    2.54336500   -1.20585300 H
 H-H_             0   -5.50607800    2.96358300   -2.19385700 H
 C-C_R            0   -0.69075500   -0.15537000    0.25873700 H
 H-H_             0   -0.79748400   -0.58926800    1.25253600 H
 C-C_R            0   -6.11815000    1.76072400    0.93712800 H
 H-H_             0   -6.93270000    1.57793100    1.64029000 H
 C-C_R            0   -3.76152600    1.64455400    0.40952800 H
 C-C_R            0   -4.81441200    1.41712300    1.29446800 H
 H-H_             0   -4.58438900    0.97617400    2.26259900 H
 S-S_R           -1  -22.95915900    2.69831100   -1.79289300 L
 O-O_R           -1  -22.87208800    1.23800800    0.87620000 L
 C-C_R           -1  -21.97320400    0.79490500   -0.08001200 L
 C-C_R           -1  -20.90592900    0.93703400   -2.22503700 L
 H-H_            -1  -20.85818600    1.29626800   -3.08182600 L
 C-C_R           -1  -24.33621100    2.26235600   -0.77377900 L
 C-C_R           -1  -20.09518200   -0.61427300   -0.57866600 L
 H-H_            -1  -19.48786800   -1.27044500   -0.32077700 L
 C-C_R           -1  -21.88787600    1.37949100   -1.34917100 L
 C-C_R           -1  -19.99333700   -0.03319300   -1.83724900 L
 H-H_            -1  -19.31584300   -0.29464000   -2.41853000 L
 C-C_R           -1  -26.70722300    2.28947900   -0.33523100 L
 H-H_            -1  -27.57291700    2.51681200   -0.59112500 L
 C-C_R           -1  -25.64129000    2.57069300   -1.16736700 L
 H-H_            -1  -25.79190700    2.96864400   -1.99414600 L
 C-C_R           -1  -21.09123200   -0.21961800    0.29077900 L
 H-H_            -1  -21.17608600   -0.62979700    1.12103500 L
 C-C_R           -1  -26.48261300    1.66733300    0.88009900 L
 H-H_            -1  -27.20037700    1.48648600    1.44203400 L
 C-C_R           -1  -24.13791900    1.60076500    0.43843600 L
 C-C_R           -1  -25.19782600    1.30893800    1.27372800 L
 H-H_            -1  -25.05465300    0.87921500    2.08638700 L
 S-S_R           -1   38.24836300   10.51850400   -2.03039200 L
 O-O_R           -1   38.33543400    9.05820200    0.63870100 L
 C-C_R           -1   39.23421700    8.61509700   -0.31751100 L
 C-C_R           -1   40.30159300    8.75722700   -2.46253600 L
 H-H_            -1   40.34933500    9.11646100   -3.31932500 L
 C-C_R           -1   36.87131100   10.08254900   -1.01127800 L
 C-C_R           -1   41.11234000    7.20592000   -0.81616500 L
 H-H_            -1   41.71965400    6.54974900   -0.55827700 L
 C-C_R           -1   39.31964600    9.19968400   -1.58667000 L
 C-C_R           -1   41.21418400    7.78700000   -2.07474800 L
 H-H_            -1   41.89167900    7.52555300   -2.65602900 L
 C-C_R           -1   34.50019900   10.10967200   -0.57273000 L
 H-H_            -1   33.63460500   10.33700500   -0.82862400 L
 C-C_R           -1   35.56623100   10.39088600   -1.40486600 L
 H-H_            -1   35.41561500   10.78883700   -2.23164500 L
 C-C_R           -1   40.11629000    7.60057500    0.05328000 L
 H-H_            -1   40.03143500    7.19039600    0.88353600 L
 C-C_R           -1   34.72490800    9.48752600    0.64260000 L
 H-H_            -1   34.00704500    9.30667900    1.20453500 L
 C-C_R           -1   37.06960200    9.42095800    0.20093700 L
 C-C_R           -1   36.00969500    9.12913100    1.03622900 L
 H-H_            -1   36.15276900    8.69940800    1.84888800 L
 S-S_R           -1   17.84031600   10.47479800   -2.01399900 L
 O-O_R           -1   17.92738800    9.01449600    0.65509400 L
 C-C_R           -1   18.82617100    8.57139200   -0.30111800 L
 C-C_R           -1   19.89364600    8.71352200   -2.44614300 L
 H-H_            -1   19.94128900    9.07275500   -3.30293200 L
 C-C_R           -1   16.46326500   10.03884300   -0.99488400 L
 C-C_R           -1   20.70429300    7.16221500   -0.79977200 L
 H-H_            -1   21.31160700    6.50604300   -0.54188300 L
 C-C_R           -1   18.91160000    9.15597800   -1.57027700 L
 C-C_R           -1   20.80613800    7.74329500   -2.05835400 L
 H-H_            -1   21.48363300    7.48184700   -2.63963600 L
 C-C_R           -1   14.09215300   10.06596600   -0.55633700 L
 H-H_            -1   13.22655800   10.29329900   -0.81223100 L
 C-C_R           -1   15.15818500   10.34718000   -1.38847300 L
 H-H_            -1   15.00756800   10.74513200   -2.21525200 L
 C-C_R           -1   19.70824400    7.55687000    0.06967300 L
 H-H_            -1   19.62338900    7.14669100    0.89993000 L
 C-C_R           -1   14.31686200    9.44382000    0.65899300 L
 H-H_            -1   13.59899900    9.26297300    1.22092900 L
 C-C_R           -1   16.66155600    9.37725200    0.21733000 L
 C-C_R           -1   15.60164900    9.08542600    1.05262200 L
 H-H_            -1   15.74472200    8.65570200    1.86528100 L
 S-S_R           -1   -2.56773100   10.43109200   -1.99760500 L
 O-O_R           -1   -2.48065900    8.97079000    0.67148700 L
 C-C_R           -1   -1.58187600    8.52768600   -0.28472400 L
 C-C_R           -1   -0.51440100    8.66981600   -2.42974900 L
 H-H_            -1   -0.46675800    9.02904900   -3.28653900 L
 C-C_R           -1   -3.94478200    9.99513800   -0.97849100 L
 C-C_R           -1    0.29624600    7.11850900   -0.78337900 L
 H-H_            -1    0.90356000    6.46233700   -0.52549000 L
 C-C_R           -1   -1.49644700    9.11227300   -1.55388400 L
 C-C_R           -1    0.39809100    7.69958900   -2.04196100 L
 H-H_            -1    1.07558600    7.43814200   -2.62324200 L
 C-C_R           -1   -6.31579400   10.02226100   -0.53994400 L
 H-H_            -1   -7.18148900   10.24959400   -0.79583700 L
 C-C_R           -1   -5.24986200   10.30347400   -1.37207900 L
 H-H_            -1   -5.40047900   10.70142600   -2.19885900 L
 C-C_R           -1   -0.69980300    7.51316400    0.08606700 L
 H-H_            -1   -0.78465800    7.10298500    0.91632300 L
 C-C_R           -1   -6.09118500    9.40011500    0.67538600 L
 H-H_            -1   -6.80904800    9.21926800    1.23732200 L
 C-C_R           -1   -3.74649100    9.33354700    0.23372400 L
 C-C_R           -1   -4.80639800    9.04172000    1.06901600 L
 H-H_            -1   -4.66332400    8.61199700    1.88167400 L
 S-S_R           -1  -22.97577700   10.38738700   -1.98121200 L
 O-O_R           -1  -22.88870600    8.92708500    0.68788100 L
 C-C_R           -1  -21.98982200    8.48398100   -0.26833100 L
 C-C_R           -1  -20.92254700    8.62611000   -2.41335600 L
 H-H_            -1  -20.87480500    8.98534400   -3.27014500 L
 C-C_R           -1  -24.35282900    9.95143200   -0.96209800 L
 C-C_R           -1  -20.11180000    7.07480300   -0.76698500 L
 H-H_            -1  -19.50448600    6.41863200   -0.50909700 L
 C-C_R           -1  -21.90449400    9.06856700   -1.53749000 L
 C-C_R           -1  -20.00995500    7.65588300   -2.02556800 L
 H-H_            -1  -19.33246100    7.39443600   -2.60684900 L
 C-C_R           -1  -26.72384100    9.97855500   -0.52355100 L
 H-H_            -1  -27.58953500   10.20588800   -0.77944400 L
 C-C_R           -1  -25.65790900   10.25976900   -1.35568600 L
 H-H_            -1  -25.80852500   10.65772000   -2.18246500 L
 C-C_R           -1  -21.10785000    7.46945800    0.10246000 L
 H-H_            -1  -21.19270500    7.05927900    0.93271600 L
 C-C_R           -1  -26.49923100    9.35640900    0.69178000 L
 H-H_            -1  -27.21699500    9.17556200    1.25371500 L
 C-C_R           -1  -24.15453800    9.28984100    0.25011700 L
 C-C_R           -1  -25.21444400    8.99801400    1.08540900 L
 H-H_            -1  -25.07127100    8.56829100    1.89806800 L
 S-S_R           -1   38.30261700  -12.40519000    4.39470600 L
 O-O_R           -1   38.38968800  -13.86549200    7.06379900 L
 C-C_R           -1   39.28847200  -14.30859700    6.10758700 L
 C-C_R           -1   40.35584700  -14.16646700    3.96256200 L
 H-H_            -1   40.40359000  -13.80723300    3.10577300 L
 C-C_R           -1   36.92556500  -12.84114500    5.41382000 L
 C-C_R           -1   41.16659400  -15.71777400    5.60893300 L
 H-H_            -1   41.77390800  -16.37394500    5.86682100 L
 C-C_R           -1   39.37390000  -13.72401000    4.83842800 L
 C-C_R           -1   41.26843900  -15.13669400    4.35035000 L
 H-H_            -1   41.94593300  -15.39814100    3.76906900 L
 C-C_R           -1   34.55445300  -12.81402200    5.85236800 L
 H-H_            -1   33.68885900  -12.58668900    5.59647400 L
 C-C_R           -1   35.62048600  -12.53280800    5.02023200 L
 H-H_            -1   35.46986900  -12.13485700    4.19345300 L
 C-C_R           -1   40.17054400  -15.32311900    6.47837800 L
 H-H_            -1   40.08569000  -15.73329800    7.30863400 L
 C-C_R           -1   34.77916300  -13.43616800    7.06769800 L
 H-H_            -1   34.06129900  -13.61701500    7.62963300 L
 C-C_R           -1   37.12385700  -13.50273600    6.62603500 L
 C-C_R           -1   36.06395000  -13.79456300    7.46132700 L
 H-H_            -1   36.20702300  -14.22428600    8.27398600 L
 S-S_R           -1   17.89457000  -12.44889600    4.41109900 L
 O-O_R           -1   17.98164200  -13.90919800    7.08019200 L
 C-C_R           -1   18.88042500  -14.35230200    6.12398000 L
 C-C_R           -1   19.94790000  -14.21017200    3.97895500 L
 H-H_            -1   19.99554300  -13.85093900    3.12216600 L
 C-C_R           -1   16.51751900  -12.88485100    5.43021400 L
 C-C_R           -1   20.75854700  -15.76147900    5.62532600 L
 H-H_            -1   21.36586100  -16.41765100    5.88321500 L
 C-C_R           -1   18.96585400  -13.76771600    4.85482100 L
 C-C_R           -1   20.86039200  -15.18039900    4.36674400 L
 H-H_            -1   21.53788700  -15.44184700    3.78546300 L
 C-C_R           -1   14.14640700  -12.85772800    5.86876100 L
 H-H_            -1   13.28081200  -12.63039500    5.61286700 L
 C-C_R           -1   15.21243900  -12.57651400    5.03662500 L
 H-H_            -1   15.06182200  -12.17856200    4.20984600 L
 C-C_R           -1   19.76249800  -15.36682400    6.49477100 L
 H-H_            -1   19.67764300  -15.77700300    7.32502800 L
 C-C_R           -1   14.37111600  -13.47987400    7.08409100 L
 H-H_            -1   13.65325300  -13.66072100    7.64602700 L
 C-C_R           -1   16.71581000  -13.54644200    6.64242800 L
 C-C_R           -1   15.65590300  -13.83826800    7.47772000 L
 H-H_            -1   15.79897700  -14.26799200    8.29037900 L
 S-S_R           -1   -2.51347600  -12.49260200    4.42749300 L
 O-O_R           -1   -2.42640500  -13.95290400    7.09658500 L
 C-C_R           -1   -1.52762200  -14.39600800    6.14037400 L
 C-C_R           -1   -0.46014600  -14.25387800    3.99534900 L
 H-H_            -1   -0.41250400  -13.89464500    3.13855900 L
 C-C_R           -1   -3.89052800  -12.92855600    5.44660700 L
 C-C_R           -1    0.35050100  -15.80518500    5.64172000 L
 H-H_            -1    0.95781500  -16.46135700    5.89960800 L
 C-C_R           -1   -1.44219300  -13.81142100    4.87121500 L
 C-C_R           -1    0.45234500  -15.22410500    4.38313700 L
 H-H_            -1    1.12984000  -15.48555200    3.80185600 L
 C-C_R           -1   -6.26154000  -12.90143300    5.88515400 L
 H-H_            -1   -7.12723400  -12.67410000    5.62926100 L
 C-C_R           -1   -5.19560800  -12.62022000    5.05301900 L
 H-H_            -1   -5.34622400  -12.22226800    4.22623900 L
 C-C_R           -1   -0.64554900  -15.41053000    6.51116500 L
 H-H_            -1   -0.73040400  -15.82070900    7.34142100 L
 C-C_R           -1   -6.03693100  -13.52357900    7.10048400 L
 H-H_            -1   -6.75479400  -13.70442600    7.66242000 L
 C-C_R           -1   -3.69223700  -13.59014700    6.65882200 L
 C-C_R           -1   -4.75214300  -13.88197400    7.49411400 L
 H-H_            -1   -4.60907000  -14.31169700    8.30677200 L
 S-S_R           -1  -22.92152300  -12.53630700    4.44388600 L
 O-O_R           -1  -22.83445100  -13.99660900    7.11297900 L
 C-C_R           -1  -21.93556800  -14.43971300    6.15676700 L
 C-C_R           -1  -20.86829300  -14.29758400    4.01174200 L
 H-H_            -1  -20.82055000  -13.93835000    3.15495300 L
 C-C_R           -1  -24.29857400  -12.97226200    5.46300000 L
 C-C_R           -1  -20.05754600  -15.84889100    5.65811300 L
 H-H_            -1  -19.45023200  -16.50506200    5.91600100 L
 C-C_R           -1  -21.85023900  -13.85512700    4.88760800 L
 C-C_R           -1  -19.95570100  -15.26781100    4.39953000 L
 H-H_            -1  -19.27820600  -15.52925800    3.81824900 L
 C-C_R           -1  -26.66958600  -12.94513900    5.90154800 L
 H-H_            -1  -27.53528100  -12.71780600    5.64565400 L
 C-C_R           -1  -25.60365400  -12.66392500    5.06941200 L
 H-H_            -1  -25.75427100  -12.26597400    4.24263300 L
 C-C_R           -1  -21.05359500  -15.45423600    6.52755800 L
 H-H_            -1  -21.13845000  -15.86441500    7.35781400 L
 C-C_R           -1  -26.44497700  -13.56728500    7.11687800 L
 H-H_            -1  -27.16274000  -13.74813200    7.67881300 L
 C-C_R           -1  -24.10028300  -13.63385300    6.67521500 L
 C-C_R           -1  -25.16019000  -13.92568000    7.51050700 L
 H-H_            -1  -25.01701700  -14.35540300    8.32316600 L
 S-S_R           -1   38.28599900   -4.71611400    4.20638700 L
 O-O_R           -1   38.37307000   -6.17641600    6.87548000 L
 C-C_R           -1   39.27185300   -6.61952000    5.91926800 L
 C-C_R           -1   40.33922900   -6.47739100    3.77424300 L
 H-H_            -1   40.38697100   -6.11815700    2.91745400 L
 C-C_R           -1   36.90894700   -5.15206900    5.22550100 L
 C-C_R           -1   41.14997600   -8.02869700    5.42061400 L
 H-H_            -1   41.75729000   -8.68486900    5.67850200 L
 C-C_R           -1   39.35728200   -6.03493400    4.65010900 L
 C-C_R           -1   41.25182100   -7.44761700    4.16203100 L
 H-H_            -1   41.92931500   -7.70906500    3.58075000 L
 C-C_R           -1   34.53783500   -5.12494600    5.66404900 L
 H-H_            -1   33.67224100   -4.89761300    5.40815500 L
 C-C_R           -1   35.60386700   -4.84373200    4.83191300 L
 H-H_            -1   35.45325100   -4.44578000    4.00513300 L
 C-C_R           -1   40.15392600   -7.63404200    6.29005900 L
 H-H_            -1   40.06907100   -8.04422100    7.12031500 L
 C-C_R           -1   34.76254500   -5.74709200    6.87937800 L
 H-H_            -1   34.04468100   -5.92793900    7.44131400 L
 C-C_R           -1   37.10723800   -5.81366000    6.43771600 L
 C-C_R           -1   36.04733200   -6.10548600    7.27300800 L
 H-H_            -1   36.19040500   -6.53521000    8.08566700 L
 S-S_R           -1   17.87795200   -4.75982000    4.22278000 L
 O-O_R           -1   17.96502400   -6.22012200    6.89187300 L
 C-C_R           -1   18.86380700   -6.66322600    5.93566100 L
 C-C_R           -1   19.93128200   -6.52109600    3.79063600 L
 H-H_            -1   19.97892500   -6.16186300    2.93384700 L
 C-C_R           -1   16.50090100   -5.19577400    5.24189500 L
 C-C_R           -1   20.74192900   -8.07240300    5.43700700 L
 H-H_            -1   21.34924300   -8.72857500    5.69489600 L
 C-C_R           -1   18.94923600   -6.07863900    4.66650200 L
 C-C_R           -1   20.84377400   -7.49132300    4.17842500 L
 H-H_            -1   21.52126900   -7.75277100    3.59714300 L
 C-C_R           -1   14.12978900   -5.16865200    5.68044200 L
 H-H_            -1   13.26419400   -4.94131900    5.42454800 L
 C-C_R           -1   15.19582100   -4.88743800    4.84830600 L
 H-H_            -1   15.04520400   -4.48948600    4.02152700 L
 C-C_R           -1   19.74588000   -7.67774800    6.30645200 L
 H-H_            -1   19.66102500   -8.08792700    7.13670900 L
 C-C_R           -1   14.35449800   -5.79079800    6.89577200 L
 H-H_            -1   13.63663500   -5.97164500    7.45770800 L
 C-C_R           -1   16.69919200   -5.85736500    6.45410900 L
 C-C_R           -1   15.63928500   -6.14919200    7.28940100 L
 H-H_            -1   15.78235800   -6.57891500    8.10206000 L
 S-S_R           -1   -2.53009500   -4.80352500    4.23917400 L
 O-O_R           -1   -2.44302300   -6.26382700    6.90826600 L
 C-C_R           -1   -1.54424000   -6.70693200    5.95205500 L
 C-C_R           -1   -0.47676400   -6.56480200    3.80702900 L
 H-H_            -1   -0.42912200   -6.20556800    2.95024000 L
 C-C_R           -1   -3.90714600   -5.23948000    5.25828800 L
 C-C_R           -1    0.33388200   -8.11610900    5.45340000 L
 H-H_            -1    0.94119600   -8.77228100    5.71128900 L
 C-C_R           -1   -1.45881100   -6.12234500    4.68289500 L
 C-C_R           -1    0.43572700   -7.53502900    4.19481800 L
 H-H_            -1    1.11322200   -7.79647600    3.61353700 L
 C-C_R           -1   -6.27815800   -5.21235700    5.69683500 L
 H-H_            -1   -7.14385300   -4.98502400    5.44094200 L
 C-C_R           -1   -5.21222600   -4.93114300    4.86469900 L
 H-H_            -1   -5.36284300   -4.53319200    4.03792000 L
 C-C_R           -1   -0.66216700   -7.72145400    6.32284500 L
 H-H_            -1   -0.74702200   -8.13163300    7.15310200 L
 C-C_R           -1   -6.05354900   -5.83450300    6.91216500 L
 H-H_            -1   -6.77141200   -6.01535000    7.47410100 L
 C-C_R           -1   -3.70885500   -5.90107100    6.47050300 L
 C-C_R           -1   -4.76876200   -6.19289800    7.30579500 L
 H-H_            -1   -4.62568800   -6.62262100    8.11845300 L
 S-S_R           -1  -22.93814100   -4.84723100    4.25556700 L
 O-O_R           -1  -22.85107000   -6.30753300    6.92466000 L
 C-C_R           -1  -21.95218600   -6.75063700    5.96844800 L
 C-C_R           -1  -20.88491100   -6.60850800    3.82342300 L
 H-H_            -1  -20.83716800   -6.24927400    2.96663400 L
 C-C_R           -1  -24.31519200   -5.28318600    5.27468100 L
 C-C_R           -1  -20.07416400   -8.15981400    5.46979400 L
 H-H_            -1  -19.46685000   -8.81598600    5.72768200 L
 C-C_R           -1  -21.86685800   -6.16605100    4.69928900 L
 C-C_R           -1  -19.97231900   -7.57873400    4.21121100 L
 H-H_            -1  -19.29482500   -7.84018200    3.62993000 L
 C-C_R           -1  -26.68620400   -5.25606300    5.71322800 L
 H-H_            -1  -27.55189900   -5.02873000    5.45733500 L
 C-C_R           -1  -25.62027200   -4.97484900    4.88109300 L
 H-H_            -1  -25.77088900   -4.57689700    4.05431300 L
 C-C_R           -1  -21.07021400   -7.76515900    6.33923900 L
 H-H_            -1  -21.15506800   -8.17533800    7.16949500 L
 C-C_R           -1  -26.46159500   -5.87820900    6.92855800 L
 H-H_            -1  -27.17935800   -6.05905600    7.49049400 L
 C-C_R           -1  -24.11690100   -5.94477700    6.48689600 L
 C-C_R           -1  -25.17680800   -6.23660300    7.32218800 L
 H-H_            -1  -25.03363500   -6.66632600    8.13484700 L
 S-S_R           -1   38.26938100    2.97296200    4.01806800 L
 O-O_R           -1   38.35645200    1.51266000    6.68716100 L
 C-C_R           -1   39.25523500    1.06955600    5.73094900 L
 C-C_R           -1   40.32261100    1.21168500    3.58592400 L
 H-H_            -1   40.37035300    1.57091900    2.72913500 L
 C-C_R           -1   36.89232900    2.53700800    5.03718200 L
 C-C_R           -1   41.13335800   -0.33962100    5.23229500 L
 H-H_            -1   41.74067200   -0.99579300    5.49018300 L
 C-C_R           -1   39.34066400    1.65414300    4.46179000 L
 C-C_R           -1   41.23520200    0.24145900    3.97371200 L
 H-H_            -1   41.91269700   -0.01998900    3.39243100 L
 C-C_R           -1   34.52121700    2.56413000    5.47572900 L
 H-H_            -1   33.65562300    2.79146300    5.21983600 L
 C-C_R           -1   35.58724900    2.84534400    4.64359400 L
 H-H_            -1   35.43663300    3.24329600    3.81681400 L
 C-C_R           -1   40.13730800    0.05503400    6.10174000 L
 H-H_            -1   40.05245300   -0.35514500    6.93199600 L
 C-C_R           -1   34.74592600    1.94198400    6.69105900 L
 H-H_            -1   34.02806300    1.76113700    7.25299500 L
 C-C_R           -1   37.09062000    1.87541600    6.24939700 L
 C-C_R           -1   36.03071400    1.58359000    7.08468900 L
 H-H_            -1   36.17378700    1.15386700    7.89734800 L
 S-S_R           -1   17.86133400    2.92925700    4.03446100 L
 O-O_R           -1   17.94840600    1.46895500    6.70355400 L
 C-C_R           -1   18.84718900    1.02585000    5.74734200 L
 C-C_R           -1   19.91466400    1.16798000    3.60231700 L
 H-H_            -1   19.96230700    1.52721400    2.74552800 L
 C-C_R           -1   16.48428300    2.49330200    5.05357600 L
 C-C_R           -1   20.72531100   -0.38332700    5.24868800 L
 H-H_            -1   21.33262500   -1.03949900    5.50657700 L
 C-C_R           -1   18.93261800    1.61043700    4.47818300 L
 C-C_R           -1   20.82715600    0.19775300    3.99010600 L
 H-H_            -1   21.50465100   -0.06369400    3.40882400 L
 C-C_R           -1   14.11317100    2.52042500    5.49212300 L
 H-H_            -1   13.24757600    2.74775800    5.23622900 L
 C-C_R           -1   15.17920300    2.80163900    4.65998700 L
 H-H_            -1   15.02858600    3.19959000    3.83320800 L
 C-C_R           -1   19.72926200    0.01132800    6.11813300 L
 H-H_            -1   19.64440700   -0.39885100    6.94839000 L
 C-C_R           -1   14.33788000    1.89827900    6.70745300 L
 H-H_            -1   13.62001700    1.71743200    7.26938800 L
 C-C_R           -1   16.68257400    1.83171100    6.26579000 L
 C-C_R           -1   15.62266700    1.53988400    7.10108200 L
 H-H_            -1   15.76574000    1.11016100    7.91374100 L
 S-S_R           -1   -2.54671300    2.88555100    4.05085500 L
 O-O_R           -1   -2.45964100    1.42524900    6.71994700 L
 C-C_R           -1   -1.56085800    0.98214500    5.76373600 L
 C-C_R           -1   -0.49338200    1.12427400    3.61871000 L
 H-H_            -1   -0.44574000    1.48350800    2.76192100 L
 C-C_R           -1   -3.92376400    2.44959600    5.06996900 L
 C-C_R           -1    0.31726400   -0.42703200    5.26508100 L
 H-H_            -1    0.92457800   -1.08320400    5.52297000 L
 C-C_R           -1   -1.47542900    1.56673100    4.49457600 L
 C-C_R           -1    0.41910900    0.15404800    4.00649900 L
 H-H_            -1    1.09660400   -0.10740000    3.42521800 L
 C-C_R           -1   -6.29477600    2.47671900    5.50851600 L
 H-H_            -1   -7.16047100    2.70405200    5.25262300 L
 C-C_R           -1   -5.22884400    2.75793300    4.67638000 L
 H-H_            -1   -5.37946100    3.15588500    3.84960100 L
 C-C_R           -1   -0.67878500   -0.03237700    6.13452600 L
 H-H_            -1   -0.76364000   -0.44255600    6.96478300 L
 C-C_R           -1   -6.07016700    1.85457300    6.72384600 L
 H-H_            -1   -6.78803000    1.67372600    7.28578200 L
 C-C_R           -1   -3.72547300    1.78800500    6.28218400 L
 C-C_R           -1   -4.78538000    1.49617900    7.11747500 L
 H-H_            -1   -4.64230600    1.06645500    7.93013400 L
 S-S_R           -1  -22.95475900    2.84184500    4.06724800 L
 O-O_R           -1  -22.86768800    1.38154300    6.73634100 L
 C-C_R           -1  -21.96880400    0.93843900    5.78012900 L
 C-C_R           -1  -20.90152900    1.08056900    3.63510400 L
 H-H_            -1  -20.85378700    1.43980200    2.77831500 L
 C-C_R           -1  -24.33181100    2.40589100    5.08636200 L
 C-C_R           -1  -20.09078200   -0.47073800    5.28147500 L
 H-H_            -1  -19.48346800   -1.12691000    5.53936300 L
 C-C_R           -1  -21.88347600    1.52302600    4.51097000 L
 C-C_R           -1  -19.98893700    0.11034200    4.02289200 L
 H-H_            -1  -19.31144300   -0.15110600    3.44161100 L
 C-C_R           -1  -26.70282300    2.43301400    5.52490900 L
 H-H_            -1  -27.56851700    2.66034600    5.26901600 L
 C-C_R           -1  -25.63689000    2.71422700    4.69277400 L
 H-H_            -1  -25.78750700    3.11217900    3.86599400 L
 C-C_R           -1  -21.08683200   -0.07608300    6.15092000 L
 H-H_            -1  -21.17168600   -0.48626200    6.98117600 L
 C-C_R           -1  -26.47821300    1.81086700    6.74023900 L
 H-H_            -1  -27.19597700    1.63002100    7.30217500 L
 C-C_R           -1  -24.13351900    1.74429900    6.29857700 L
 C-C_R           -1  -25.19342600    1.45247300    7.13386900 L
 H-H_            -1  -25.05025300    1.02275000    7.94652700 L
 S-S_R           -1   38.25276200   10.66203800    3.82974900 L
 O-O_R           -1   38.33983400    9.20173600    6.49884200 L
 C-C_R           -1   39.23861700    8.75863200    5.54263000 L
 C-C_R           -1   40.30599300    8.90076200    3.39760500 L
 H-H_            -1   40.35373500    9.25999500    2.54081600 L
 C-C_R           -1   36.87571100   10.22608400    4.84886300 L
 C-C_R           -1   41.11674000    7.34945500    5.04397600 L
 H-H_            -1   41.72405300    6.69328300    5.30186400 L
 C-C_R           -1   39.32404600    9.34321900    4.27347100 L
 C-C_R           -1   41.21858400    7.93053500    3.78539300 L
 H-H_            -1   41.89607900    7.66908800    3.20411200 L
 C-C_R           -1   34.50459900   10.25320600    5.28741000 L
 H-H_            -1   33.63900400   10.48054000    5.03151700 L
 C-C_R           -1   35.57063100   10.53442000    4.45527500 L
 H-H_            -1   35.42001400   10.93237200    3.62849500 L
 C-C_R           -1   40.12069000    7.74411000    5.91342100 L
 H-H_            -1   40.03583500    7.33393100    6.74367700 L
 C-C_R           -1   34.72930800    9.63106100    6.50274000 L
 H-H_            -1   34.01144500    9.45021400    7.06467600 L
 C-C_R           -1   37.07400200    9.56449300    6.06107800 L
 C-C_R           -1   36.01409500    9.27266600    6.89637000 L
 H-H_            -1   36.15716900    8.84294300    7.70902800 L
 S-S_R           -1   17.84471600   10.61833300    3.84614200 L
 O-O_R           -1   17.93178700    9.15803100    6.51523500 L
 C-C_R           -1   18.83057100    8.71492700    5.55902300 L
 C-C_R           -1   19.89804600    8.85705600    3.41399800 L
 H-H_            -1   19.94568900    9.21629000    2.55720900 L
 C-C_R           -1   16.46766500   10.18237800    4.86525600 L
 C-C_R           -1   20.70869300    7.30574900    5.06036900 L
 H-H_            -1   21.31600700    6.64957800    5.31825800 L
 C-C_R           -1   18.91599900    9.29951300    4.28986400 L
 C-C_R           -1   20.81053800    7.88682900    3.80178600 L
 H-H_            -1   21.48803200    7.62538200    3.22050500 L
 C-C_R           -1   14.09655300   10.20950100    5.30380400 L
 H-H_            -1   13.23095800   10.43683400    5.04791000 L
 C-C_R           -1   15.16258500   10.49071500    4.47166800 L
 H-H_            -1   15.01196800   10.88866600    3.64488900 L
 C-C_R           -1   19.71264400    7.70040400    5.92981400 L
 H-H_            -1   19.62778900    7.29022500    6.76007000 L
 C-C_R           -1   14.32126200    9.58735500    6.51913400 L
 H-H_            -1   13.60339900    9.40650800    7.08106900 L
 C-C_R           -1   16.66595600    9.52078700    6.07747100 L
 C-C_R           -1   15.60604900    9.22896000    6.91276300 L
 H-H_            -1   15.74912200    8.79923700    7.72542200 L
 S-S_R           -1   -2.56333100   10.57462700    3.86253600 L
 O-O_R           -1   -2.47625900    9.11432500    6.53162800 L
 C-C_R           -1   -1.57747600    8.67122100    5.57541600 L
 C-C_R           -1   -0.51000100    8.81335100    3.43039100 L
 H-H_            -1   -0.46235800    9.17258400    2.57360200 L
 C-C_R           -1   -3.94038200   10.13867300    4.88165000 L
 C-C_R           -1    0.30064600    7.26204400    5.07676200 L
 H-H_            -1    0.90796000    6.60587200    5.33465100 L
 C-C_R           -1   -1.49204700    9.25580800    4.30625700 L
 C-C_R           -1    0.40249100    7.84312400    3.81818000 L
 H-H_            -1    1.07998600    7.58167600    3.23689900 L
 C-C_R           -1   -6.31139400   10.16579500    5.32019700 L
 H-H_            -1   -7.17708900   10.39312800    5.06430300 L
 C-C_R           -1   -5.24546200   10.44700900    4.48806100 L
 H-H_            -1   -5.39607900   10.84496100    3.66128200 L
 C-C_R           -1   -0.69540300    7.65669900    5.94620700 L
 H-H_            -1   -0.78025800    7.24652000    6.77646400 L
 C-C_R           -1   -6.08678500    9.54364900    6.53552700 L
 H-H_            -1   -6.80464800    9.36280200    7.09746300 L
 C-C_R           -1   -3.74209100    9.47708100    6.09386400 L
 C-C_R           -1   -4.80199800    9.18525500    6.92915600 L
 H-H_            -1   -4.65892400    8.75553200    7.74181500 L
 S-S_R           -1  -22.97137700   10.53092100    3.87892900 L
 O-O_R           -1  -22.88430600    9.07061900    6.54802200 L
 C-C_R           -1  -21.98542300    8.62751600    5.59181000 L
 C-C_R           -1  -20.91814700    8.76964500    3.44678500 L
 H-H_            -1  -20.87040500    9.12887900    2.58999600 L
 C-C_R           -1  -24.34842900   10.09496700    4.89804300 L
 C-C_R           -1  -20.10740000    7.21833800    5.09315600 L
 H-H_            -1  -19.50008600    6.56216600    5.35104400 L
 C-C_R           -1  -21.90009400    9.21210200    4.32265100 L
 C-C_R           -1  -20.00555500    7.79941800    3.83457300 L
 H-H_            -1  -19.32806100    7.53797100    3.25329200 L
 C-C_R           -1  -26.71944100   10.12209000    5.33659000 L
 H-H_            -1  -27.58513500   10.34942300    5.08069700 L
 C-C_R           -1  -25.65350900   10.40330400    4.50445500 L
 H-H_            -1  -25.80412500   10.80125500    3.67767500 L
 C-C_R           -1  -21.10345000    7.61299300    5.96260100 L
 H-H_            -1  -21.18830500    7.20281400    6.79285700 L
 C-C_R           -1  -26.49483200    9.49994400    6.55192000 L
 H-H_            -1  -27.21259500    9.31909700    7.11385600 L
 C-C_R           -1  -24.15013800    9.43337600    6.11025800 L
 C-C_R           -1  -25.21004400    9.14154900    6.94555000 L
 H-H_            -1  -25.06687100    8.71182600    7.75820800 L
 S-S_R           -1   28.08790600  -10.52074700   -3.88225300 L
 O-O_R           -1   28.16443400   -9.06009200   -6.55137700 L
 C-C_R           -1   29.06284600   -8.61314200   -5.59670900 L
 C-C_R           -1   30.13426500   -8.75068800   -3.45330200 L
 H-H_            -1   30.18492200   -9.10971100   -2.59659200 L
 C-C_R           -1   26.70736400  -10.09069600   -4.89905200 L
 C-C_R           -1   30.93571400   -7.19592900   -5.10096800 L
 H-H_            -1   31.53979700   -6.53716300   -5.35983000 L
 C-C_R           -1   29.15281700   -9.19735000   -4.32759100 L
 C-C_R           -1   31.04206800   -7.77656600   -3.84265300 L
 H-H_            -1   31.71937000   -7.51221400   -3.26236000 L
 C-C_R           -1   24.33568900  -10.12797600   -5.33379000 L
 H-H_            -1   23.47148800  -10.35901600   -5.07660700 L
 C-C_R           -1   25.40425100  -10.40461800   -4.50336900 L
 H-H_            -1   25.25666900  -10.80321100   -3.67645000 L
 C-C_R           -1   29.93996800   -7.59485000   -5.96881300 L
 H-H_            -1   29.85202400   -7.18504100   -6.79893100 L
 C-C_R           -1   24.55577800   -9.50487700   -6.54947700 L
 H-H_            -1   23.83624500   -9.32710800   -7.11025800 L
 C-C_R           -1   26.90087200   -9.42826600   -6.11158200 L
 C-C_R           -1   25.83838500   -9.14098400   -6.94516900 L
 H-H_            -1   25.97831000   -8.71065500   -7.75805500 L
 S-S_R           -1    7.67985900  -10.56445300   -3.86586000 L
 O-O_R           -1    7.75638700   -9.10379800   -6.53498400 L
 C-C_R           -1    8.65479900   -8.65684500   -5.58021600 L
 C-C_R           -1    9.72621800   -8.79439400   -3.43690900 L
 H-H_            -1    9.77687500   -9.15341700   -2.58019900 L
 C-C_R           -1    6.29931800  -10.13440100   -4.88265900 L
 C-C_R           -1   10.52766700   -7.23963500   -5.08457500 L
 H-H_            -1   11.13175000   -6.58086900   -5.34343700 L
 C-C_R           -1    8.74477000   -9.24105600   -4.31119800 L
 C-C_R           -1   10.63402200   -7.82026900   -3.82616000 L
 H-H_            -1   11.31132400   -7.55592000   -3.24596700 L
 C-C_R           -1    3.92764200  -10.17168100   -5.31739700 L
 H-H_            -1    3.06344100  -10.40271900   -5.06011400 L
 C-C_R           -1    4.99620400  -10.44832400   -4.48697600 L
 H-H_            -1    4.84862200  -10.84691400   -3.65995700 L
 C-C_R           -1    9.53192200   -7.63855500   -5.95242000 L
 H-H_            -1    9.44397700   -7.22874600   -6.78253800 L
 C-C_R           -1    4.14773200   -9.54858300   -6.53308400 L
 H-H_            -1    3.42819900   -9.37081400   -7.09386500 L
 C-C_R           -1    6.49282600   -9.47197100   -6.09518900 L
 C-C_R           -1    5.43033800   -9.18469000   -6.92877600 L
 H-H_            -1    5.57026400   -8.75436100   -7.74166200 L
 S-S_R           -1  -12.72818700  -10.60815600   -3.84936700 L
 O-O_R           -1  -12.65165900   -9.14750400   -6.51859100 L
 C-C_R           -1  -11.75324700   -8.70055100   -5.56382300 L
 C-C_R           -1  -10.68182800   -8.83810000   -3.42051600 L
 H-H_            -1  -10.63117100   -9.19712300   -2.56380500 L
 C-C_R           -1  -14.10872900  -10.17810700   -4.86626600 L
 C-C_R           -1   -9.88037900   -7.28334000   -5.06818200 L
 H-H_            -1   -9.27629700   -6.62457400   -5.32704300 L
 C-C_R           -1  -11.66327700   -9.28476200   -4.29480400 L
 C-C_R           -1   -9.77402500   -7.86397500   -3.80976600 L
 H-H_            -1   -9.09672300   -7.59962600   -3.22957300 L
 C-C_R           -1  -16.48040400  -10.21538700   -5.30100300 L
 H-H_            -1  -17.34460500  -10.44642400   -5.04372000 L
 C-C_R           -1  -15.41184200  -10.49202900   -4.47058200 L
 H-H_            -1  -15.55942500  -10.89062000   -3.64356300 L
 C-C_R           -1  -10.87612500   -7.68226100   -5.93602700 L
 H-H_            -1  -10.96406900   -7.27245200   -6.76614400 L
 C-C_R           -1  -16.26031500   -9.59228800   -6.51669100 L
 H-H_            -1  -16.97984800   -9.41452000   -7.07747200 L
 C-C_R           -1  -13.91522100   -9.51567700   -6.07879500 L
 C-C_R           -1  -14.97770900   -9.22839600   -6.91238200 L
 H-H_            -1  -14.83778300   -8.79806600   -7.72526800 L
 S-S_R           -1  -33.13623400  -10.65186200   -3.83297300 L
 O-O_R           -1  -33.05970600   -9.19120900   -6.50219700 L
 C-C_R           -1  -32.16129400   -8.74425600   -5.54742900 L
 C-C_R           -1  -31.08987500   -8.88180500   -3.40412200 L
 H-H_            -1  -31.03921800   -9.24082800   -2.54741200 L
 C-C_R           -1  -34.51677500  -10.22181300   -4.84987200 L
 C-C_R           -1  -30.28842600   -7.32704600   -5.05178800 L
 H-H_            -1  -29.68434300   -6.66828000   -5.31065000 L
 C-C_R           -1  -32.07132300   -9.32846700   -4.27841100 L
 C-C_R           -1  -30.18207100   -7.90768000   -3.79337300 L
 H-H_            -1  -29.50477000   -7.64333100   -3.21318000 L
 C-C_R           -1  -36.88845100  -10.25909200   -5.28461000 L
 H-H_            -1  -37.75265200  -10.49013000   -5.02732700 L
 C-C_R           -1  -35.81988900  -10.53573500   -4.45418900 L
 H-H_            -1  -35.96747100  -10.93432500   -3.62717000 L
 C-C_R           -1  -31.28417100   -7.72596700   -5.91963300 L
 H-H_            -1  -31.37211600   -7.31615800   -6.74975100 L
 C-C_R           -1  -36.66836100   -9.63599400   -6.50029700 L
 H-H_            -1  -37.38789500   -9.45822500   -7.06107800 L
 C-C_R           -1  -34.32326800   -9.55938200   -6.06240200 L
 C-C_R           -1  -35.38575500   -9.27210100   -6.89598900 L
 H-H_            -1  -35.24582900   -8.84177200   -7.70887500 L
 S-S_R           -1   28.07128800   -2.83167100   -4.07057200 L
 O-O_R           -1   28.14781600   -1.37101600   -6.73969700 L
 C-C_R           -1   29.04622800   -0.92406300   -5.78492800 L
 C-C_R           -1   30.11764700   -1.06161200   -3.64162100 L
 H-H_            -1   30.16830400   -1.42063500   -2.78491100 L
 C-C_R           -1   26.69074600   -2.40161900   -5.08737200 L
 C-C_R           -1   30.91909600    0.49314700   -5.28928700 L
 H-H_            -1   31.52317900    1.15191300   -5.54814900 L
 C-C_R           -1   29.13619900   -1.50827400   -4.51591000 L
 C-C_R           -1   31.02545000   -0.08748900   -4.03097200 L
 H-H_            -1   31.70275200    0.17686200   -3.45067900 L
 C-C_R           -1   24.31907100   -2.43889900   -5.52210900 L
 H-H_            -1   23.45487000   -2.66993700   -5.26482600 L
 C-C_R           -1   25.38763300   -2.71554200   -4.69168800 L
 H-H_            -1   25.24005100   -3.11413200   -3.86466900 L
 C-C_R           -1   29.92335000    0.09422700   -6.15713200 L
 H-H_            -1   29.83540600    0.50403500   -6.98725000 L
 C-C_R           -1   24.53916000   -1.81580100   -6.73779600 L
 H-H_            -1   23.81962700   -1.63803200   -7.29857700 L
 C-C_R           -1   26.88425400   -1.73918900   -6.29990100 L
 C-C_R           -1   25.82176600   -1.45190800   -7.13348800 L
 H-H_            -1   25.96169200   -1.02157900   -7.94637400 L
 S-S_R           -1    7.66324100   -2.87537400   -4.05407900 L
 O-O_R           -1    7.73976900   -1.41472200   -6.72330300 L
 C-C_R           -1    8.63818100   -0.96776900   -5.76853500 L
 C-C_R           -1    9.70960000   -1.10531800   -3.62522800 L
 H-H_            -1    9.76025700   -1.46434100   -2.76851800 L
 C-C_R           -1    6.28270000   -2.44532500   -5.07097800 L
 C-C_R           -1   10.51104900    0.44944100   -5.27289400 L
 H-H_            -1   11.11513200    1.10820800   -5.53175600 L
 C-C_R           -1    8.72815200   -1.55198000   -4.49951700 L
 C-C_R           -1   10.61740400   -0.13119300   -4.01447900 L
 H-H_            -1   11.29470500    0.13315600   -3.43428600 L
 C-C_R           -1    3.91102400   -2.48260500   -5.50571600 L
 H-H_            -1    3.04682300   -2.71364300   -5.24843300 L
 C-C_R           -1    4.97958600   -2.75924700   -4.67529500 L
 H-H_            -1    4.83200400   -3.15783800   -3.84827600 L
 C-C_R           -1    9.51530400    0.05052100   -6.14073900 L
 H-H_            -1    9.42735900    0.46033000   -6.97085700 L
 C-C_R           -1    4.13111400   -1.85950600   -6.72140300 L
 H-H_            -1    3.41158100   -1.68173800   -7.28218400 L
 C-C_R           -1    6.47620700   -1.78289500   -6.28350800 L
 C-C_R           -1    5.41372000   -1.49561400   -7.11709500 L
 H-H_            -1    5.55364600   -1.06528400   -7.92998100 L
 S-S_R           -1  -12.74480600   -2.91908000   -4.03768600 L
 O-O_R           -1  -12.66827800   -1.45842700   -6.70691000 L
 C-C_R           -1  -11.76986500   -1.01147400   -5.75214200 L
 C-C_R           -1  -10.69844600   -1.14902300   -3.60883500 L
 H-H_            -1  -10.64778900   -1.50804600   -2.75212500 L
 C-C_R           -1  -14.12534700   -2.48903100   -5.05458500 L
 C-C_R           -1   -9.89699800    0.40573600   -5.25650100 L
 H-H_            -1   -9.29291500    1.06450200   -5.51536200 L
 C-C_R           -1  -11.67989500   -1.59568500   -4.48312300 L
 C-C_R           -1   -9.79064300   -0.17489800   -3.99808500 L
 H-H_            -1   -9.11334100    0.08945100   -3.41789300 L
 C-C_R           -1  -16.49702300   -2.52631100   -5.48932200 L
 H-H_            -1  -17.36122300   -2.75734800   -5.23203900 L
 C-C_R           -1  -15.42846000   -2.80295300   -4.65890100 L
 H-H_            -1  -15.57604300   -3.20154300   -3.83188200 L
 C-C_R           -1  -10.89274300    0.00681500   -6.12434600 L
 H-H_            -1  -10.98068800    0.41662400   -6.95446300 L
 C-C_R           -1  -16.27693300   -1.90321200   -6.70501000 L
 H-H_            -1  -16.99646600   -1.72544300   -7.26579100 L
 C-C_R           -1  -13.93183900   -1.82660100   -6.26711400 L
 C-C_R           -1  -14.99432700   -1.53931900   -7.10070100 L
 H-H_            -1  -14.85440100   -1.10899000   -7.91358700 L
 S-S_R           -1  -33.15285200   -2.96278500   -4.02129200 L
 O-O_R           -1  -33.07632400   -1.50213300   -6.69051700 L
 C-C_R           -1  -32.17791200   -1.05518000   -5.73574800 L
 C-C_R           -1  -31.10649300   -1.19272900   -3.59244100 L
 H-H_            -1  -31.05583600   -1.55175200   -2.73573100 L
 C-C_R           -1  -34.53339400   -2.53273600   -5.03819200 L
 C-C_R           -1  -30.30504400    0.36203000   -5.24010700 L
 H-H_            -1  -29.70096100    1.02079600   -5.49896900 L
 C-C_R           -1  -32.08794100   -1.63939100   -4.46673000 L
 C-C_R           -1  -30.19869000   -0.21860400   -3.98169200 L
 H-H_            -1  -29.52138800    0.04574500   -3.40149900 L
 C-C_R           -1  -36.90506900   -2.57001600   -5.47292900 L
 H-H_            -1  -37.76927000   -2.80105400   -5.21564600 L
 C-C_R           -1  -35.83650700   -2.84665900   -4.64250800 L
 H-H_            -1  -35.98408900   -3.24524900   -3.81548900 L
 C-C_R           -1  -31.30079000   -0.03689000   -6.10795200 L
 H-H_            -1  -31.38873400    0.37291900   -6.93807000 L
 C-C_R           -1  -36.68498000   -1.94691800   -6.68861600 L
 H-H_            -1  -37.40451300   -1.76914900   -7.24939700 L
 C-C_R           -1  -34.33988600   -1.87030600   -6.25072100 L
 C-C_R           -1  -35.40237300   -1.58302500   -7.08430800 L
 H-H_            -1  -35.26244800   -1.15269600   -7.89719400 L
 S-S_R           -1   28.05467000    4.85740500   -4.25889100 L
 O-O_R           -1   28.13119800    6.31806000   -6.92801600 L
 C-C_R           -1   29.02961000    6.76501300   -5.97324800 L
 C-C_R           -1   30.10102900    6.62746400   -3.82994000 L
 H-H_            -1   30.15168600    6.26844100   -2.97323000 L
 C-C_R           -1   26.67412800    5.28745700   -5.27569100 L
 C-C_R           -1   30.90247800    8.18222300   -5.47760600 L
 H-H_            -1   31.50656000    8.84099000   -5.73646800 L
 C-C_R           -1   29.11958000    6.18080200   -4.70422900 L
 C-C_R           -1   31.00883200    7.60158900   -4.21919100 L
 H-H_            -1   31.68613400    7.86593800   -3.63899800 L
 C-C_R           -1   24.30245300    5.25017700   -5.71042800 L
 H-H_            -1   23.43825200    5.01913900   -5.45314500 L
 C-C_R           -1   25.37101500    4.97353400   -4.88000700 L
 H-H_            -1   25.22343200    4.57494400   -4.05298800 L
 C-C_R           -1   29.90673200    7.78330300   -6.34545100 L
 H-H_            -1   29.81878800    8.19311200   -7.17556900 L
 C-C_R           -1   24.52254200    5.87327500   -6.92611500 L
 H-H_            -1   23.80300900    6.05104400   -7.48689600 L
 C-C_R           -1   26.86763600    5.94988700   -6.48822000 L
 C-C_R           -1   25.80514800    6.23716800   -7.32180700 L
 H-H_            -1   25.94507400    6.66749800   -8.13469300 L
 S-S_R           -1    7.64662300    4.81370200   -4.24239800 L
 O-O_R           -1    7.72315100    6.27435500   -6.91162200 L
 C-C_R           -1    8.62156300    6.72130800   -5.95685400 L
 C-C_R           -1    9.69298200    6.58375800   -3.81354700 L
 H-H_            -1    9.74363900    6.22473500   -2.95683700 L
 C-C_R           -1    6.26608200    5.24375100   -5.25929700 L
 C-C_R           -1   10.49443100    8.13851800   -5.46121300 L
 H-H_            -1   11.09851400    8.79728400   -5.72007500 L
 C-C_R           -1    8.71153400    6.13709700   -4.68783600 L
 C-C_R           -1   10.60078600    7.55788400   -4.20279800 L
 H-H_            -1   11.27808700    7.82223300   -3.62260500 L
 C-C_R           -1    3.89440600    5.20647100   -5.69403500 L
 H-H_            -1    3.03020500    4.97543400   -5.43675200 L
 C-C_R           -1    4.96296800    4.92982900   -4.86361400 L
 H-H_            -1    4.81538600    4.53123900   -4.03659500 L
 C-C_R           -1    9.49868600    7.73959700   -6.32905800 L
 H-H_            -1    9.41074100    8.14940600   -7.15917600 L
 C-C_R           -1    4.11449600    5.82957000   -6.90972200 L
 H-H_            -1    3.39496300    6.00733800   -7.47050300 L
 C-C_R           -1    6.45958900    5.90618100   -6.47182700 L
 C-C_R           -1    5.39710200    6.19346300   -7.30541400 L
 H-H_            -1    5.53702800    6.62379200   -8.11830000 L
 S-S_R           -1  -12.76142400    4.76999700   -4.22600500 L
 O-O_R           -1  -12.68489600    6.23064900   -6.89522900 L
 C-C_R           -1  -11.78648400    6.67760200   -5.94046100 L
 C-C_R           -1  -10.71506500    6.54005300   -3.79715400 L
 H-H_            -1  -10.66440700    6.18103000   -2.94044400 L
 C-C_R           -1  -14.14196500    5.20004500   -5.24290400 L
 C-C_R           -1   -9.91361600    8.09481200   -5.44482000 L
 H-H_            -1   -9.30953300    8.75357800   -5.70368100 L
 C-C_R           -1  -11.69651300    6.09339100   -4.67144300 L
 C-C_R           -1   -9.80726100    7.51417800   -4.18640400 L
 H-H_            -1   -9.12995900    7.77852700   -3.60621200 L
 C-C_R           -1  -16.51364100    5.16276600   -5.67764100 L
 H-H_            -1  -17.37784100    4.93172800   -5.42035800 L
 C-C_R           -1  -15.44507800    4.88612300   -4.84722000 L
 H-H_            -1  -15.59266100    4.48753300   -4.02020200 L
 C-C_R           -1  -10.90936100    7.69589200   -6.31266500 L
 H-H_            -1  -10.99730600    8.10570000   -7.14278300 L
 C-C_R           -1  -16.29355100    5.78586400   -6.89332900 L
 H-H_            -1  -17.01308400    5.96363300   -7.45411000 L
 C-C_R           -1  -13.94845700    5.86247600   -6.45543300 L
 C-C_R           -1  -15.01094500    6.14975700   -7.28902000 L
 H-H_            -1  -14.87101900    6.58008600   -8.10190700 L
 S-S_R           -1  -33.16947000    4.72629100   -4.20961200 L
 O-O_R           -1  -33.09294200    6.18694300   -6.87883600 L
 C-C_R           -1  -32.19453000    6.63389600   -5.92406800 L
 C-C_R           -1  -31.12311100    6.49634700   -3.78076000 L
 H-H_            -1  -31.07245400    6.13732400   -2.92405000 L
 C-C_R           -1  -34.55001200    5.15634000   -5.22651100 L
 C-C_R           -1  -30.32166200    8.05110600   -5.42842600 L
 H-H_            -1  -29.71757900    8.70987300   -5.68728800 L
 C-C_R           -1  -32.10455900    6.04968500   -4.65504900 L
 C-C_R           -1  -30.21530800    7.47047200   -4.17001100 L
 H-H_            -1  -29.53800600    7.73482100   -3.58981800 L
 C-C_R           -1  -36.92168700    5.11906000   -5.66124800 L
 H-H_            -1  -37.78588800    4.88802200   -5.40396500 L
 C-C_R           -1  -35.85312500    4.84241800   -4.83082700 L
 H-H_            -1  -36.00070700    4.44382700   -4.00380800 L
 C-C_R           -1  -31.31740800    7.65218600   -6.29627100 L
 H-H_            -1  -31.40535200    8.06199500   -7.12638900 L
 C-C_R           -1  -36.70159800    5.74215800   -6.87693500 L
 H-H_            -1  -37.42113100    5.91992700   -7.43771600 L
 C-C_R           -1  -34.35650400    5.81877000   -6.43904000 L
 C-C_R           -1  -35.41899100    6.10605100   -7.27262700 L
 H-H_            -1  -35.27906600    6.53638100   -8.08551300 L
 S-S_R           -1   28.03805100   12.54648400   -4.44711100 L
 O-O_R           -1   28.11457900   14.00713600   -7.11633500 L
 C-C_R           -1   29.01299200   14.45408900   -6.16156700 L
 C-C_R           -1   30.08441100   14.31654000   -4.01826000 L
 H-H_            -1   30.13506800   13.95751700   -3.16154900 L
 C-C_R           -1   26.65751000   12.97653300   -5.46401000 L
 C-C_R           -1   30.88586000   15.87130000   -5.66592500 L
 H-H_            -1   31.48994200   16.53006600   -5.92478700 L
 C-C_R           -1   29.10296200   13.86987800   -4.89254800 L
 C-C_R           -1   30.99221400   15.29066600   -4.40751000 L
 H-H_            -1   31.66951600   15.55501400   -3.82731700 L
 C-C_R           -1   24.28583400   12.93925300   -5.89874700 L
 H-H_            -1   23.42163400   12.70821600   -5.64146400 L
 C-C_R           -1   25.35439700   12.66261100   -5.06832600 L
 H-H_            -1   25.20681400   12.26402000   -4.24130700 L
 C-C_R           -1   29.89011400   15.47237900   -6.53377100 L
 H-H_            -1   29.80216900   15.88218800   -7.36388800 L
 C-C_R           -1   24.50592400   13.56235200   -7.11443400 L
 H-H_            -1   23.78639100   13.74012000   -7.67521600 L
 C-C_R           -1   26.85101800   13.63896300   -6.67653900 L
 C-C_R           -1   25.78853000   13.92624500   -7.51012600 L
 H-H_            -1   25.92845600   14.35657400   -8.32301200 L
 S-S_R           -1    7.63000500   12.50277800   -4.43071700 L
 O-O_R           -1    7.70653300   13.96343100   -7.09994100 L
 C-C_R           -1    8.60494500   14.41038400   -6.14517300 L
 C-C_R           -1    9.67636400   14.27283500   -4.00186600 L
 H-H_            -1    9.72702100   13.91381200   -3.14515600 L
 C-C_R           -1    6.24946300   12.93282700   -5.44761600 L
 C-C_R           -1   10.47781300   15.82759400   -5.64953200 L
 H-H_            -1   11.08189600   16.48636000   -5.90839400 L
 C-C_R           -1    8.69491600   13.82617300   -4.87615500 L
 C-C_R           -1   10.58416700   15.24696000   -4.39111700 L
 H-H_            -1   11.26146900   15.51130900   -3.81092400 L
 C-C_R           -1    3.87778800   12.89554800   -5.88235400 L
 H-H_            -1    3.01358700   12.66451000   -5.62507100 L
 C-C_R           -1    4.94635000   12.61890500   -5.05193300 L
 H-H_            -1    4.79876800   12.22031500   -4.22491400 L
 C-C_R           -1    9.48206700   15.42867300   -6.51737700 L
 H-H_            -1    9.39412300   15.83848200   -7.34749500 L
 C-C_R           -1    4.09787700   13.51864600   -7.09804100 L
 H-H_            -1    3.37834400   13.69641500   -7.65882200 L
 C-C_R           -1    6.44297100   13.59525800   -6.66014600 L
 C-C_R           -1    5.38048400   13.88253900   -7.49373300 L
 H-H_            -1    5.52040900   14.31286800   -8.30661900 L
 S-S_R           -1  -12.77804200   12.45907300   -4.41432400 L
 O-O_R           -1  -12.70151400   13.91972500   -7.08354800 L
 C-C_R           -1  -11.80310200   14.36667800   -6.12878000 L
 C-C_R           -1  -10.73168300   14.22912900   -3.98547300 L
 H-H_            -1  -10.68102500   13.87010600   -3.12876300 L
 C-C_R           -1  -14.15858300   12.88912200   -5.43122300 L
 C-C_R           -1   -9.93023400   15.78388800   -5.63313900 L
 H-H_            -1   -9.32615100   16.44265400   -5.89200100 L
 C-C_R           -1  -11.71313100   13.78246700   -4.85976200 L
 C-C_R           -1   -9.82387900   15.20325400   -4.37472400 L
 H-H_            -1   -9.14657700   15.46760300   -3.79453100 L
 C-C_R           -1  -16.53025900   12.85184200   -5.86596100 L
 H-H_            -1  -17.39446000   12.62080400   -5.60867700 L
 C-C_R           -1  -15.46169600   12.57519900   -5.03554000 L
 H-H_            -1  -15.60927900   12.17660900   -4.20852100 L
 C-C_R           -1  -10.92597900   15.38496800   -6.50098400 L
 H-H_            -1  -11.01392400   15.79477700   -7.33110200 L
 C-C_R           -1  -16.31016900   13.47494000   -7.08164800 L
 H-H_            -1  -17.02970200   13.65270900   -7.64242900 L
 C-C_R           -1  -13.96507500   13.55155200   -6.64375300 L
 C-C_R           -1  -15.02756300   13.83883300   -7.47734000 L
 H-H_            -1  -14.88763700   14.26916300   -8.29022600 L
 S-S_R           -1  -33.18608800   12.41536700   -4.39793100 L
 O-O_R           -1  -33.10956000   13.87601900   -7.06715500 L
 C-C_R           -1  -32.21114800   14.32297300   -6.11238700 L
 C-C_R           -1  -31.13972900   14.18542300   -3.96908000 L
 H-H_            -1  -31.08907200   13.82640000   -3.11236900 L
 C-C_R           -1  -34.56663000   12.84541600   -5.41483000 L
 C-C_R           -1  -30.33828000   15.74018300   -5.61674600 L
 H-H_            -1  -29.73419800   16.39894900   -5.87560700 L
 C-C_R           -1  -32.12117800   13.73876200   -4.84336800 L
 C-C_R           -1  -30.23192600   15.15954900   -4.35833000 L
 H-H_            -1  -29.55462400   15.42389700   -3.77813700 L
 C-C_R           -1  -36.93830500   12.80813600   -5.84956700 L
 H-H_            -1  -37.80250600   12.57709900   -5.59228400 L
 C-C_R           -1  -35.86974300   12.53149400   -5.01914600 L
 H-H_            -1  -36.01732600   12.13290400   -4.19212700 L
 C-C_R           -1  -31.33402600   15.34126200   -6.48459100 L
 H-H_            -1  -31.42197000   15.75107100   -7.31470800 L
 C-C_R           -1  -36.71821600   13.43123500   -7.06525400 L
 H-H_            -1  -37.43774900   13.60900300   -7.62603600 L
 C-C_R           -1  -34.37312200   13.50784600   -6.62735900 L
 C-C_R           -1  -35.43561000   13.79512800   -7.46094600 L
 H-H_            -1  -35.29568400   14.22545700   -8.27383200 L
 S-S_R           -1   28.09230600  -10.37721200    1.97788800 L
 O-O_R           -1   28.16883400   -8.91655800   -0.69123700 L
 C-C_R           -1   29.06724600   -8.46960700    0.26343100 L
 C-C_R           -1   30.13866500   -8.60715600    2.40673900 L
 H-H_            -1   30.18932200   -8.96617900    3.26344900 L
 C-C_R           -1   26.71176400   -9.94716100    0.96108800 L
 C-C_R           -1   30.94011400   -7.05239400    0.75917300 L
 H-H_            -1   31.54419700   -6.39363100    0.50021100 L
 C-C_R           -1   29.15721600   -9.05381800    1.53245000 L
 C-C_R           -1   31.04646800   -7.63303100    2.01748800 L
 H-H_            -1   31.72377000   -7.36868200    2.59768100 L
 C-C_R           -1   24.34008900   -9.98444100    0.52635100 L
 H-H_            -1   23.47588800  -10.21547800    0.78363400 L
 C-C_R           -1   25.40865100  -10.26108300    1.35677200 L
 H-H_            -1   25.26106900  -10.65967400    2.18379100 L
 C-C_R           -1   29.94436800   -7.45131500   -0.10867200 L
 H-H_            -1   29.85642400   -7.04150900   -0.93889000 L
 C-C_R           -1   24.56017800   -9.36134200   -0.68933600 L
 H-H_            -1   23.84064500   -9.18357400   -1.25011700 L
 C-C_R           -1   26.90527200   -9.28473100   -0.25144100 L
 C-C_R           -1   25.84278500   -8.99744900   -1.08502800 L
 H-H_            -1   25.98271000   -8.56712000   -1.89791400 L
 S-S_R           -1    7.68425900  -10.42091600    1.99438100 L
 O-O_R           -1    7.76078700   -8.96026300   -0.67484300 L
 C-C_R           -1    8.65919900   -8.51331000    0.27992500 L
 C-C_R           -1    9.73061800   -8.65085900    2.42323200 L
 H-H_            -1    9.78127500   -9.00988200    3.27994200 L
 C-C_R           -1    6.30371800   -9.99086700    0.97748200 L
 C-C_R           -1   10.53206700   -7.09610000    0.77556600 L
 H-H_            -1   11.13615000   -6.43733400    0.51670400 L
 C-C_R           -1    8.74917000   -9.09752100    1.54894300 L
 C-C_R           -1   10.63842200   -7.67673400    2.03398100 L
 H-H_            -1   11.31572300   -7.41238500    2.61417400 L
 C-C_R           -1    3.93204200  -10.02814600    0.54274400 L
 H-H_            -1    3.06784100  -10.25918400    0.80002700 L
 C-C_R           -1    5.00060400  -10.30478900    1.37316500 L
 H-H_            -1    4.85302200  -10.70337900    2.20018400 L
 C-C_R           -1    9.53632200   -7.49502100   -0.09227900 L
 H-H_            -1    9.44837700   -7.08521200   -0.92239700 L
 C-C_R           -1    4.15213200   -9.40504800   -0.67294300 L
 H-H_            -1    3.43259900   -9.22727900   -1.23372400 L
 C-C_R           -1    6.49722600   -9.32843600   -0.23504800 L
 C-C_R           -1    5.43473800   -9.04115500   -1.06863500 L
 H-H_            -1    5.57466400   -8.61082600   -1.88152100 L
 S-S_R           -1  -12.72378800  -10.46462100    2.01077400 L
 O-O_R           -1  -12.64726000   -9.00396900   -0.65845000 L
 C-C_R           -1  -11.74884700   -8.55701600    0.29631800 L
 C-C_R           -1  -10.67742800   -8.69456500    2.43962500 L
 H-H_            -1  -10.62677100   -9.05358800    3.29633500 L
 C-C_R           -1  -14.10432900  -10.03457200    0.99387500 L
 C-C_R           -1   -9.87597900   -7.13980600    0.79195900 L
 H-H_            -1   -9.27189700   -6.48104000    0.53309800 L
 C-C_R           -1  -11.65887700   -9.14122700    1.56533600 L
 C-C_R           -1   -9.76962500   -7.72044000    2.05037400 L
 H-H_            -1   -9.09232300   -7.45609100    2.63056700 L
 C-C_R           -1  -16.47600500  -10.07185200    0.55913800 L
 H-H_            -1  -17.34020500  -10.30289000    0.81642100 L
 C-C_R           -1  -15.40744200  -10.34849500    1.38955900 L
 H-H_            -1  -15.55502500  -10.74708500    2.21657700 L
 C-C_R           -1  -10.87172500   -7.53872600   -0.07588600 L
 H-H_            -1  -10.95967000   -7.12891700   -0.90600400 L
 C-C_R           -1  -16.25591500   -9.44875400   -0.65655000 L
 H-H_            -1  -16.97544800   -9.27098500   -1.21733100 L
 C-C_R           -1  -13.91082100   -9.37214200   -0.21865400 L
 C-C_R           -1  -14.97330900   -9.08486100   -1.05224200 L
 H-H_            -1  -14.83338300   -8.65453100   -1.86512800 L
 S-S_R           -1  -33.13183400  -10.50832700    2.02716700 L
 O-O_R           -1  -33.05530600   -9.04767500   -0.64205700 L
 C-C_R           -1  -32.15689400   -8.60072100    0.31271100 L
 C-C_R           -1  -31.08547500   -8.73827100    2.45601800 L
 H-H_            -1  -31.03481800   -9.09729400    3.31272900 L
 C-C_R           -1  -34.51237600  -10.07827800    1.01026800 L
 C-C_R           -1  -30.28402600   -7.18351100    0.80835300 L
 H-H_            -1  -29.67994300   -6.52474500    0.54949100 L
 C-C_R           -1  -32.06692300   -9.18493200    1.58173000 L
 C-C_R           -1  -30.17767100   -7.76414500    2.06676800 L
 H-H_            -1  -29.50037000   -7.49979700    2.64696100 L
 C-C_R           -1  -36.88405100  -10.11555800    0.57553100 L
 H-H_            -1  -37.74825200  -10.34659500    0.83281400 L
 C-C_R           -1  -35.81548900  -10.39220000    1.40595200 L
 H-H_            -1  -35.96307100  -10.79079000    2.23297100 L
 C-C_R           -1  -31.27977100   -7.58243200   -0.05949300 L
 H-H_            -1  -31.36771600   -7.17262300   -0.88961000 L
 C-C_R           -1  -36.66396200   -9.49245900   -0.64015600 L
 H-H_            -1  -37.38349500   -9.31469100   -1.20093700 L
 C-C_R           -1  -34.31886800   -9.41584800   -0.20226100 L
 C-C_R           -1  -35.38135500   -9.12856600   -1.03584800 L
 H-H_            -1  -35.24143000   -8.69823700   -1.84873400 L
 S-S_R           -1   28.07568800   -2.68813600    1.78956800 L
 O-O_R           -1   28.15221600   -1.22748100   -0.87955600 L
 C-C_R           -1   29.05062800   -0.78052800    0.07521200 L
 C-C_R           -1   30.12204700   -0.91808000    2.21841900 L
 H-H_            -1   30.17270400   -1.27710300    3.07513000 L
 C-C_R           -1   26.69514600   -2.25808500    0.77276900 L
 C-C_R           -1   30.92349600    0.63668200    0.57085300 L
 H-H_            -1   31.52757800    1.29544800    0.31199200 L
 C-C_R           -1   29.14059800   -1.36474200    1.34413100 L
 C-C_R           -1   31.02985000    0.05604800    1.82926900 L
 H-H_            -1   31.70715200    0.32039700    2.40946200 L
 C-C_R           -1   24.32347100   -2.29536500    0.33803200 L
 H-H_            -1   23.45927000   -2.52640200    0.59531500 L
 C-C_R           -1   25.39203300   -2.57200700    1.16845300 L
 H-H_            -1   25.24445000   -2.97059700    1.99547200 L
 C-C_R           -1   29.92775000    0.23776100   -0.29699200 L
 H-H_            -1   29.83980600    0.64757000   -1.12710900 L
 C-C_R           -1   24.54356000   -1.67226600   -0.87765500 L
 H-H_            -1   23.82402700   -1.49449700   -1.43843700 L
 C-C_R           -1   26.88865400   -1.59565500   -0.43976000 L
 C-C_R           -1   25.82616600   -1.30837300   -1.27334700 L
 H-H_            -1   25.96609200   -0.87804400   -2.08623300 L
 S-S_R            0    7.50091700   -2.62961500    1.76017600 H
 O-O_R            0    7.66777100   -1.16617300   -0.92116000 H
 C-C_R            0    8.58063900   -0.77239700    0.02240200 H
 C-C_R            0    9.62426400   -0.91685800    2.19552400 H
 H-H_             0    9.65923200   -1.36192800    3.18866400 H
 C-C_R            0    6.15437100   -2.18518200    0.68663100 H
 C-C_R            0   10.49962800    0.60944000    0.54345000 H
 H-H_             0   11.22624300    1.36026000    0.23129100 H
 C-C_R            0    8.63311500   -1.33947500    1.30383800 H
 C-C_R            0   10.56388600    0.04464000    1.81878600 H
 H-H_             0   11.33963100    0.35120000    2.52319000 H
 C-C_R            0    3.79462900   -2.26099500    0.13487600 H
 H-H_             0    2.77590900   -2.53708400    0.40874700 H
 C-C_R            0    4.83804100   -2.51529000    1.02786800 H
 H-H_             0    4.63934300   -2.97897400    1.99545300 H
 C-C_R            0    9.50080700    0.20972000   -0.34505400 H
 H-H_             0    9.42501200    0.62995100   -1.34546400 H
 C-C_R            0    4.05674900   -1.64631700   -1.09256700 H
 H-H_             0    3.25004100   -1.42874300   -1.79440600 H
 C-C_R            0    6.40461900   -1.54992000   -0.53895900 H
 C-C_R            0    5.36090100   -1.27334400   -1.42078500 H
 H-H_             0    5.59231700   -0.76336100   -2.35505900 H
 S-S_R           -1  -12.74040600   -2.77554500    1.82245500 L
 O-O_R           -1  -12.66387800   -1.31489300   -0.84676900 L
 C-C_R           -1  -11.76546600   -0.86794000    0.10799900 L
 C-C_R           -1  -10.69404700   -1.00548900    2.25130600 L
 H-H_            -1  -10.64338900   -1.36451200    3.10801600 L
 C-C_R           -1  -14.12094700   -2.34549600    0.80555600 L
 C-C_R           -1   -9.89259800    0.54927100    0.60364000 L
 H-H_            -1   -9.28851500    1.20803700    0.34477800 L
 C-C_R           -1  -11.67549500   -1.45215100    1.37701700 L
 C-C_R           -1   -9.78624300   -0.03136400    1.86205500 L
 H-H_            -1   -9.10894100    0.23298500    2.44224800 L
 C-C_R           -1  -16.49262300   -2.38277600    0.37081800 L
 H-H_            -1  -17.35682300   -2.61381300    0.62810200 L
 C-C_R           -1  -15.42406000   -2.65941800    1.20123900 L
 H-H_            -1  -15.57164300   -3.05800900    2.02825800 L
 C-C_R           -1  -10.88834300    0.15035000   -0.26420500 L
 H-H_            -1  -10.97628800    0.56015900   -1.09432300 L
 C-C_R           -1  -16.27253300   -1.75967700   -0.84486900 L
 H-H_            -1  -16.99206600   -1.58190900   -1.40565000 L
 C-C_R           -1  -13.92743900   -1.68306600   -0.40697400 L
 C-C_R           -1  -14.98992700   -1.39578500   -1.24056100 L
 H-H_            -1  -14.85000100   -0.96545500   -2.05344700 L
 S-S_R           -1  -33.14845200   -2.81925100    1.83884800 L
 O-O_R           -1  -33.07192400   -1.35859800   -0.83037600 L
 C-C_R           -1  -32.17351200   -0.91164500    0.12439200 L
 C-C_R           -1  -31.10209300   -1.04919400    2.26769900 L
 H-H_            -1  -31.05143600   -1.40821700    3.12441000 L
 C-C_R           -1  -34.52899400   -2.38920200    0.82194900 L
 C-C_R           -1  -30.30064400    0.50556500    0.62003300 L
 H-H_            -1  -29.69656100    1.16433100    0.36117200 L
 C-C_R           -1  -32.08354100   -1.49585600    1.39341100 L
 C-C_R           -1  -30.19429000   -0.07506900    1.87844900 L
 H-H_            -1  -29.51698800    0.18928000    2.45864200 L
 C-C_R           -1  -36.90066900   -2.42648100    0.38721200 L
 H-H_            -1  -37.76487000   -2.65751900    0.64449500 L
 C-C_R           -1  -35.83210700   -2.70312400    1.21763300 L
 H-H_            -1  -35.97968900   -3.10171400    2.04465200 L
 C-C_R           -1  -31.29639000    0.10664400   -0.24781200 L
 H-H_            -1  -31.38433400    0.51645300   -1.07792900 L
 C-C_R           -1  -36.68058000   -1.80338300   -0.82847500 L
 H-H_            -1  -37.40011300   -1.62561400   -1.38925700 L
 C-C_R           -1  -34.33548600   -1.72677100   -0.39058000 L
 C-C_R           -1  -35.39797300   -1.43949000   -1.22416700 L
 H-H_            -1  -35.25804800   -1.00916100   -2.03705300 L
 S-S_R           -1   28.05907000    5.00094300    1.60134900 L
 O-O_R           -1   28.13559700    6.46159500   -1.06787500 L
 C-C_R           -1   29.03401000    6.90854800   -0.11310700 L
 C-C_R           -1   30.10542900    6.77099900    2.03020000 L
 H-H_            -1   30.15608600    6.41197600    2.88691000 L
 C-C_R           -1   26.67852800    5.43099100    0.58445000 L
 C-C_R           -1   30.90687800    8.32575800    0.38253400 L
 H-H_            -1   31.51096000    8.98452400    0.12367300 L
 C-C_R           -1   29.12398000    6.32433700    1.15591200 L
 C-C_R           -1   31.01323200    7.74512400    1.64095000 L
 H-H_            -1   31.69053400    8.00947300    2.22114300 L
 C-C_R           -1   24.30685200    5.39371200    0.14971300 L
 H-H_            -1   23.44265200    5.16267400    0.40699600 L
 C-C_R           -1   25.37541500    5.11706900    0.98013400 L
 H-H_            -1   25.22783200    4.71847900    1.80715300 L
 C-C_R           -1   29.91113200    7.92683800   -0.48531100 L
 H-H_            -1   29.82318700    8.33664600   -1.31542800 L
 C-C_R           -1   24.52694200    6.01681000   -1.06597500 L
 H-H_            -1   23.80740900    6.19457900   -1.62675600 L
 C-C_R           -1   26.87203600    6.09342200   -0.62807900 L
 C-C_R           -1   25.80954800    6.38070300   -1.46166600 L
 H-H_            -1   25.94947400    6.81103200   -2.27455200 L
 S-S_R           -1    7.65102300    4.95723700    1.61774300 L
 O-O_R           -1    7.72755100    6.41788900   -1.05148100 L
 C-C_R           -1    8.62596300    6.86484200   -0.09671300 L
 C-C_R           -1    9.69738200    6.72729300    2.04659400 L
 H-H_            -1    9.74803900    6.36827000    2.90330400 L
 C-C_R           -1    6.27048100    5.38728600    0.60084300 L
 C-C_R           -1   10.49883100    8.28205200    0.39892800 L
 H-H_            -1   11.10291400    8.94081900    0.14006600 L
 C-C_R           -1    8.71593400    6.28063100    1.17230500 L
 C-C_R           -1   10.60518600    7.70141800    1.65734300 L
 H-H_            -1   11.28248700    7.96576700    2.23753600 L
 C-C_R           -1    3.89880600    5.35000600    0.16610600 L
 H-H_            -1    3.03460500    5.11896800    0.42338900 L
 C-C_R           -1    4.96736800    5.07336400    0.99652700 L
 H-H_            -1    4.81978600    4.67477300    1.82354600 L
 C-C_R           -1    9.50308600    7.88313200   -0.46891700 L
 H-H_            -1    9.41514100    8.29294100   -1.29903500 L
 C-C_R           -1    4.11889500    5.97310400   -1.04958100 L
 H-H_            -1    3.39936200    6.15087300   -1.61036200 L
 C-C_R           -1    6.46398900    6.04971600   -0.61168600 L
 C-C_R           -1    5.40150200    6.33699700   -1.44527300 L
 H-H_            -1    5.54142700    6.76732700   -2.25815900 L
 S-S_R           -1  -12.75702400    4.91353100    1.63413600 L
 O-O_R           -1  -12.68049600    6.37418400   -1.03508800 L
 C-C_R           -1  -11.78208400    6.82113700   -0.08032000 L
 C-C_R           -1  -10.71066500    6.68358800    2.06298700 L
 H-H_            -1  -10.66000700    6.32456500    2.91969700 L
 C-C_R           -1  -14.13756500    5.34358000    0.61723700 L
 C-C_R           -1   -9.90921600    8.23834700    0.41532100 L
 H-H_            -1   -9.30513300    8.89711300    0.15645900 L
 C-C_R           -1  -11.69211300    6.23692600    1.18869800 L
 C-C_R           -1   -9.80286100    7.65771300    1.67373600 L
 H-H_            -1   -9.12555900    7.92206200    2.25392900 L
 C-C_R           -1  -16.50924100    5.30630000    0.18249900 L
 H-H_            -1  -17.37344200    5.07526300    0.43978200 L
 C-C_R           -1  -15.44067800    5.02965800    1.01292000 L
 H-H_            -1  -15.58826100    4.63106800    1.83993900 L
 C-C_R           -1  -10.90496100    7.83942600   -0.45252400 L
 H-H_            -1  -10.99290600    8.24923500   -1.28264200 L
 C-C_R           -1  -16.28915100    5.92939900   -1.03318800 L
 H-H_            -1  -17.00868400    6.10716800   -1.59396900 L
 C-C_R           -1  -13.94405700    6.00601000   -0.59529300 L
 C-C_R           -1  -15.00654500    6.29329200   -1.42888000 L
 H-H_            -1  -14.86661900    6.72362100   -2.24176600 L
 S-S_R           -1  -33.16507000    4.86982600    1.65052900 L
 O-O_R           -1  -33.08854200    6.33047800   -1.01869500 L
 C-C_R           -1  -32.19013000    6.77743100   -0.06392700 L
 C-C_R           -1  -31.11871100    6.63988200    2.07938000 L
 H-H_            -1  -31.06805400    6.28085900    2.93609000 L
 C-C_R           -1  -34.54561200    5.29987500    0.63363000 L
 C-C_R           -1  -30.31726200    8.19464100    0.43171400 L
 H-H_            -1  -29.71317900    8.85340700    0.17285300 L
 C-C_R           -1  -32.10016000    6.19322000    1.20509200 L
 C-C_R           -1  -30.21090800    7.61400700    1.69013000 L
 H-H_            -1  -29.53360600    7.87835600    2.27032300 L
 C-C_R           -1  -36.91728700    5.26259500    0.19889300 L
 H-H_            -1  -37.78148800    5.03155700    0.45617600 L
 C-C_R           -1  -35.84872500    4.98595200    1.02931400 L
 H-H_            -1  -35.99630800    4.58736200    1.85633300 L
 C-C_R           -1  -31.31300800    7.79572100   -0.43613100 L
 H-H_            -1  -31.40095200    8.20552900   -1.26624800 L
 C-C_R           -1  -36.69719800    5.88569300   -1.01679500 L
 H-H_            -1  -37.41673100    6.06346200   -1.57757600 L
 C-C_R           -1  -34.35210400    5.96230500   -0.57889900 L
 C-C_R           -1  -35.41459200    6.24958600   -1.41248600 L
 H-H_            -1  -35.27466600    6.67991500   -2.22537200 L
 S-S_R           -1   28.04245100   12.69001900    1.41303000 L
 O-O_R           -1   28.11897900   14.15067100   -1.25619400 L
 C-C_R           -1   29.01739100   14.59762400   -0.30142600 L
 C-C_R           -1   30.08881100   14.46007500    1.84188100 L
 H-H_            -1   30.13946800   14.10105200    2.69859100 L
 C-C_R           -1   26.66191000   13.12006800    0.39613100 L
 C-C_R           -1   30.89025900   16.01483400    0.19421500 L
 H-H_            -1   31.49434200   16.67360100   -0.06464600 L
 C-C_R           -1   29.10736200   14.01341300    0.96759300 L
 C-C_R           -1   30.99661400   15.43420000    1.45263100 L
 H-H_            -1   31.67391600   15.69854900    2.03282300 L
 C-C_R           -1   24.29023400   13.08278800   -0.03860600 L
 H-H_            -1   23.42603400   12.85175000    0.21867700 L
 C-C_R           -1   25.35879700   12.80614500    0.79181500 L
 H-H_            -1   25.21121400   12.40755500    1.61883300 L
 C-C_R           -1   29.89451400   15.61591400   -0.67363000 L
 H-H_            -1   29.80656900   16.02572300   -1.50374700 L
 C-C_R           -1   24.51032400   13.70588600   -1.25429400 L
 H-H_            -1   23.79079100   13.88365500   -1.81507500 L
 C-C_R           -1   26.85541800   13.78249800   -0.81639800 L
 C-C_R           -1   25.79293000   14.06977900   -1.64998500 L
 H-H_            -1   25.93285600   14.50010900   -2.46287100 L
 S-S_R           -1    7.63440500   12.64631300    1.42942400 L
 O-O_R           -1    7.71093300   14.10696600   -1.23980100 L
 C-C_R           -1    8.60934500   14.55391900   -0.28503200 L
 C-C_R           -1    9.68076400   14.41636900    1.85827500 L
 H-H_            -1    9.73142100   14.05734600    2.71498500 L
 C-C_R           -1    6.25386300   13.07636200    0.41252400 L
 C-C_R           -1   10.48221300   15.97112900    0.21060900 L
 H-H_            -1   11.08629600   16.62989500   -0.04825300 L
 C-C_R           -1    8.69931600   13.96970800    0.98398600 L
 C-C_R           -1   10.58856700   15.39049500    1.46902400 L
 H-H_            -1   11.26586900   15.65484400    2.04921700 L
 C-C_R           -1    3.88218800   13.03908200   -0.02221300 L
 H-H_            -1    3.01798700   12.80804500    0.23507000 L
 C-C_R           -1    4.95075000   12.76244000    0.80820800 L
 H-H_            -1    4.80316800   12.36385000    1.63522700 L
 C-C_R           -1    9.48646700   15.57220800   -0.65723600 L
 H-H_            -1    9.39852300   15.98201700   -1.48735400 L
 C-C_R           -1    4.10227700   13.66218100   -1.23790000 L
 H-H_            -1    3.38274400   13.83994900   -1.79868100 L
 C-C_R           -1    6.44737100   13.73879200   -0.80000500 L
 C-C_R           -1    5.38488400   14.02607400   -1.63359200 L
 H-H_            -1    5.52480900   14.45640300   -2.44647800 L
 S-S_R           -1  -12.77364200   12.60260700    1.44581700 L
 O-O_R           -1  -12.69711400   14.06326000   -1.22340700 L
 C-C_R           -1  -11.79870200   14.51021300   -0.26863900 L
 C-C_R           -1  -10.72728300   14.37266400    1.87466800 L
 H-H_            -1  -10.67662600   14.01364100    2.73137800 L
 C-C_R           -1  -14.15418300   13.03265600    0.42891800 L
 C-C_R           -1   -9.92583400   15.92742300    0.22700200 L
 H-H_            -1   -9.32175100   16.58618900   -0.03186000 L
 C-C_R           -1  -11.70873100   13.92600200    1.00037900 L
 C-C_R           -1   -9.81947900   15.34678900    1.48541700 L
 H-H_            -1   -9.14217700   15.61113800    2.06561000 L
 C-C_R           -1  -16.52585900   12.99537700   -0.00582000 L
 H-H_            -1  -17.39006000   12.76433900    0.25146300 L
 C-C_R           -1  -15.45729700   12.71873400    0.82460100 L
 H-H_            -1  -15.60487900   12.32014400    1.65162000 L
 C-C_R           -1  -10.92157900   15.52850300   -0.64084300 L
 H-H_            -1  -11.00952400   15.93831100   -1.47096100 L
 C-C_R           -1  -16.30576900   13.61847500   -1.22150700 L
 H-H_            -1  -17.02530200   13.79624400   -1.78228800 L
 C-C_R           -1  -13.96067500   13.69508700   -0.78361200 L
 C-C_R           -1  -15.02316300   13.98236800   -1.61719900 L
 H-H_            -1  -14.88323700   14.41269700   -2.43008500 L
 S-S_R           -1  -33.18168800   12.55890200    1.46221000 L
 O-O_R           -1  -33.10516000   14.01955400   -1.20701400 L
 C-C_R           -1  -32.20674800   14.46650700   -0.25224600 L
 C-C_R           -1  -31.13532900   14.32895800    1.89106100 L
 H-H_            -1  -31.08467200   13.96993500    2.74777100 L
 C-C_R           -1  -34.56223000   12.98895100    0.44531100 L
 C-C_R           -1  -30.33388000   15.88371700    0.24339500 L
 H-H_            -1  -29.72979800   16.54248400   -0.01546600 L
 C-C_R           -1  -32.11677800   13.88229600    1.01677200 L
 C-C_R           -1  -30.22752600   15.30308300    1.50181100 L
 H-H_            -1  -29.55022400   15.56743200    2.08200300 L
 C-C_R           -1  -36.93390500   12.95167100    0.01057400 L
 H-H_            -1  -37.79810600   12.72063300    0.26785700 L
 C-C_R           -1  -35.86534300   12.67502900    0.84099500 L
 H-H_            -1  -36.01292600   12.27643800    1.66801300 L
 C-C_R           -1  -31.32962600   15.48479700   -0.62445000 L
 H-H_            -1  -31.41757100   15.89460600   -1.45456700 L
 C-C_R           -1  -36.71381600   13.57476900   -1.20511400 L
 H-H_            -1  -37.43334900   13.75253800   -1.76589500 L
 C-C_R           -1  -34.36872200   13.65138100   -0.76721800 L
 C-C_R           -1  -35.43121000   13.93866200   -1.60080500 L
 H-H_            -1  -35.29128400   14.36899200   -2.41369100 L
 S-S_R           -1   28.09670600  -10.23367800    7.83802800 L
 O-O_R           -1   28.17323400   -8.77302300    5.16890400 L
 C-C_R           -1   29.07164600   -8.32607200    6.12357200 L
 C-C_R           -1   30.14306500   -8.46362100    8.26687900 L
 H-H_            -1   30.19372200   -8.82264400    9.12358900 L
 C-C_R           -1   26.71616400   -9.80362600    6.82122900 L
 C-C_R           -1   30.94451400   -6.90886000    6.61931300 L
 H-H_            -1   31.54859600   -6.25009600    6.36035200 L
 C-C_R           -1   29.16161600   -8.91028300    7.39259100 L
 C-C_R           -1   31.05086800   -7.48949400    7.87772900 L
 H-H_            -1   31.72817000   -7.22514500    8.45792100 L
 C-C_R           -1   24.34448900   -9.84090600    6.38649200 L
 H-H_            -1   23.48028800  -10.07194600    6.64367500 L
 C-C_R           -1   25.41305100  -10.11755100    7.21681300 L
 H-H_            -1   25.26546800  -10.51614100    8.04383200 L
 C-C_R           -1   29.94876800   -7.30778000    5.75146800 L
 H-H_            -1   29.86082400   -6.89797100    4.92135100 L
 C-C_R           -1   24.56457800   -9.21780800    5.17080400 L
 H-H_            -1   23.84504500   -9.04003900    4.61002300 L
 C-C_R           -1   26.90967200   -9.14119900    5.60860000 L
 C-C_R           -1   25.84718400   -8.85391500    4.77511300 L
 H-H_            -1   25.98711000   -8.42358500    3.96222700 L
 S-S_R           -1    7.68865900  -10.27738100    7.85452200 L
 O-O_R           -1    7.76518700   -8.81672900    5.18529700 L
 C-C_R           -1    8.66359900   -8.36977500    6.14006600 L
 C-C_R           -1    9.73501800   -8.50732500    8.28337300 L
 H-H_            -1    9.78567500   -8.86634800    9.14008300 L
 C-C_R           -1    6.30811800   -9.84733200    6.83762200 L
 C-C_R           -1   10.53646700   -6.95256500    6.63570700 L
 H-H_            -1   11.14055000   -6.29379900    6.37684500 L
 C-C_R           -1    8.75357000   -8.95398600    7.40908400 L
 C-C_R           -1   10.64282200   -7.53319900    7.89412200 L
 H-H_            -1   11.32012300   -7.26885100    8.47431500 L
 C-C_R           -1    3.93644200   -9.88461200    6.40288500 L
 H-H_            -1    3.07224100  -10.11564900    6.66016800 L
 C-C_R           -1    5.00500400  -10.16125400    7.23330600 L
 H-H_            -1    4.85742200  -10.55984400    8.06032500 L
 C-C_R           -1    9.54072200   -7.35148600    5.76786200 L
 H-H_            -1    9.45277700   -6.94167700    4.93774400 L
 C-C_R           -1    4.15653200   -9.26151300    5.18719800 L
 H-H_            -1    3.43699900   -9.08374500    4.62641700 L
 C-C_R           -1    6.50162500   -9.18490200    5.62509300 L
 C-C_R           -1    5.43913800   -8.89762000    4.79150600 L
 H-H_            -1    5.57906400   -8.46729100    3.97862000 L
 S-S_R           -1  -12.71938800  -10.32108700    7.87091500 L
 O-O_R           -1  -12.64286000   -8.86043400    5.20169100 L
 C-C_R           -1  -11.74444800   -8.41348100    6.15645900 L
 C-C_R           -1  -10.67302800   -8.55103000    8.29976600 L
 H-H_            -1  -10.62237100   -8.91005300    9.15647600 L
 C-C_R           -1  -14.09992900   -9.89103800    6.85401600 L
 C-C_R           -1   -9.87158000   -6.99627100    6.65210000 L
 H-H_            -1   -9.26749700   -6.33750500    6.39323800 L
 C-C_R           -1  -11.65447700   -8.99769200    7.42547700 L
 C-C_R           -1   -9.76522500   -7.57690500    7.91051500 L
 H-H_            -1   -9.08792300   -7.31255600    8.49070800 L
 C-C_R           -1  -16.47160500   -9.92831700    6.41927800 L
 H-H_            -1  -17.33580500  -10.15935500    6.67656100 L
 C-C_R           -1  -15.40304200  -10.20496000    7.24969900 L
 H-H_            -1  -15.55062500  -10.60355000    8.07671800 L
 C-C_R           -1  -10.86732500   -7.39519200    5.78425500 L
 H-H_            -1  -10.95527000   -6.98538300    4.95413700 L
 C-C_R           -1  -16.25151500   -9.30521900    5.20359100 L
 H-H_            -1  -16.97104800   -9.12745000    4.64281000 L
 C-C_R           -1  -13.90642100   -9.22860700    5.64148600 L
 C-C_R           -1  -14.96890900   -8.94132600    4.80789900 L
 H-H_            -1  -14.82898300   -8.51099700    3.99501300 L
 S-S_R           -1  -33.12743400  -10.36479200    7.88730800 L
 O-O_R           -1  -33.05090600   -8.90414000    5.21808400 L
 C-C_R           -1  -32.15249400   -8.45718700    6.17285200 L
 C-C_R           -1  -31.08107500   -8.59473600    8.31615900 L
 H-H_            -1  -31.03041800   -8.95375900    9.17286900 L
 C-C_R           -1  -34.50797600   -9.93474300    6.87040900 L
 C-C_R           -1  -30.27962600   -7.03997700    6.66849300 L
 H-H_            -1  -29.67554300   -6.38121000    6.40963200 L
 C-C_R           -1  -32.06252300   -9.04139800    7.44187100 L
 C-C_R           -1  -30.17327200   -7.62061100    7.92690900 L
 H-H_            -1  -29.49597000   -7.35626200    8.50710100 L
 C-C_R           -1  -36.87965100   -9.97202300    6.43567200 L
 H-H_            -1  -37.74385200  -10.20306100    6.69295500 L
 C-C_R           -1  -35.81108900  -10.24866600    7.26609300 L
 H-H_            -1  -35.95867100  -10.64725600    8.09311200 L
 C-C_R           -1  -31.27537200   -7.43889700    5.80064800 L
 H-H_            -1  -31.36331600   -7.02908800    4.97053100 L
 C-C_R           -1  -36.65956200   -9.34892500    5.21998400 L
 H-H_            -1  -37.37909500   -9.17115600    4.65920300 L
 C-C_R           -1  -34.31446800   -9.27231300    5.65788000 L
 C-C_R           -1  -35.37695500   -8.98503200    4.82429300 L
 H-H_            -1  -35.23703000   -8.55470200    4.01140700 L
 S-S_R           -1   28.08008700   -2.54460100    7.64970900 L
 O-O_R           -1   28.15661600   -1.08394700    4.98058500 L
 C-C_R           -1   29.05502800   -0.63699600    5.93525300 L
 C-C_R           -1   30.12644700   -0.77454500    8.07856000 L
 H-H_            -1   30.17710400   -1.13356800    8.93527000 L
 C-C_R           -1   26.69954600   -2.11455000    6.63291000 L
 C-C_R           -1   30.92789600    0.78021700    6.43099400 L
 H-H_            -1   31.53197800    1.43898000    6.17203300 L
 C-C_R           -1   29.14499800   -1.22120700    7.20427200 L
 C-C_R           -1   31.03425000    0.19958200    7.68941000 L
 H-H_            -1   31.71155200    0.46393100    8.26960200 L
 C-C_R           -1   24.32787100   -2.15183000    6.19817300 L
 H-H_            -1   23.46367000   -2.38287000    6.45535600 L
 C-C_R           -1   25.39643300   -2.42847500    7.02849400 L
 H-H_            -1   25.24885000   -2.82706500    7.85551200 L
 C-C_R           -1   29.93215000    0.38129600    5.56314900 L
 H-H_            -1   29.84420500    0.79110500    4.73303100 L
 C-C_R           -1   24.54796000   -1.52873100    4.98248500 L
 H-H_            -1   23.82842700   -1.35096300    4.42170400 L
 C-C_R           -1   26.89305400   -1.45212200    5.42028100 L
 C-C_R           -1   25.83056600   -1.16483900    4.58679400 L
 H-H_            -1   25.97049200   -0.73450900    3.77390700 L
 S-S_R           -1    7.67204100   -2.58830500    7.66620200 L
 O-O_R           -1    7.74856900   -1.12765200    4.99697800 L
 C-C_R           -1    8.64698100   -0.68069900    5.95174600 L
 C-C_R           -1    9.71840000   -0.81824800    8.09505400 L
 H-H_            -1    9.76905700   -1.17727100    8.95176400 L
 C-C_R           -1    6.29149900   -2.15825600    6.64930300 L
 C-C_R           -1   10.51984900    0.73651100    6.44738800 L
 H-H_            -1   11.12393200    1.39527700    6.18852600 L
 C-C_R           -1    8.73695200   -1.26491000    7.22076500 L
 C-C_R           -1   10.62620400    0.15587700    7.70580300 L
 H-H_            -1   11.30350500    0.42022600    8.28599600 L
 C-C_R           -1    3.91982400   -2.19553500    6.21456600 L
 H-H_            -1    3.05562300   -2.42657300    6.47184900 L
 C-C_R           -1    4.98838600   -2.47217800    7.04498700 L
 H-H_            -1    4.84080400   -2.87076800    7.87200600 L
 C-C_R           -1    9.52410400    0.33759000    5.57954300 L
 H-H_            -1    9.43615900    0.74739900    4.74942500 L
 C-C_R           -1    4.13991400   -1.57243700    4.99887900 L
 H-H_            -1    3.42038000   -1.39466800    4.43809800 L
 C-C_R           -1    6.48500700   -1.49582500    5.43677400 L
 C-C_R           -1    5.42252000   -1.20854400    4.60318700 L
 H-H_            -1    5.56244600   -0.77821500    3.79030100 L
 S-S_R           -1  -12.73600600   -2.63201000    7.68259600 L
 O-O_R           -1  -12.65947800   -1.17135800    5.01337200 L
 C-C_R           -1  -11.76106600   -0.72440500    5.96814000 L
 C-C_R           -1  -10.68964700   -0.86195400    8.11144700 L
 H-H_            -1  -10.63898900   -1.22097700    8.96815700 L
 C-C_R           -1  -14.11654700   -2.20196100    6.66569700 L
 C-C_R           -1   -9.88819800    0.69280500    6.46378100 L
 H-H_            -1   -9.28411500    1.35157100    6.20491900 L
 C-C_R           -1  -11.67109500   -1.30861600    7.23715800 L
 C-C_R           -1   -9.78184300    0.11217100    7.72219600 L
 H-H_            -1   -9.10454100    0.37652000    8.30238900 L
 C-C_R           -1  -16.48822300   -2.23924100    6.23095900 L
 H-H_            -1  -17.35242400   -2.47027900    6.48824200 L
 C-C_R           -1  -15.41966000   -2.51588400    7.06138000 L
 H-H_            -1  -15.56724300   -2.91447400    7.88839900 L
 C-C_R           -1  -10.88394300    0.29388500    5.59593600 L
 H-H_            -1  -10.97188800    0.70369400    4.76581800 L
 C-C_R           -1  -16.26813300   -1.61614300    5.01527200 L
 H-H_            -1  -16.98766600   -1.43837400    4.45449100 L
 C-C_R           -1  -13.92303900   -1.53953100    5.45316700 L
 C-C_R           -1  -14.98552700   -1.25225000    4.61958000 L
 H-H_            -1  -14.84560100   -0.82192000    3.80669400 L
 S-S_R           -1  -33.14405200   -2.67571600    7.69898900 L
 O-O_R           -1  -33.06752400   -1.21506400    5.02976500 L
 C-C_R           -1  -32.16911200   -0.76811100    5.98453300 L
 C-C_R           -1  -31.09769300   -0.90566000    8.12784000 L
 H-H_            -1  -31.04703600   -1.26468300    8.98455000 L
 C-C_R           -1  -34.52459400   -2.24566700    6.68209000 L
 C-C_R           -1  -30.29624400    0.64910000    6.48017400 L
 H-H_            -1  -29.69216100    1.30786600    6.22131300 L
 C-C_R           -1  -32.07914100   -1.35232200    7.25355100 L
 C-C_R           -1  -30.18989000    0.06846600    7.73859000 L
 H-H_            -1  -29.51258800    0.33281400    8.31878200 L
 C-C_R           -1  -36.89626900   -2.28294700    6.24735300 L
 H-H_            -1  -37.76047000   -2.51398400    6.50463600 L
 C-C_R           -1  -35.82770700   -2.55958900    7.07777400 L
 H-H_            -1  -35.97528900   -2.95817900    7.90479200 L
 C-C_R           -1  -31.29199000    0.25017900    5.61232900 L
 H-H_            -1  -31.37993400    0.65998800    4.78221100 L
 C-C_R           -1  -36.67618000   -1.65984800    5.03166500 L
 H-H_            -1  -37.39571300   -1.48208000    4.47088400 L
 C-C_R           -1  -34.33108600   -1.58323700    5.46956100 L
 C-C_R           -1  -35.39357400   -1.29595500    4.63597400 L
 H-H_            -1  -35.25364800   -0.86562600    3.82308700 L
 S-S_R           -1   28.06346900    5.14447500    7.46139000 L
 O-O_R           -1   28.13999700    6.60513000    4.79226600 L
 C-C_R           -1   29.03840900    7.05208000    5.74693400 L
 C-C_R           -1   30.10982800    6.91453100    7.89024100 L
 H-H_            -1   30.16048600    6.55550800    8.74695100 L
 C-C_R           -1   26.68292800    5.57452600    6.44459100 L
 C-C_R           -1   30.91127700    8.46929300    6.24267500 L
 H-H_            -1   31.51536000    9.12805700    5.98371400 L
 C-C_R           -1   29.12838000    6.46786900    7.01595200 L
 C-C_R           -1   31.01763200    7.88865900    7.50109000 L
 H-H_            -1   31.69493400    8.15300800    8.08128300 L
 C-C_R           -1   24.31125200    5.53724600    6.00985300 L
 H-H_            -1   23.44705200    5.30620600    6.26703700 L
 C-C_R           -1   25.37981500    5.26060100    6.84017500 L
 H-H_            -1   25.23223200    4.86201100    7.66719300 L
 C-C_R           -1   29.91553200    8.07037200    5.37483000 L
 H-H_            -1   29.82758700    8.48018100    4.54471200 L
 C-C_R           -1   24.53134200    6.16034500    4.79416600 L
 H-H_            -1   23.81180900    6.33811400    4.23338500 L
 C-C_R           -1   26.87643600    6.23695600    5.23206100 L
 C-C_R           -1   25.81394800    6.52423800    4.39847400 L
 H-H_            -1   25.95387400    6.95456700    3.58558800 L
 S-S_R           -1    7.65542300    5.10077200    7.47788300 L
 O-O_R           -1    7.73195100    6.56142400    4.80865900 L
 C-C_R           -1    8.63036300    7.00837700    5.76342700 L
 C-C_R           -1    9.70178200    6.87082800    7.90673400 L
 H-H_            -1    9.75243900    6.51180500    8.76344500 L
 C-C_R           -1    6.27488100    5.53082100    6.46098400 L
 C-C_R           -1   10.50323100    8.42558700    6.25906800 L
 H-H_            -1   11.10731400    9.08435300    6.00020700 L
 C-C_R           -1    8.72033400    6.42416600    7.03244600 L
 C-C_R           -1   10.60958500    7.84495300    7.51748400 L
 H-H_            -1   11.28688700    8.10930200    8.09767700 L
 C-C_R           -1    3.90320600    5.49354100    6.02624700 L
 H-H_            -1    3.03900500    5.26250300    6.28353000 L
 C-C_R           -1    4.97176800    5.21689800    6.85666800 L
 H-H_            -1    4.82418600    4.81830800    7.68368700 L
 C-C_R           -1    9.50748500    8.02666700    5.39122300 L
 H-H_            -1    9.41954100    8.43647600    4.56110600 L
 C-C_R           -1    4.12329500    6.11663900    4.81056000 L
 H-H_            -1    3.40376200    6.29440800    4.24977800 L
 C-C_R           -1    6.46838900    6.19325100    5.24845500 L
 C-C_R           -1    5.40590200    6.48053200    4.41486800 L
 H-H_            -1    5.54582700    6.91086100    3.60198200 L
 S-S_R           -1  -12.75262400    5.05706600    7.49427700 L
 O-O_R           -1  -12.67609600    6.51771800    4.82505300 L
 C-C_R           -1  -11.77768400    6.96467100    5.77982100 L
 C-C_R           -1  -10.70626500    6.82712200    7.92312800 L
 H-H_            -1  -10.65560700    6.46809900    8.77983800 L
 C-C_R           -1  -14.13316500    5.48711500    6.47737800 L
 C-C_R           -1   -9.90481600    8.38188200    6.27546200 L
 H-H_            -1   -9.30073300    9.04064800    6.01660000 L
 C-C_R           -1  -11.68771300    6.38046000    7.04883900 L
 C-C_R           -1   -9.79846100    7.80124700    7.53387700 L
 H-H_            -1   -9.12115900    8.06559600    8.11407000 L
 C-C_R           -1  -16.50484100    5.44983500    6.04264000 L
 H-H_            -1  -17.36904200    5.21879800    6.29992300 L
 C-C_R           -1  -15.43627900    5.17319300    6.87306100 L
 H-H_            -1  -15.58386100    4.77460200    7.70008000 L
 C-C_R           -1  -10.90056100    7.98296100    5.40761700 L
 H-H_            -1  -10.98850600    8.39277000    4.57749900 L
 C-C_R           -1  -16.28475100    6.07293400    4.82695300 L
 H-H_            -1  -17.00428400    6.25070200    4.26617200 L
 C-C_R           -1  -13.93965700    6.14954500    5.26484800 L
 C-C_R           -1  -15.00214500    6.43682600    4.43126100 L
 H-H_            -1  -14.86221900    6.86715600    3.61837500 L
 S-S_R           -1  -33.16067000    5.01336000    7.51067000 L
 O-O_R           -1  -33.08414200    6.47401300    4.84144600 L
 C-C_R           -1  -32.18573000    6.92096600    5.79621400 L
 C-C_R           -1  -31.11431100    6.78341700    7.93952100 L
 H-H_            -1  -31.06365400    6.42439400    8.79623100 L
 C-C_R           -1  -34.54121200    5.44340900    6.49377100 L
 C-C_R           -1  -30.31286200    8.33817600    6.29185500 L
 H-H_            -1  -29.70878000    8.99694200    6.03299300 L
 C-C_R           -1  -32.09576000    6.33675500    7.06523200 L
 C-C_R           -1  -30.20650800    7.75754200    7.55027000 L
 H-H_            -1  -29.52920600    8.02189100    8.13046300 L
 C-C_R           -1  -36.91288700    5.40613000    6.05903300 L
 H-H_            -1  -37.77708800    5.17509200    6.31631700 L
 C-C_R           -1  -35.84432500    5.12948700    6.88945400 L
 H-H_            -1  -35.99190800    4.73089700    7.71647300 L
 C-C_R           -1  -31.30860800    7.93925500    5.42401000 L
 H-H_            -1  -31.39655200    8.34906400    4.59389200 L
 C-C_R           -1  -36.69279800    6.02922800    4.84334600 L
 H-H_            -1  -37.41233100    6.20699700    4.28256500 L
 C-C_R           -1  -34.34770400    6.10584000    5.28124100 L
 C-C_R           -1  -35.41019200    6.39312100    4.44765400 L
 H-H_            -1  -35.27026600    6.82345000    3.63476800 L
 S-S_R           -1   28.04685100   12.83355100    7.27307100 L
 O-O_R           -1   28.12337900   14.29420600    4.60394700 L
 C-C_R           -1   29.02179100   14.74115900    5.55871500 L
 C-C_R           -1   30.09321000   14.60361000    7.70202200 L
 H-H_            -1   30.14386800   14.24458700    8.55873200 L
 C-C_R           -1   26.66631000   13.26360200    6.25627200 L
 C-C_R           -1   30.89465900   16.15836900    6.05435600 L
 H-H_            -1   31.49874200   16.81713500    5.79549400 L
 C-C_R           -1   29.11176200   14.15694800    6.82773300 L
 C-C_R           -1   31.00101400   15.57773500    7.31277100 L
 H-H_            -1   31.67831600   15.84208400    7.89296400 L
 C-C_R           -1   24.29463400   13.22632300    5.82153400 L
 H-H_            -1   23.43043300   12.99528300    6.07871700 L
 C-C_R           -1   25.36319700   12.94967800    6.65185500 L
 H-H_            -1   25.21561400   12.55108700    7.47887400 L
 C-C_R           -1   29.89891400   15.75944900    5.18651100 L
 H-H_            -1   29.81096900   16.16925700    4.35639300 L
 C-C_R           -1   24.51472400   13.84942100    4.60584700 L
 H-H_            -1   23.79519100   14.02719000    4.04506600 L
 C-C_R           -1   26.85981800   13.92603300    5.04374200 L
 C-C_R           -1   25.79733000   14.21331400    4.21015500 L
 H-H_            -1   25.93725600   14.64364300    3.39726900 L
 S-S_R           -1    7.63880500   12.78984800    7.28956400 L
 O-O_R           -1    7.71533300   14.25050000    4.62034000 L
 C-C_R           -1    8.61374500   14.69745300    5.57510800 L
 C-C_R           -1    9.68516400   14.55990400    7.71841500 L
 H-H_            -1    9.73582100   14.20088100    8.57512500 L
 C-C_R           -1    6.25826300   13.21989700    6.27266500 L
 C-C_R           -1   10.48661300   16.11466300    6.07074900 L
 H-H_            -1   11.09069600   16.77343000    5.81188800 L
 C-C_R           -1    8.70371600   14.11324200    6.84412700 L
 C-C_R           -1   10.59296700   15.53402900    7.32916500 L
 H-H_            -1   11.27026900   15.79837800    7.90935800 L
 C-C_R           -1    3.88658800   13.18261700    5.83792800 L
 H-H_            -1    3.02238700   12.95157900    6.09521100 L
 C-C_R           -1    4.95515000   12.90597500    6.66834900 L
 H-H_            -1    4.80756800   12.50738400    7.49536800 L
 C-C_R           -1    9.49086700   15.71574300    5.20290400 L
 H-H_            -1    9.40292300   16.12555200    4.37278700 L
 C-C_R           -1    4.10667700   13.80571500    4.62224000 L
 H-H_            -1    3.38714400   13.98348400    4.06145900 L
 C-C_R           -1    6.45177100   13.88232700    5.06013600 L
 C-C_R           -1    5.38928400   14.16960800    4.22654900 L
 H-H_            -1    5.52920900   14.59993800    3.41366300 L
 S-S_R           -1  -12.76924200   12.74614200    7.30595800 L
 O-O_R           -1  -12.69271400   14.20679500    4.63673400 L
 C-C_R           -1  -11.79430200   14.65374800    5.59150200 L
 C-C_R           -1  -10.72288300   14.51619900    7.73480900 L
 H-H_            -1  -10.67222600   14.15717600    8.59151900 L
 C-C_R           -1  -14.14978300   13.17619100    6.28905800 L
 C-C_R           -1   -9.92143400   16.07095800    6.08714300 L
 H-H_            -1   -9.31735100   16.72972400    5.82828100 L
 C-C_R           -1  -11.70433100   14.06953700    6.86052000 L
 C-C_R           -1   -9.81507900   15.49032400    7.34555800 L
 H-H_            -1   -9.13777800   15.75467300    7.92575100 L
 C-C_R           -1  -16.52145900   13.13891100    5.85432100 L
 H-H_            -1  -17.38566000   12.90787400    6.11160400 L
 C-C_R           -1  -15.45289700   12.86226900    6.68474200 L
 H-H_            -1  -15.60047900   12.46367900    7.51176100 L
 C-C_R           -1  -10.91717900   15.67203700    5.21929800 L
 H-H_            -1  -11.00512400   16.08184600    4.38918000 L
 C-C_R           -1  -16.30136900   13.76201000    4.63863400 L
 H-H_            -1  -17.02090200   13.93977900    4.07785300 L
 C-C_R           -1  -13.95627500   13.83862100    5.07652900 L
 C-C_R           -1  -15.01876300   14.12590300    4.24294200 L
 H-H_            -1  -14.87883700   14.55623200    3.43005600 L
 S-S_R           -1  -33.17728900   12.70243700    7.32235100 L
 O-O_R           -1  -33.10076100   14.16308900    4.65312700 L
 C-C_R           -1  -32.20234800   14.61004200    5.60789500 L
 C-C_R           -1  -31.13092900   14.47249300    7.75120200 L
 H-H_            -1  -31.08027200   14.11347000    8.60791200 L
 C-C_R           -1  -34.55783000   13.13248600    6.30545200 L
 C-C_R           -1  -30.32948000   16.02725200    6.10353600 L
 H-H_            -1  -29.72539800   16.68601800    5.84467400 L
 C-C_R           -1  -32.11237800   14.02583100    6.87691300 L
 C-C_R           -1  -30.22312600   15.44661800    7.36195100 L
 H-H_            -1  -29.54582400   15.71096700    7.94214400 L
 C-C_R           -1  -36.92950600   13.09520600    5.87071400 L
 H-H_            -1  -37.79370600   12.86416800    6.12799700 L
 C-C_R           -1  -35.86094300   12.81856300    6.70113500 L
 H-H_            -1  -36.00852600   12.41997300    7.52815400 L
 C-C_R           -1  -31.32522600   15.62833200    5.23569100 L
 H-H_            -1  -31.41317100   16.03814000    4.40557300 L
 C-C_R           -1  -36.70941600   13.71830400    4.65502700 L
 H-H_            -1  -37.42894900   13.89607300    4.09424600 L
 C-C_R           -1  -34.36432200   13.79491600    5.09292200 L
 C-C_R           -1  -35.42681000   14.08219700    4.25933500 L
 H-H_            -1  -35.28688400   14.51252600    3.44644900 L
 N-N_R            0    3.15787100    2.55283900   -2.11389100 H
 H-H_             0    3.13675300    3.04303700   -1.23068300 H
